# Supplementary material for: An efficient cyber-attack detection and classification in IoT networks with high-dimensional feature set using Levenberg-Marquardt optimized feedforward neural network
Source: PLoS One. 2025 Oct 24;20(10):e0333899. doi: 10.1371/journal.pone.0333899 (PMC12551876; doi:10.1371/journal.pone.0333899)
Supplement: Dataset Link — https://research.unsw.edu.au/projects/unsw-nb15-dataset. (ZIP) [file pone.0333899.s001.zip]

Archive with 10 entries (7 files):
- Dataset1/
- Dataset1/UNSW_NB15_testing-set/
- Dataset1/UNSW_NB15_testing-set/text-to-num.xlsx
- Dataset1/UNSW_NB15_testing-set/UNSW_NB15_testing-set.csv
- Dataset1/UNSW_NB15_testing-set/UNSW_NB15_testing-set_detailed.csv
- Dataset1/UNSW_NB15_testing-set/UNSW_NB15_testing-set_detailed.xlsx
- Dataset1/UNSW_NB15_training-set/
- Dataset1/UNSW_NB15_training-set/text-to-num.xlsx
- Dataset1/UNSW_NB15_training-set/UNSW_NB15_training-set.csv
- Dataset1/UNSW_NB15_training-set/UNSW_NB15_training-set_detailed.xlsx
