# Supplementary material for: An efficient cyber-attack detection and classification in IoT networks with high-dimensional feature set using Levenberg-Marquardt optimized feedforward neural network
Source: PLoS One. 2025 Oct 24;20(10):e0333899. doi: 10.1371/journal.pone.0333899 (PMC12551876; doi:10.1371/journal.pone.0333899)
Supplement: Dataset Link — https://research.unsw.edu.au/projects/unsw-nb15-dataset. (ZIP) [file pone.0333899.s001.zip › Dataset1/UNSW_NB15_testing-set/text-to-num.xlsx]

## Sheet: Sheet1
1	3pc
2	a/n
3	aes-sp3-d
4	any
5	argus
6	aris
7	arp
8	ax.25
9	bbn-rcc
10	bna
11	br-sat-mon
12	cbt
13	cftp
14	chaos
15	compaq-peer
16	cphb
17	cpnx
18	crtp
19	crudp
20	dcn
21	ddp
22	ddx
23	dgp
24	egp
25	eigrp
26	emcon
27	encap
28	etherip
29	fc
30	fire
31	ggp
32	gmtp
33	gre
34	hmp
35	iatp
36	ib
37	icmp
38	idpr
39	idpr-cmtp
40	idrp
41	ifmp
42	igmp
43	igp
44	il
45	i-nlsp
46	ip
47	ipcomp
48	ipcv
49	ipip
50	iplt
51	ipnip
52	ippc
53	ipv6
54	ipv6-frag
55	ipv6-no
56	ipv6-opts
57	ipv6-route
58	ipx-n-ip
59	irtp
60	isis
61	iso-ip
62	iso-tp4
63	kryptolan
64	l2tp
65	larp
66	leaf-1
67	leaf-2
68	merit-inp
69	mfe-nsp
70	mhrp
71	micp
72	mobile
73	mtp
74	mux
75	narp
76	netblt
77	nsfnet-igp
78	nvp
79	ospf
80	pgm
81	pim
82	pipe
83	pnni
84	pri-enc
85	prm
86	ptp
87	pup
88	pvp
89	qnx
90	rdp
91	rsvp
92	rtp
93	rvd
94	sat-expak
95	sat-mon
96	sccopmce
97	scps
98	sctp
99	sdrp
100	secure-vmtp
101	sep
102	skip
103	sm
104	smp
105	snp
106	sprite-rpc
107	sps
108	srp
109	st2
110	stp
111	sun-nd
112	swipe
113	tcf
114	tcp
115	tlsp
116	tp++
117	trunk-1
118	trunk-2
119	ttp
120	udp
121	unas
122	uti
123	vines
124	visa
125	vmtp
126	vrrp
127	wb-expak
128	wb-mon
129	wsn
130	xnet
131	xns-idp
132	xtp
133	zero

## Sheet: Sheet2
1	-
2	dhcp
3	dns
4	ftp
5	ftp-data
6	http
7	irc
8	pop3
9	radius
10	smtp
11	snmp
12	ssh
13	ssl

## Sheet: Sheet3
1	CON
2	ECO
3	FIN
4	INT
5	no
6	PAR
7	REQ
8	RST
9	URN

## Sheet: Sheet4
1	Analysis
2	Backdoor
3	DoS
4	Exploits
5	Fuzzers
6	Generic
7	Normal
8	Reconnaissance
9	Shellcode
10	Worms
