# Supplementary material for: An efficient cyber-attack detection and classification in IoT networks with high-dimensional feature set using Levenberg-Marquardt optimized feedforward neural network
Source: PLoS One. 2025 Oct 24;20(10):e0333899. doi: 10.1371/journal.pone.0333899 (PMC12551876; doi:10.1371/journal.pone.0333899)
Supplement: Dataset Link — https://research.unsw.edu.au/projects/unsw-nb15-dataset. (ZIP) [file pone.0333899.s001.zip › Dataset1/UNSW_NB15_testing-set/UNSW_NB15_testing-set.csv]

id	dur	proto	service	state	spkts	dpkts	sbytes	dbytes	rate	sttl	dttl	sload	dload	sloss	dloss	sinpkt	dinpkt	sjit	djit	swin	stcpb	dtcpb	dwin	tcprtt	synack	ackdat	smean	dmean	trans_depth	response_body_len	ct_srv_src	ct_state_ttl	ct_dst_ltm	ct_src_dport_ltm	ct_dst_sport_ltm	ct_dst_src_ltm	is_ftp_login	ct_ftp_cmd	ct_flw_http_mthd	ct_src_ltm	ct_srv_dst	is_sm_ips_ports	attack_cat	label
1	0.121478	tcp	-	FIN	6	4	258	172	74.08749	252	254	14158.94238	8495.365234	0	0	24.2956	8.375	30.177547	11.830604	255	621772692	2202533631	255	0	0	0	43	43	0	0	1	0	1	1	1	1	0	0	0	1	1	0	Normal	0
2	0.649902	tcp	-	FIN	14	38	734	42014	78.473372	62	252	8395.112305	503571.3125	2	17	49.915	15.432865	61.426934	1387.77833	255	1417884146	3077387971	255	0	0	0	52	1106	0	0	43	1	1	1	1	2	0	0	0	1	6	0	Normal	0
3	1.623129	tcp	-	FIN	8	16	364	13186	14.170161	62	252	1572.271851	60929.23047	1	6	231.875571	102.737203	17179.58686	11420.92623	255	2116150707	2963114973	255	0.111897	0.061458	0.050439	46	824	0	0	7	1	2	1	1	3	0	0	0	2	6	0	Normal	0
4	1.681642	tcp	ftp	FIN	12	12	628	770	13.677108	62	252	2740.178955	3358.62207	1	3	152.876547	90.235726	259.080172	4991.784669	255	1107119177	1047442890	255	0	0	0	52	64	0	0	1	1	2	1	1	3	1	1	0	2	1	0	Normal	0
5	0.449454	tcp	-	FIN	10	6	534	268	33.373826	254	252	8561.499023	3987.059814	2	1	47.750333	75.659602	2415.837634	115.807	255	2436137549	1977154190	255	0.128381	0.071147	0.057234	53	45	0	0	43	1	2	2	1	40	0	0	0	2	39	0	Normal	0
6	0.380537	tcp	-	FIN	10	6	534	268	39.41798	254	252	10112.02539	4709.134766	2	1	39.928778	52.241	2223.730342	82.5505	255	3984155503	1796040391	255	0.172934	0.119331	0.053603	53	45	0	0	43	1	2	2	1	40	0	0	0	2	39	0	Normal	0
7	0.637109	tcp	-	FIN	10	8	534	354	26.683033	254	252	6039.783203	3892.58374	2	1	68.267778	81.137711	4286.82857	119.422719	255	1787309226	1767180493	255	0.143337	0.069136	0.074201	53	44	0	0	43	1	1	1	1	40	0	0	0	1	39	0	Normal	0
8	0.521584	tcp	-	FIN	10	8	534	354	32.593026	254	252	7377.527344	4754.74707	2	1	55.794	66.054141	3770.580726	118.962633	255	205985702	316006300	255	0.116615	0.059195	0.05742	53	44	0	0	43	1	3	3	1	40	0	0	0	3	39	0	Normal	0
9	0.542905	tcp	-	FIN	10	8	534	354	31.313031	254	252	7087.796387	4568.018555	2	1	60.210889	68.109	4060.625597	106.611547	255	884094874	3410317203	255	0.118584	0.066133	0.052451	53	44	0	0	43	1	3	3	1	40	0	0	0	3	39	0	Normal	0
10	0.258687	tcp	-	FIN	10	6	534	268	57.985135	254	252	14875.12012	6927.291016	2	1	27.505111	39.106801	1413.686415	57.200395	255	3368447996	584859215	255	0.087934	0.063116	0.024818	53	45	0	0	43	1	3	3	1	40	0	0	0	3	39	0	Normal	0
11	0.304853	tcp	-	FIN	12	6	4142	268	55.764583	254	252	99641.46875	5878.243164	3	1	25.948818	53.668801	1471.649189	80.404844	255	137150292	2604092885	255	0.097761	0.036508	0.061253	345	45	0	0	11	1	1	1	1	3	0	0	0	1	6	0	Normal	0
12	2.093085	tcp	smtp	FIN	62	28	56329	2212	42.520967	62	252	211825.125	8152.559082	28	8	34.312868	75.092445	3253.278833	106.113453	255	1824722662	860716719	255	0.13114	0.052852	0.078288	909	79	0	0	2	1	1	1	1	2	0	0	0	1	1	0	Normal	0
13	0.416952	tcp	-	FIN	10	6	534	268	35.975363	254	252	9228.879883	4297.856445	2	1	45.088778	64.481199	2610.908343	99.860875	255	88408021	3711983528	255	0.220976	0.094537	0.126439	53	45	0	0	43	1	1	1	1	40	0	0	0	1	39	0	Normal	0
14	0.996221	tcp	-	FIN	10	8	564	354	17.064487	254	252	4079.416016	2489.407471	2	1	110.691222	131.48	6542.815197	202.433047	255	2321780530	2975132930	255	0.169226	0.07516	0.094066	56	44	0	0	11	1	1	1	1	3	0	0	0	2	3	0	Normal	0
15	0.576755	tcp	-	FIN	10	8	534	354	29.475254	254	252	6671.810547	4299.919434	2	1	64.083889	72.27157	4194.544962	116.493234	255	3772251972	4281731981	255	0.113311	0.050849	0.062462	53	44	0	0	43	1	1	1	1	40	0	0	0	1	39	0	Normal	0
16	0.000002	udp	snmp	INT	2	0	138	0	500000.0013	254	0	276000000	0	0	0	0.002	0	0	0	0	0	0	0	0	0	0	69	0	0	0	1	2	1	1	1	4	0	0	0	2	1	0	Normal	0
17	0.728252	tcp	-	FIN	10	6	534	268	20.597266	254	252	5283.885254	2460.686768	2	1	80.916889	122.462203	5333.802207	231.801797	255	1735938977	4242381139	255	0.134571	0.079982	0.054589	53	45	0	0	43	1	2	2	1	40	0	0	0	2	39	0	Normal	0
18	0.393556	tcp	http	FIN	10	8	860	1096	43.195886	62	252	15733.46582	19494.04883	2	2	43.728444	47.669145	2124.837873	71.805867	255	3882971404	3084071099	255	0.120313	0.059201	0.061112	86	137	1	103	3	1	1	1	1	2	0	0	1	1	3	0	Normal	0
19	0.387852	tcp	-	FIN	10	6	534	268	38.674545	254	252	9921.30957	4620.318848	2	1	38.119667	68.279203	2226.182762	105.440859	255	527350728	2602577308	255	0.115979	0.046445	0.069534	53	45	0	0	43	1	2	2	1	40	0	0	0	2	39	0	Normal	0
20	0.53784	tcp	-	FIN	10	8	534	354	31.607913	254	252	7154.543945	4611.036621	2	1	59.669444	68.351859	3893.395914	104.835672	255	1082242371	490886647	255	0.114569	0.059368	0.055201	53	44	0	0	43	1	2	2	1	40	0	0	0	2	39	0	Normal	0
21	0.23372	tcp	-	FIN	10	6	534	268	64.179359	254	252	16464.14453	7667.293945	2	1	25.968889	40.812	1300.719343	65.724688	255	3154063438	720362539	255	0.086126	0.028996	0.05713	53	45	0	0	43	1	2	2	1	40	0	0	0	2	39	0	Normal	0
22	0.338017	tcp	http	FIN	10	6	998	268	44.376468	254	252	21277.03711	5301.508789	2	1	35.218111	56.579801	1928.55071	82.022258	255	2665974075	3521361798	255	0.154433	0.055109	0.099324	100	45	1	0	6	1	1	1	1	1	0	0	1	2	3	0	Normal	0
23	0.964656	tcp	ftp	CON	14	12	690	950	25.915974	62	252	5315.884766	7223.300293	5	6	74.204308	59.700727	3869.615403	65.75518	255	996917599	59266788	255	0.112429	0.052589	0.05984	49	79	0	0	1	3	1	1	1	2	1	1	0	2	1	0	Normal	0
24	0.449703	tcp	-	FIN	10	6	738	268	33.355347	254	252	11830.03027	3984.852051	2	1	42.611222	67.666	2352.173583	90.684992	255	3332877477	919392200	255	0.179691	0.111363	0.068328	74	45	0	0	11	1	1	1	1	3	0	0	0	1	6	0	Normal	0
25	0.921025	tcp	-	FIN	10	6	534	268	16.286203	254	252	4177.954102	1945.658447	2	1	98.922556	170.070203	6572.489441	298.921438	255	3206068676	1681266426	255	0.131876	0.070665	0.061211	53	45	0	0	43	1	2	2	1	40	0	0	0	2	39	0	Normal	0
26	0.600982	tcp	-	FIN	10	8	534	354	28.287036	254	252	6402.854004	4126.57959	2	1	65.344556	78.634141	4216.405159	125.804047	255	27784615	3169599504	255	0.122741	0.050532	0.072209	53	44	0	0	43	1	2	2	1	40	0	0	0	2	39	0	Normal	0
27	0.568945	tcp	-	FIN	10	6	534	268	26.364588	254	252	6763.395508	3149.689453	2	1	59.910556	92.755203	2977.49563	131.706531	255	2091538399	2966279639	255	0.189793	0.105159	0.084634	53	45	0	0	43	1	1	1	1	40	0	0	0	1	39	0	Normal	0
28	0.497636	tcp	-	FIN	10	6	2074	268	30.142514	254	252	30013.90625	3601.025635	2	1	49.544111	83.069602	2540.823927	112.737664	255	3752199860	1351947933	255	0.14499	0.082275	0.062715	207	45	0	0	11	1	1	1	1	4	0	0	0	1	2	0	Normal	0
29	0.546425	tcp	http	FIN	10	8	1168	1040	31.111315	254	252	15401.93164	13322.96289	2	2	60.713889	71.65757	3133.151417	109.403391	255	1648692252	4159782394	255	0.08489	0.043864	0.041026	117	130	1	109	6	1	1	1	1	2	0	0	1	1	8	0	Normal	0
30	0.000012	udp	-	INT	2	0	1414	0	83333.33039	254	0	471333312	0	0	0	0.012	0	0	0	0	0	0	0	0	0	0	707	0	0	0	7	2	1	1	1	3	0	0	0	2	3	0	Normal	0
31	0.725996	tcp	http	FIN	10	16	822	12220	34.435451	62	252	8154.314941	126248.625	2	5	80.666222	43.607801	5370.273866	3485.812422	255	1602967781	379821754	255	0.105602	0.037093	0.068509	82	764	1	5532	6	1	1	1	1	2	0	0	1	2	1	0	Normal	0
32	0.274605	tcp	http	FIN	10	6	1228	268	54.623913	62	252	32220.82617	6525.736816	2	1	27.216333	44.842199	1456.62599	63.563766	255	621256643	3708416778	255	0.100635	0.050384	0.050251	123	45	1	0	5	1	1	1	1	4	0	0	1	1	8	0	Normal	0
33	0.337456	tcp	http	FIN	10	8	800	2260	50.37694	62	252	17068.89258	46892.03906	2	2	37.495111	41.27	1942.887532	76.181	255	4112395778	844999239	255	0.091221	0.029011	0.06221	80	283	1	704	3	1	1	1	1	1	0	0	1	1	8	0	Normal	0
34	0.000025	udp	-	INT	2	0	168	0	40000.00101	254	0	26880000	0	0	0	0.025	0	0	0	0	0	0	0	0	0	0	84	0	0	0	11	2	1	1	1	2	0	0	0	1	5	0	Normal	0
35	0.296656	tcp	http	FIN	10	6	988	268	50.563614	254	252	24000.86133	6040.666504	2	1	29.500444	53.551602	1563.369632	76.617312	255	1563109371	3038977009	255	0.117396	0.028884	0.088512	99	45	1	0	3	1	1	1	1	1	0	0	1	1	3	0	Normal	0
36	0.647499	tcp	http	FIN	14	12	1778	2968	38.610097	62	252	20398.48633	33618.58203	4	4	49.807614	52.24709	2422.422884	68.094711	255	3580922434	9526895	255	0.087353	0.04638	0.040973	127	247	1	297	6	1	1	1	1	3	0	0	1	1	2	0	Normal	0
37	0.000015	udp	-	INT	2	0	168	0	66666.66835	254	0	44800000	0	0	0	0.015	0	0	0	0	0	0	0	0	0	0	84	0	0	0	7	2	1	1	1	3	0	0	0	1	3	0	Normal	0
38	0.783681	tcp	-	FIN	10	8	564	354	21.692501	254	252	5185.783691	3164.552979	2	1	84.663556	106.731141	6241.06848	154.208047	255	1872773568	1858125725	255	0.097318	0.036553	0.060765	56	44	0	0	43	1	1	1	1	2	0	0	0	1	6	0	Normal	0
39	0.354553	tcp	-	FIN	10	6	1016	268	42.30679	254	252	20645.71289	5054.250977	2	1	39.394778	52.857199	1895.865294	88.674758	255	1847180576	2269075358	255	0.069206	0.048666	0.02054	102	45	0	0	11	1	1	1	1	2	0	0	0	1	5	0	Normal	0
40	0.288834	tcp	http	FIN	10	6	754	268	51.932943	254	252	18806.65039	6204.255371	2	1	29.468	50.609801	1566.166959	76.929273	255	3478195875	2757256862	255	0.08956	0.035775	0.053785	75	45	1	0	6	1	1	1	1	3	0	0	1	1	1	0	Normal	0
41	0.318127	tcp	-	FIN	10	6	3040	268	47.15098	254	252	68802.71094	5632.970215	2	1	29.626778	59.385398	1522.987195	82.31157	255	948239585	934979085	255	0.080024	0.021174	0.05885	304	45	0	0	11	1	1	1	1	1	0	0	0	1	3	0	Normal	0
42	0.595373	tcp	http	FIN	10	10	842	1454	31.912769	62	252	10185.21191	17588.97461	2	2	66.152556	62.322445	4129.906205	117.233922	255	1350338751	2999326159	255	0.104887	0.033827	0.07106	84	145	1	256	6	1	1	1	1	2	0	0	1	1	8	0	Normal	0
43	0.000008	udp	-	INT	2	0	168	0	125000.0003	254	0	84000000	0	0	0	0.008	0	0	0	0	0	0	0	0	0	0	84	0	0	0	7	2	1	1	1	1	0	0	0	1	2	0	Normal	0
44	0.340802	tcp	http	FIN	10	8	804	2714	49.882334	62	252	16995.20508	55750.84375	2	2	37.866889	45.631	1822.860903	66.711719	255	1258158764	2960110442	255	0.0768	0.020716	0.056084	80	339	1	955	5	1	1	1	1	4	0	0	1	1	8	0	Normal	0
45	0.594195	tcp	http	FIN	10	10	792	3086	31.976034	62	252	9599.541992	37401.86328	2	2	66.021667	58.361	4451.298386	110.050344	255	738770101	1038968055	255	0.116514	0.052862	0.063652	79	309	1	1097	5	1	1	1	1	4	0	0	1	1	8	0	Normal	0
46	0.958877	tcp	http	FIN	24	58	2690	71178	84.473814	62	252	21508.49414	583607.6875	6	27	41.690304	15.751719	2138.154793	1458.714405	255	3196819802	862162377	255	0.08892	0.030047	0.058873	112	1227	1	109	6	1	1	1	1	40	0	0	1	1	8	0	Normal	0
47	0.704664	tcp	-	FIN	10	8	564	354	24.124973	254	252	5767.287598	3519.407959	2	1	76.234111	98.231859	5812.375419	141.8495	255	3456504569	1694936299	255	0.064718	0.017031	0.047687	56	44	0	0	7	1	1	1	1	1	0	0	0	1	2	0	Normal	0
48	0.401005	tcp	http	FIN	12	12	1282	5094	57.355893	62	252	23461.05469	93165.92188	3	4	36.454999	32.98891	1794.879161	2132.471836	255	3583069915	2891606391	255	0.0732	0.020481	0.052719	107	425	1	561	6	1	1	1	1	2	0	0	1	1	1	0	Normal	0
49	1.067039	tcp	smtp	FIN	28	20	14984	1848	44.047124	62	252	108329.6875	13165.4043	11	8	39.519964	52.918262	2221.144685	63.329293	255	74221989	462346651	255	0.080984	0.02154	0.059444	535	92	0	0	2	1	2	1	1	2	0	0	0	1	2	0	Normal	0
50	0.00001	udp	-	INT	2	0	168	0	100000.0025	254	0	67200000	0	0	0	0.01	0	0	0	0	0	0	0	0	0	0	84	0	0	0	3	2	2	1	1	2	0	0	0	1	3	0	Normal	0
51	1.673507	tcp	-	FIN	28	28	4160	3460	32.865115	254	252	19178.88672	15952.12988	11	11	61.981742	60.982742	3190.604142	82.483266	255	3178147768	1236558509	255	0.084224	0.02621	0.058014	149	124	0	0	11	1	1	1	1	3	0	0	0	1	6	0	Normal	0
52	1.474306	tcp	-	FIN	10	8	564	354	11.530849	254	252	2756.55127	1682.147461	2	1	163.811778	204.937281	13649.54187	362.163906	255	863087680	984044800	255	0.079521	0.03909	0.040431	56	44	0	0	11	1	1	1	1	4	0	0	0	1	2	0	Normal	0
53	0.694488	tcp	-	FIN	10	8	564	354	24.478465	254	252	5851.792969	3570.976074	2	1	77.165333	96.94757	5552.951794	141.950422	255	1951555075	4285528683	255	0.069337	0.014848	0.054489	56	44	0	0	43	1	1	1	1	3	0	0	0	1	5	0	Normal	0
54	39.666687	arp	-	CON	2	2	56	92	0.07563	0	0	5.647056	9.277307	0	0	39666.52	39666.576	0	12.596281	0	0	0	0	0	0	0	28	46	0	0	2	0	1	1	1	1	0	0	0	1	1	0	Normal	0
55	0.000024	udp	-	INT	2	0	168	0	41666.66519	254	0	28000000	0	0	0	0.024	0	0	0	0	0	0	0	0	0	0	84	0	0	0	7	2	1	1	1	1	0	0	0	1	1	0	Normal	0
56	1.357879	tcp	-	FIN	30	24	10894	3254	39.031459	254	252	62043.81641	18375.7168	12	10	46.823414	57.654305	2426.974451	68.500641	255	2487711373	605464524	255	0.082961	0.021634	0.061327	363	136	0	0	11	1	1	1	1	1	0	0	0	1	2	0	Normal	0
57	0.304583	tcp	http	FIN	10	8	842	2476	55.814012	62	252	19909.18555	56917.16016	2	2	33.842556	41.000285	1683.322776	57.242027	255	2794373470	3293312685	255	0.068678	0.01692	0.051758	84	310	1	810	5	1	1	1	1	4	0	0	1	1	3	0	Normal	0
58	0	arp	-	INT	1	0	46	0	0	0	0	0	0	0	0	0	0	0	0	0	0	0	0	0	0	0	46	0	0	0	1	2	1	1	1	1	0	0	0	1	2	1	Normal	0
59	0	arp	-	INT	1	0	46	0	0	0	0	0	0	0	0	0	0	0	0	0	0	0	0	0	0	0	46	0	0	0	1	2	1	1	1	1	0	0	0	1	1	1	Normal	0
60	0.000011	udp	-	INT	2	0	168	0	90909.0902	254	0	61090908	0	0	0	0.011	0	0	0	0	0	0	0	0	0	0	84	0	0	0	7	2	1	1	1	2	0	0	0	1	5	0	Normal	0
61	0.28907	tcp	http	FIN	12	8	3770	1328	65.728022	62	252	95644.64844	32158.29883	3	2	26.27909	39.47643	1416.499449	52.725375	255	1805972135	3328703337	255	0.06084	0.011637	0.049203	314	166	1	0	6	1	1	1	1	1	0	0	1	1	2	0	Normal	0
62	0.679871	tcp	-	FIN	10	8	564	354	25.004743	254	252	5977.604492	3647.750732	2	1	75.541222	94.366711	5546.176152	136.733156	255	1932902012	3978787403	255	0.090469	0.01861	0.071859	56	44	0	0	3	1	1	1	1	1	0	0	0	1	2	0	Normal	0
63	0.707468	tcp	-	FIN	10	8	564	354	24.029356	254	252	5744.429688	3505.458984	2	1	78.607556	99.727	5463.424421	138.143547	255	477137865	4040016766	255	0.062698	0.008835	0.053863	56	44	0	0	11	1	1	1	1	3	0	0	0	1	3	0	Normal	0
64	0.448097	tcp	http	FIN	10	8	942	354	37.938215	254	252	15139.5791	5534.516113	2	1	49.788556	62.07057	3098.067305	119.923844	255	2381998750	175150692	255	0.076333	0.012979	0.063354	94	44	1	0	6	1	1	1	1	3	0	0	1	1	1	0	Normal	0
65	0.291859	tcp	http	FIN	10	10	860	4770	65.099928	62	252	21215.72461	117673.2578	2	3	32.428778	30.018667	1779.641099	2046.711796	255	196435075	929398098	255	0.059959	0.010475	0.049484	86	477	1	1919	5	1	1	1	1	4	0	0	1	1	8	0	Normal	0
66	50.004398	ospf	-	INT	6	0	384	0	0.099991	1	0	51.195496	0	0	0	10000.88	0	0	0	0	0	0	0	0	0	0	64	0	0	0	2	0	2	1	2	1	0	0	0	1	2	0	Normal	0
67	50.004398	ospf	-	INT	6	0	384	0	0.099991	1	0	51.195496	0	0	0	10000.88	0	0	0	0	0	0	0	0	0	0	64	0	0	0	2	0	2	1	2	1	0	0	0	1	2	0	Normal	0
68	0.307031	tcp	-	FIN	10	8	538	452	55.369001	254	252	12637.16016	10318.17578	2	2	31.763111	41.102	1734.422623	52.954508	255	164460045	1427244157	255	0.071316	0.019305	0.052011	54	57	0	0	43	1	1	1	1	3	0	0	0	1	5	0	Normal	0
69	0.519983	tcp	http	FIN	12	24	866	22896	67.309894	62	252	12215.78418	337580.2813	2	9	47.271183	20.692217	3325.246588	2548.418838	255	4070831055	76491978	255	0.095227	0.026626	0.068601	72	954	1	10721	6	1	1	1	1	1	0	0	1	1	3	0	Normal	0
70	42.044567	arp	-	CON	2	2	56	92	0.071353	0	0	5.32768	8.752617	0	0	42043.472	42043.552	0	0	0	0	0	0	0	0	0	28	46	0	0	2	0	1	1	1	1	0	0	0	1	2	0	Normal	0
71	3.934488	tcp	-	FIN	10	8	564	354	4.320765	254	252	1032.917114	630.323425	2	1	437.165333	559.896	28889.65817	868.563375	255	259308319	2722545171	255	0.066599	0.01451	0.052089	56	44	0	0	3	1	1	1	1	2	0	0	0	1	1	0	Normal	0
72	0.000011	udp	-	INT	2	0	1458	0	90909.0902	254	0	530181824	0	0	0	0.011	0	0	0	0	0	0	0	0	0	0	729	0	0	0	43	2	6	6	1	40	0	0	0	6	39	0	Normal	0
73	0.021412	tcp	-	FIN	16	18	1540	1644	1541.191851	31	29	539510.5625	580235.375	4	4	1.406467	1.309	83.001485	2.212327	255	4287458863	4292581725	255	0.00062	0.000464	0.000156	96	91	0	0	7	0	7	6	1	7	0	0	0	12	11	0	Normal	0
74	0.000011	udp	-	INT	2	0	1362	0	90909.0902	254	0	495272736	0	0	0	0.011	0	0	0	0	0	0	0	0	0	0	681	0	0	0	43	2	6	6	1	40	0	0	0	6	39	0	Normal	0
75	0.00001	udp	-	INT	2	0	438	0	100000.0025	254	0	175200000	0	0	0	0.01	0	0	0	0	0	0	0	0	0	0	219	0	0	0	43	2	6	6	1	40	0	0	0	6	39	0	Normal	0
76	30.984749	arp	-	CON	4	4	184	112	0.225918	0	0	35.630432	21.688089	0	0	10328.249	10328.246	14606.326	14606.334	0	0	0	0	0	0	0	46	28	0	0	1	0	1	1	1	1	0	0	0	1	1	0	Normal	0
77	0.000011	udp	-	INT	2	0	938	0	90909.0902	254	0	341090912	0	0	0	0.011	0	0	0	0	0	0	0	0	0	0	469	0	0	0	43	2	6	6	1	40	0	0	0	6	39	0	Normal	0
78	0.00001	udp	-	INT	2	0	636	0	100000.0025	254	0	254400000	0	0	0	0.01	0	0	0	0	0	0	0	0	0	0	318	0	0	0	43	2	6	6	1	40	0	0	0	6	39	0	Normal	0
79	0.000011	udp	-	INT	2	0	1260	0	90909.0902	254	0	458181824	0	0	0	0.011	0	0	0	0	0	0	0	0	0	0	630	0	0	0	43	2	6	6	1	40	0	0	0	6	39	0	Normal	0
80	0.000011	udp	-	INT	2	0	970	0	90909.0902	254	0	352727264	0	0	0	0.011	0	0	0	0	0	0	0	0	0	0	485	0	0	0	43	2	10	10	1	40	0	0	0	10	39	0	Normal	0
81	0.000011	udp	-	INT	2	0	1740	0	90909.0902	254	0	632727296	0	0	0	0.011	0	0	0	0	0	0	0	0	0	0	870	0	0	0	43	2	10	10	1	40	0	0	0	10	39	0	Normal	0
82	0.000009	udp	-	INT	2	0	256	0	111111.1072	254	0	113777776	0	0	0	0.009	0	0	0	0	0	0	0	0	0	0	128	0	0	0	43	2	10	10	1	40	0	0	0	10	39	0	Normal	0
83	0.000009	udp	-	INT	2	0	344	0	111111.1072	254	0	152888880	0	0	0	0.009	0	0	0	0	0	0	0	0	0	0	172	0	0	0	43	2	10	10	1	40	0	0	0	10	39	0	Normal	0
84	0.00001	udp	-	INT	2	0	1096	0	100000.0025	254	0	438400000	0	0	0	0.01	0	0	0	0	0	0	0	0	0	0	548	0	0	0	43	2	10	10	1	40	0	0	0	10	39	0	Normal	0
85	0.000008	udp	-	INT	2	0	1784	0	125000.0003	254	0	892000000	0	0	0	0.008	0	0	0	0	0	0	0	0	0	0	892	0	0	0	43	2	10	10	1	40	0	0	0	10	39	0	Normal	0
86	0.000011	udp	-	INT	2	0	1548	0	90909.0902	254	0	562909056	0	0	0	0.011	0	0	0	0	0	0	0	0	0	0	774	0	0	0	43	2	10	10	1	40	0	0	0	10	39	0	Normal	0
87	0.000009	udp	-	INT	2	0	206	0	111111.1072	254	0	91555552	0	0	0	0.009	0	0	0	0	0	0	0	0	0	0	103	0	0	0	43	2	10	10	1	40	0	0	0	10	39	0	Normal	0
88	0.00001	udp	-	INT	2	0	1448	0	100000.0025	254	0	579200000	0	0	0	0.01	0	0	0	0	0	0	0	0	0	0	724	0	0	0	43	2	5	5	1	40	0	0	0	5	39	0	Normal	0
89	0.000009	udp	-	INT	2	0	232	0	111111.1072	254	0	103111104	0	0	0	0.009	0	0	0	0	0	0	0	0	0	0	116	0	0	0	43	2	5	5	1	40	0	0	0	5	39	0	Normal	0
90	0.000009	udp	-	INT	2	0	352	0	111111.1072	254	0	156444432	0	0	0	0.009	0	0	0	0	0	0	0	0	0	0	176	0	0	0	43	2	5	5	1	40	0	0	0	5	39	0	Normal	0
91	0.000011	udp	-	INT	2	0	986	0	90909.0902	254	0	358545440	0	0	0	0.011	0	0	0	0	0	0	0	0	0	0	493	0	0	0	43	2	5	5	1	40	0	0	0	5	39	0	Normal	0
92	0.989341	tcp	smtp	FIN	36	22	24835	1772	57.614108	62	252	195249.1563	13681.83398	15	8	28.266886	46.337906	1718.26	51.577031	255	1717978351	3336318753	255	0.069729	0.015132	0.054597	690	81	0	0	1	1	2	1	1	3	0	0	0	1	2	0	Normal	0
93	0.00001	udp	-	INT	2	0	926	0	100000.0025	254	0	370400000	0	0	0	0.01	0	0	0	0	0	0	0	0	0	0	463	0	0	0	43	2	5	5	1	40	0	0	0	5	39	0	Normal	0
94	0.018501	tcp	-	FIN	16	18	1540	1644	1783.687322	31	29	624398.6875	671531.25	4	4	1.211867	1.127375	73.079229	2.273411	255	2204166040	59759043	255	0.000574	0.00046	0.000114	96	91	0	0	12	0	8	6	1	6	0	0	0	12	9	0	Normal	0
95	0.000012	udp	-	INT	2	0	174	0	83333.33039	254	0	57999996	0	0	0	0.012	0	0	0	0	0	0	0	0	0	0	87	0	0	0	43	2	1	1	1	40	0	0	0	1	39	0	Normal	0
96	0.000011	udp	-	INT	2	0	604	0	90909.0902	254	0	219636368	0	0	0	0.011	0	0	0	0	0	0	0	0	0	0	302	0	0	0	43	2	2	2	1	40	0	0	0	2	39	0	Normal	0
97	0.00001	udp	-	INT	2	0	552	0	100000.0025	254	0	220800000	0	0	0	0.01	0	0	0	0	0	0	0	0	0	0	276	0	0	0	43	2	2	2	1	40	0	0	0	2	39	0	Normal	0
98	37.578835	tcp	-	FIN	22	24	1920	4312	1.197483	31	29	390.219666	879.856995	6	6	1789.45128	1633.831446	207537.6711	199563.4131	255	3446481727	3446826646	255	0.000852	0.000682	0.00017	87	180	0	0	6	0	10	1	1	2	0	0	0	3	7	0	Normal	0
99	0.000011	udp	-	INT	2	0	1754	0	90909.0902	254	0	637818176	0	0	0	0.011	0	0	0	0	0	0	0	0	0	0	877	0	0	0	63	2	8	8	1	63	0	0	0	8	62	0	Normal	0
100	0.000011	udp	-	INT	2	0	742	0	90909.0902	254	0	269818176	0	0	0	0.011	0	0	0	0	0	0	0	0	0	0	371	0	0	0	63	2	8	8	1	63	0	0	0	8	62	0	Normal	0
101	33.787666	tcp	http	FIN	14	18	1684	10168	0.917495	31	29	370.312653	2273.96582	3	5	2599.023615	1987.476647	225330.8814	197173.1144	255	1009427149	3155920751	255	0.000695	0.000555	0.00014	120	565	1	3924	3	0	9	2	1	2	0	0	1	4	5	0	Normal	0
102	0.000012	udp	-	INT	2	0	1858	0	83333.33039	254	0	619333312	0	0	0	0.012	0	0	0	0	0	0	0	0	0	0	929	0	0	0	63	2	8	8	1	63	0	0	0	8	62	0	Normal	0
103	0.00001	udp	-	INT	2	0	606	0	100000.0025	254	0	242400000	0	0	0	0.01	0	0	0	0	0	0	0	0	0	0	303	0	0	0	63	2	8	8	1	63	0	0	0	8	62	0	Normal	0
104	23.275909	tcp	http	FIN	14	18	1684	10168	1.331849	31	29	537.551514	3300.923584	3	5	1790.427654	1369.137	156252.7219	136646.4574	255	1166977160	3313595088	255	0.000717	0.000574	0.000143	120	565	1	3924	3	0	9	3	1	1	0	0	1	12	5	0	Normal	0
105	0.000011	udp	-	INT	2	0	1200	0	90909.0902	254	0	436363648	0	0	0	0.011	0	0	0	0	0	0	0	0	0	0	600	0	0	0	63	2	8	8	1	63	0	0	0	8	62	0	Normal	0
106	13.828278	tcp	-	FIN	122	126	7816	15132	17.86195	31	29	4484.723633	8684.8125	30	32	115.23239	113.341987	15033.42143	14744.53016	255	2449906277	305570557	255	0.000698	0.000552	0.000146	64	120	0	0	7	0	12	1	1	1	0	0	0	3	10	0	Normal	0
107	0.00001	udp	-	INT	2	0	1204	0	100000.0025	254	0	481600000	0	0	0	0.01	0	0	0	0	0	0	0	0	0	0	602	0	0	0	63	2	8	8	1	63	0	0	0	8	62	0	Normal	0
108	0.00001	udp	-	INT	2	0	674	0	100000.0025	254	0	269600000	0	0	0	0.01	0	0	0	0	0	0	0	0	0	0	337	0	0	0	63	2	8	8	1	63	0	0	0	8	62	0	Normal	0
109	27.409573	tcp	-	FIN	22	24	1920	4312	1.641762	31	29	534.995544	1206.293945	6	6	1370.461425	1191.69087	173234.0365	161548.5855	255	2884030658	734806056	255	0.000808	0.000675	0.000133	87	180	0	0	3	0	4	1	1	3	0	0	0	4	2	0	Normal	0
110	0.000014	udp	-	INT	2	0	2126	0	71428.57045	254	0	607428544	0	0	0	0.014	0	0	0	0	0	0	0	0	0	0	1063	0	0	0	63	2	8	8	1	63	0	0	0	8	62	0	Normal	0
111	0.000011	udp	-	INT	2	0	1490	0	90909.0902	254	0	541818176	0	0	0	0.011	0	0	0	0	0	0	0	0	0	0	745	0	0	0	63	2	9	9	1	63	0	0	0	9	62	0	Normal	0
112	29.662262	tcp	-	FIN	28	30	4656	3080	1.921634	31	29	1210.966309	803.175415	7	7	1098.590185	1022.816937	129785.6774	3842.3895	255	1681939184	3830619533	255	0.000687	0.000564	0.000123	166	103	0	0	12	0	9	1	1	3	0	0	0	12	5	0	Normal	0
113	0.000009	udp	-	INT	2	0	290	0	111111.1072	254	0	128888888	0	0	0	0.009	0	0	0	0	0	0	0	0	0	0	145	0	0	0	63	2	9	9	1	63	0	0	0	9	62	0	Normal	0
114	36.942242	tcp	http	FIN	14	18	1684	10168	0.839148	31	29	338.690857	2079.787109	3	5	2841.684538	2173.038	244329.1769	213816.6204	255	3866485097	3863518264	255	0.000759	0.000592	0.000167	120	565	1	3924	3	0	8	3	1	1	0	0	1	12	1	0	Normal	0
115	0.000011	udp	-	INT	2	0	1688	0	90909.0902	254	0	613818176	0	0	0	0.011	0	0	0	0	0	0	0	0	0	0	844	0	0	0	63	2	9	9	1	63	0	0	0	9	62	0	Normal	0
116	0.00001	udp	-	INT	2	0	544	0	100000.0025	254	0	217600000	0	0	0	0.01	0	0	0	0	0	0	0	0	0	0	272	0	0	0	63	2	9	9	1	63	0	0	0	9	62	0	Normal	0
117	0.022011	tcp	-	FIN	16	18	1540	1644	1499.25033	31	29	524828.5	564445.0625	4	4	1.445867	1.346875	87.704933	2.333182	255	2319974706	180086246	255	0.000578	0.000456	0.000122	96	91	0	0	6	0	12	6	1	7	0	0	0	13	10	0	Normal	0
118	0.000011	udp	-	INT	2	0	1926	0	90909.0902	254	0	700363648	0	0	0	0.011	0	0	0	0	0	0	0	0	0	0	963	0	0	0	63	2	9	9	1	63	0	0	0	9	62	0	Normal	0
119	0.006295	tcp	ftp-data	FIN	14	6	8928	320	3018.26837	31	29	10536616	339316.9063	4	1	0.484231	1.141	25.986113	1.693297	255	2022076359	2038656425	255	0.000584	0.000468	0.000116	638	53	0	0	3	0	10	1	1	4	0	0	0	13	3	0	Normal	0
120	0.000011	udp	-	INT	2	0	1646	0	90909.0902	254	0	598545472	0	0	0	0.011	0	0	0	0	0	0	0	0	0	0	823	0	0	0	63	2	9	9	1	63	0	0	0	9	62	0	Normal	0
121	0.000011	udp	-	INT	2	0	2152	0	90909.0902	254	0	782545472	0	0	0	0.011	0	0	0	0	0	0	0	0	0	0	1076	0	0	0	63	2	9	9	1	63	0	0	0	9	62	0	Normal	0
122	0.02173	tcp	-	FIN	16	18	1540	1644	1518.637817	31	29	531615.25	571744.125	4	4	1.427667	1.250412	86.815465	2.353199	255	2319973931	2324935030	255	0.000596	0.000468	0.000128	96	91	0	0	6	0	12	6	1	7	0	0	0	13	10	0	Normal	0
123	0.000009	udp	-	INT	2	0	216	0	111111.1072	254	0	96000000	0	0	0	0.009	0	0	0	0	0	0	0	0	0	0	108	0	0	0	63	2	9	9	1	63	0	0	0	9	62	0	Normal	0
124	0.000011	udp	-	INT	2	0	2126	0	90909.0902	254	0	773090880	0	0	0	0.011	0	0	0	0	0	0	0	0	0	0	1063	0	0	0	63	2	9	9	1	63	0	0	0	9	62	0	Normal	0
125	0.018574	tcp	-	FIN	16	18	1540	1644	1776.677132	31	29	621944.6875	668892	4	4	1.217133	1.062823	74.119468	2.133961	255	2204166818	60275815	255	0.000633	0.000502	0.000131	96	91	0	0	12	0	8	6	1	6	0	0	0	12	9	0	Normal	0
126	0.00001	udp	-	INT	2	0	1140	0	100000.0025	254	0	456000000	0	0	0	0.01	0	0	0	0	0	0	0	0	0	0	570	0	0	0	63	2	9	9	1	63	0	0	0	9	62	0	Normal	0
127	3.197673	tcp	-	FIN	38	40	2438	18508	24.08001	31	29	5939.318848	45147.82813	7	13	86.412134	81.973027	6493.061447	6317.471476	255	2089421982	294068856	255	0.000869	0.000721	0.000148	64	463	0	0	3	0	9	1	1	2	0	0	0	4	5	0	Normal	0
128	0.000033	udp	-	INT	2	0	1644	0	30303.03007	254	0	199272720	0	0	0	0.033	0	0	0	0	0	0	0	0	0	0	822	0	0	0	63	2	9	9	1	63	0	0	0	9	62	0	Normal	0
129	0.00001	udp	-	INT	2	0	734	0	100000.0025	254	0	293600000	0	0	0	0.01	0	0	0	0	0	0	0	0	0	0	367	0	0	0	63	2	9	9	1	63	0	0	0	9	62	0	Normal	0
130	9.29631	tcp	-	FIN	16	18	1272	2572	3.549795	31	29	1026.643799	2091.1521	4	4	619.731575	544.41375	35579.84501	910.471	255	977033143	1001653029	255	0.042044	0.04127	0.000774	80	143	0	0	3	0	5	2	1	1	0	0	0	3	10	0	Normal	0
131	0.00001	udp	-	INT	2	0	1020	0	100000.0025	254	0	408000000	0	0	0	0.01	0	0	0	0	0	0	0	0	0	0	510	0	0	0	63	2	9	9	1	63	0	0	0	9	62	0	Normal	0
132	0.00001	udp	-	INT	2	0	1422	0	100000.0025	254	0	568800000	0	0	0	0.01	0	0	0	0	0	0	0	0	0	0	711	0	0	0	63	2	9	9	1	63	0	0	0	9	62	0	Normal	0
133	0.00001	udp	-	INT	2	0	1756	0	100000.0025	254	0	702400000	0	0	0	0.01	0	0	0	0	0	0	0	0	0	0	878	0	0	0	63	2	9	9	1	63	0	0	0	9	62	0	Normal	0
134	0.895857	tcp	smtp	FIN	20	20	3346	1932	43.533735	254	252	28388.46094	16395.47461	7	8	47.150368	43.926316	2245.281084	51.494273	255	2359537163	847306770	255	0.046623	0.016781	0.029842	167	97	0	0	1	1	1	1	1	2	0	0	0	1	1	0	Normal	0
135	0.000011	udp	-	INT	2	0	1702	0	90909.0902	254	0	618909056	0	0	0	0.011	0	0	0	0	0	0	0	0	0	0	851	0	0	0	63	2	9	9	1	63	0	0	0	9	62	0	Normal	0
136	0.000011	udp	-	INT	2	0	1178	0	90909.0902	254	0	428363648	0	0	0	0.011	0	0	0	0	0	0	0	0	0	0	589	0	0	0	63	2	8	8	1	63	0	0	0	8	62	0	Normal	0
137	0.000009	udp	-	INT	2	0	250	0	111111.1072	254	0	111111104	0	0	0	0.009	0	0	0	0	0	0	0	0	0	0	125	0	0	0	63	2	8	8	1	63	0	0	0	8	62	0	Normal	0
138	33.607136	tcp	http	FIN	14	18	1684	10168	0.922423	31	29	372.30188	2286.181152	3	5	2585.137231	1976.860529	266476.1166	233038.4229	255	3214807334	3220177318	255	0.000641	0.000503	0.000138	120	565	1	3924	2	0	9	2	1	1	0	0	1	3	5	0	Normal	0
139	0.00001	udp	-	INT	2	0	1238	0	100000.0025	254	0	495200000	0	0	0	0.01	0	0	0	0	0	0	0	0	0	0	619	0	0	0	63	2	8	8	1	63	0	0	0	8	62	0	Normal	0
140	0.000012	udp	-	INT	2	0	1062	0	83333.33039	254	0	354000000	0	0	0	0.012	0	0	0	0	0	0	0	0	0	0	531	0	0	0	63	2	8	8	1	63	0	0	0	8	62	0	Normal	0
141	33.018524	arp	-	CON	2	2	56	92	0.090858	0	0	6.78407	11.145259	0	0	33017.562	33017.452	0	8.126187	0	0	0	0	0	0	0	28	46	0	0	1	0	1	1	1	1	0	0	0	1	1	0	Normal	0
142	0.000022	icmp	-	ECO	2	0	168	0	45454.5451	63	0	30545454	0	0	0	0.022	0	0	0	0	0	0	0	0	0	0	84	0	0	0	2	0	1	1	1	1	0	0	0	1	1	0	Normal	0
143	0.000011	udp	-	INT	2	0	942	0	90909.0902	254	0	342545440	0	0	0	0.011	0	0	0	0	0	0	0	0	0	0	471	0	0	0	63	2	8	8	1	63	0	0	0	8	62	0	Normal	0
144	0.020677	tcp	-	FIN	16	18	1540	1644	1595.976184	31	29	558688.375	600860.875	4	4	1.331067	1.261187	81.904759	2.358459	255	2142070598	4291507886	255	0.000635	0.000495	0.00014	96	91	0	0	7	0	7	6	1	7	0	0	0	12	11	0	Normal	0
145	0.000011	udp	-	INT	2	0	1058	0	90909.0902	254	0	384727264	0	0	0	0.011	0	0	0	0	0	0	0	0	0	0	529	0	0	0	63	2	8	8	1	63	0	0	0	8	62	0	Normal	0
146	0.016974	tcp	-	FIN	16	18	1540	1644	1944.149846	31	29	680570.25	731942.9375	4	4	1.109733	0.970529	75.29131	1.724881	255	2319970764	180589574	255	0.000622	0.000472	0.00015	96	91	0	0	6	0	12	6	1	7	0	0	0	13	10	0	Normal	0
147	0.000011	udp	-	INT	2	0	618	0	90909.0902	254	0	224727264	0	0	0	0.011	0	0	0	0	0	0	0	0	0	0	309	0	0	0	63	2	8	8	1	63	0	0	0	8	62	0	Normal	0
148	0.00001	udp	-	INT	2	0	814	0	100000.0025	254	0	325600000	0	0	0	0.01	0	0	0	0	0	0	0	0	0	0	407	0	0	0	63	2	8	8	1	63	0	0	0	8	62	0	Normal	0
149	0.004688	tcp	ftp-data	FIN	10	12	528	8824	4479.522336	31	29	812286.6875	13803755	1	4	0.486444	0.382273	37.444563	21.901608	255	4171656256	2034849337	255	0.000601	0.000477	0.000124	53	735	0	0	3	0	10	1	1	4	0	0	0	13	3	0	Normal	0
150	0.260795	tcp	http	FIN	10	6	1056	268	57.516441	254	252	29172.33789	6871.297363	2	1	25.939	48.173	1299.385862	71.238094	255	1249024597	1165416708	255	0.077471	0.01992	0.057551	106	45	1	0	5	1	2	2	1	5	0	0	1	2	4	0	Normal	0
151	0.347786	tcp	http	FIN	10	6	1014	268	43.12997	254	252	21001.41992	5152.59375	2	1	35.729444	64.566199	1878.771897	97.52532	255	3960871221	1607635134	255	0.072692	0.024947	0.047745	101	45	1	0	5	1	2	2	1	5	0	0	1	2	4	0	Normal	0
152	0.018515	tcp	-	FIN	16	18	1540	1644	1782.338633	31	29	623926.5625	671023.5	4	4	1.212533	1.061412	75.906309	1.981083	255	2204168373	2206910481	255	0.000589	0.000468	0.000121	96	91	0	0	12	0	8	6	1	6	0	0	0	12	9	0	Normal	0
153	0.000011	udp	-	INT	2	0	1938	0	90909.0902	254	0	704727296	0	0	0	0.011	0	0	0	0	0	0	0	0	0	0	969	0	0	0	63	2	5	5	1	63	0	0	0	5	62	0	Normal	0
154	0.00001	udp	-	INT	2	0	1064	0	100000.0025	254	0	425600000	0	0	0	0.01	0	0	0	0	0	0	0	0	0	0	532	0	0	0	63	2	5	5	1	63	0	0	0	5	62	0	Normal	0
155	0.000011	udp	-	INT	2	0	1520	0	90909.0902	254	0	552727296	0	0	0	0.011	0	0	0	0	0	0	0	0	0	0	760	0	0	0	63	2	5	5	1	63	0	0	0	5	62	0	Normal	0
156	6.557166	tcp	-	FIN	66	68	3910	51912	20.283153	31	29	4698.371094	62403.78906	7	26	100.874111	97.860164	6666.515093	183.136875	255	2714933824	569808312	255	0.000987	0.00053	0.000457	59	763	0	0	6	0	10	1	1	2	0	0	0	3	7	0	Normal	0
157	0.000012	udp	-	INT	2	0	1774	0	83333.33039	254	0	591333312	0	0	0	0.012	0	0	0	0	0	0	0	0	0	0	887	0	0	0	63	2	5	5	1	63	0	0	0	5	62	0	Normal	0
158	25.915651	tcp	-	FIN	66	66	3910	51808	5.05486	31	29	1188.779663	15750.79102	7	26	404.926457	398.692344	70090.4649	2162.91175	255	1754450303	1754784761	255	0.000757	0.000628	0.000129	59	785	0	0	4	0	10	1	1	3	0	0	0	3	7	0	Normal	0
159	0.000011	udp	-	INT	2	0	2180	0	90909.0902	254	0	792727296	0	0	0	0.011	0	0	0	0	0	0	0	0	0	0	1090	0	0	0	63	2	5	5	1	63	0	0	0	5	62	0	Normal	0
160	0.000011	udp	-	INT	2	0	2120	0	90909.0902	254	0	770909056	0	0	0	0.011	0	0	0	0	0	0	0	0	0	0	1060	0	0	0	63	2	7	7	2	63	0	0	0	8	62	0	Normal	0
161	30.612961	tcp	-	FIN	78	80	4550	72810	5.128547	31	29	1173.881836	18789.42773	7	33	402.797537	392.465707	79156.80472	78322.80814	255	841933471	2987661359	255	0.000753	0.000624	0.000129	58	910	0	0	3	0	8	1	1	1	0	0	0	3	9	0	Normal	0
162	0.000009	udp	-	INT	2	0	168	0	111111.1072	254	0	74666664	0	0	0	0.009	0	0	0	0	0	0	0	0	0	0	84	0	0	0	63	2	1	1	1	5	0	0	0	8	2	0	Normal	0
163	34.247707	tcp	http	FIN	14	18	1684	10168	0.90517	31	29	365.338318	2243.420166	3	5	2634.410462	2014.537882	242370.3177	211958.1513	255	949420386	3095931284	255	0.000691	0.000555	0.000136	120	565	1	3924	2	0	10	2	1	1	0	0	1	3	2	0	Normal	0
164	0.000011	udp	-	INT	2	0	1660	0	90909.0902	254	0	603636352	0	0	0	0.011	0	0	0	0	0	0	0	0	0	0	830	0	0	0	63	2	7	7	1	63	0	0	0	8	62	0	Normal	0
165	0.000011	udp	-	INT	2	0	2070	0	90909.0902	254	0	752727296	0	0	0	0.011	0	0	0	0	0	0	0	0	0	0	1035	0	0	0	63	2	7	7	1	63	0	0	0	8	62	0	Normal	0
166	9.111047	tcp	-	FIN	66	66	3910	51808	14.37815	31	29	3381.389648	44801.87891	7	26	140.164916	140.162047	8255.52786	239.185	255	3302417220	3302692089	255	0.000633	0.000513	0.00012	59	785	0	0	7	0	5	1	1	1	0	0	0	3	10	0	Normal	0
167	0.000011	udp	-	INT	2	0	1230	0	90909.0902	254	0	447272736	0	0	0	0.011	0	0	0	0	0	0	0	0	0	0	615	0	0	0	63	2	7	7	1	63	0	0	0	8	62	0	Normal	0
168	0.73477	tcp	-	FIN	10	8	564	354	23.136492	254	252	5530.982422	3375.205811	2	1	75.935556	102.51943	5668.123494	135.444547	255	3622738338	2067284869	255	0.03418	0.017125	0.017055	56	44	0	0	2	1	1	1	1	2	0	0	0	1	3	0	Normal	0
169	36.448193	tcp	http	FIN	14	18	1684	10168	0.850522	31	29	343.281769	2107.978271	3	5	2803.680538	2143.975529	243485.1069	213095.2719	255	3922290037	1778095680	255	0.000755	0.000599	0.000156	120	565	1	3924	2	0	10	2	1	3	0	0	1	3	2	0	Normal	0
170	0.000011	udp	-	INT	2	0	2120	0	90909.0902	254	0	770909056	0	0	0	0.011	0	0	0	0	0	0	0	0	0	0	1060	0	0	0	63	2	7	7	2	63	0	0	0	8	62	0	Normal	0
171	20.624125	tcp	http	FIN	14	18	1684	10168	1.503094	31	29	606.668152	3725.345947	3	5	1586.444885	1213.150882	122127.7932	107783.8873	255	2789065561	640565832	255	0.000698	0.000549	0.000149	120	565	1	3924	2	0	12	2	1	2	0	0	1	12	2	0	Normal	0
172	0.00001	udp	-	INT	2	0	1254	0	100000.0025	254	0	501600000	0	0	0	0.01	0	0	0	0	0	0	0	0	0	0	627	0	0	0	63	2	7	7	1	63	0	0	0	8	62	0	Normal	0
173	0.000011	udp	-	INT	2	0	724	0	90909.0902	254	0	263272720	0	0	0	0.011	0	0	0	0	0	0	0	0	0	0	362	0	0	0	63	2	7	7	1	63	0	0	0	8	62	0	Normal	0
174	0.021388	tcp	-	FIN	16	18	1540	1644	1542.921273	31	29	540115.9375	580886.5	4	4	1.403667	1.3075	88.016362	2.273641	255	4287459866	285917	255	0.000592	0.000465	0.000127	96	91	0	0	7	0	7	6	1	7	0	0	0	12	11	0	Normal	0
175	0.000013	udp	-	INT	2	0	1150	0	76923.07779	254	0	353846144	0	0	0	0.013	0	0	0	0	0	0	0	0	0	0	575	0	0	0	63	2	6	6	1	63	0	0	0	6	62	0	Normal	0
176	0.049922	tcp	-	FIN	30	42	2302	34406	1422.218644	31	29	356716.4688	5382316.5	5	15	1.710759	1.204415	96.83678	74.481628	255	174585106	2327498795	255	0.00068	0.000537	0.000143	77	819	0	0	6	0	12	6	1	7	0	0	0	13	10	0	Normal	0
177	0.00001	udp	-	INT	2	0	1326	0	100000.0025	254	0	530400000	0	0	0	0.01	0	0	0	0	0	0	0	0	0	0	663	0	0	0	63	2	6	6	1	63	0	0	0	6	62	0	Normal	0
178	0.021643	tcp	-	FIN	16	18	1540	1644	1524.74243	31	29	533752.25	574042.4375	4	4	1.420067	1.245118	85.932859	2.453166	255	2319972370	178525900	255	0.000549	0.000473	0.000076	96	91	0	0	6	0	12	6	1	7	0	0	0	13	10	0	Normal	0
179	0.000009	udp	-	INT	2	0	332	0	111111.1072	254	0	147555552	0	0	0	0.009	0	0	0	0	0	0	0	0	0	0	166	0	0	0	9	2	1	1	1	4	0	0	0	1	2	0	Normal	0
180	0.00001	udp	-	INT	2	0	570	0	100000.0025	254	0	228000000	0	0	0	0.01	0	0	0	0	0	0	0	0	0	0	285	0	0	0	63	2	6	6	1	63	0	0	0	6	62	0	Normal	0
181	0.003869	tcp	http	FIN	8	10	1052	824	4393.900356	31	29	1904368.125	1534246.625	2	2	0.504286	0.369111	31.813673	0.656866	255	174583172	2320929467	255	0.000685	0.000544	0.000141	132	82	1	83	1	0	1	1	1	1	0	0	1	13	1	0	Normal	0
182	0.00001	udp	-	INT	2	0	1502	0	100000.0025	254	0	600800000	0	0	0	0.01	0	0	0	0	0	0	0	0	0	0	751	0	0	0	63	2	6	6	1	63	0	0	0	6	62	0	Normal	0
183	0.000011	udp	-	INT	2	0	1298	0	90909.0902	254	0	472000000	0	0	0	0.011	0	0	0	0	0	0	0	0	0	0	649	0	0	0	63	2	6	6	1	63	0	0	0	6	62	0	Normal	0
184	0.013285	tcp	-	FIN	16	18	1540	1644	2484.004539	31	29	869552.125	935190.0625	4	4	0.8644	0.753294	59.123106	1.355246	255	54583645	62064948	255	0.00062	0.000476	0.000144	96	91	0	0	12	0	8	6	1	6	0	0	0	12	9	0	Normal	0
185	0.000011	udp	-	INT	2	0	1960	0	90909.0902	254	0	712727296	0	0	0	0.011	0	0	0	0	0	0	0	0	0	0	980	0	0	0	63	2	6	6	1	63	0	0	0	6	62	0	Normal	0
186	0.00001	udp	-	INT	2	0	522	0	100000.0025	254	0	208800000	0	0	0	0.01	0	0	0	0	0	0	0	0	0	0	261	0	0	0	63	2	5	5	1	63	0	0	0	5	62	0	Normal	0
187	0.000009	udp	-	INT	2	0	406	0	111111.1072	254	0	180444432	0	0	0	0.009	0	0	0	0	0	0	0	0	0	0	203	0	0	0	63	2	5	5	1	63	0	0	0	5	62	0	Normal	0
188	0.000011	udp	-	INT	2	0	1154	0	90909.0902	254	0	419636352	0	0	0	0.011	0	0	0	0	0	0	0	0	0	0	577	0	0	0	63	2	5	5	1	63	0	0	0	5	62	0	Normal	0
189	2.023064	tcp	-	FIN	42	42	2662	23162	41.02688	31	29	10277.48047	89412.89844	7	14	50.566501	49.330367	3209.328193	87.269063	255	2239135689	1147509319	255	0.000663	0.000518	0.000145	63	551	0	0	12	0	5	1	1	1	0	0	0	12	10	0	Normal	0
190	10.675254	udp	-	INT	4	0	578	0	0.281024	254	0	325.238159	0	0	0	3558.418	0	5032.3505	0	0	0	0	0	0	0	0	145	0	0	0	63	2	5	5	1	63	0	0	0	5	62	0	Normal	0
191	0.00001	udp	-	INT	2	0	1462	0	100000.0025	254	0	584800000	0	0	0	0.01	0	0	0	0	0	0	0	0	0	0	731	0	0	0	63	2	5	5	1	63	0	0	0	5	62	0	Normal	0
192	0.001088	udp	dns	CON	2	2	132	164	2757.352893	31	29	485294.0938	602941.1875	0	0	0.005	0.007	0	0	0	0	0	0	0	0	0	66	82	0	0	2	0	2	2	1	1	0	0	0	12	2	0	Normal	0
193	0.001186	udp	dns	CON	2	2	132	164	2529.511067	31	29	445193.9375	553119.75	0	0	0.015	0.011	0	0	0	0	0	0	0	0	0	66	82	0	0	6	0	3	2	1	2	0	0	0	2	8	0	Normal	0
194	0.001701	udp	-	CON	4	4	528	304	4115.226265	31	29	1862433.875	1072310.375	0	0	0.438667	0.208667	0.614711	0.287323	0	0	0	0	0	0	0	132	76	0	0	4	0	3	1	1	2	0	0	0	4	8	0	Normal	0
195	0.026584	tcp	ftp	FIN	52	54	2934	3742	3949.744297	31	29	866084.875	1105326.5	11	15	0.5254	0.491717	36.871544	0.896762	255	2022073107	2027759033	255	0.00064	0.000508	0.000132	56	69	0	0	1	0	10	1	1	4	1	1	0	13	1	0	Normal	0
196	0.001061	udp	dns	CON	2	2	146	178	2827.521083	31	29	550424.125	671065	0	0	0.009	0.007	0	0	0	0	0	0	0	0	0	73	89	0	0	8	0	1	2	1	4	0	0	0	4	12	0	Normal	0
197	0.001064	udp	dns	CON	2	2	132	164	2819.548997	31	29	496240.625	616541.375	0	0	0.009	0.007	0	0	0	0	0	0	0	0	0	66	82	0	0	8	0	1	2	1	3	0	0	0	4	3	0	Normal	0
198	0.003081	tcp	ftp-data	FIN	6	8	320	1826	4219.409359	31	29	693281.4375	4149302.25	1	2	0.551	0.363857	30.809398	0.614728	255	2022074493	4180968900	255	0.000665	0.000531	0.000134	53	228	0	0	3	0	10	1	1	4	0	0	0	13	3	0	Normal	0
199	0.001115	udp	dns	CON	2	2	146	178	2690.582979	31	29	523766.8125	638565	0	0	0.009	0.007	0	0	0	0	0	0	0	0	0	73	89	0	0	6	0	4	2	1	1	0	0	0	2	5	0	Normal	0
200	0.004754	udp	-	CON	4	4	568	312	1472.444295	31	29	716870	393773.6875	0	0	1.228	1.053	1.728171	1.479267	0	0	0	0	0	0	0	142	78	0	0	4	0	3	1	1	2	0	0	0	4	8	0	Normal	0
201	9.544028	tcp	http	FIN	12	18	1580	10168	3.038549	31	29	1214.581421	8050.269531	3	5	867.607807	561.377518	55314.79017	39705.41152	255	797034991	798124296	255	0.000751	0.000606	0.000145	132	565	1	3924	2	0	9	2	1	2	0	0	1	3	5	0	Normal	0
202	0.001167	udp	dns	CON	2	2	146	178	2570.694002	31	29	500428.4375	610111.375	0	0	0.01	0.007	0	0	0	0	0	0	0	0	0	73	89	0	0	5	0	1	1	1	2	0	0	0	1	10	0	Normal	0
203	12.95513	tcp	http	FIN	14	18	1684	10168	2.392875	31	29	965.795044	5930.624023	3	5	996.519885	762.032882	71257.9053	62243.2061	255	604519115	2755175801	255	0.000715	0.000567	0.000148	120	565	1	3924	3	0	4	2	1	3	0	0	1	4	2	0	Normal	0
204	0.004846	udp	-	CON	4	4	568	312	1444.490268	31	29	703260.375	386297.9688	0	0	1.264333	1.075667	1.778846	1.511323	0	0	0	0	0	0	0	142	78	0	0	8	0	4	1	1	4	0	0	0	2	2	0	Normal	0
205	27.244581	tcp	-	FIN	24	26	2024	4416	1.798523	31	29	569.654541	1247.07373	6	6	1184.532185	1089.756125	140503.9431	4120.34775	255	2704030513	2704402239	255	0.000799	0.000664	0.000135	84	170	0	0	3	0	9	2	1	1	0	0	0	3	5	0	Normal	0
206	0.001754	udp	-	CON	4	4	528	304	3990.878066	31	29	1806157.375	1039908.813	0	0	0.464	0.215	0.649124	0.298402	0	0	0	0	0	0	0	132	76	0	0	8	0	4	1	1	4	0	0	0	2	2	0	Normal	0
207	0.001253	udp	dns	CON	2	2	146	178	2394.253801	31	29	466081.4063	568236.25	0	0	0.009	0.006	0	0	0	0	0	0	0	0	0	73	89	0	0	9	0	4	1	1	1	0	0	0	1	5	0	Normal	0
208	32.345036	tcp	-	FIN	122	126	7816	15132	7.636411	31	29	1917.32666	3712.965576	30	32	269.539	260.842764	68694.5801	67577.02929	255	1969420719	1970525525	255	0.000661	0.00053	0.000131	64	120	0	0	11	0	5	1	1	5	0	0	0	3	10	0	Normal	0
209	0.00106	udp	dns	CON	2	2	132	164	2830.188576	31	29	498113.1875	618867.875	0	0	0.015	0.011	0	0	0	0	0	0	0	0	0	66	82	0	0	8	0	1	1	1	2	0	0	0	1	9	0	Normal	0
210	36.747131	tcp	-	FIN	64	66	3806	51808	3.510478	31	29	815.737122	11108.13281	7	26	583.282136	565.329538	110598.7111	108896.7095	255	3742293324	3742662704	255	0.000855	0.000696	0.000159	59	785	0	0	11	0	10	1	1	2	0	0	0	3	7	0	Normal	0
211	0.001162	udp	dns	CON	2	2	130	162	2581.755593	31	29	447504.3125	557659.1875	0	0	0.009	0.007	0	0	0	0	0	0	0	0	0	65	81	0	0	5	0	1	2	1	1	0	0	0	2	7	0	Normal	0
212	0.001195	udp	dns	CON	2	2	130	162	2510.460211	31	29	435146.4375	542259.375	0	0	0.023	0.011	0	0	0	0	0	0	0	0	0	65	81	0	0	5	0	1	2	1	1	0	0	0	2	4	0	Normal	0
213	0.001146	udp	dns	CON	2	2	146	178	2617.801058	31	29	509598.5938	621291.4375	0	0	0.009	0.006	0	0	0	0	0	0	0	0	0	73	89	0	0	9	0	2	2	2	3	0	0	0	2	8	0	Normal	0
214	0.001003	udp	dns	CON	2	2	146	178	2991.027057	31	29	582253.25	709870.4375	0	0	0.009	0.002	0	0	0	0	0	0	0	0	0	73	89	0	0	2	0	12	2	1	2	0	0	0	12	2	0	Normal	0
215	0.001146	udp	dns	CON	2	2	146	178	2617.801058	31	29	509598.5938	621291.4375	0	0	0.009	0.006	0	0	0	0	0	0	0	0	0	73	89	0	0	9	0	2	2	2	3	0	0	0	2	8	0	Normal	0
216	0.020663	tcp	-	FIN	16	18	1540	1644	1597.057493	31	29	559066.9375	601267.9375	4	4	1.356133	1.188353	85.397259	2.24167	255	2142071420	4292058385	255	0.000573	0.000457	0.000116	96	91	0	0	7	0	7	6	1	7	0	0	0	12	11	0	Normal	0
217	0.001115	udp	dns	CON	2	2	132	164	2690.582979	31	29	473542.5938	588340.8125	0	0	0.008	0.007	0	0	0	0	0	0	0	0	0	66	82	0	0	8	0	1	1	1	4	0	0	0	1	5	0	Normal	0
218	0.001153	udp	dns	CON	2	2	132	164	2601.907957	31	29	457935.8125	568950.5625	0	0	0.009	0.007	0	0	0	0	0	0	0	0	0	66	82	0	0	5	0	2	1	1	3	0	0	0	1	12	0	Normal	0
219	0.004034	tcp	http	FIN	8	10	1052	824	4214.179492	31	29	1826475	1471492.375	2	2	0.525429	0.388333	33.451131	0.688493	255	2142067552	4288462895	255	0.00066	0.000535	0.000125	132	82	1	83	3	0	12	3	1	2	0	0	1	12	2	0	Normal	0
220	0.001094	udp	dns	CON	2	2	132	164	2742.230477	31	29	482632.5625	599634.375	0	0	0.009	0.007	0	0	0	0	0	0	0	0	0	66	82	0	0	6	0	2	1	1	2	0	0	0	1	12	0	Normal	0
221	0.001065	udp	dns	CON	2	2	132	164	2816.901513	31	29	495774.6563	615962.4375	0	0	0.009	0.007	0	0	0	0	0	0	0	0	0	66	82	0	0	9	0	3	2	1	2	0	0	0	4	4	0	Normal	0
222	0.047744	tcp	ssh	FIN	62	58	5928	8010	2492.459866	31	29	977379.375	1319034.875	14	17	0.795733	0.870333	125.534049	0	255	4107450233	1962368749	255	0.000761	0.000615	0.000146	96	138	0	0	1	0	9	1	1	1	0	0	0	3	1	0	Normal	0
223	0.001215	udp	dns	CON	2	2	132	164	2469.135691	31	29	434567.875	539917.6875	0	0	0.009	0.007	0	0	0	0	0	0	0	0	0	66	82	0	0	6	0	1	1	1	2	0	0	0	1	8	0	Normal	0
224	0.001157	udp	dns	CON	2	2	132	164	2592.91279	31	29	456352.6563	566983.625	0	0	0.008	0.007	0	0	0	0	0	0	0	0	0	66	82	0	0	2	0	4	1	1	1	0	0	0	12	1	0	Normal	0
225	0.001128	udp	dns	CON	2	2	146	178	2659.574528	31	29	517730.5	631205.6875	0	0	0.009	0.007	0	0	0	0	0	0	0	0	0	73	89	0	0	6	0	3	2	1	1	0	0	0	2	4	0	Normal	0
226	0.001274	udp	dns	CON	2	2	132	164	2354.787998	31	29	414442.6875	514913.6563	0	0	0.009	0.007	0	0	0	0	0	0	0	0	0	66	82	0	0	9	0	1	2	1	3	0	0	0	4	7	0	Normal	0
227	0.018716	tcp	-	FIN	16	18	1540	1644	1763.197262	31	29	617225.875	663817.0625	4	4	1.224667	1.060941	73.670957	2.028417	255	2204167607	60896555	255	0.000831	0.000677	0.000154	96	91	0	0	12	0	8	6	1	6	0	0	0	12	9	0	Normal	0
228	0.004739	udp	-	CON	4	4	568	312	1477.104876	31	29	719139.0625	395020.0313	0	0	1.215	1.058667	1.704843	1.485161	0	0	0	0	0	0	0	142	78	0	0	2	0	2	1	1	3	0	0	0	4	4	0	Normal	0
229	0.00124	udp	dns	CON	2	2	146	178	2419.354815	31	29	470967.75	574193.5625	0	0	0.009	0.007	0	0	0	0	0	0	0	0	0	73	89	0	0	5	0	3	1	1	1	0	0	0	1	4	0	Normal	0
230	1.375854	tcp	-	FIN	40	42	2558	23162	58.872525	31	29	14507.35352	131473.25	7	14	35.270153	33.530123	2820.506405	2750.717551	255	169420096	1077905678	255	0.001233	0.001116	0.000117	64	551	0	0	12	0	1	1	1	1	0	0	0	12	7	0	Normal	0
231	0.001151	udp	dns	CON	2	2	146	178	2606.429117	31	29	507384.875	618592.5	0	0	0.009	0.007	0	0	0	0	0	0	0	0	0	73	89	0	0	9	0	1	1	1	1	0	0	0	1	4	0	Normal	0
232	0.001074	udp	dns	CON	2	2	132	164	2793.296014	31	29	491620.0938	610800.75	0	0	0.01	0.007	0	0	0	0	0	0	0	0	0	66	82	0	0	6	0	1	2	1	2	0	0	0	2	9	0	Normal	0
233	0.001673	udp	-	CON	4	4	528	304	4184.100294	31	29	1893604.25	1090257	0	0	0.428667	0.197667	0.600569	0.272472	0	0	0	0	0	0	0	132	76	0	0	2	0	2	1	1	3	0	0	0	4	4	0	Normal	0
234	2.151973	tcp	-	FIN	40	44	2558	23266	38.569257	31	29	9275.208984	84528.9375	7	14	55.170794	50.034905	3548.72242	3377.750613	255	2814106418	3754860334	255	0.001009	0.000469	0.00054	64	529	0	0	7	0	5	1	1	1	0	0	0	6	11	0	Normal	0
235	0.001677	udp	-	CON	4	4	528	304	4174.120543	31	29	1889087.75	1087656.5	0	0	0.432333	0.206	0.606462	0.284257	0	0	0	0	0	0	0	132	76	0	0	4	0	2	1	1	3	0	0	0	3	4	0	Normal	0
236	0.004855	udp	-	CON	4	4	568	312	1441.81258	31	29	701956.75	385581.875	0	0	1.261333	1.058	1.775311	1.487045	0	0	0	0	0	0	0	142	78	0	0	8	0	2	1	1	3	0	0	0	5	2	0	Normal	0
237	0.051862	tcp	-	FIN	30	42	2302	34406	1369.01774	31	29	343372.7813	5180980	5	15	1.776448	1.283025	103.280917	83.52547	255	2919971646	2924413575	255	0.000696	0.000536	0.00016	77	819	0	0	7	0	8	4	1	4	0	0	0	7	7	0	Normal	0
238	0.001063	udp	dns	CON	2	2	146	178	2822.201463	31	29	549388.5625	669802.5	0	0	0.009	0.007	0	0	0	0	0	0	0	0	0	73	89	0	0	8	0	2	1	1	1	0	0	0	3	10	0	Normal	0
239	0.004659	udp	-	CON	4	4	568	312	1502.468388	31	29	731487.4375	401802.9688	0	0	1.202667	1.035	1.691636	1.453812	0	0	0	0	0	0	0	142	78	0	0	4	0	2	1	1	3	0	0	0	3	4	0	Normal	0
240	28.652739	tcp	-	FIN	78	80	4550	72810	5.479406	31	29	1254.190796	20074.86914	7	33	372.108564	362.682297	70000.63326	69113.27362	255	2524030270	374892018	255	0.000971	0.000831	0.00014	58	910	0	0	7	0	5	1	1	7	0	0	0	1	11	0	Normal	0
241	0.00109	udp	dns	CON	2	2	132	164	2752.293491	31	29	484403.6563	601834.8125	0	0	0.008	0.007	0	0	0	0	0	0	0	0	0	66	82	0	0	9	0	2	1	1	3	0	0	0	1	7	0	Normal	0
242	0.001066	udp	dns	CON	2	2	146	178	2814.258996	31	29	547842.4375	667917.4375	0	0	0.009	0.007	0	0	0	0	0	0	0	0	0	73	89	0	0	8	0	1	3	1	4	0	0	0	5	5	0	Normal	0
243	38.24205	tcp	-	FIN	64	66	3806	51808	3.37325	31	29	783.849182	10673.9043	7	26	616.802141	588.327369	114042.3239	111623.7138	255	1176906193	3322677352	255	0.000912	0.000748	0.000164	59	785	0	0	6	0	7	1	1	2	0	0	0	3	5	0	Normal	0
244	0.001053	udp	dns	CON	2	2	146	178	2849.002888	31	29	554605.875	676163.375	0	0	0.01	0.007	0	0	0	0	0	0	0	0	0	73	89	0	0	8	0	2	3	1	1	0	0	0	5	10	0	Normal	0
245	12.364369	tcp	-	FIN	16	18	1272	2572	2.668959	31	29	771.895386	1572.259766	4	4	824.268383	727.275688	44964.91112	1132.95175	255	4009904976	4010249487	255	0.000823	0.000674	0.000149	80	143	0	0	3	0	2	1	1	1	0	0	0	2	9	0	Normal	0
246	0.001171	udp	dns	CON	2	2	132	164	2561.912999	31	29	450896.6875	560205	0	0	0.009	0.006	0	0	0	0	0	0	0	0	0	66	82	0	0	8	0	2	3	1	1	0	0	0	5	7	0	Normal	0
247	0.001715	udp	-	CON	4	4	528	304	4081.632605	31	29	1847230.25	1063556.875	0	0	0.449667	0.202	0.628854	0.279313	0	0	0	0	0	0	0	132	76	0	0	8	0	2	1	1	3	0	0	0	5	2	0	Normal	0
248	13.069224	tcp	-	FIN	28	30	4656	3080	4.361391	31	29	2748.44165	1822.908447	7	7	484.033542	450.644875	36140.12122	1017.934813	255	1504518715	1507666764	255	0.000646	0.000519	0.000127	166	103	0	0	12	0	7	1	1	1	0	0	0	4	5	0	Normal	0
249	0.00108	udp	dns	CON	2	2	130	162	2777.777885	31	29	481481.5	600000	0	0	0.009	0.006	0	0	0	0	0	0	0	0	0	65	81	0	0	9	0	1	1	1	3	0	0	0	1	10	0	Normal	0
250	0.00113	udp	dns	CON	2	2	146	178	2654.867281	31	29	516814.1563	630088.5	0	0	0.007	0.007	0	0	0	0	0	0	0	0	0	73	89	0	0	8	0	3	1	1	3	0	0	0	3	12	0	Normal	0
251	0.023688	tcp	-	FIN	16	18	1540	1644	1393.110454	31	29	487673.0938	524485	4	4	1.558	1.367	91.33466	2.683582	255	594587476	599102792	255	0.000565	0.000445	0.00012	96	91	0	0	11	0	6	4	1	5	0	0	0	9	10	0	Normal	0
252	0.001894	udp	-	CON	4	4	528	304	3695.881758	31	29	1672650.5	963041.1875	0	0	0.488333	0.266667	0.684951	0.35468	0	0	0	0	0	0	0	132	76	0	0	2	0	2	1	1	2	0	0	0	2	8	0	Normal	0
253	0.020192	tcp	-	FIN	16	18	1540	1644	1634.310687	31	29	572107.8125	615293.1875	4	4	1.395214	1.233688	80.583814	2.250003	255	774586690	780113635	255	0.00056	0.000447	0.000113	96	91	0	0	7	0	8	4	1	4	0	0	0	7	7	0	Normal	0
254	0.020369	tcp	-	FIN	16	18	1540	1644	1620.108931	31	29	567136.3125	609946.4375	4	4	1.337067	1.171	82.920909	2.151021	255	2919974815	2930857377	255	0.000573	0.000457	0.000116	96	91	0	0	7	0	8	4	1	4	0	0	0	7	7	0	Normal	0
255	0.002178	udp	-	CON	4	4	520	304	3213.957681	31	29	1432506.875	837465.5625	0	0	0.543	0.303333	0.762261	0.420494	0	0	0	0	0	0	0	130	76	0	0	8	0	3	1	1	3	0	0	0	3	4	0	Normal	0
256	0.001169	udp	dns	CON	2	2	132	164	2566.295861	31	29	451668.0625	561163.375	0	0	0.009	0.007	0	0	0	0	0	0	0	0	0	66	82	0	0	5	0	1	1	1	1	0	0	0	1	4	0	Normal	0
257	2.725309	tcp	-	FIN	28	30	4256	3080	20.91506	31	29	12047.0752	8741.761719	7	7	100.924261	93.95693	6250.484391	166.060531	255	149551432	2971314978	255	0.000693	0.000549	0.000144	152	103	0	0	6	0	3	1	1	1	0	0	0	3	5	0	Normal	0
258	0.005086	udp	-	CON	4	4	568	312	1376.327152	31	29	670074.6875	368069.2188	0	0	1.342333	1.112333	1.889155	1.563177	0	0	0	0	0	0	0	142	78	0	0	2	0	2	1	1	2	0	0	0	2	8	0	Normal	0
259	2.298727	tcp	-	FIN	38	40	2438	18508	33.4968	31	29	8261.963867	62803.45313	7	13	62.116027	58.927359	4989.925018	4859.211976	255	3024872765	3435917385	255	0.00068	0.000556	0.000124	64	463	0	0	4	0	8	1	1	1	0	0	0	5	7	0	Normal	0
260	0.005417	udp	-	CON	4	4	568	304	1292.228162	31	29	629130.5	336717.75	0	0	1.463333	1.277667	2.060982	1.796287	0	0	0	0	0	0	0	142	76	0	0	8	0	3	1	1	3	0	0	0	3	4	0	Normal	0
261	0.001119	udp	dns	CON	2	2	132	164	2680.965094	31	29	471849.8438	586237.6875	0	0	0.009	0.007	0	0	0	0	0	0	0	0	0	66	82	0	0	9	0	2	1	1	3	0	0	0	1	9	0	Normal	0
262	1.481234	udp	-	CON	4	4	520	304	4.72579	31	29	2106.352051	1231.405762	0	0	357.014344	204.7	504.883906	289.487406	0	0	0	0	0	0	0	130	76	0	0	7	0	4	1	1	2	0	0	0	6	7	0	Normal	0
263	0.004583	udp	-	CON	4	4	568	304	1527.383741	31	29	743617.6875	397992.5625	0	0	1.223333	0.991333	1.721571	1.392765	0	0	0	0	0	0	0	142	76	0	0	2	0	2	1	1	2	0	0	0	3	8	0	Normal	0
264	0.001706	udp	-	CON	4	4	520	304	4103.165415	31	29	1828839.5	1069167.625	0	0	0.441	0.199667	0.617305	0.276015	0	0	0	0	0	0	0	130	76	0	0	2	0	2	1	1	2	0	0	0	3	8	0	Normal	0
265	6.732094	tcp	-	FIN	28	30	4256	3080	8.466905	31	29	4876.9375	3538.869385	7	7	249.323289	231.764859	13555.25212	343.285531	255	1577035788	2725133900	255	0.011114	0.01091	0.000204	152	103	0	0	7	0	6	1	1	1	0	0	0	7	10	0	Normal	0
266	0.001133	udp	dns	CON	2	2	146	178	2647.83757	31	29	515445.7188	628420.125	0	0	0.009	0.007	0	0	0	0	0	0	0	0	0	73	89	0	0	5	0	2	1	1	2	0	0	0	3	9	0	Normal	0
267	0.004767	udp	-	CON	4	4	568	312	1468.428717	31	29	714915	392699.7813	0	0	1.232	1.037333	1.723942	1.454284	0	0	0	0	0	0	0	142	78	0	0	2	0	4	1	1	3	0	0	0	2	4	0	Normal	0
268	3.01618	tcp	-	FIN	42	42	2662	23162	27.518251	31	29	6893.487793	59972.54688	7	14	73.557491	73.551563	4436.376413	119.288	255	929549898	778625470	255	0.000675	0.000562	0.000113	63	551	0	0	11	0	2	1	1	2	0	0	0	9	10	0	Normal	0
269	0.001123	udp	dns	CON	2	2	132	164	2671.415725	31	29	470169.1563	584149.5625	0	0	0.009	0.007	0	0	0	0	0	0	0	0	0	66	82	0	0	5	0	4	1	1	2	0	0	0	1	10	0	Normal	0
270	0.001664	udp	-	CON	4	4	528	304	4206.730817	31	29	1903846.125	1096153.875	0	0	0.439	0.195333	0.613061	0.269887	0	0	0	0	0	0	0	132	76	0	0	2	0	4	1	1	3	0	0	0	2	4	0	Normal	0
271	0.001162	udp	dns	CON	2	2	146	178	2581.755593	31	29	502581.75	612736.6875	0	0	0.007	0.007	0	0	0	0	0	0	0	0	0	73	89	0	0	3	0	4	1	1	2	0	0	0	1	10	0	Normal	0
272	3.218253	udp	-	CON	4	4	568	304	2.175093	31	29	1058.959717	566.767151	0	0	1054.024	1031.937312	1490.6065	1459.374125	0	0	0	0	0	0	0	142	76	0	0	7	0	4	1	1	2	0	0	0	6	7	0	Normal	0
273	0.001627	udp	-	CON	4	4	520	304	4302.396921	31	29	1917639.75	1121081.75	0	0	0.427	0.185	0.598212	0.253854	0	0	0	0	0	0	0	130	76	0	0	8	0	2	1	1	3	0	0	0	2	8	0	Normal	0
274	0.001196	udp	dns	CON	2	2	146	178	2508.361148	31	29	488294.3125	595317.6875	0	0	0.01	0.007	0	0	0	0	0	0	0	0	0	73	89	0	0	8	0	1	1	1	4	0	0	0	1	12	0	Normal	0
275	20.90617	tcp	-	FIN	64	66	3806	51808	6.170427	31	29	1433.835083	19524.95313	7	26	337.19062	326.648525	43872.90762	43170.65189	255	3329063788	1179821388	255	0.000787	0.000648	0.000139	59	785	0	0	12	0	2	1	1	2	0	0	0	4	10	0	Normal	0
276	0.001746	udp	-	CON	4	4	528	304	4009.163749	31	29	1814433	1044673.5	0	0	0.451	0.218	0.630739	0.30194	0	0	0	0	0	0	0	132	76	0	0	2	0	2	1	1	2	0	0	0	2	2	0	Normal	0
277	32.718201	tcp	http	FIN	12	18	1580	10168	0.886357	31	29	354.298218	2348.29541	3	5	2974.348773	1924.567574	229096.1991	182546.1156	255	2447323940	303080644	255	0.000696	0.000543	0.000153	132	565	1	3924	2	0	8	2	1	1	0	0	1	2	1	0	Normal	0
278	0.004427	udp	-	CON	4	4	568	304	1581.206253	31	29	769821.5625	412017.1875	0	0	1.174667	0.973333	1.652746	1.365895	0	0	0	0	0	0	0	142	76	0	0	8	0	2	1	1	3	0	0	0	2	8	0	Normal	0
279	0.004808	udp	-	CON	4	4	568	312	1455.906875	31	29	708818.6875	389351.0938	0	0	1.253333	1.061	1.763997	1.489874	0	0	0	0	0	0	0	142	78	0	0	2	0	2	1	1	2	0	0	0	2	2	0	Normal	0
280	24.986576	tcp	-	FIN	16	18	1272	2572	1.320709	31	29	381.965088	778.017761	4	4	1665.7486	1469.761375	164807.2924	4670.2095	255	2592353189	2592689023	255	0.000757	0.000624	0.000133	80	143	0	0	6	0	5	1	1	1	0	0	0	3	11	0	Normal	0
281	0.001172	udp	dns	CON	2	2	146	178	2559.727049	31	29	498293.5313	607508.5625	0	0	0.04	0.008	0	0	0	0	0	0	0	0	0	73	89	0	0	6	0	1	3	1	2	0	0	0	3	9	0	Normal	0
282	0.00109	udp	dns	CON	2	2	132	164	2752.293491	31	29	484403.6563	601834.8125	0	0	0.009	0.007	0	0	0	0	0	0	0	0	0	66	82	0	0	6	0	1	3	1	1	0	0	0	3	3	0	Normal	0
283	16.004122	tcp	-	FIN	64	66	3806	51808	8.060424	31	29	1873.017456	25505.42969	7	26	254.028744	246.207354	28590.31015	28165.17969	255	4057385673	4057705161	255	0.000795	0.000634	0.000161	59	785	0	0	7	0	7	1	1	1	0	0	0	6	5	0	Normal	0
284	0.001126	udp	dns	CON	2	2	132	164	2664.298498	31	29	468916.5313	582593.25	0	0	0.009	0.007	0	0	0	0	0	0	0	0	0	66	82	0	0	3	0	1	1	1	1	0	0	0	1	5	0	Normal	0
285	0.001205	udp	dns	CON	2	2	146	178	2489.6266	31	29	484647.3125	590871.375	0	0	0.034	0.007	0	0	0	0	0	0	0	0	0	73	89	0	0	6	0	1	3	1	2	0	0	0	3	10	0	Normal	0
286	0.023745	tcp	-	FIN	16	18	1540	1644	1389.766245	31	29	486502.4063	523225.9375	4	4	1.562	1.369	89.284313	2.613007	255	594588306	2745085795	255	0.000593	0.000469	0.000124	96	91	0	0	11	0	6	4	1	5	0	0	0	9	10	0	Normal	0
287	0.001087	udp	dns	CON	2	2	146	178	2759.889575	31	29	537258.5	655013.8125	0	0	0.01	0.008	0	0	0	0	0	0	0	0	0	73	89	0	0	9	0	1	2	1	3	0	0	0	2	7	0	Normal	0
288	0.001059	udp	dns	CON	2	2	132	164	2832.861107	31	29	498583.5625	619452.3125	0	0	0.009	0.007	0	0	0	0	0	0	0	0	0	66	82	0	0	1	0	7	1	1	2	0	0	0	9	2	0	Normal	0
289	0.001108	udp	dns	CON	2	2	132	164	2707.581093	31	29	476534.2813	592057.75	0	0	0.009	0.007	0	0	0	0	0	0	0	0	0	66	82	0	0	9	0	1	2	1	2	0	0	0	2	4	0	Normal	0
290	0.000945	udp	dns	CON	2	2	146	178	3174.603249	31	29	617989.4375	753439.1875	0	0	0.009	0.004	0	0	0	0	0	0	0	0	0	73	89	0	0	1	0	8	1	1	2	0	0	0	6	1	0	Normal	0
291	0.001143	udp	dns	CON	2	2	130	162	2624.67198	31	29	454943.1563	566929.125	0	0	0.033	0.007	0	0	0	0	0	0	0	0	0	65	81	0	0	8	0	2	3	1	3	0	0	0	3	8	0	Normal	0
292	0.001064	udp	dns	CON	2	2	130	162	2819.548997	31	29	488721.8125	609022.5625	0	0	0.009	0.007	0	0	0	0	0	0	0	0	0	65	81	0	0	6	0	1	1	1	1	0	0	0	1	7	0	Normal	0
293	0.001062	udp	dns	CON	2	2	130	162	2824.858614	31	29	489642.1563	610169.4375	0	0	0.009	0.007	0	0	0	0	0	0	0	0	0	65	81	0	0	1	0	4	1	1	3	0	0	0	5	1	0	Normal	0
294	0.001106	udp	dns	CON	2	2	132	164	2712.477299	31	29	477396	593128.375	0	0	0.034	0.008	0	0	0	0	0	0	0	0	0	66	82	0	0	5	0	1	2	1	1	0	0	0	2	3	0	Normal	0
295	0.047405	tcp	ftp-data	FIN	6	8	320	1862	274.232671	31	29	45058.53906	275076.4688	1	2	9.4152	6.705429	657.199204	16.071998	255	2864165767	722372043	255	0.000589	0.000464	0.000125	53	233	0	0	1	0	7	1	1	1	0	0	0	5	1	0	Normal	0
296	0.00114	udp	dns	CON	2	2	132	164	2631.579064	31	29	463157.9063	575438.625	0	0	0.009	0.008	0	0	0	0	0	0	0	0	0	66	82	0	0	8	0	1	3	1	1	0	0	0	3	2	0	Normal	0
297	7.157289	tcp	http	FIN	12	18	1580	10168	4.051813	31	29	1619.607666	10734.79102	3	5	650.628625	420.834224	43355.95024	34565.398	255	329550898	2680741680	255	0.003238	0.003104	0.000134	132	565	1	3924	2	0	7	2	1	1	0	0	1	2	1	0	Normal	0
298	0.001084	udp	dns	CON	2	2	132	164	2767.527704	31	29	487084.875	605166.0625	0	0	0.009	0.007	0	0	0	0	0	0	0	0	0	66	82	0	0	8	0	1	3	1	3	0	0	0	3	4	0	Normal	0
299	1.492512	tcp	-	FIN	38	40	2438	18508	51.590875	31	29	12724.85547	96728.20313	7	13	41.450057	38.256538	2960.188343	2846.687598	255	2534936715	1679359090	255	0.001562	0.000506	0.001056	64	463	0	0	11	0	5	1	1	1	0	0	0	9	11	0	Normal	0
300	0.001122	udp	dns	CON	2	2	132	164	2673.796684	31	29	470588.2188	584670.1875	0	0	0.008	0.007	0	0	0	0	0	0	0	0	0	66	82	0	0	9	0	2	1	1	2	0	0	0	1	8	0	Normal	0
301	0.001139	udp	dns	CON	2	2	132	164	2633.889242	31	29	463564.5	575943.75	0	0	0.009	0.007	0	0	0	0	0	0	0	0	0	66	82	0	0	5	0	1	2	1	1	0	0	0	2	12	0	Normal	0
302	1.817553	tcp	-	FIN	42	42	2662	23162	45.665792	31	29	11439.55566	99522.82031	7	14	44.321901	44.316977	2474.094102	64.591297	255	1709549753	1643398856	255	0.000679	0.000553	0.000126	63	551	0	0	7	0	2	1	1	1	0	0	0	7	2	0	Normal	0
303	0.001068	udp	dns	CON	2	2	132	164	2808.988808	31	29	494382.0313	614232.25	0	0	0.009	0.007	0	0	0	0	0	0	0	0	0	66	82	0	0	8	0	1	1	1	2	0	0	0	1	9	0	Normal	0
304	0.001095	udp	dns	CON	2	2	146	178	2739.726138	31	29	533333.375	650228.3125	0	0	0.01	0.007	0	0	0	0	0	0	0	0	0	73	89	0	0	6	0	5	1	1	2	0	0	0	1	12	0	Normal	0
305	0.018902	tcp	-	FIN	16	18	1540	1644	1745.846997	31	29	611152.25	657284.9375	4	4	1.237933	1.085177	81.518557	2.010701	255	594584718	600716716	255	0.000567	0.000449	0.000118	96	91	0	0	11	0	6	4	1	5	0	0	0	9	10	0	Normal	0
306	0.001088	udp	dns	CON	2	2	146	178	2757.352893	31	29	536764.6875	654411.75	0	0	0.009	0.007	0	0	0	0	0	0	0	0	0	73	89	0	0	9	0	5	1	1	1	0	0	0	1	12	0	Normal	0
307	0.00112	udp	dns	CON	2	2	132	164	2678.571357	31	29	471428.5625	585714.25	0	0	0.008	0.007	0	0	0	0	0	0	0	0	0	66	82	0	0	5	0	1	3	1	3	0	0	0	3	10	0	Normal	0
308	0.001237	udp	dns	CON	2	2	132	164	2425.222333	31	29	426839.125	530315.3125	0	0	0.01	0.007	0	0	0	0	0	0	0	0	0	66	82	0	0	8	0	5	1	1	4	0	0	0	1	12	0	Normal	0
309	0.000905	udp	dns	CON	2	2	146	178	3314.917044	31	29	645303.875	786740.3125	0	0	0.003	0.005	0	0	0	0	0	0	0	0	0	73	89	0	0	2	0	5	1	1	1	0	0	0	4	1	0	Normal	0
310	0.001098	udp	dns	CON	2	2	132	164	2732.24049	31	29	480874.3125	597449.9375	0	0	0.01	0.008	0	0	0	0	0	0	0	0	0	66	82	0	0	5	0	5	3	2	3	0	0	0	3	12	0	Normal	0
311	0.004801	udp	-	CON	4	4	568	312	1458.029576	31	29	709852.125	389918.7813	0	0	1.260333	1.063667	1.773897	1.494352	0	0	0	0	0	0	0	142	78	0	0	4	0	2	1	1	2	0	0	0	2	2	0	Normal	0
312	0.020122	tcp	-	FIN	16	18	1540	1644	1639.996099	31	29	574098	617433.6875	4	4	1.319267	1.155235	79.919475	2.167663	255	2919974033	2930324325	255	0.000603	0.000478	0.000125	96	91	0	0	7	0	8	4	1	4	0	0	0	7	7	0	Normal	0
313	0.001754	udp	-	CON	4	4	528	304	3990.878066	31	29	1806157.375	1039908.813	0	0	0.454667	0.206	0.633806	0.284267	0	0	0	0	0	0	0	132	76	0	0	4	0	2	1	1	2	0	0	0	2	2	0	Normal	0
314	0.001098	udp	dns	CON	2	2	132	164	2732.24049	31	29	480874.3125	597449.9375	0	0	0.01	0.008	0	0	0	0	0	0	0	0	0	66	82	0	0	5	0	5	3	2	3	0	0	0	3	12	0	Normal	0
315	2.80467	tcp	http	FIN	12	18	1580	10168	10.339897	31	29	4133.106445	27394.30859	3	5	254.938097	164.951706	16525.88528	13119.53402	255	2671647392	3128855681	255	0.000612	0.000486	0.000126	132	565	1	3924	3	0	2	1	1	3	0	0	1	2	2	0	Normal	0
316	0.001077	udp	dns	CON	2	2	146	178	2785.515187	31	29	542246.9375	661095.625	0	0	0.009	0.008	0	0	0	0	0	0	0	0	0	73	89	0	0	9	0	2	2	1	3	0	0	0	2	9	0	Normal	0
317	2.560419	tcp	-	FIN	40	42	2558	23162	31.635446	31	29	7795.598633	70647.8125	7	14	65.643381	62.437123	0	3615.58737	255	52002396	3072553764	255	0.0006	0.000492	0.000108	64	551	0	0	11	0	4	1	1	2	0	0	0	9	7	0	Normal	0
318	0.001121	udp	dns	CON	2	2	130	162	2676.181891	31	29	463871.5313	578055.3125	0	0	0.009	0.008	0	0	0	0	0	0	0	0	0	65	81	0	0	9	0	1	1	1	2	0	0	0	1	8	0	Normal	0
319	0.004492	udp	-	CON	4	4	568	304	1558.32584	31	29	758682.0625	406055.1875	0	0	1.208	0.978333	1.699886	1.372258	0	0	0	0	0	0	0	142	76	0	0	2	0	2	1	1	2	0	0	0	2	4	0	Normal	0
320	3.411082	tcp	-	FIN	78	80	4550	72810	46.026451	31	29	10535.07324	168626.8438	7	33	44.29344	43.170226	2760.108771	2722.915209	255	762063622	762371671	255	0.000763	0.000625	0.000138	58	910	0	0	4	0	6	1	1	1	0	0	0	5	10	0	Normal	0
321	0.001695	udp	-	CON	4	4	520	304	4129.793548	31	29	1840708	1076106.25	0	0	0.444	0.197	0.621546	0.270828	0	0	0	0	0	0	0	130	76	0	0	2	0	2	1	1	2	0	0	0	2	4	0	Normal	0
322	17.582338	tcp	-	FIN	22	24	1920	4312	2.559387	31	29	834.018738	1880.523438	6	6	837.196875	764.421098	72203.0848	69105.84358	255	2921580514	772334661	255	0.000791	0.000644	0.000147	87	180	0	0	7	0	8	1	1	2	0	0	0	6	7	0	Normal	0
323	0.001158	udp	dns	CON	2	2	146	178	2590.673642	31	29	504317.8125	614853.1875	0	0	0.009	0.008	0	0	0	0	0	0	0	0	0	73	89	0	0	5	0	1	1	1	1	0	0	0	1	2	0	Normal	0
324	0.00111	udp	dns	CON	2	2	132	164	2702.702815	31	29	475675.6875	590991	0	0	0.009	0.007	0	0	0	0	0	0	0	0	0	66	82	0	0	8	0	3	1	1	4	0	0	0	1	12	0	Normal	0
325	0.023796	tcp	-	FIN	16	18	1540	1644	1386.78772	31	29	485459.75	522104.5625	4	4	1.5656	1.372706	93.307715	2.580644	255	594589159	600216451	255	0.000575	0.000457	0.000118	96	91	0	0	11	0	6	4	1	5	0	0	0	9	10	0	Normal	0
326	0.001646	udp	-	CON	4	4	528	304	4252.734002	31	29	1924665.875	1108141	0	0	0.428333	0.185	0.598684	0.255977	0	0	0	0	0	0	0	132	76	0	0	4	0	3	1	1	2	0	0	0	2	4	0	Normal	0
327	0.001098	udp	dns	CON	2	2	146	178	2732.24049	31	29	531876.125	648451.75	0	0	0.01	0.007	0	0	0	0	0	0	0	0	0	73	89	0	0	9	0	2	2	1	3	0	0	0	2	9	0	Normal	0
328	0.001045	udp	dns	CON	2	2	132	164	2870.813285	31	29	505263.125	627751.1875	0	0	0.009	0.001	0	0	0	0	0	0	0	0	0	66	82	0	0	1	0	3	1	1	2	0	0	0	7	1	0	Normal	0
329	0.004625	udp	-	CON	4	4	568	312	1513.513494	31	29	736864.875	404756.75	0	0	1.198333	1.015333	1.685508	1.426706	0	0	0	0	0	0	0	142	78	0	0	4	0	3	1	1	2	0	0	0	2	4	0	Normal	0
330	0.001077	udp	dns	CON	2	2	132	164	2785.515187	31	29	490250.6875	609099.3125	0	0	0.009	0.007	0	0	0	0	0	0	0	0	0	66	82	0	0	3	0	1	1	1	2	0	0	0	1	10	0	Normal	0
331	1.506241	tcp	-	FIN	122	126	7810	14540	163.984386	31	29	41140.82813	76614.57031	30	32	12.548967	12.142701	834.927642	825.4155	255	3687454410	1557361261	255	0.000652	0.000542	0.00011	64	115	0	0	11	0	7	1	1	2	0	0	0	9	5	0	Normal	0
332	0.00118	udp	dns	CON	2	2	146	178	2542.372836	31	29	494915.25	603389.8125	0	0	0.008	0.007	0	0	0	0	0	0	0	0	0	73	89	0	0	9	0	1	2	1	3	0	0	0	2	8	0	Normal	0
333	0.001135	udp	dns	CON	2	2	146	178	2643.171742	31	29	514537.4375	627312.75	0	0	0.009	0.007	0	0	0	0	0	0	0	0	0	73	89	0	0	5	0	1	1	1	2	0	0	0	1	9	0	Normal	0
334	18.724417	tcp	-	FIN	80	80	4654	72810	8.491586	31	29	1963.639282	30719.24805	7	33	237.013919	237.010094	31387.71933	965.103813	255	2321579435	172316279	255	0.000759	0.00061	0.000149	58	910	0	0	4	0	2	1	1	1	0	0	0	5	9	0	Normal	0
335	0.001104	udp	dns	CON	2	2	132	164	2717.391244	31	29	478260.8438	594202.875	0	0	0.008	0.007	0	0	0	0	0	0	0	0	0	66	82	0	0	9	0	1	2	1	1	0	0	0	2	7	0	Normal	0
336	31.971268	tcp	-	FIN	64	68	3806	51912	4.097429	31	29	937.591858	12798.74219	7	26	507.475433	491.855985	91203.52329	89812.58326	255	481933455	2627629142	255	0.000753	0.000616	0.000137	59	763	0	0	12	0	3	1	1	3	0	0	0	4	5	0	Normal	0
337	0.001131	udp	dns	CON	2	2	132	164	2652.5199	31	29	466843.5	580017.6875	0	0	0.009	0.007	0	0	0	0	0	0	0	0	0	66	82	0	0	1	0	1	1	1	1	0	0	0	1	1	0	Normal	0
338	0.0011	udp	dns	CON	2	2	132	164	2727.272742	31	29	480000	596363.625	0	0	0.009	0.007	0	0	0	0	0	0	0	0	0	66	82	0	0	3	0	1	1	1	1	0	0	0	1	1	0	Normal	0
339	2.375381	udp	-	CON	4	4	568	312	2.946896	31	29	1434.717163	788.084106	0	0	783.337	778.009688	1107.804375	1100.264	0	0	0	0	0	0	0	142	78	0	0	14	0	7	2	1	3	0	0	0	17	8	0	Normal	0
340	0.004601	udp	-	CON	4	4	568	312	1521.40843	31	29	740708.5625	406868.0938	0	0	1.186333	1.021	1.669245	1.434719	0	0	0	0	0	0	0	142	78	0	0	7	0	2	1	1	3	0	0	0	2	2	0	Normal	0
341	0.052992	tcp	-	FIN	30	42	2302	34406	1339.824849	31	29	336050.7188	5070501	5	15	1.879714	1.279878	100.223404	77.157055	255	2739972170	598028940	255	0.00064	0.000513	0.000127	77	819	0	0	6	0	3	2	1	2	0	0	0	3	2	0	Normal	0
342	0.001052	udp	dns	CON	2	2	130	162	2851.711087	31	29	494296.5938	615969.625	0	0	0.008	0.007	0	0	0	0	0	0	0	0	0	65	81	0	0	3	0	2	2	1	2	0	0	0	2	3	0	Normal	0
343	0.001678	udp	-	CON	4	4	528	304	4171.632967	31	29	1887961.875	1087008.375	0	0	0.440667	0.197667	0.616834	0.273187	0	0	0	0	0	0	0	132	76	0	0	7	0	2	1	1	3	0	0	0	2	2	0	Normal	0
344	0.02366	tcp	-	FIN	16	18	1540	1644	1394.759063	31	29	488250.1875	525105.625	4	4	1.5578	1.364823	91.629688	2.656685	255	2739972998	598573862	255	0.000578	0.000455	0.000123	96	91	0	0	6	0	3	2	1	2	0	0	0	3	2	0	Normal	0
345	0.001084	udp	dns	CON	2	2	146	178	2767.527704	31	29	538745.375	656826.5625	0	0	0.009	0.007	0	0	0	0	0	0	0	0	0	73	89	0	0	3	0	2	2	1	1	0	0	0	2	3	0	Normal	0
346	0.001088	udp	dns	CON	2	2	130	162	2757.352893	31	29	477941.1563	595588.25	0	0	0.009	0.006	0	0	0	0	0	0	0	0	0	65	81	0	0	2	0	2	2	2	2	0	0	0	2	2	0	Normal	0
347	0.01981	tcp	-	FIN	16	18	1540	1644	1665.825304	31	29	583139.8125	627158	4	4	1.2964	1.137471	75.332115	2.176126	255	2919972408	2924977644	255	0.000597	0.00047	0.000127	96	91	0	0	6	0	2	2	1	3	0	0	0	3	6	0	Normal	0
348	0.001088	udp	dns	CON	2	2	130	162	2757.352893	31	29	477941.1563	595588.25	0	0	0.009	0.006	0	0	0	0	0	0	0	0	0	65	81	0	0	2	0	2	2	2	2	0	0	0	2	2	0	Normal	0
349	0.001086	udp	dns	CON	2	2	146	178	2762.430929	31	29	537753.25	655616.9375	0	0	0.008	0.007	0	0	0	0	0	0	0	0	0	73	89	0	0	3	0	1	2	1	3	0	0	0	2	1	0	Normal	0
350	0.00391	tcp	http	FIN	8	10	1052	824	4347.82612	31	29	1884399	1518158.625	2	2	0.508	0.374778	32.479421	0.656635	255	594583644	2745192702	255	0.000667	0.000533	0.000134	132	82	1	83	2	0	2	1	1	3	0	0	1	3	5	0	Normal	0
351	0.001089	udp	dns	CON	2	2	146	178	2754.820869	31	29	536271.8125	653810.8125	0	0	0.009	0.007	0	0	0	0	0	0	0	0	0	73	89	0	0	2	0	2	1	1	1	0	0	0	1	3	0	Normal	0
352	0.001015	udp	dns	CON	2	2	146	178	2955.664893	31	29	575369.4375	701477.8125	0	0	0.008	0.005	0	0	0	0	0	0	0	0	0	73	89	0	0	2	0	1	1	1	2	0	0	0	2	2	0	Normal	0
353	0.001052	udp	dns	CON	2	2	146	178	2851.711087	31	29	555133.0625	676806.125	0	0	0.009	0.006	0	0	0	0	0	0	0	0	0	73	89	0	0	3	0	2	2	1	1	0	0	0	2	3	0	Normal	0
354	0.336135	tcp	-	FIN	16	18	1540	1644	98.17484	31	29	34367.14453	36961.33984	4	4	22.382733	22.373801	1869.911184	57.181262	255	2269910953	3150271885	255	0.000639	0.000519	0.00012	96	91	0	0	11	0	11	11	1	7	0	0	0	19	5	0	Normal	0
355	1.816583	tcp	http	FIN	8	10	1052	824	9.358229	31	29	4055.966553	3267.67334	2	2	245.212857	201.781672	20127.74191	528.553937	255	2044518704	2045695605	255	0.000671	0.000544	0.000127	132	82	1	83	5	0	11	5	1	1	0	0	1	5	5	0	Normal	0
356	4.593804	tcp	http	FIN	8	10	1052	824	3.700637	31	29	1603.899536	1292.175293	2	2	656.095	510.360125	52750.16679	1442.10975	255	2574099923	2575194768	255	0.000692	0.000559	0.000133	132	82	1	83	6	0	9	6	1	2	0	0	1	11	6	0	Normal	0
357	15.048877	tcp	http	FIN	8	10	1052	824	1.129652	31	29	489.604645	394.448029	2	2	2149.6665	1672.03525	179296.3829	4721.9385	255	506970224	508126771	255	0.000698	0.000554	0.000144	132	82	1	83	5	0	13	5	1	1	0	0	1	5	7	0	Normal	0
358	0.005026	tcp	http	FIN	8	10	1052	824	3382.411402	31	29	1465976.875	1181058.5	2	2	0.669	0.465556	42.802739	0.92355	255	2919969620	2921017946	255	0.000976	0.000833	0.000143	132	82	1	83	2	0	3	1	1	1	0	0	1	3	2	0	Normal	0
359	5.535771	tcp	http	FIN	8	10	1052	824	3.070936	31	29	1330.97998	1072.298706	2	2	789.546732	615.023125	64496.12397	1696.72525	255	4121584103	1973107493	255	0.000701	0.000559	0.000142	132	82	1	83	8	0	6	8	1	1	0	0	1	9	6	0	Normal	0
360	20.262241	tcp	http	FIN	8	10	1052	824	0.838999	31	29	363.632019	292.95871	2	2	2894.550786	2251.29925	242102.8288	6366.823	255	1741935912	1743038625	255	0.000689	0.00054	0.000149	132	82	1	83	8	0	7	8	1	3	0	0	1	14	7	0	Normal	0
361	0.013982	tcp	-	FIN	16	18	1540	1644	2360.1774	31	29	826205.125	888571	4	4	0.9098	0.795706	62.361358	1.410088	255	774584306	781811247	255	0.000565	0.000449	0.000116	96	91	0	0	6	0	2	2	1	3	0	0	0	3	6	0	Normal	0
362	23.945032	tcp	http	FIN	8	10	1052	824	0.709959	31	29	307.704742	247.901108	2	2	3420.597214	2660.495	285603.7858	7517.3625	255	3754808330	3760223890	255	0.000721	0.000568	0.000153	132	82	1	83	8	0	14	8	1	3	0	0	1	10	4	0	Normal	0
363	25.834202	tcp	http	FIN	14	18	1684	10168	1.19996	31	29	484.319214	2974.041992	3	5	1987.219846	1519.627118	157652.685	138820.3369	255	2176551327	28052175	255	0.00068	0.000533	0.000147	120	565	1	3924	1	0	2	1	1	2	0	0	1	1	5	0	Normal	0
364	25.146973	tcp	http	FIN	8	10	1052	824	0.676026	31	29	292.997498	236.052277	2	2	3592.336	3143.2995	299911.2116	8308.2	255	889420030	890600041	255	0.000732	0.000574	0.000158	132	82	1	83	8	0	6	8	1	3	0	0	1	14	6	0	Normal	0
365	27.286858	tcp	http	FIN	8	10	1052	824	0.623011	31	29	270.020111	217.540619	2	2	3895.967286	3031.80525	322916.7532	8511.368	255	4102290167	4103575079	255	0.000764	0.000598	0.000166	132	82	1	83	5	0	7	5	1	1	0	0	4	5	7	0	Normal	0
366	27.771465	tcp	-	FIN	78	80	4550	72810	5.653285	31	29	1293.990112	20711.90625	7	33	365.409851	356.035986	65650.81959	65230.74239	255	914452430	3064389151	255	0.000785	0.000647	0.000138	58	910	0	0	11	0	2	1	1	2	0	0	0	1	10	0	Normal	0
367	0.003074	tcp	ftp-data	FIN	6	8	320	1862	4229.017717	31	29	694860.125	4242030	1	2	0.5494	0.373714	30.325684	0.622734	255	2766617008	1112398289	255	0.000713	0.000455	0.000258	53	233	0	0	1	0	14	1	1	1	0	0	0	9	1	0	Normal	0
368	11.087223	tcp	http	FIN	12	18	1580	10168	2.615623	31	29	1045.527832	6929.77832	3	5	1007.895136	652.157364	65450.51492	40766.38297	255	377039570	378054925	255	0.000709	0.000544	0.000165	132	565	1	3924	2	0	2	1	1	1	0	0	1	2	2	0	Normal	0
369	0.051153	tcp	-	FIN	16	18	1540	1644	645.123448	31	29	225832.3125	242879.2031	4	4	3.630214	2.973294	220.084428	6.339149	255	1356921147	3087941131	255	0.000725	0.000607	0.000118	96	91	0	0	7	0	14	5	1	5	0	0	0	14	9	0	Normal	0
370	0.021784	tcp	-	FIN	16	18	1540	1644	1514.873295	31	29	530297.4375	570326.8125	4	4	1.430733	1.254118	85.061443	2.322652	255	1074593811	1080184617	255	0.000574	0.000459	0.000115	96	91	0	0	6	0	13	6	1	6	0	0	0	8	10	0	Normal	0
371	0.037412	tcp	http	FIN	8	10	1052	824	454.399671	31	29	196942.1563	158665.6719	2	2	5.295286	0.807111	377.454291	1.552096	255	3366615409	3456031196	255	0.031066	0.030147	0.000919	132	82	1	83	8	0	13	8	1	1	0	0	1	14	7	0	Normal	0
372	0.004117	tcp	ftp-data	FIN	6	8	320	1862	3157.639121	31	29	518824.4063	3167355	1	2	0.7036	0.452143	37.548757	0.733449	255	497038634	1110567386	255	0.001088	0.000949	0.000139	53	233	0	0	2	0	9	1	1	2	0	0	0	10	2	0	Normal	0
373	0.015255	tcp	-	FIN	16	18	1540	1644	2163.225109	31	29	757259.875	814421.5	4	4	0.995667	0.868588	66.283497	1.609834	255	3224169838	1080690827	255	0.001167	0.000483	0.000684	96	91	0	0	6	0	13	6	1	6	0	0	0	8	10	0	Normal	0
374	10.646811	tcp	http	FIN	8	10	1052	824	1.596722	31	29	692.038208	557.537842	2	2	1520.897821	1182.917	126732.2549	3338.382	255	3149066899	3146049388	255	0.000716	0.000554	0.000162	132	82	1	83	5	0	14	5	1	2	0	0	1	5	4	0	Normal	0
375	10.38414	tcp	http	FIN	8	10	1052	824	1.637112	31	29	709.543579	571.640991	2	2	1483.396321	1153.728375	124031.1594	3262.72675	255	1299484694	3450276081	255	0.000724	0.000581	0.000143	132	82	1	83	6	0	6	6	1	1	0	0	1	11	6	0	Normal	0
376	0.020997	tcp	-	FIN	16	18	1540	1644	1571.653029	31	29	550173.8125	591703.5625	4	4	1.379	1.283375	85.736362	2.418452	255	1074592884	1079600143	255	0.000618	0.000462	0.000156	96	91	0	0	6	0	13	6	1	6	0	0	0	8	10	0	Normal	0
377	12.061894	tcp	http	FIN	8	10	1052	824	1.409397	31	29	610.849304	492.128326	2	2	1722.965107	1507.668625	144075.897	3987.87	255	2369067548	220578407	255	0.000685	0.00054	0.000145	132	82	1	83	6	0	9	6	1	2	0	0	1	11	6	0	Normal	0
378	2.525565	tcp	http	FIN	8	10	1052	824	6.731167	31	29	2917.367188	2350.365234	2	2	360.637295	280.556438	25723.08801	743.325312	255	3954099231	1805740042	255	0.00068	0.000553	0.000127	132	82	1	83	5	0	6	5	1	2	0	0	1	8	5	0	Normal	0
379	0.044805	tcp	-	FIN	30	42	2302	34406	1584.644519	31	29	397455.625	5997009	5	15	1.588643	1.080317	87.37791	69.611008	255	3224170872	3227561229	255	0.000642	0.000508	0.000134	77	819	0	0	6	0	13	6	1	6	0	0	0	8	10	0	Normal	0
380	17.435793	tcp	http	FIN	8	10	1052	824	0.975006	31	29	422.57901	340.449097	2	2	2489.55	2179.405	206729.3831	5725.044	255	3419847586	3425221946	255	0.0007	0.000546	0.000154	132	82	1	83	7	0	13	7	1	8	0	0	1	19	7	0	Normal	0
381	15.600839	tcp	http	FIN	8	10	1052	824	1.089685	31	29	472.282288	380.492371	2	2	2228.539714	1733.3655	185054.6564	4869.584	255	2356550556	208113727	255	0.000666	0.000532	0.000134	132	82	1	83	5	0	14	5	1	2	0	0	1	5	4	0	Normal	0
382	0.000948	udp	dns	CON	2	2	132	164	3164.556959	31	29	556962	691983.125	0	0	0.005	0.004	0	0	0	0	0	0	0	0	0	66	82	0	0	1	0	12	1	1	1	0	0	0	8	1	0	Normal	0
383	0.759727	tcp	http	FIN	8	10	1052	824	22.376459	31	29	9698.220703	7813.333008	2	2	108.370717	84.352219	6420.486458	198.054203	255	2882421733	738156176	255	0.000696	0.000553	0.000143	132	82	1	83	8	0	6	8	1	1	0	0	1	14	5	0	Normal	0
384	0.014717	tcp	-	FIN	16	18	1540	1644	2242.304878	31	29	784942.625	844193.8125	4	4	0.957467	0.839235	61.85966	1.59777	255	1194584278	3350445939	255	0.000575	0.000447	0.000128	96	91	0	0	9	0	24	6	1	7	0	0	0	12	21	0	Normal	0
385	0.001081	udp	dns	CON	2	2	132	164	2775.208228	31	29	488436.6563	606845.5625	0	0	0.009	0.007	0	0	0	0	0	0	0	0	0	66	82	0	0	1	0	5	1	1	1	0	0	0	11	1	0	Normal	0
386	0.020925	tcp	-	FIN	16	18	1540	1644	1577.060909	31	29	552066.875	593739.5625	4	4	1.374333	1.204353	87.281109	2.270592	255	1314588883	3465561290	255	0.000562	0.000447	0.000115	96	91	0	0	7	0	12	6	1	6	0	0	0	9	12	0	Normal	0
387	0.048775	tcp	-	FIN	30	42	2302	34406	1455.663803	31	29	365105.0938	5508888	5	15	1.671172	1.178146	92.643234	75.538313	255	3464166311	1318089039	255	0.000591	0.000468	0.000123	77	819	0	0	7	0	12	6	1	6	0	0	0	9	12	0	Normal	0
388	0.0939	tcp	smtp	FIN	52	42	37358	3380	990.415309	31	29	3121618.75	281150.1563	18	8	1.87116	2.276683	224.493004	7.529771	255	2979969083	2985106184	255	0.000686	0.000552	0.000134	718	80	0	0	1	0	7	1	1	2	0	0	0	12	2	0	Normal	0
389	1.046089	tcp	-	FIN	40	42	2558	23162	77.431266	31	29	19080.59375	172918.3594	7	14	26.811692	25.50017	1722.679633	1684.448179	255	2627323364	2487009254	255	0.000741	0.000578	0.000163	64	551	0	0	3	0	6	1	1	1	0	0	0	3	2	0	Normal	0
390	2.013725	tcp	-	FIN	40	42	2558	23162	40.223962	31	29	9911.978516	89827.55469	7	14	51.624257	49.089658	3608.260935	3514.374446	255	3302420313	181454329	255	0.001159	0.001046	0.000113	64	551	0	0	9	0	6	1	1	2	0	0	0	12	5	0	Normal	0
391	0.999452	tcp	-	FIN	38	40	2438	18508	77.04222	31	29	19002.41406	144447.1563	7	13	27.753583	26.286658	1785.664496	1733.516318	255	762066568	661561270	255	0.000687	0.000555	0.000132	64	463	0	0	13	0	6	1	1	1	0	0	0	19	5	0	Normal	0
392	0.004015	tcp	http	FIN	8	10	1052	824	4234.121967	31	29	1835118.25	1478455.75	2	2	0.524429	0.383222	33.299226	0.677635	255	3224168405	1075519033	255	0.000701	0.000562	0.000139	132	82	1	83	1	0	6	1	1	1	0	0	1	8	2	0	Normal	0
393	0.047493	tcp	-	FIN	30	42	2302	34406	1494.957165	31	29	374960.5313	5657591.5	5	15	1.624931	1.147268	93.572105	73.266249	255	3339971598	1198220768	255	0.000567	0.000451	0.000116	77	819	0	0	9	0	24	6	1	7	0	0	0	12	21	0	Normal	0
394	0.01939	tcp	-	FIN	16	18	1540	1644	1701.908197	31	29	595771	640742.625	4	4	1.271667	1.113177	77.274875	2.307691	255	1194585875	3344145877	255	0.000578	0.000463	0.000115	96	91	0	0	9	0	24	6	1	7	0	0	0	12	21	0	Normal	0
395	0.047875	tcp	-	FIN	30	42	2302	34406	1483.028773	31	29	371968.6875	5612449.5	5	15	1.698179	1.155171	96.681936	75.436282	255	1434585325	1438071576	255	0.000633	0.000509	0.000124	77	819	0	0	11	0	24	6	1	7	0	0	0	13	21	0	Normal	0
396	0.001038	udp	dns	CON	2	2	132	164	2890.173445	31	29	508670.5313	631984.5625	0	0	0.008	0.007	0	0	0	0	0	0	0	0	0	66	82	0	0	2	0	6	2	1	2	0	0	0	13	1	0	Normal	0
397	0.000964	udp	dns	CON	2	2	146	178	3112.033175	31	29	605809.125	738589.1875	0	0	0.006	0.001	0	0	0	0	0	0	0	0	0	73	89	0	0	2	0	24	2	1	7	0	0	0	13	2	0	Normal	0
398	2.880126	tcp	-	FIN	40	42	2558	23162	28.12377	31	29	6930.252441	62805.58594	7	14	73.841381	70.232657	4401.136188	4300.198631	255	352001754	3612099837	255	0.000725	0.000581	0.000144	64	551	0	0	13	0	7	1	1	1	0	0	0	19	3	0	Normal	0
399	3.596807	tcp	-	FIN	80	80	4654	72810	44.205875	31	29	10222.40039	159919.625	7	33	45.525026	45.514355	0	70.03318	255	3211644806	1062307114	255	0.001294	0.001168	0.000126	58	910	0	0	5	0	7	1	1	2	0	0	0	6	5	0	Normal	0
400	6.05719	tcp	http	FIN	14	18	1684	10168	5.117885	31	29	2065.644287	12684.42969	3	5	465.910702	378.508758	25568.77856	23050.32192	255	2009550692	4239237514	255	0.001208	0.001047	0.000161	120	565	1	3924	2	0	7	2	1	1	0	0	1	3	2	0	Normal	0
401	10.591283	tcp	-	FIN	64	66	3806	51808	12.179828	31	29	2830.251953	38540.375	7	26	173.622136	162.463677	10520.96784	10189.81492	255	3546611209	1415643780	255	0.032015	0.031135	0.00088	59	785	0	0	6	0	7	1	1	1	0	0	0	4	3	0	Normal	0
402	1.510575	tcp	-	FIN	40	42	2558	23162	53.621963	31	29	13213.51074	119747.7734	7	14	38.724718	36.814538	0	2275.288335	255	3426613770	238488252	255	0.001321	0.001175	0.000146	64	551	0	0	5	0	12	1	1	2	0	0	0	6	12	0	Normal	0
403	4.116069	tcp	-	FIN	80	80	4654	72810	38.629092	31	29	8932.794922	139744.9844	7	33	52.764513	52.094316	3805.810479	107.662742	255	882064572	882366273	255	0.00075	0.000609	0.000141	58	910	0	0	3	0	7	1	1	1	0	0	0	3	3	0	Normal	0
404	7.040866	tcp	-	FIN	22	26	1920	4416	6.675315	31	29	2082.698486	4825.542969	6	6	335.26028	293.343574	18919.42946	17700.89862	255	3494933401	3495225942	255	0.000754	0.000611	0.000143	87	170	0	0	7	0	4	1	1	1	0	0	0	9	6	0	Normal	0
405	33.829559	tcp	-	FIN	28	30	4256	3080	1.684917	31	29	970.512207	704.236206	7	7	1252.934611	1166.517375	141085.4562	4158.59875	255	361938669	365040092	255	0.000711	0.000546	0.000165	152	103	0	0	11	0	7	1	1	1	0	0	0	13	5	0	Normal	0
406	0.004136	tcp	http	FIN	8	10	1052	824	4110.251621	31	29	1781431.375	1435203.125	2	2	0.538286	0.402444	35.176431	0.635406	255	894582243	895542488	255	0.000636	0.00051	0.000126	132	82	1	83	3	0	13	3	1	5	0	0	1	19	2	0	Normal	0
407	0.225914	tcp	ftp-data	FIN	14	6	8928	320	84.1028	31	29	293598.4375	9454.924805	4	1	17.378	45.054199	1594.655182	68.677148	255	714586652	3165958426	255	0.000644	0.000514	0.00013	638	53	0	0	3	0	13	1	1	5	0	0	0	19	2	0	Normal	0
408	0.021484	tcp	-	FIN	16	18	1540	1644	1536.026767	31	29	537702.4375	578290.8125	4	4	1.410533	1.314437	86.976468	2.590114	255	3044166666	3048738474	255	0.000569	0.00045	0.000119	96	91	0	0	13	0	24	6	1	9	0	0	0	19	21	0	Normal	0
409	0.024553	tcp	-	FIN	16	18	1540	1644	1344.031229	31	29	470492.375	506007.4063	4	4	1.615133	1.417177	104.868636	2.677825	255	3584167655	3588738174	255	0.000582	0.00046	0.000122	96	91	0	0	11	0	24	6	1	7	0	0	0	13	21	0	Normal	0
410	0.02198	tcp	-	FIN	16	18	1540	1644	1501.364832	31	29	525568.6875	565241.125	4	4	1.443267	1.265	88.528737	2.442985	255	1434586070	1438645387	255	0.000585	0.000472	0.000113	96	91	0	0	11	0	24	6	1	7	0	0	0	13	21	0	Normal	0
411	20.419357	tcp	http	FIN	14	18	1684	10168	1.518167	31	29	612.751892	3762.704102	3	5	1570.694885	1201.106941	114641.3037	100333.0051	255	3804871877	3805897626	255	0.000677	0.000533	0.000144	120	565	1	3924	3	0	24	3	1	9	0	0	1	19	2	0	Normal	0
412	22.590464	tcp	-	FIN	16	18	1272	2572	1.460793	31	29	422.479156	860.5401	4	4	1613.579446	1328.81775	124634.975	3321.0365	255	699482305	2845163879	255	0.000682	0.000554	0.000128	80	143	0	0	11	0	6	1	1	2	0	0	0	13	5	0	Normal	0
413	40.088387	tcp	-	FIN	66	66	3910	51808	3.267779	31	29	768.501892	10182.30078	7	26	616.739595	626.366688	112584.6262	3540.85325	255	996911817	3142679372	255	0.001086	0.000898	0.000188	59	785	0	0	13	0	12	1	1	1	0	0	0	19	12	0	Normal	0
414	0.020968	tcp	-	FIN	16	18	1540	1644	1573.826823	31	29	550934.75	592521.9375	4	4	1.377333	1.206353	84.736518	2.437806	255	1074590957	3228106858	255	0.000575	0.000457	0.000118	96	91	0	0	6	0	13	6	1	6	0	0	0	8	10	0	Normal	0
415	0.012278	tcp	ssh	FIN	62	60	5928	8114	9855.025334	31	29	3800619	5198892.5	14	17	0.201279	0.19969	14.572593	0	255	1254580126	1254830142	255	0.000722	0.000576	0.000146	96	135	0	0	1	0	12	1	1	2	0	0	0	6	1	0	Normal	0
416	0.001081	udp	dns	CON	2	2	132	164	2775.208228	31	29	488436.6563	606845.5625	0	0	0.009	0.007	0	0	0	0	0	0	0	0	0	66	82	0	0	1	0	24	1	1	7	0	0	0	12	2	0	Normal	0
417	0.019678	tcp	-	FIN	16	18	1540	1644	1676.999664	31	29	587051.5	631364.9375	4	4	1.291933	1.20125	78.916196	2.171153	255	1194588191	3349927284	255	0.000569	0.000455	0.000114	96	91	0	0	9	0	24	6	1	7	0	0	0	12	21	0	Normal	0
418	0.015863	tcp	-	FIN	16	18	1540	1644	2080.312745	31	29	728235.5625	783206.25	4	4	1.036333	0.906294	64.052591	1.76558	255	894583418	900747473	255	0.002096	0.000453	0.001643	96	91	0	0	13	0	24	6	1	9	0	0	0	19	21	0	Normal	0
419	0.039762	tcp	-	FIN	16	18	1540	1644	829.938101	31	29	290528.625	312459.125	4	4	2.629933	2.310823	161.981814	4.354134	255	857039354	1040317804	255	0.000596	0.000475	0.000121	96	91	0	0	4	0	14	4	1	4	0	0	0	11	9	0	Normal	0
420	0.021522	tcp	-	FIN	16	18	1540	1644	1533.314717	31	29	536753.0625	577269.75	4	4	1.414067	1.238	87.878402	2.484958	255	3044167525	3049257695	255	0.000599	0.000473	0.000126	96	91	0	0	13	0	24	6	1	9	0	0	0	19	21	0	Normal	0
421	0.055841	tcp	-	FIN	16	18	1540	1644	590.963641	31	29	206873.0938	222488.8594	4	4	3.7026	3.244177	294.822496	6.696638	255	2126972046	3088180278	255	0.000826	0.000687	0.000139	96	91	0	0	3	0	9	3	1	3	0	0	0	8	3	0	Normal	0
422	0.02085	tcp	-	FIN	16	18	1540	1644	1582.733744	31	29	554052.75	595875.25	4	4	1.367	1.198118	84.5066	2.494021	255	1314586424	3468192640	255	0.000595	0.000479	0.000116	96	91	0	0	7	0	12	6	1	6	0	0	0	9	12	0	Normal	0
423	0.034695	tcp	-	FIN	16	18	1540	1644	951.145713	31	29	332958.6563	358091.9375	4	4	2.454429	2.008882	145.392651	3.697788	255	2374821971	1043261752	255	0.000656	0.000538	0.000118	96	91	0	0	11	0	13	11	1	8	0	0	0	19	6	0	Normal	0
424	8.358165	tcp	-	FIN	80	80	4654	72810	19.023315	31	29	4399.051758	68818.9375	7	33	107.151306	105.792227	6452.494512	172.975375	255	2659127693	2655810720	255	0.000712	0.000571	0.000141	58	910	0	0	5	0	13	1	1	1	0	0	0	6	10	0	Normal	0
425	0.316452	tcp	-	FIN	16	18	1540	1644	104.281219	31	29	36504.74609	39260.30078	4	4	21.045866	19.749312	1935.760142	51.192953	255	2269906905	1006436213	255	0.000576	0.00046	0.000116	96	91	0	0	11	0	11	11	1	7	0	0	0	19	5	0	Normal	0
426	0.336492	tcp	-	FIN	16	18	1540	1644	98.070682	31	29	34330.68359	36922.125	4	4	22.3782	22.401199	1571.764582	58.090688	255	124523541	3153600489	255	0.000595	0.00047	0.000125	96	91	0	0	11	0	11	11	1	7	0	0	0	19	5	0	Normal	0
427	8.072535	tcp	-	FIN	40	44	2558	23266	10.281777	31	29	2472.581543	22533.69141	7	14	212.426344	192.18003	15955.63591	15167.14957	255	958406585	542553766	255	0.001138	0.000973	0.000165	64	529	0	0	6	0	6	1	1	1	0	0	0	4	5	0	Normal	0
428	3.944821	tcp	http	FIN	8	10	1052	824	4.309448	31	29	1867.765381	1504.757812	2	2	563.434	438.248125	46433.77063	1231.118625	255	724519628	725723197	255	0.000719	0.000584	0.000135	132	82	1	83	8	0	9	8	1	1	0	0	1	10	6	0	Normal	0
429	19.551943	tcp	http	FIN	8	10	1052	824	0.869479	31	29	376.842346	303.601532	2	2	2792.9665	2172.37275	233197.4314	6137.5195	255	2101936487	2103095525	255	0.000736	0.000578	0.000158	132	82	1	83	5	0	7	5	1	1	0	0	1	5	7	0	Normal	0
430	26.962067	tcp	http	FIN	8	10	1052	824	0.630515	31	29	273.272827	220.161163	2	2	3851.666714	3370.17875	320480.3865	8915.475	255	4162298773	2018212318	255	0.000792	0.000627	0.000165	132	82	1	83	7	0	7	7	1	3	0	0	1	19	7	0	Normal	0
431	0.021388	tcp	-	FIN	16	18	1540	1644	1542.921273	31	29	540115.9375	580886.5	4	4	1.404867	1.306625	84.253725	2.69609	255	894585117	3048235386	255	0.000606	0.000479	0.000127	96	91	0	0	13	0	24	6	1	9	0	0	0	19	21	0	Normal	0
432	7.922174	tcp	http	FIN	8	10	1052	824	2.145876	31	29	930.047729	749.289246	2	2	1131.686821	880.177312	93420.88028	2488.86725	255	2677389702	2682663773	255	0.000715	0.000574	0.000141	132	82	1	83	5	0	13	5	1	2	0	0	1	5	7	0	Normal	0
433	20.70825	tcp	http	FIN	8	10	1052	824	0.820929	31	29	355.800232	286.649048	2	2	2958.254786	2300.855	246191.8276	6478.4505	255	3587324190	1443104336	255	0.000701	0.000539	0.000162	132	82	1	83	8	0	11	8	1	1	0	0	1	9	5	0	Normal	0
434	0.016671	tcp	-	FIN	16	18	1540	1644	1979.485328	31	29	692939.8125	745246.25	4	4	1.0366	0.941824	70.81247	1.59988	255	3584165257	1441063544	255	0.00077	0.000656	0.000114	96	91	0	0	11	0	24	6	1	7	0	0	0	13	21	0	Normal	0
435	23.651051	tcp	http	FIN	8	10	1052	824	0.718784	31	29	311.52951	250.982513	2	2	3378.407929	2956.31175	282175.2598	7813.7245	255	1789419752	3935947232	255	0.000702	0.000555	0.000147	132	82	1	83	5	0	9	5	1	1	0	0	1	5	6	0	Normal	0
436	9.699057	tcp	-	FIN	64	66	3806	51808	13.300263	31	29	3090.609863	42085.74219	7	26	153.947739	149.206923	13032.37014	12835.20354	255	1997031252	4147500051	255	0.000744	0.000599	0.000145	59	785	0	0	6	0	7	1	1	3	0	0	0	4	5	0	Normal	0
437	28.828426	tcp	http	FIN	8	10	1052	824	0.589696	31	29	255.58107	205.907867	2	2	4118.159286	3203.09425	341647.7473	9003.947	255	3103792285	3104939798	255	0.000709	0.00057	0.000139	132	82	1	83	8	0	5	8	1	2	0	0	1	9	4	0	Normal	0
438	26.382019	tcp	http	FIN	8	10	1052	824	0.644378	31	29	279.281128	225.00174	2	2	3768.685571	2931.273	313349.2686	8281.3245	255	229429560	2376013507	255	0.000711	0.000553	0.000158	132	82	1	83	7	0	13	7	1	8	0	0	1	19	7	0	Normal	0
439	27.777418	tcp	http	FIN	14	18	1684	10168	1.116014	31	29	450.437836	2765.987793	3	5	2136.696077	1633.933294	180043.5552	157451.8161	255	3839839581	3845086427	255	0.000688	0.000544	0.000144	120	565	1	3924	2	0	7	1	1	2	0	0	1	4	5	0	Normal	0
440	26.421759	tcp	http	FIN	8	10	1052	824	0.643409	31	29	278.861084	224.663315	2	2	3774.382	2935.687	308468.9874	8259.9415	255	469430849	2620293614	255	0.00071	0.000568	0.000142	132	82	1	83	7	0	7	7	1	1	0	0	1	19	7	0	Normal	0
441	37.552643	tcp	http	FIN	14	18	1684	10168	0.825508	31	29	333.185608	2045.981201	3	5	2888.637769	2208.945882	245353.1532	214563.2979	255	409422205	2555946620	255	0.00069	0.000551	0.000139	120	565	1	3924	2	0	7	2	1	2	0	0	1	12	2	0	Normal	0
442	24.754965	tcp	http	FIN	8	10	1052	824	0.686731	31	29	297.637268	239.790283	2	2	3536.256571	2750.49025	295369.4952	7773.1385	255	3279010064	3275980102	255	0.000697	0.000547	0.00015	132	82	1	83	8	0	9	8	1	1	0	0	1	9	6	0	Normal	0
443	25.60334	tcp	http	FIN	8	10	1052	824	0.663976	31	29	287.774963	231.844757	2	2	3657.559143	2844.755	304849.6441	8045.021	255	649420568	2800142664	255	0.000681	0.000537	0.000144	132	82	1	83	7	0	7	7	1	3	0	0	1	19	7	0	Normal	0
444	4.131323	tcp	-	FIN	38	40	2438	18508	18.638098	31	29	4597.074707	34944.73828	7	13	114.750277	105.918259	6947.511056	6673.820753	255	4156551050	993918373	255	0.000625	0.000507	0.000118	64	463	0	0	6	0	4	1	1	3	0	0	0	4	6	0	Normal	0
445	27.934828	tcp	http	FIN	8	10	1052	824	0.608559	31	29	263.756775	212.494598	2	2	3990.568857	3103.8035	333396.188	8771.822	255	1356916320	1358222834	255	0.000747	0.000584	0.000163	132	82	1	83	8	0	7	8	1	1	0	0	1	14	7	0	Normal	0
446	27.807951	tcp	http	FIN	8	10	1052	824	0.611336	31	29	264.960205	213.464127	2	2	3972.389143	3089.70675	330972.897	8736.139	255	3626497105	3627785560	255	0.000725	0.00058	0.000145	132	82	1	83	5	0	6	5	1	2	0	0	1	8	5	0	Normal	0
447	4.717783	tcp	http	FIN	8	10	1052	824	3.603387	31	29	1561.750488	1258.21814	2	2	673.810161	589.650625	50759.6567	1491.46425	255	544518167	2695224337	255	0.000699	0.000574	0.000125	132	82	1	83	5	0	9	5	1	2	0	0	1	8	6	0	Normal	0
448	0.020999	tcp	-	FIN	16	18	1540	1644	1571.503444	31	29	550121.4375	591647.25	4	4	1.378333	1.208412	85.006054	2.373628	255	1074591884	1079038981	255	0.000588	0.000452	0.000136	96	91	0	0	6	0	13	6	1	6	0	0	0	8	10	0	Normal	0
449	6.473834	tcp	http	FIN	8	10	1052	824	2.625955	31	29	1138.119995	916.921875	2	2	924.680143	719.249312	74191.99039	1987.722875	255	3637388791	1493094831	255	0.000757	0.000587	0.00017	132	82	1	83	5	0	6	5	1	1	0	0	1	5	6	0	Normal	0
450	0.000995	udp	dns	CON	2	2	132	164	3015.075348	31	29	530653.25	659296.5	0	0	0.009	0.001	0	0	0	0	0	0	0	0	0	66	82	0	0	2	0	6	2	2	2	0	0	0	19	2	0	Normal	0
451	9.046863	tcp	http	FIN	8	10	1052	824	1.879104	31	29	814.425964	656.139038	2	2	1292.325571	1005.143312	107611.1904	2835.24725	255	4109066880	4110190714	255	0.000709	0.000569	0.00014	132	82	1	83	5	0	6	5	1	1	0	0	1	8	6	0	Normal	0
452	13.135003	tcp	http	FIN	8	10	1052	824	1.294252	31	29	560.943909	451.922241	2	2	1876.317	1459.384375	156518.1143	4121.4325	255	3792357066	1648039377	255	0.000682	0.000538	0.000144	132	82	1	83	8	0	5	8	1	1	0	0	1	10	4	0	Normal	0
453	0.267148	udp	-	CON	4	4	520	304	26.202705	31	29	11678.91992	6827.67627	0	0	49.989332	68.373336	70.686398	96.692375	0	0	0	0	0	0	0	130	76	0	0	11	0	12	1	1	1	0	0	0	13	12	0	Normal	0
454	0.044338	tcp	-	FIN	16	18	1540	1644	744.282572	31	29	260544.0156	280211.125	4	4	2.933533	2.538941	211.558694	4.931244	255	1356917516	3093969852	255	0.001308	0.001173	0.000135	96	91	0	0	7	0	14	5	1	5	0	0	0	14	9	0	Normal	0
455	0.137088	tcp	-	FIN	16	18	1540	1644	240.721287	31	29	84267.03906	90627.91406	4	4	9.766714	7.999059	656.152082	16.430443	255	2126975972	3090208056	255	0.00123	0.001104	0.000126	96	91	0	0	3	0	9	3	1	3	0	0	0	8	3	0	Normal	0
456	0.024577	tcp	-	FIN	16	18	1540	1644	1342.718843	31	29	470032.9688	505513.3125	4	4	1.732786	1.385941	109.348099	2.524582	255	3584168404	1439671301	255	0.00118	0.001012	0.000168	96	91	0	0	11	0	24	6	1	7	0	0	0	13	21	0	Normal	0
457	0.055922	tcp	-	FIN	16	18	1540	1644	590.107633	31	29	206573.4375	222166.5781	4	4	3.706	2.1975	224.107793	4.079957	255	229433661	1040644607	255	0.021639	0.020759	0.00088	96	91	0	0	11	0	13	11	1	8	0	0	0	19	6	0	Normal	0
458	2.59414	tcp	-	FIN	28	30	4656	3080	21.972599	31	29	13846.59277	9183.775391	7	7	96.067146	89.426273	5835.26558	154.016687	255	102067417	3700608280	255	0.000943	0.000774	0.000169	166	103	0	0	5	0	4	1	1	2	0	0	0	6	6	0	Normal	0
459	1.88813	tcp	http	FIN	8	10	1052	824	9.003618	31	29	3902.273682	3143.851318	2	2	269.666286	209.728	18521.6265	516.703437	255	2166615981	18125683	255	0.000688	0.000574	0.000114	132	82	1	83	8	0	6	8	1	1	0	0	1	10	6	0	Normal	0
460	1.944026	tcp	-	FIN	78	80	4550	72810	80.760237	31	29	18485.34961	295880.8125	7	33	25.243039	24.916539	1430.439632	1421.410363	255	1902063887	1902333577	255	0.000659	0.000535	0.000124	58	910	0	0	13	0	13	1	1	5	0	0	0	19	10	0	Normal	0
461	4.983738	tcp	http	FIN	8	10	1052	824	3.411094	31	29	1478.408447	1191.073853	2	2	711.902446	553.683875	56485.74283	1565.365125	255	244518127	2391007203	255	0.000716	0.000579	0.000137	132	82	1	83	8	0	7	8	1	1	0	0	1	9	7	0	Normal	0
462	14.469889	tcp	http	FIN	8	10	1052	824	1.174854	31	29	509.195343	410.231201	2	2	2066.963143	1607.70225	167632.5124	4499.3505	255	3252355644	3257693104	255	0.000711	0.00056	0.000151	132	82	1	83	5	0	9	5	1	1	0	0	1	5	6	0	Normal	0
463	3.253368	tcp	-	FIN	28	30	4656	3080	17.520306	31	29	11040.86621	7322.873047	7	7	120.483373	112.168031	7305.38387	192.903906	255	2129552274	1251006896	255	0.000615	0.000491	0.000124	166	103	0	0	5	0	4	1	1	2	0	0	0	6	6	0	Normal	0
464	16.039806	tcp	http	FIN	8	10	1052	824	1.059863	31	29	459.357178	370.079285	2	2	2291.230643	1782.136875	189836.3426	4992.6485	255	4264041157	2115695349	255	0.000743	0.000571	0.000172	132	82	1	83	8	0	9	8	1	1	0	0	1	9	6	0	Normal	0
465	14.552946	tcp	http	FIN	8	10	1052	824	1.168148	31	29	506.289246	407.889923	2	2	2078.835214	1616.930625	173441.1393	4566.067	255	806970133	808061253	255	0.000697	0.000555	0.000142	132	82	1	83	5	0	6	5	1	1	0	0	1	5	5	0	Normal	0
466	0.019593	tcp	-	FIN	16	18	1540	1644	1684.274961	31	29	589598.3125	634104	4	4	1.285933	1.195375	78.42675	2.197267	255	3339973883	3349410652	255	0.000586	0.000463	0.000123	96	91	0	0	9	0	24	6	1	7	0	0	0	12	21	0	Normal	0
467	21.291956	tcp	http	FIN	8	10	1052	824	0.798424	31	29	346.046173	278.790741	2	2	3041.254214	2365.713	252067.437	6632.703	255	1141944909	1143119103	255	0.000648	0.00052	0.000128	132	82	1	83	5	0	5	5	1	1	0	0	1	5	4	0	Normal	0
468	0.591411	tcp	-	FIN	28	42	2198	34406	116.670134	31	29	28677.18164	454330.4063	5	15	25.696261	14.400171	2049.99605	1018.995107	255	1356918540	3084563322	255	0.001118	0.001004	0.000114	79	819	0	0	7	0	14	5	1	5	0	0	0	14	9	0	Normal	0
469	0.019434	tcp	-	FIN	16	18	1540	1644	1698.055005	31	29	594422.1875	639292	4	4	1.273733	1.116	78.290524	2.217963	255	3339973145	3344675686	255	0.000585	0.000459	0.000126	96	91	0	0	9	0	24	6	1	7	0	0	0	12	21	0	Normal	0
470	0.052618	tcp	-	FIN	16	18	1540	1644	627.1618	31	29	219544.6406	236116.9219	4	4	3.4848	2.997177	214.550158	6.245452	255	3502306841	3090688602	255	0.001797	0.001663	0.000134	96	91	0	0	7	0	14	5	1	5	0	0	0	14	9	0	Normal	0
471	0.05079	tcp	-	FIN	30	42	2302	34406	1397.912956	31	29	350620.1875	5290332.5	5	15	1.802464	1.226976	106.011693	82.628665	255	3044165085	898094373	255	0.0006	0.00048	0.00012	77	819	0	0	13	0	24	6	1	9	0	0	0	19	21	0	Normal	0
472	0.10533	tcp	ftp-data	FIN	8	12	424	8824	180.385459	31	29	28178.10742	614373.875	1	4	14.996286	10.4878	1238.244456	651.054257	255	2642426103	3260041977	255	0.000582	0.00045	0.000132	53	735	0	0	2	0	9	1	1	2	0	0	0	10	2	0	Normal	0
473	0.011321	udp	dns	CON	2	2	146	178	264.994263	31	29	51585.55078	62891.97266	0	0	0.001	0.004	0	0	0	0	0	0	0	0	0	73	89	0	0	3	0	6	1	1	1	0	0	0	1	1	0	Normal	0
474	0.021549	tcp	-	FIN	16	18	1540	1644	1531.393606	31	29	536080.5625	576546.5	4	4	1.415867	1.237235	88.816797	2.417425	255	3044168292	3045601940	255	0.000631	0.000515	0.000116	96	91	0	0	13	0	24	6	1	9	0	0	0	19	21	0	Normal	0
475	0.454346	tcp	-	FIN	30	42	2302	34406	156.26857	31	29	39194.79688	591390.6875	5	15	16.213536	11.347275	1223.171059	683.723733	255	2374818304	1027668118	255	0.000549	0.00045	0.000099	77	819	0	0	11	0	13	11	1	8	0	0	0	19	6	0	Normal	0
476	0.020847	tcp	-	FIN	16	18	1540	1644	1582.961563	31	29	554132.5	595961.0625	4	4	1.369	1.275125	84.841574	2.528458	255	1314587346	1319147087	255	0.000557	0.000442	0.000115	96	91	0	0	7	0	12	6	1	6	0	0	0	9	12	0	Normal	0
477	0.029078	tcp	-	FIN	16	18	1540	1644	1134.87863	31	29	397276.3125	427264.5938	4	4	1.891667	1.677471	119.456123	3.414985	255	229430750	1043871902	255	0.00099	0.000556	0.000434	96	91	0	0	11	0	13	11	1	8	0	0	0	19	6	0	Normal	0
478	0.00113	udp	dns	CON	2	2	146	178	2654.867281	31	29	516814.1563	630088.5	0	0	0.009	0.007	0	0	0	0	0	0	0	0	0	73	89	0	0	2	0	11	1	1	7	0	0	0	19	3	0	Normal	0
479	0.020875	tcp	-	FIN	16	18	1540	1644	1580.838364	31	29	553389.25	595161.6875	4	4	1.370933	1.277625	86.21942	2.477135	255	3464168944	1319659195	255	0.000567	0.00043	0.000137	96	91	0	0	7	0	12	6	1	6	0	0	0	9	12	0	Normal	0
480	3.130886	tcp	http	FIN	8	10	1052	824	5.429773	31	29	2353.327393	1895.948853	2	2	446.959	347.814	36885.59306	971.070438	255	3354099846	3355165116	255	0.0007	0.000556	0.000144	132	82	1	83	8	0	7	8	1	3	0	0	1	14	7	0	Normal	0
481	6.411868	tcp	http	FIN	8	10	1052	824	2.651333	31	29	1149.119141	925.783264	2	2	915.815821	712.364687	75375.73328	1985.4035	255	1432002375	3578480733	255	0.00075	0.000582	0.000168	132	82	1	83	8	0	9	8	1	2	0	0	1	14	6	0	Normal	0
482	0.0154	tcp	-	FIN	16	18	1540	1644	2142.857154	31	29	750129.875	806753.25	4	4	1.003267	0.878647	71.231692	1.494805	255	1314584643	3466076799	255	0.000573	0.000458	0.000115	96	91	0	0	7	0	12	6	1	6	0	0	0	9	12	0	Normal	0
483	0.079377	udp	dns	CON	2	2	132	164	37.794322	31	29	6651.800781	8264.358398	0	0	0.001	0.002	0	0	0	0	0	0	0	0	0	66	82	0	0	1	0	9	1	1	2	0	0	0	14	3	0	Normal	0
484	0.032227	tcp	-	FIN	16	18	1540	1644	1023.986151	31	29	358457.2188	385515.2813	4	4	2.1266	1.866235	141.506935	3.847336	255	3006616586	3188102922	255	0.000645	0.000498	0.000147	96	91	0	0	4	0	14	4	1	4	0	0	0	11	9	0	Normal	0
485	0.024026	tcp	-	FIN	16	18	1540	1644	1373.511979	31	29	480812.4375	517106.4375	4	4	1.581	1.386177	107.581712	2.55235	255	3584169297	3590122378	255	0.00058	0.000457	0.000123	96	91	0	0	11	0	24	6	1	7	0	0	0	13	21	0	Normal	0
486	0.043076	tcp	-	FIN	16	18	1540	1644	766.087825	31	29	268177.1563	288420.4688	4	4	2.8496	2.441	167.245071	4.886773	255	857037623	3186579632	255	0.001739	0.001575	0.000164	96	91	0	0	4	0	14	4	1	4	0	0	0	11	9	0	Normal	0
487	0.135786	tcp	-	FIN	16	18	1540	1644	243.029478	31	29	85075.04688	91496.91406	4	4	9.027867	8.432937	762.830986	19.855072	255	4276557719	942055127	255	0.001025	0.000858	0.000167	96	91	0	0	3	0	9	3	1	3	0	0	0	8	3	0	Normal	0
488	0.000995	udp	dns	CON	2	2	132	164	3015.075348	31	29	530653.25	659296.5	0	0	0.009	0.001	0	0	0	0	0	0	0	0	0	66	82	0	0	2	0	6	2	2	2	0	0	0	19	2	0	Normal	0
489	0.034333	tcp	-	FIN	16	18	1540	1644	961.174329	31	29	336469.2813	361867.5625	4	4	2.428143	1.986412	147.34502	3.642658	255	229434587	1042638590	255	0.000669	0.000559	0.00011	96	91	0	0	11	0	13	11	1	8	0	0	0	19	6	0	Normal	0
490	23.243399	tcp	-	FIN	16	18	1272	2572	1.419758	31	29	410.611206	836.366516	4	4	1549.479483	1367.2225	131594.5078	3666.108	255	4212352763	2067293072	255	0.000733	0.000603	0.00013	80	143	0	0	9	0	6	1	1	2	0	0	0	12	5	0	Normal	0
491	0.336271	tcp	-	FIN	16	18	1540	1644	98.135139	31	29	34353.24609	36946.39453	4	4	22.395734	19.714588	1564.734255	55.718313	255	2269909128	3152709992	255	0.00124	0.001121	0.000119	96	91	0	0	11	0	11	11	1	7	0	0	0	19	5	0	Normal	0
492	0.056394	tcp	-	FIN	16	18	1540	1644	585.168639	31	29	204844.4844	220307.125	4	4	3.7392	3.290647	260.027341	7.985131	255	2374819247	1028174897	255	0.001171	0.000449	0.000722	96	91	0	0	11	0	13	11	1	8	0	0	0	19	6	0	Normal	0
493	28.188702	tcp	http	FIN	14	18	1684	10168	1.099731	31	29	443.865784	2725.631104	3	5	2168.332231	1658.127706	199225.9331	174230.3455	255	1514459521	1515511450	255	0.000664	0.000527	0.000137	120	565	1	3924	2	0	6	2	1	2	0	0	1	3	2	0	Normal	0
494	0.33715	tcp	-	FIN	16	18	1540	1644	97.87928	31	29	34263.67969	36850.06641	4	4	22.388401	20.996125	1864.198493	55.376789	255	124525417	1005449424	255	0.001365	0.001207	0.000158	96	91	0	0	11	0	11	11	1	7	0	0	0	19	5	0	Normal	0
495	34.104462	tcp	-	FIN	66	66	3910	51808	3.84114	31	29	903.342224	11968.87402	7	26	524.678603	532.871867	91461.49131	92179.07154	255	2151526135	2295707	255	0.000787	0.000648	0.000139	59	785	0	0	6	0	24	1	1	1	0	0	0	4	21	0	Normal	0
496	19.801479	tcp	http	FIN	8	10	1052	824	0.858522	31	29	372.093414	299.775574	2	2	2828.722929	2200.10075	235493.7183	6222.2735	255	1981936598	4128491518	255	0.000722	0.000565	0.000157	132	82	1	83	5	0	9	5	1	2	0	0	1	8	6	0	Normal	0
497	36.139256	tcp	http	FIN	12	18	1580	10168	0.802452	31	29	320.759247	2125.998535	3	5	3285.356136	2125.804875	259617.3552	207768.7816	255	1189423446	1190609537	255	0.000736	0.000573	0.000163	132	565	1	3924	3	0	7	3	1	2	0	0	1	19	5	0	Normal	0
498	25.852339	tcp	http	FIN	8	10	1052	824	0.657581	31	29	285.003235	229.611725	2	2	3693.129571	2872.421	306210.0084	8103.472	255	589420708	590571429	255	0.000687	0.000544	0.000143	132	82	1	83	8	0	7	8	1	3	0	0	1	14	7	0	Normal	0
499	11.913296	tcp	http	FIN	8	10	1052	824	1.426977	31	29	618.468628	498.266815	2	2	1701.835179	1323.6395	141283.081	3742.64675	255	2424872114	2425927512	255	0.000676	0.000535	0.000141	132	82	1	83	5	0	11	5	1	1	0	0	1	5	5	0	Normal	0
500	10.449902	tcp	http	FIN	8	10	1052	824	1.62681	31	29	705.07843	568.04364	2	2	1741.430458	1306.16725	134394.0046	3448.60025	255	1119485533	3270264533	255	0.000708	0.00056	0.000148	132	82	1	83	8	0	7	8	1	1	0	0	1	9	7	0	Normal	0
501	10.784481	tcp	http	FIN	8	10	1052	824	1.576339	31	29	683.203918	550.420532	2	2	1540.577143	1198.2175	128825.2407	3388.603	255	1059486000	3205951090	255	0.000659	0.000517	0.000142	132	82	1	83	5	0	9	5	1	1	0	0	1	5	6	0	Normal	0
502	12.340065	tcp	http	FIN	12	18	1580	10168	2.350069	31	29	939.37915	6226.223145	3	5	1121.791159	725.853818	69999.95458	48046.06637	255	2406615114	258100229	255	0.000691	0.000546	0.000145	132	565	1	3924	2	0	12	1	1	2	0	0	1	4	1	0	Normal	0
503	14.488957	tcp	http	FIN	8	10	1052	824	1.173307	31	29	508.525208	409.691315	2	2	2069.684786	1811.050875	170838.0946	4726.429	255	3076551508	928082781	255	0.0007	0.000544	0.000156	132	82	1	83	8	0	14	8	1	3	0	0	1	10	4	0	Normal	0
504	18.180914	tcp	http	FIN	8	10	1052	824	0.935047	31	29	405.260162	326.496246	2	2	2586.396214	2020.04	212696.1196	5643.3665	255	974454604	975611767	255	0.000695	0.000546	0.000149	132	82	1	83	7	0	11	7	1	7	0	0	1	19	5	0	Normal	0
505	34.377533	tcp	http	FIN	12	18	1580	10168	0.843574	31	29	337.19696	2234.947998	3	5	3125.199591	2022.173368	237771.6869	190559.0389	255	4174806968	2030563525	255	0.000729	0.000579	0.00015	132	565	1	3924	1	0	24	1	1	1	0	0	1	3	2	0	Normal	0
506	22.306393	tcp	http	FIN	8	10	1052	824	0.762113	31	29	330.308899	266.112061	2	2	3186.561143	2478.428	263076.7886	6966.223	255	661938863	2812604244	255	0.000703	0.000537	0.000166	132	82	1	83	8	0	5	8	1	2	0	0	1	9	4	0	Normal	0
507	0.053293	tcp	-	FIN	16	18	1540	1644	619.218273	31	29	216763.9219	233126.2969	4	4	3.529667	3.080177	219.863482	6.267646	255	1356919376	3089753812	255	0.001119	0.000926	0.000193	96	91	0	0	7	0	14	5	1	5	0	0	0	14	9	0	Normal	0
508	18.962536	tcp	-	FIN	80	80	4654	72810	8.384954	31	29	1938.981201	30333.49609	7	33	243.104751	240.023828	30325.06326	922.210938	255	412001409	412346505	255	0.000792	0.000644	0.000148	58	910	0	0	13	0	24	1	1	9	0	0	0	19	21	0	Normal	0
509	0.297023	tcp	http	FIN	8	10	1052	824	57.234625	31	29	24806.16016	19984.98438	2	2	42.373857	32.937777	2541.715389	92.031336	255	857034677	858111407	255	0.000725	0.000579	0.000146	132	82	1	83	6	0	7	6	1	1	0	0	1	11	7	0	Normal	0
510	0.176146	tcp	-	FIN	16	18	1540	1644	187.344588	31	29	65581.96094	70532.39844	4	4	11.6696	10.296883	1129.458806	21.98565	255	3006621004	3191064937	255	0.001262	0.001098	0.000164	96	91	0	0	4	0	14	4	1	4	0	0	0	11	9	0	Normal	0
511	28.248602	tcp	-	FIN	16	18	1272	2572	1.168199	31	29	337.857422	688.175659	4	4	1883.21715	1661.64125	164768.6806	4604.1785	255	1334450054	3484396000	255	0.000816	0.000679	0.000137	80	143	0	0	1	0	6	1	1	2	0	0	0	3	2	0	Normal	0
512	2.453791	tcp	http	FIN	8	10	1052	824	6.928056	31	29	3002.700928	2419.114014	2	2	350.112143	272.579437	28665.69454	763.25525	255	3774099353	1625594406	255	0.000715	0.000572	0.000143	132	82	1	83	8	0	11	8	1	2	0	0	1	10	5	0	Normal	0
513	0.837592	tcp	ftp	FIN	52	54	2934	3740	125.359363	31	29	27488.32422	35062.41797	11	15	17.087246	15.79	1445.530712	52.685105	255	2864164587	2861022784	255	0.000844	0.000718	0.000126	56	69	0	0	1	0	13	1	1	5	1	1	0	19	1	0	Normal	0
514	4.551819	tcp	http	FIN	8	10	1052	824	3.734771	31	29	1618.693604	1304.094116	2	2	649.950411	505.696344	53914.8824	1423.00325	255	364519651	2515197624	255	0.000682	0.000548	0.000134	132	82	1	83	8	0	7	8	1	1	0	0	1	10	7	0	Normal	0
515	5.063952	tcp	http	FIN	8	10	1052	824	3.357062	31	29	1454.990112	1172.207031	2	2	723.240411	562.598313	57620.39359	1536.475125	255	2329905111	185629738	255	0.000701	0.000563	0.000138	132	82	1	83	6	0	9	6	1	1	0	0	1	11	6	0	Normal	0
516	0.22424	tcp	ftp-data	FIN	8	12	424	8824	84.730644	31	29	13235.81836	288583.6563	1	4	31.98957	20.325273	2161.978358	1720.005808	255	714585837	814825759	255	0.000816	0.000657	0.000159	53	735	0	0	3	0	13	1	1	5	0	0	0	19	2	0	Normal	0
517	5.347891	tcp	http	FIN	8	10	1052	824	3.178823	31	29	1377.73938	1109.970337	2	2	763.867696	594.147	63368.69124	1673.574125	255	4181583093	2033076447	255	0.000725	0.000564	0.000161	132	82	1	83	7	0	7	7	1	3	0	0	1	19	7	0	Normal	0
518	15.087037	tcp	http	FIN	8	10	1052	824	1.126795	31	29	488.366272	393.450348	2	2	2153.133786	1676.274875	176010.9604	4664.723	255	2832356189	2837620385	255	0.00069	0.00055	0.00014	132	82	1	83	5	0	13	5	1	2	0	0	1	5	7	0	Normal	0
519	0.004312	tcp	http	FIN	8	10	1052	824	3942.486294	31	29	1708720	1376623.5	2	2	0.566714	0.418556	37.200024	0.672145	255	1194583166	3345205206	255	0.000667	0.000541	0.000126	132	82	1	83	2	0	7	2	1	1	0	0	1	12	5	0	Normal	0
520	14.920791	tcp	http	FIN	8	10	1052	824	1.13935	31	29	493.807617	397.834137	2	2	2131.387643	1657.802	176732.3766	4654.5775	255	2776552352	628143848	255	0.000727	0.000569	0.000158	132	82	1	83	8	0	13	8	1	1	0	0	4	10	7	0	Normal	0
521	0.004174	tcp	http	FIN	8	10	1052	824	4072.831701	31	29	1765213.125	1422137	2	2	0.546714	0.406778	35.777022	0.733044	255	1314583561	1315528330	255	0.000635	0.00051	0.000125	132	82	1	83	2	0	1	1	1	1	0	0	1	9	2	0	Normal	0
522	14.650163	tcp	http	FIN	8	10	1052	824	1.160397	31	29	502.929565	405.183228	2	2	2092.694143	1831.198625	174350.7694	4837.6715	255	746969257	748041783	255	0.000707	0.000562	0.000145	132	82	1	83	6	0	6	6	1	1	0	0	1	11	5	0	Normal	0
523	0.000964	udp	dns	CON	2	2	132	164	3112.033175	31	29	547717.8125	680497.9375	0	0	0.009	0.005	0	0	0	0	0	0	0	0	0	66	82	0	0	2	0	7	1	1	2	0	0	0	9	2	0	Normal	0
524	22.281981	tcp	http	FIN	8	10	1052	824	0.762948	31	29	330.670776	266.403595	2	2	3179.538643	2475.7145	264454.1966	6992.8185	255	2691517217	543129871	255	0.000689	0.00054	0.000149	132	82	1	83	1	0	6	1	1	1	0	0	1	1	3	0	Normal	0
525	3.733983	tcp	http	FIN	8	10	1052	824	4.552779	31	29	1973.228027	1589.723389	2	2	533.108875	414.823875	40879.61154	1123.423875	255	3174099288	3170982228	255	0.000715	0.000564	0.000151	132	82	1	83	2	0	1	2	1	1	0	0	1	4	1	0	Normal	0
526	0.004064	tcp	http	FIN	8	10	1052	824	4183.070648	31	29	1812992	1460629.875	2	2	0.531	0.375	32.975221	0.650575	255	3584164071	1435674302	255	0.00081	0.000685	0.000125	132	82	1	83	1	0	1	1	1	1	0	0	1	13	1	0	Normal	0
527	4.947737	tcp	http	FIN	8	10	1052	824	3.435914	31	29	1489.165527	1199.740356	2	2	706.648018	618.393875	58633.79525	1627.547125	255	124519214	2271073318	255	0.000721	0.000583	0.000138	132	82	1	83	2	0	4	2	1	1	0	0	1	2	4	0	Normal	0
528	7.554888	tcp	http	FIN	8	10	1052	824	2.250199	31	29	975.262695	785.716492	2	2	1258.953479	839.365437	97062.39088	2370.24775	255	2857388530	713105728	255	0.000766	0.000595	0.000171	132	82	1	83	2	0	1	2	1	1	0	0	1	2	1	0	Normal	0
529	2.740653	tcp	-	FIN	38	40	2438	18508	28.095494	31	29	6929.735352	52676.49609	7	13	74.063136	70.259177	5081.902522	4933.911148	255	326968932	1521514193	255	0.000666	0.000541	0.000125	64	463	0	0	6	0	7	1	1	3	0	0	0	4	5	0	Normal	0
530	11.30189	tcp	http	FIN	8	10	1052	824	1.504173	31	29	651.926331	525.221863	2	2	1614.409143	1255.705125	130232.5749	3466.20825	255	819487161	2965941459	255	0.000681	0.000539	0.000142	132	82	1	83	3	0	6	3	1	2	0	0	1	4	3	0	Normal	0
531	1.763818	tcp	-	FIN	42	44	2662	23266	48.190912	31	29	11788.06445	103130.8203	7	14	44.087575	41.983617	2359.352478	59.621086	255	2714936860	2354529655	255	0.000617	0.000504	0.000113	63	529	0	0	11	0	13	1	1	2	0	0	0	13	10	0	Normal	0
532	10.194882	tcp	http	FIN	8	10	1052	824	1.667503	31	29	722.715576	582.25293	2	2	1456.259	1132.704625	119444.1011	3144.38425	255	3509073777	3510122501	255	0.000679	0.000535	0.000144	132	82	1	83	3	0	1	3	1	10	0	0	1	4	1	0	Normal	0
533	12.33295	tcp	http	FIN	8	10	1052	824	1.378421	31	29	597.424011	481.312256	2	2	1761.740857	1370.2675	146885.1797	3867.564	255	4276551658	4277632763	255	0.000678	0.000531	0.000147	132	82	1	83	2	0	4	2	1	2	0	0	1	4	4	0	Normal	0
534	2.576283	tcp	-	FIN	40	42	2558	23162	31.440646	31	29	7747.596191	70212.78125	7	14	67.78724	62.802878	4493.219484	4328.91458	255	3742299706	22908438	255	0.001489	0.001359	0.00013	64	551	0	0	6	0	3	1	1	2	0	0	0	1	12	0	Normal	0
535	17.284084	tcp	http	FIN	8	10	1052	824	0.983564	31	29	426.288116	343.437347	2	2	2469.104929	2160.4455	204514.4263	5715.267	255	1454453882	3605066652	255	0.000647	0.000517	0.00013	132	82	1	83	3	0	1	3	1	5	0	0	1	4	1	0	Normal	0
536	4.027159	tcp	-	FIN	40	42	2558	23162	20.113434	31	29	4956.347168	44917.02344	7	14	108.833326	98.209684	5806.68724	5518.550538	255	74453467	3944031160	255	0.000702	0.000559	0.000143	64	551	0	0	6	0	2	1	1	2	0	0	0	1	5	0	Normal	0
537	21.321171	tcp	http	FIN	8	10	1052	824	0.79733	31	29	345.572021	278.408722	2	2	3553.3075	2368.96	270864.409	6624.6045	255	3531518821	1383053987	255	0.00066	0.000525	0.000135	132	82	1	83	1	0	4	1	1	1	0	0	1	2	4	0	Normal	0
538	0.051626	tcp	ftp-data	FIN	8	12	424	8824	368.031608	31	29	57490.41016	1253476.875	1	4	7.324	4.647727	521.818242	317.176748	255	617037037	3322487609	255	0.000919	0.000498	0.000421	53	735	0	0	2	0	6	1	1	2	0	0	0	4	1	0	Normal	0
539	0.051863	tcp	-	FIN	16	18	1540	1644	636.291771	31	29	222740.6875	239554.2188	4	4	3.681643	3.016765	218.730571	6.394166	255	1356922021	3088578122	255	0.000695	0.000575	0.00012	96	91	0	0	16	0	6	1	1	1	0	0	0	2	8	0	Normal	0
540	0.001096	udp	dns	CON	2	2	132	164	2737.226368	31	29	481751.8438	598540.1875	0	0	0.009	0.007	0	0	0	0	0	0	0	0	0	66	82	0	0	1	0	2	1	1	1	0	0	0	2	1	0	Normal	0
541	1.676878	tcp	-	FIN	40	42	2558	23162	48.304051	31	29	11903.07227	107871.8906	7	14	42.988514	40.887047	2846.305404	2773.943914	255	1912002653	777844697	255	0.000642	0.000501	0.000141	64	551	0	0	9	0	3	1	1	1	0	0	0	1	12	0	Normal	0
542	0.041816	tcp	-	FIN	16	18	1540	1644	789.171611	31	29	276257.9063	297111.1563	4	4	2.966429	2.583563	173.423982	4.956041	255	3006619293	1038319069	255	0.000623	0.000476	0.000147	96	91	0	0	2	0	6	1	1	2	0	0	0	2	8	0	Normal	0
543	0.118535	tcp	-	FIN	16	18	1540	1644	278.398792	31	29	97456.45313	104812.9297	4	4	7.879333	6.920529	611.253004	16.389018	255	2126974036	3083915855	255	0.001005	0.000885	0.00012	96	91	0	0	7	0	2	2	1	2	0	0	0	4	17	0	Normal	0
544	0.027014	tcp	smtp	FIN	52	42	37230	3380	3442.659318	31	29	10813652	977271.0625	18	8	0.5334	0.64539	30.754894	1.229787	255	3939969574	1797829428	255	0.00066	0.000548	0.000112	716	80	0	0	1	0	1	1	1	1	0	0	0	1	2	0	Normal	0
545	0.117827	tcp	-	FIN	16	18	1540	1644	280.071635	31	29	98042.04688	105442.7266	4	4	8.3945	6.872471	630.654681	16.387828	255	2126975001	3089209572	255	0.00116	0.000989	0.000171	96	91	0	0	7	0	2	2	1	2	0	0	0	4	17	0	Normal	0
546	28.579126	tcp	http	FIN	8	10	1052	824	0.59484	31	29	257.810547	207.704041	2	2	4082.67	3175.39025	338346.1543	8947.017	255	1116903940	1118266040	255	0.000766	0.000604	0.000162	132	82	1	83	2	0	6	2	1	1	0	0	1	2	3	0	Normal	0
547	0.003478	tcp	ftp-data	FIN	6	8	320	1862	3737.780397	31	29	614146.0625	3749281.25	1	2	0.6324	0.324	31.899659	0.527793	255	4064165553	1918352089	255	0.001323	0.001207	0.000116	53	233	0	0	3	0	2	1	1	2	0	0	0	3	1	0	Normal	0
548	14.920791	tcp	http	FIN	8	10	1052	824	1.13935	31	29	493.807617	397.834137	2	2	2131.387643	1657.802	176732.3766	4654.5775	255	2776552352	628143848	255	0.000727	0.000569	0.000158	132	82	1	83	2	0	2	2	1	4	0	0	4	2	1	0	Normal	0
549	0.020914	tcp	-	FIN	16	18	1540	1644	1577.890444	31	29	552357.3125	594051.875	4	4	1.373933	1.203118	88.412864	2.236192	255	1674593136	3828729129	255	0.000572	0.000457	0.000115	96	91	0	0	13	0	1	1	1	1	0	0	0	3	1	0	Normal	0
550	27.286858	tcp	http	FIN	8	10	1052	824	0.623011	31	29	270.020111	217.540619	2	2	3895.967286	3031.80525	322916.7532	8511.368	255	4102290167	4103575079	255	0.000764	0.000598	0.000166	132	82	1	83	1	0	4	1	1	1	0	0	4	1	4	0	Normal	0
551	30.370993	arp	-	CON	3	3	138	84	0.164631	0	0	24.23365	14.750917	0	0	15185.494	15185.481	15185.421	15185.411	0	0	0	0	0	0	0	46	28	0	0	1	0	1	1	1	1	0	0	0	1	1	0	Normal	0
552	28.524345	tcp	-	FIN	28	30	4256	3080	1.998293	31	29	1151.016724	835.21637	7	7	1056.025898	983.580187	107654.6527	3134.55975	255	3959841045	3967375409	255	0.000642	0.000513	0.000129	152	103	0	0	3	0	3	1	1	1	0	0	0	1	12	0	Normal	0
553	0.906254	tcp	-	FIN	16	18	1540	1644	36.413633	31	29	12746.97852	13709.18066	4	4	60.394068	53.107941	4206.373308	122.982305	255	469434062	3441022608	255	0.004261	0.003415	0.000846	96	91	0	0	14	0	9	14	1	8	0	0	0	15	8	0	Normal	0
554	0.681786	tcp	-	FIN	16	18	1540	1644	48.402285	31	29	16943.73242	18222.72656	4	4	45.380334	42.563563	2794.605115	80.928164	255	2044523860	1013483093	255	0.000968	0.000766	0.000202	96	91	0	0	10	0	15	10	1	5	0	0	0	10	17	0	Normal	0
555	38.359707	tcp	-	FIN	24	24	2024	4312	1.225244	31	29	404.591217	861.946106	6	6	1667.797158	1667.78325	186235.9418	5659.184	255	2136905457	4282640689	255	0.00084	0.000675	0.000165	84	180	0	0	13	0	1	1	1	9	0	0	0	3	21	0	Normal	0
556	1.1553	tcp	-	FIN	16	18	1540	1644	28.564009	31	29	9999.133789	10753.91699	4	4	76.997932	67.894766	8647.504952	190.452641	255	3279014392	3181574513	255	0.00199	0.00108	0.00091	96	91	0	0	13	0	12	13	1	5	0	0	0	14	10	0	Normal	0
557	36.549416	tcp	http	FIN	14	18	1684	10168	0.848167	31	29	342.331055	2102.140381	3	5	2811.467462	2149.933588	232671.4645	203534.2165	255	3459001555	1310510828	255	0.000674	0.000535	0.000139	120	565	1	3924	4	0	10	3	1	8	0	0	1	17	1	0	Normal	0
558	0.859491	tcp	-	FIN	16	18	1540	1644	38.394818	31	29	13440.51367	14455.06738	4	4	61.368859	48.51675	4654.353926	102.043211	255	3581584453	1208647399	255	0.084999	0.083222	0.001777	96	91	0	0	16	0	17	15	1	5	0	0	0	15	16	0	Normal	0
559	1.244199	tcp	-	FIN	16	18	1540	1644	26.523088	31	29	9284.688477	9985.541016	4	4	81.537136	77.691438	5482.890789	166.833891	255	1204525001	3158697168	255	0.00134	0.00113	0.00021	96	91	0	0	16	0	15	15	1	5	0	0	0	15	17	0	Normal	0
560	13.401156	tcp	-	FIN	80	80	4654	72810	11.864648	31	29	2743.643799	42921.66797	7	33	169.630931	169.62721	10508.2184	10663.51878	255	77030508	2226926890	255	0.00074	0.000597	0.000143	58	910	0	0	4	0	14	1	1	2	0	0	0	5	13	0	Normal	0
561	1.090581	tcp	-	FIN	16	18	1540	1644	30.259099	31	29	10592.51856	11392.0918	4	4	72.683998	68.093375	5674.527655	143.676656	255	3354103005	985819080	255	0.001247	0.001086	0.000161	96	91	0	0	16	0	15	15	1	5	0	0	0	15	17	0	Normal	0
562	0.699538	tcp	-	FIN	16	18	1540	1644	47.173992	31	29	16513.75586	17760.29297	4	4	46.614999	39.709313	2861.3554	86.942031	255	589421886	1158257264	255	0.064362	0.064186	0.000176	96	91	0	0	16	0	11	15	1	5	0	0	0	15	11	0	Normal	0
563	0.705106	tcp	-	FIN	16	18	1540	1644	46.801472	31	29	16383.35156	17620.04492	4	4	46.933067	39.637648	2769.098868	80.039336	255	2869912106	1029840444	255	0.031985	0.031265	0.00072	96	91	0	0	9	0	12	9	1	6	0	0	0	11	10	0	Normal	0
564	12.144221	tcp	http	FIN	14	18	1684	10168	2.552654	31	29	1030.284302	6326.630371	3	5	934.143135	758.977465	74854.49085	67427.15118	255	2826614792	2823455891	255	0.000724	0.000578	0.000146	120	565	1	3924	1	0	14	1	1	1	0	0	1	5	1	0	Normal	0
565	0.793434	tcp	-	FIN	16	18	1540	1644	41.59136	31	29	14559.49707	15658.5166	4	4	52.868401	45.830625	3332.771531	78.211414	255	926972074	1257243900	255	0.061	0.060143	0.000857	96	91	0	0	9	0	11	9	1	2	0	0	0	11	11	0	Normal	0
566	0.027979	tcp	ftp	FIN	52	54	2934	3740	3752.814673	31	29	822902.875	1049644.375	11	15	0.564653	0.527615	45.808544	1.190129	255	1914583603	4060963351	255	0.000662	0.000539	0.000123	56	69	0	0	1	0	5	1	1	4	1	1	0	19	1	0	Normal	0
567	0.604703	tcp	-	FIN	16	18	1540	1644	54.572244	31	29	19103.5918	20545.62305	4	4	40.292734	30.026766	2892.129657	116.956648	255	206971014	3439228458	255	0.261932	0.09424	0.167692	96	91	0	0	4	0	17	4	1	2	0	0	0	4	16	0	Normal	0
568	0.008028	tcp	ftp-data	FIN	14	6	8928	320	2366.716592	31	29	8262083	266068.7813	4	1	0.617538	1.4848	35.042929	2.662175	255	1914586676	4075898413	255	0.000607	0.000483	0.000124	638	53	0	0	2	0	5	1	1	4	0	0	0	19	2	0	Normal	0
569	0.606509	tcp	-	FIN	30	42	2302	34406	117.063396	31	29	29361.47852	443020.6563	5	15	22.450518	14.778659	1861.653656	1508.697884	255	857036794	3185966556	255	0.00071	0.000581	0.000129	77	819	0	0	2	0	6	1	1	2	0	0	0	2	8	0	Normal	0
570	0.021074	tcp	-	FIN	16	18	1540	1644	1565.910545	31	29	548163.625	589541.625	4	4	1.380533	1.211647	92.822131	2.091526	255	1674594934	3825556014	255	0.000597	0.000472	0.000125	96	91	0	0	17	0	14	5	1	7	0	0	0	19	13	0	Normal	0
571	1.529894	tcp	-	FIN	16	18	1540	1644	21.570122	31	29	7550.850098	8120.824219	4	4	101.9192	87.645	6768.0781	173.880547	255	1959487279	1010057181	255	0.040749	0.039928	0.000821	96	91	0	0	7	0	1	5	1	2	0	0	0	5	1	0	Normal	0
572	1.442145	tcp	-	FIN	16	18	1540	1644	22.882581	31	29	8010.290039	8614.945312	4	4	89.199464	79.52382	6129.438763	156.814125	255	2101941525	3221431113	255	0.15802	0.090239	0.067781	96	91	0	0	10	0	11	10	1	4	0	0	0	10	11	0	Normal	0
573	0.003869	tcp	http	FIN	8	10	1052	824	4393.900356	31	29	1904368.125	1534246.625	2	2	0.504143	0.372222	32.319439	0.672378	255	3644163632	3640924431	255	0.000641	0.000515	0.000126	132	82	1	83	4	0	7	3	1	3	0	0	1	17	2	0	Normal	0
574	1.002244	tcp	-	FIN	16	18	1540	1644	32.926114	31	29	11526.13574	12396.18262	4	4	64.207534	61.87525	4820.234417	103.621383	255	3587325262	1143838247	255	0.013034	0.012235	0.000799	96	91	0	0	13	0	17	13	1	10	0	0	0	14	16	0	Normal	0
575	0.046092	tcp	-	FIN	30	42	2302	34406	1540.397471	31	29	386357.7188	5829558.5	5	15	1.634893	1.112317	91.118244	68.723559	255	1494584700	1497920171	255	0.000607	0.000484	0.000123	77	819	0	0	14	0	10	6	1	8	0	0	0	17	10	0	Normal	0
576	0.410978	tcp	ftp-data	FIN	6	8	320	1826	31.631864	31	29	5197.358398	31106.28906	1	2	81.9788	55.705	5103.092382	126.427813	255	1444521372	3461429250	255	0.052889	0.021042	0.031847	53	228	0	0	2	0	2	1	1	1	0	0	0	14	1	0	Normal	0
577	0.898092	tcp	-	FIN	16	18	1540	1644	36.744566	31	29	12862.8252	13833.77246	4	4	59.816532	52.797883	4314.993455	130.671078	255	3103793644	3396294283	255	0.000649	0.000519	0.00013	96	91	0	0	13	0	17	13	1	10	0	0	0	14	16	0	Normal	0
578	0.019312	tcp	-	FIN	16	18	1540	1644	1708.782113	31	29	598177.3125	643330.5625	4	4	1.266533	1.108941	77.294105	2.211913	255	1494585487	3648007101	255	0.00059	0.000457	0.000133	96	91	0	0	14	0	10	6	1	8	0	0	0	17	10	0	Normal	0
579	1.142646	tcp	-	FIN	16	18	1540	1644	28.880337	31	29	10109.86816	10873.00879	4	4	76.153064	65.46175	4751.185864	126.462633	255	1119491107	3366038579	255	0.096031	0.095257	0.000774	96	91	0	0	13	0	17	13	1	10	0	0	0	14	16	0	Normal	0
580	1.23469	tcp	-	FIN	16	18	1540	1644	26.727358	31	29	9356.195312	10062.44531	4	4	88.169568	72.561352	5915.048481	134.825844	255	3587327189	1034044776	255	0.00197	0.001146	0.000824	96	91	0	0	13	0	17	13	1	10	0	0	0	14	16	0	Normal	0
581	1.964015	tcp	http	FIN	14	18	1684	10168	15.783993	31	29	6370.623535	39119.86328	3	5	151.05238	115.477824	12150.71217	10634.14363	255	2684164359	625551302	255	0.001012	0.000889	0.000123	120	565	1	3924	3	0	9	2	1	2	0	0	1	3	5	0	Normal	0
582	0.872159	tcp	-	FIN	16	18	1540	1644	37.837137	31	29	13245.29102	14245.10938	4	4	58.071733	51.238	3705.422736	90.756508	255	589426355	3264351741	255	0.00123	0.001107	0.000123	96	91	0	0	16	0	11	15	1	5	0	0	0	15	11	0	Normal	0
583	1.392015	tcp	-	FIN	26	42	2094	34406	48.131666	31	29	11574.58789	193026.6563	5	15	55.663479	33.925465	3270.006296	2543.837086	255	2869908244	3094735461	255	0.001272	0.00107	0.000202	81	819	0	0	9	0	12	9	1	6	0	0	0	11	10	0	Normal	0
584	0.939115	tcp	-	FIN	16	18	1540	1644	35.139467	31	29	12300.94336	13229.47656	4	4	62.532667	62.569801	4079.59019	113.052758	255	1024523095	3331505519	255	0.0007	0.000567	0.000133	96	91	0	0	7	0	6	5	1	4	0	0	0	5	8	0	Normal	0
585	3.277369	tcp	-	FIN	28	30	4256	3080	17.391999	31	29	10017.79199	7269.245605	7	7	121.370256	112.994586	6420.983712	159.955641	255	1877036063	4113719644	255	0.000692	0.000525	0.000167	152	103	0	0	4	0	2	1	1	2	0	0	0	5	6	0	Normal	0
586	0.804833	tcp	-	FIN	16	18	1540	1644	41.002295	31	29	14353.28809	15436.74316	4	4	53.632601	45.124812	4126.969893	164.798766	255	649423555	3175229015	255	0.084515	0.082833	0.001682	96	91	0	0	14	0	15	14	1	5	0	0	0	15	17	0	Normal	0
587	7.676308	tcp	-	FIN	40	42	2558	23162	10.551947	31	29	2600.208252	23564.45313	7	14	196.81728	187.195241	11679.04053	11391.27785	255	3779839660	1430683452	255	0.001439	0.001297	0.000142	64	551	0	0	14	0	14	1	1	3	0	0	0	17	13	0	Normal	0
588	0.905766	tcp	-	FIN	16	18	1540	1644	36.433251	31	29	12753.8457	13716.56641	4	4	60.310134	56.58175	4230.629266	126.623258	255	2614821544	3446246113	255	0.000657	0.000455	0.000202	96	91	0	0	14	0	9	14	1	8	0	0	0	15	8	0	Normal	0
589	0.854126	tcp	-	FIN	16	18	1540	1644	38.635987	31	29	13524.93652	14545.86328	4	4	60.977712	52.88525	3903.892349	100.966844	255	2734811918	1076051682	255	0.075701	0.007959	0.067742	96	91	0	0	16	0	11	15	1	5	0	0	0	15	11	0	Normal	0
590	0.000965	udp	dns	CON	2	2	146	178	3108.808246	31	29	605181.3125	737823.8125	0	0	0.001	0.008	0	0	0	0	0	0	0	0	0	73	89	0	0	2	0	5	2	1	3	0	0	0	12	1	0	Normal	0
591	1.413361	tcp	-	FIN	16	18	1540	1644	23.3486	31	29	8173.425293	8790.394531	4	4	94.201735	78.949586	5242.708226	128.161531	255	926974719	3223240281	255	0.072045	0.071217	0.000828	96	91	0	0	9	0	11	9	1	2	0	0	0	11	11	0	Normal	0
592	0.00335	udp	dns	CON	2	2	146	178	895.522416	31	29	174328.3594	212537.3125	0	0	0.001	0.002	0	0	0	0	0	0	0	0	0	73	89	0	0	2	0	9	2	1	3	0	0	0	12	2	0	Normal	0
593	0.776257	tcp	-	FIN	16	18	1540	1644	42.511695	31	29	14881.66992	16005.00879	4	4	51.685467	40.067824	3106.753612	83.958508	255	724524640	3155435981	255	0.095991	0.095103	0.000888	96	91	0	0	9	0	12	9	1	6	0	0	0	11	10	0	Normal	0
594	1.503188	tcp	-	FIN	16	18	1540	1644	21.953342	31	29	7685	8265.100586	4	4	107.219574	85.587586	6360.84285	155.517422	255	999489103	3122430554	255	0.049049	0.048193	0.000856	96	91	0	0	4	0	12	4	1	2	0	0	0	4	10	0	Normal	0
595	0.001034	udp	dns	CON	2	2	130	162	2901.354085	31	29	502901.375	626692.5	0	0	0.008	0.007	0	0	0	0	0	0	0	0	0	65	81	0	0	3	0	9	3	1	4	0	0	0	19	2	0	Normal	0
596	0.939342	tcp	-	FIN	16	18	1540	1644	35.130974	31	29	12297.96973	13226.2793	4	4	62.600267	55.224648	4014.14768	112.827687	255	1024523935	1187289664	255	0.000639	0.000514	0.000125	96	91	0	0	7	0	6	5	1	4	0	0	0	5	8	0	Normal	0
597	0.005913	tcp	ftp-data	FIN	8	12	424	8824	3213.258873	31	29	501944.875	10944021	1	4	0.790571	0.495818	46.578868	24.978846	255	4064166470	1921883652	255	0.000572	0.000455	0.000117	53	735	0	0	2	0	5	1	1	4	0	0	0	19	2	0	Normal	0
598	1.576438	tcp	-	FIN	26	42	2094	34406	42.50088	31	29	10220.50977	170445.0156	5	15	65.669211	36.224634	4571.024544	2467.906935	255	2269907988	3146435119	255	0.092037	0.091227	0.00081	81	819	0	0	14	0	9	14	1	8	0	0	0	15	8	0	Normal	0
599	0.019966	tcp	-	FIN	16	18	1540	1644	1652.809719	31	29	578583.5625	622257.8125	4	4	1.308933	1.146647	78.237407	2.283905	255	1494587091	3644906553	255	0.000594	0.000468	0.000126	96	91	0	0	14	0	10	6	1	8	0	0	0	17	10	0	Normal	0
600	8.102851	tcp	ssh	FIN	66	58	6136	8010	15.179842	31	29	5967.282227	7772.079102	14	17	124.659247	144.681172	27049.43982	910.07025	255	1131999461	1132303424	255	0.000735	0.000576	0.000159	93	138	0	0	1	0	12	1	1	6	0	0	0	11	1	0	Normal	0
601	0.019387	udp	dns	CON	2	2	130	162	154.742874	31	29	26822.09766	33424.46094	0	0	0.001	0.003	0	0	0	0	0	0	0	0	0	65	81	0	0	1	0	9	1	1	1	0	0	0	1	1	0	Normal	0
602	0.001038	udp	dns	CON	2	2	132	164	2890.173445	31	29	508670.5313	631984.5625	0	0	0.005	0.004	0	0	0	0	0	0	0	0	0	66	82	0	0	2	0	14	1	1	3	0	0	0	17	2	0	Normal	0
603	28.046524	tcp	-	FIN	16	18	1272	2572	1.176616	31	29	340.291718	693.134033	4	4	1869.745633	1649.757	164488.3468	4600.091	255	4139837081	4140180492	255	0.000773	0.000644	0.000129	80	143	0	0	11	0	14	1	1	1	0	0	0	12	13	0	Normal	0
604	0.715747	tcp	-	FIN	16	18	1540	1644	46.105677	31	29	16139.78125	17358.08789	4	4	51.099857	40.14559	3032.330914	74.125359	255	2044521950	1010055311	255	0.034965	0.033266	0.001699	96	91	0	0	10	0	15	10	1	5	0	0	0	10	17	0	Normal	0
605	1.335132	tcp	-	FIN	30	42	2302	34406	53.178262	31	29	13338.00684	201250.5156	5	15	45.96607	32.536561	2624.621377	2084.512627	255	2044520966	988790657	255	0.001943	0.001132	0.000811	77	819	0	0	10	0	15	10	1	5	0	0	0	10	17	0	Normal	0
606	20.558563	tcp	-	FIN	16	18	1272	2572	1.605171	31	29	464.234772	945.59137	4	4	1370.548017	1209.288875	94195.8366	2532.32175	255	111998951	112331378	255	0.000793	0.000642	0.000151	80	143	0	0	1	0	5	1	1	1	0	0	0	3	3	0	Normal	0
607	0.911283	tcp	-	FIN	16	18	1540	1644	36.21268	31	29	12676.63281	13633.52539	4	4	60.266401	53.362766	4295.090463	96.882422	255	3264873345	3398453244	255	0.004989	0.004115	0.000874	96	91	0	0	13	0	17	13	1	10	0	0	0	14	16	0	Normal	0
608	1.250357	tcp	-	FIN	16	18	1540	1644	26.392462	31	29	9238.960938	9936.362305	4	4	83.331403	73.488766	8644.141869	200.322313	255	3279016326	3180318609	255	0.001898	0.001036	0.000862	96	91	0	0	13	0	12	13	1	5	0	0	0	14	10	0	Normal	0
609	20.166878	tcp	-	FIN	28	28	4656	2976	2.727244	31	29	1781.138428	1138.500488	7	7	746.908588	746.901313	76298.09505	2299.23625	255	2741584846	2740657454	255	0.000666	0.000537	0.000129	166	106	0	0	14	0	7	1	1	2	0	0	0	17	7	0	Normal	0
610	0.981115	tcp	-	FIN	16	18	1540	1644	33.635201	31	29	11774.35938	12663.14356	4	4	70.005717	57.170117	6245.529461	136.918125	255	1204520417	1019646469	255	0.010044	0.009222	0.000822	96	91	0	0	16	0	15	15	1	5	0	0	0	15	17	0	Normal	0
611	11.471816	tcp	-	FIN	16	18	1272	2572	2.876615	31	29	831.951965	1694.587891	4	4	764.764542	714.228313	51157.34693	1367.451125	255	3786611709	1663439273	255	0.044331	0.044154	0.000177	80	143	0	0	4	0	2	3	1	2	0	0	0	5	6	0	Normal	0
612	0.806718	tcp	-	FIN	16	18	1540	1644	40.906488	31	29	14319.75	15400.67285	4	4	53.757002	47.426766	3842.212175	103.480234	255	589424575	3220259039	255	0.001279	0.000459	0.00082	96	91	0	0	16	0	11	15	1	5	0	0	0	15	11	0	Normal	0
613	1.46665	tcp	-	FIN	16	18	1540	1644	22.500256	31	29	7876.453125	8471.004883	4	4	97.754331	90.633469	7221.890976	160.192578	255	1646974854	1084438146	255	0.108074	0.107139	0.000935	96	91	0	0	9	0	3	9	1	4	0	0	0	11	3	0	Normal	0
614	6.754792	tcp	-	FIN	42	44	2662	23266	12.583659	31	29	3078.111084	26929.62109	7	14	164.743032	157.067187	12238.00409	343.77525	255	2041937825	2252011417	255	0.001052	0.000899	0.000153	63	529	0	0	11	0	2	1	1	1	0	0	0	12	4	0	Normal	0
615	0.800566	tcp	-	FIN	16	18	1540	1644	41.220835	31	29	14429.79102	15519.01953	4	4	53.350333	49.97125	4567.131428	126.106883	255	3792358279	1316307706	255	0.001157	0.001025	0.000132	96	91	0	0	9	0	3	9	1	4	0	0	0	11	3	0	Normal	0
616	1.288687	tcp	-	FIN	16	18	1540	1644	25.60746	31	29	8964.163086	9640.820312	4	4	92.024428	75.739586	5996.858787	149.459563	255	506974005	3183425164	255	0.00195	0.001114	0.000836	96	91	0	0	3	0	4	3	1	3	0	0	0	3	4	0	Normal	0
617	0.7111	tcp	-	FIN	16	18	1540	1644	46.406976	31	29	16245.25391	17471.52344	4	4	47.344332	46.441602	2601.033048	94.973781	255	1274464156	3154419684	255	0.157955	0.014468	0.143487	96	91	0	0	14	0	9	14	1	8	0	0	0	15	8	0	Normal	0
618	5.788773	tcp	-	FIN	78	80	4550	72810	27.121464	31	29	6207.878418	99364.75	7	33	76.163091	74.174474	5948.507477	5858.888133	255	2547451011	2553448823	255	0.003313	0.003154	0.000159	58	910	0	0	4	0	10	1	1	1	0	0	0	2	10	0	Normal	0
619	0.412271	tcp	-	FIN	16	18	1540	1644	80.044438	31	29	28020.4043	30135.51758	4	4	29.424857	24.217766	2105.653249	52.425074	255	3419848773	1177134657	255	0.000924	0.000568	0.000356	96	91	0	0	14	0	9	14	1	8	0	0	0	15	8	0	Normal	0
620	5.923979	tcp	-	FIN	40	44	2558	23266	14.010854	31	29	3369.357178	30706.38867	7	14	151.888904	137.752371	10918.91801	10391.01981	255	1836916228	2532171919	255	0.000771	0.000624	0.000147	64	529	0	0	14	0	7	1	1	2	0	0	0	17	7	0	Normal	0
621	0.450815	tcp	-	FIN	16	18	1540	1644	73.20076	31	29	25624.70313	27558.97656	4	4	30.0272	28.146	1990.636857	62.68043	255	3419852333	3309012710	255	0.000598	0.000476	0.000122	96	91	0	0	14	0	9	14	1	8	0	0	0	15	8	0	Normal	0
622	0.509272	tcp	-	FIN	16	18	1540	1644	64.798381	31	29	22683.36133	24395.60938	4	4	33.930198	26.707234	2457.637834	97.265875	255	649425201	3341421424	255	0.056994	0.055248	0.001746	96	91	0	0	14	0	15	14	1	5	0	0	0	15	17	0	Normal	0
623	14.854001	tcp	http	FIN	14	18	1684	10168	2.08698	31	29	842.33197	5172.478516	3	5	1142.589115	873.731059	67015.61707	58603.07709	255	1264526197	1265635941	255	0.000716	0.00057	0.000146	120	565	1	3924	1	0	7	1	1	1	0	0	1	2	2	0	Normal	0
624	0.00833	udp	dns	CON	2	2	132	164	360.144073	31	29	63385.35547	78751.50781	0	0	0.002	0.001	0	0	0	0	0	0	0	0	0	66	82	0	0	1	0	17	1	1	1	0	0	0	15	1	0	Normal	0
625	0.680762	tcp	-	FIN	16	18	1540	1644	48.475092	31	29	16969.2207	18250.13672	4	4	48.602358	39.978766	3024.128082	76.23018	255	2044522930	1012173204	255	0.001941	0.001123	0.000818	96	91	0	0	10	0	15	10	1	5	0	0	0	10	17	0	Normal	0
626	20.430004	tcp	http	FIN	12	18	1580	10168	1.419481	31	29	567.400757	3760.743164	3	5	1857.240955	1201.730338	131790.4286	96615.98532	255	472004076	473175027	255	0.000729	0.000585	0.000144	132	565	1	3924	2	0	9	2	1	2	0	0	1	5	3	0	Normal	0
627	0.703812	tcp	-	FIN	16	18	1540	1644	46.887521	31	29	16413.47461	17652.44141	4	4	46.898533	41.367469	3959.712434	90.636695	255	4251518750	1217932062	255	0.000698	0.000564	0.000134	96	91	0	0	10	0	11	10	1	4	0	0	0	10	11	0	Normal	0
628	0.753676	tcp	-	FIN	38	40	2438	18508	102.165918	31	29	25199.1582	191551.8125	7	13	20.360811	19.246103	1444.836874	1415.545997	255	509549537	1231786726	255	0.003205	0.003075	0.00013	64	463	0	0	11	0	7	1	1	2	0	0	0	12	8	0	Normal	0
629	1.284149	tcp	-	FIN	16	18	1540	1644	25.697951	31	29	8995.84082	9674.889648	4	4	85.53173	75.472352	5282.124123	156.553609	255	2101939765	3169500193	255	0.001911	0.00111	0.000801	96	91	0	0	10	0	11	10	1	4	0	0	0	10	11	0	Normal	0
630	0.918765	tcp	-	FIN	42	42	2662	23162	90.33866	31	29	22630.37891	196881.6875	7	14	22.961824	22.395609	1386.334916	37.088133	255	4146615484	1374842210	255	0.000623	0.000541	0.000082	63	551	0	0	4	0	14	1	1	1	0	0	0	2	13	0	Normal	0
631	0.72416	tcp	-	FIN	16	18	1540	1644	45.570039	31	29	15952.27539	17156.42969	4	4	48.201934	42.054648	2797.49689	77.216352	255	2044524944	3169223074	255	0.010052	0.00923	0.000822	96	91	0	0	10	0	15	10	1	5	0	0	0	10	17	0	Normal	0
632	1.120004	tcp	-	FIN	16	18	1540	1644	29.464179	31	29	10314.24805	11092.81738	4	4	79.852499	65.854062	4858.906052	152.835422	255	958409376	1198136139	255	0.000602	0.000484	0.000118	96	91	0	0	13	0	17	13	1	10	0	0	0	14	16	0	Normal	0
633	2.024428	tcp	-	FIN	38	40	2438	18508	38.035437	31	29	9381.416016	71312.98438	7	13	54.705352	51.893898	4592.209347	4472.155725	255	374452523	386347839	255	0.000691	0.000562	0.000129	64	463	0	0	11	0	9	1	1	1	0	0	0	12	4	0	Normal	0
634	1.215385	tcp	-	FIN	16	18	1540	1644	27.151891	31	29	9504.807617	10222.27539	4	4	80.998467	75.894125	8659.730949	194.759156	255	1129434566	1034034282	255	0.001278	0.001076	0.000202	96	91	0	0	13	0	12	13	1	5	0	0	0	14	10	0	Normal	0
635	1.28436	tcp	-	FIN	16	18	1540	1644	25.69373	31	29	8994.362305	9673.299805	4	4	85.599064	77.145602	7436.272258	166.190703	255	3279013463	1029239670	255	0.128005	0.127175	0.00083	96	91	0	0	13	0	12	13	1	5	0	0	0	14	10	0	Normal	0
636	1.862189	tcp	-	FIN	40	42	2558	23162	43.497195	31	29	10718.56836	97137.28906	7	14	47.740462	45.406024	0	2913.393683	255	3322299132	2649431196	255	0.000675	0.000537	0.000138	64	551	0	0	14	0	10	1	1	8	0	0	0	17	10	0	Normal	0
637	1.148795	tcp	-	FIN	16	18	1540	1644	28.725752	31	29	10055.75391	10814.81055	4	4	76.558136	65.431176	5184.940258	167.573031	255	3581586402	3157821171	255	0.03764	0.036463	0.001177	96	91	0	0	16	0	17	15	1	5	0	0	0	15	16	0	Normal	0
638	0.865115	tcp	-	FIN	38	40	2438	18508	89.005509	31	29	21953.15039	166877.2344	7	13	24.022166	22.169743	1406.146702	1358.936285	255	1062067481	3218335727	255	0.000635	0.000491	0.000144	64	463	0	0	11	0	5	1	1	3	0	0	0	12	3	0	Normal	0
639	0.950699	tcp	-	FIN	16	18	1540	1644	34.711303	31	29	12151.05957	13068.2793	4	4	63.357267	51.202176	4062.606538	137.656937	255	1432008419	3307833693	255	0.080429	0.080257	0.000172	96	91	0	0	16	0	17	15	1	5	0	0	0	15	16	0	Normal	0
640	0.800426	tcp	-	FIN	16	18	1540	1644	41.228046	31	29	14432.31445	15521.73438	4	4	53.309198	49.997437	3826.659156	105.847453	255	589423755	1070082412	255	0.00058	0.000464	0.000116	96	91	0	0	16	0	11	15	1	5	0	0	0	15	11	0	Normal	0
641	0.917164	udp	-	CON	4	4	520	304	7.632223	31	29	3401.790527	1988.739136	0	0	280.004656	236.315	395.981438	334.19775	0	0	0	0	0	0	0	130	76	0	0	11	0	9	1	1	3	0	0	0	12	5	0	Normal	0
642	1.509667	tcp	-	FIN	16	18	1540	1644	21.859125	31	29	7652.018555	8229.628906	4	4	99.368331	82.76418	6888.43792	161.584766	255	1646973923	3146433310	255	0.104474	0.102673	0.001801	96	91	0	0	9	0	3	9	1	4	0	0	0	11	3	0	Normal	0
643	0.263088	udp	-	CON	4	4	528	304	26.607068	31	29	12041.59863	6933.041504	0	0	82.666336	65.004668	116.899367	91.925531	0	0	0	0	0	0	0	132	76	0	0	4	0	9	1	1	3	0	0	0	5	4	0	Normal	0
644	0.593125	tcp	-	FIN	16	18	1540	1644	55.637515	31	29	19476.50195	20946.68164	4	4	39.4888	32.761646	2946.892603	63.684125	255	724520778	3204020393	255	0.036984	0.036168	0.000816	96	91	0	0	9	0	12	9	1	6	0	0	0	11	10	0	Normal	0
645	0.524586	tcp	-	FIN	16	18	1540	1644	62.906747	31	29	22021.17383	23683.4375	4	4	34.763468	29.580529	2119.091517	51.443156	255	3419853253	1172665785	255	0.022483	0.021713	0.00077	96	91	0	0	14	0	9	14	1	8	0	0	0	15	8	0	Normal	0
646	0.497429	udp	-	CON	4	4	568	312	14.07236	31	29	6851.229004	3763.351074	0	0	145.687672	141.348672	206.030641	199.890844	0	0	0	0	0	0	0	142	78	0	0	4	0	9	1	1	3	0	0	0	5	4	0	Normal	0
647	0.442924	tcp	-	FIN	16	18	1540	1644	74.504882	31	29	26081.22461	28049.95898	4	4	29.505399	26.012705	3349.790408	68.098906	255	2794808235	3345458849	255	0.000865	0.000704	0.000161	96	91	0	0	14	0	15	14	1	5	0	0	0	15	17	0	Normal	0
648	0.016252	tcp	-	FIN	16	18	1540	1644	2030.519335	31	29	710804.8125	764459.75	4	4	1.0624	0.986938	75.41688	1.746542	255	3824171060	1680695475	255	0.000569	0.000456	0.000113	96	91	0	0	17	0	14	5	1	7	0	0	0	19	13	0	Normal	0
649	1.360796	tcp	-	FIN	30	42	2302	34406	52.175345	31	29	13086.45801	197455.0156	5	15	48.587427	33.177098	3662.112936	3336.791603	255	649422673	3125426730	255	0.000657	0.000531	0.000126	77	819	0	0	14	0	15	14	1	5	0	0	0	15	17	0	Normal	0
650	0.001054	udp	dns	CON	2	2	130	162	2846.299829	31	29	493358.625	614800.75	0	0	0.009	0.001	0	0	0	0	0	0	0	0	0	65	81	0	0	1	0	12	1	1	6	0	0	0	11	1	0	Normal	0
651	0.019951	tcp	-	FIN	16	18	1540	1644	1654.052361	31	29	579018.5625	622725.625	4	4	1.308867	1.217812	82.515017	2.214173	255	3644168609	3645441502	255	0.000591	0.00046	0.000131	96	91	0	0	14	0	10	6	1	8	0	0	0	17	10	0	Normal	0
652	1.411782	tcp	-	FIN	16	18	1540	1644	23.374713	31	29	8182.566406	8800.225586	4	4	103.826234	78.875883	6383.816988	129.981523	255	3587328908	1077855940	255	0.121705	0.070888	0.050817	96	91	0	0	13	0	17	13	1	10	0	0	0	14	16	0	Normal	0
653	0.972221	tcp	-	FIN	16	18	1540	1644	33.942899	31	29	11882.07227	12778.98731	4	4	64.793731	55.927293	4278.718885	133.964609	255	3581588280	3258650850	255	0.022261	0.021454	0.000807	96	91	0	0	16	0	17	15	1	5	0	0	0	15	16	0	Normal	0
654	35.40239	tcp	http	FIN	14	18	1684	10168	0.875647	31	29	353.422485	2170.249023	3	5	2723.233	2082.462353	215378.0492	188555.89	255	1849426533	4000110177	255	0.000665	0.000529	0.000136	120	565	1	3924	1	0	5	1	1	3	0	0	1	12	1	0	Normal	0
655	1.073097	tcp	-	FIN	16	18	1540	1644	30.752113	31	29	10765.10352	11577.70508	4	4	82.462767	63.057941	5926.092566	136.316672	255	1204524099	1012206775	255	0.001283	0.001111	0.000172	96	91	0	0	16	0	15	15	1	5	0	0	0	15	17	0	Normal	0
656	1.00096	tcp	-	FIN	38	40	2438	18508	76.926151	31	29	18973.78516	144229.5469	7	13	26.978972	25.651718	1747.929277	1685.563623	255	1902067239	3066691490	255	0.000712	0.00054	0.000172	64	463	0	0	17	0	7	1	1	1	0	0	0	19	7	0	Normal	0
657	1.09356	tcp	-	FIN	16	18	1540	1644	30.176671	31	29	10563.66406	11361.05957	4	4	72.829268	65.87	5348.329807	134.006359	255	1204523282	1010054879	255	0.041364	0.039639	0.001725	96	91	0	0	16	0	15	15	1	5	0	0	0	15	17	0	Normal	0
658	0.824289	tcp	-	FIN	16	18	1540	1644	40.034501	31	29	14014.50195	15072.38281	4	4	54.929999	50.325	5772.614535	190.804734	255	2356555434	1116257429	255	0.021125	0.019088	0.002037	96	91	0	0	4	0	17	4	1	2	0	0	0	4	16	0	Normal	0
659	0.00091	udp	dns	CON	2	2	132	164	3296.703288	31	29	580219.75	720879.125	0	0	0.006	0.002	0	0	0	0	0	0	0	0	0	66	82	0	0	3	0	9	3	1	2	0	0	0	19	1	0	Normal	0
660	1.026527	tcp	-	FIN	16	18	1540	1644	32.147229	31	29	11253.47852	12102.94434	4	4	68.289798	64.124625	5273.797779	126.113547	255	999487331	1085655112	255	0.000658	0.00053	0.000128	96	91	0	0	4	0	12	4	1	2	0	0	0	4	10	0	Normal	0
661	12.807509	tcp	http	FIN	14	18	1684	10168	2.420455	31	29	976.92688	5998.980469	3	5	985.166308	753.349176	62473.73203	53768.87166	255	2462429134	318099173	255	0.000713	0.00057	0.000143	120	565	1	3924	3	0	9	2	1	1	0	0	1	3	3	0	Normal	0
662	0.909381	tcp	-	FIN	16	18	1540	1644	36.288421	31	29	12703.14648	13662.04102	4	4	60.604601	53.463883	5199.595698	98.832484	255	1024519605	3337430924	255	0.000979	0.000489	0.00049	96	91	0	0	7	0	6	5	1	4	0	0	0	5	8	0	Normal	0
663	0.93165	tcp	-	FIN	16	18	1540	1644	35.421028	31	29	12399.50684	13335.48047	4	4	62.088333	54.737941	4068.508781	106.549195	255	3174103010	3330340491	255	0.001276	0.001104	0.000172	96	91	0	0	7	0	6	5	1	4	0	0	0	5	8	0	Normal	0
664	0.809114	tcp	-	FIN	16	18	1540	1644	40.785354	31	29	14277.3457	15355.06738	4	4	57.767499	50.380563	4209.81766	89.258328	255	2652357888	3280825564	255	0.003289	0.003022	0.000267	96	91	0	0	3	0	4	3	1	3	0	0	0	3	4	0	Normal	0
665	1.31816	tcp	-	FIN	16	18	1540	1644	25.034896	31	29	8763.730469	9425.258789	4	4	100.540694	73.058063	5302.298932	130.899672	255	506973129	1029846879	255	0.079002	0.076165	0.002837	96	91	0	0	3	0	4	3	1	3	0	0	0	3	4	0	Normal	0
666	5.814544	tcp	-	FIN	38	40	2438	18508	13.242655	31	29	3266.292236	24828.77344	7	13	161.506361	149.076173	10737.06919	10305.22793	255	2412356533	161207247	255	0.000702	0.000569	0.000133	64	463	0	0	1	0	7	1	1	1	0	0	0	2	7	0	Normal	0
667	1.085138	tcp	-	FIN	16	18	1540	1644	30.41088	31	29	10645.65137	11449.23535	4	4	72.321733	67.759625	5664.887703	125.534336	255	2016913368	1200833835	255	0.001816	0.000983	0.000833	96	91	0	0	14	0	6	14	1	1	0	0	0	15	8	0	Normal	0
668	0.450526	tcp	-	FIN	16	18	1540	1644	73.247715	31	29	25641.13867	27576.6543	4	4	30.014399	28.093688	1982.911996	60.750461	255	3419851482	3308114606	255	0.001251	0.001026	0.000225	96	91	0	0	14	0	9	14	1	8	0	0	0	15	8	0	Normal	0
669	3.817336	tcp	-	FIN	38	40	2438	18508	20.171135	31	29	4975.197266	37819.04297	7	13	103.162434	97.765029	6238.114711	6077.480829	255	1201942923	3709058955	255	0.004638	0.004496	0.000142	64	463	0	0	11	0	7	1	1	1	0	0	0	12	7	0	Normal	0
670	0.452067	tcp	-	FIN	16	18	1540	1644	72.998031	31	29	25553.73438	27482.65234	4	4	30.060866	28.188437	2452.778092	99.052289	255	649426091	1194844318	255	0.001907	0.00105	0.000857	96	91	0	0	14	0	15	14	1	5	0	0	0	15	17	0	Normal	0
671	6.967578	tcp	http	FIN	14	18	1684	10168	4.449179	31	29	1795.745972	11027.07422	3	5	535.938058	409.827882	38363.01933	33549.61681	255	4082421127	4112084198	255	0.00076	0.000501	0.000259	120	565	1	3924	2	0	9	2	1	3	0	0	1	5	5	0	Normal	0
672	0.120383	udp	dns	CON	2	2	132	164	24.920462	31	29	4386.001465	5449.274414	0	0	0.002	0.004	0	0	0	0	0	0	0	0	0	66	82	0	0	1	0	2	1	1	1	0	0	0	2	1	0	Normal	0
673	1.333032	tcp	-	FIN	16	18	1540	1644	24.755595	31	29	8665.958008	9320.106445	4	4	95.193714	78.386883	6705.4708	187.326609	255	4251521392	1021239612	255	0.000586	0.000452	0.000134	96	91	0	0	10	0	11	10	1	4	0	0	0	10	11	0	Normal	0
674	1.317644	tcp	-	FIN	16	18	1540	1644	25.044701	31	29	8767.163086	9428.950195	4	4	87.820598	77.440297	7091.133922	171.343875	255	532004493	1109974779	255	0.001945	0.001158	0.000787	96	91	0	0	10	0	4	10	1	1	0	0	0	10	4	0	Normal	0
675	22.116142	tcp	http	FIN	14	18	1684	10168	1.401691	31	29	565.740601	3474.023682	3	5	1701.1365	1382.224109	112152.6861	101675.7398	255	3569066601	1420518695	255	0.000694	0.000548	0.000146	120	565	1	3924	2	0	9	2	1	4	0	0	1	19	3	0	Normal	0
676	1.269117	tcp	-	FIN	16	18	1540	1644	26.002331	31	29	9102.391602	9789.483398	4	4	84.581668	74.605117	5773.498747	134.511578	255	3587328026	3180540891	255	0.001661	0.000828	0.000833	96	91	0	0	13	0	17	13	1	10	0	0	0	14	16	0	Normal	0
677	1.121477	tcp	-	FIN	16	18	1540	1644	29.425481	31	29	10300.70117	11078.24805	4	4	80.081001	61.558352	4795.386086	145.773875	255	958410317	3393023605	255	0.07589	0.074982	0.000908	96	91	0	0	13	0	17	13	1	10	0	0	0	14	16	0	Normal	0
678	26.555096	tcp	-	FIN	26	28	4552	2976	1.99585	31	29	1318.616943	864.617493	7	7	1062.19132	983.50225	96218.25576	2763.53025	255	3136552202	990276679	255	0.000662	0.000533	0.000129	175	106	0	0	17	0	14	1	1	7	0	0	0	19	13	0	Normal	0
679	0.972195	tcp	-	FIN	16	18	1540	1644	33.943807	31	29	11882.38965	12779.3291	4	4	64.738602	60.6875	4385.87039	140.116641	255	1432006562	3245429339	255	0.001392	0.001194	0.000198	96	91	0	0	16	0	17	15	1	5	0	0	0	15	16	0	Normal	0
680	1.165967	tcp	-	FIN	16	18	1540	1644	28.302688	31	29	9907.65625	10655.5332	4	4	77.710669	72.803562	5123.394161	140.560031	255	926973884	1034288949	255	0.001252	0.001101	0.000151	96	91	0	0	17	0	2	4	1	1	0	0	0	6	2	0	Normal	0
681	30.474352	tcp	http	FIN	12	18	1580	10168	0.95162	31	29	380.385437	2521.202148	3	5	2770.363545	1792.578301	194630.6778	153753.912	255	434453683	2580920955	255	0.000661	0.000523	0.000138	132	565	1	3924	4	0	9	3	1	2	0	0	1	17	5	0	Normal	0
682	1.335489	tcp	-	FIN	16	18	1540	1644	24.710049	31	29	8650.014648	9302.958984	4	4	102.645151	73.411648	6584.102824	129.243109	255	2776553620	1160640823	255	0.088328	0.087491	0.000837	96	91	0	0	17	0	1	4	1	3	0	0	0	6	11	0	Normal	0
683	39.559223	tcp	-	FIN	66	66	3910	51808	3.311491	31	29	778.781738	10318.50391	7	26	618.106846	618.102108	112298.0303	112410.0849	255	1536907325	1537275291	255	0.00083	0.000679	0.000151	59	785	0	0	3	0	7	1	1	2	0	0	0	2	8	0	Normal	0
684	0.777439	tcp	-	FIN	16	18	1540	1644	42.44706	31	29	14859.04395	15980.67481	4	4	51.802665	45.666293	3291.941063	96.099766	255	2869910153	3096318894	255	0.002972	0.001111	0.001861	96	91	0	0	17	0	3	4	1	2	0	0	0	6	5	0	Normal	0
685	0.820746	tcp	-	FIN	30	42	2302	34406	86.506665	31	29	21697.33398	327380.2188	5	15	28.29038	20.004805	2409.746051	1522.16456	255	2126973107	3083267830	255	0.000684	0.000546	0.000138	77	819	0	0	8	0	4	2	1	1	0	0	0	2	8	0	Normal	0
686	1.420968	tcp	-	FIN	16	18	1540	1644	23.223604	31	29	8129.668945	8743.334961	4	4	94.052786	79.527766	6177.5272	135.831672	255	2652361354	1076049594	255	0.136776	0.068995	0.067781	96	91	0	0	10	0	4	1	1	7	0	0	0	1	18	0	Normal	0
687	1.603362	tcp	-	FIN	16	18	1272	2572	20.581753	31	29	5952.492676	12124.52344	4	4	114.49836	94.277234	6290.938087	153.869906	255	3159966748	1014885119	255	0.000784	0.00064	0.000144	80	143	0	0	17	0	9	1	1	4	0	0	0	19	5	0	Normal	0
688	1.310356	tcp	-	FIN	28	42	2198	34406	52.657445	31	29	12943.04688	205055.7188	5	15	50.38527	31.938195	3068.446011	2340.770048	255	1274463287	999620985	255	0.001007	0.000889	0.000118	79	819	0	0	12	0	3	4	1	8	0	0	0	5	8	0	Normal	0
689	0.592133	udp	-	CON	4	4	568	304	11.821669	31	29	5755.463867	3080.38916	0	0	168.023672	144.922	237.610734	204.946422	0	0	0	0	0	0	0	142	76	0	0	14	0	2	2	1	2	0	0	0	17	4	0	Normal	0
690	15.188972	tcp	http	FIN	8	10	1052	824	1.119233	31	29	485.088776	390.809845	2	2	2145.828643	1687.604375	172351.7732	4622.0325	255	3012357146	3013464852	255	0.000668	0.000527	0.000141	132	82	1	83	2	0	8	2	1	1	0	0	1	2	1	0	Normal	0
691	1.993719	tcp	ftp	FIN	52	54	2934	3740	52.665396	31	29	11548.26758	14730.26074	11	15	40.681468	37.60666	4631.160592	122.29207	255	497037435	2643464007	255	0.000697	0.000549	0.000148	56	69	0	0	1	0	4	1	1	8	1	1	0	6	1	0	Normal	0
692	0.020928	tcp	-	FIN	16	18	1540	1644	1576.834925	31	29	551987.8125	593654.4375	4	4	1.374067	1.203823	90.560994	2.182193	255	3824174866	1679665934	255	0.00057	0.00046	0.00011	96	91	0	0	17	0	14	5	1	7	0	0	0	19	13	0	Normal	0
693	0.000953	udp	dns	CON	2	2	146	178	3147.953894	31	29	612801.6875	747114.375	0	0	0.005	0.002	0	0	0	0	0	0	0	0	0	73	89	0	0	3	0	10	3	1	3	0	0	0	19	1	0	Normal	0
694	0.087628	tcp	http	FIN	8	10	1052	824	194.001918	31	29	84082.71094	67740.90625	2	2	12.468428	6.269333	726.965103	17.084656	255	1697034761	1788251214	255	0.032978	0.031203	0.001775	132	82	1	83	2	0	4	2	1	1	0	0	1	2	1	0	Normal	0
695	0.020926	tcp	-	FIN	16	18	1540	1644	1576.985527	31	29	552040.5	593711.1875	4	4	1.374933	1.203353	86.341913	2.289817	255	1674592250	1678611099	255	0.000589	0.000465	0.000124	96	91	0	0	17	0	14	5	1	7	0	0	0	19	13	0	Normal	0
696	0.131219	tcp	http	FIN	8	10	1052	824	129.554409	31	29	56150.40625	45237.35156	2	2	9.905	11.865571	636.4736	20.914156	255	1757034102	1791238069	255	0.049996	0.048159	0.001837	132	82	1	83	1	0	2	1	1	1	0	0	1	5	1	0	Normal	0
697	0.813141	tcp	-	FIN	16	18	1540	1644	40.583368	31	29	14206.63867	15279.02344	4	4	58.048857	51.821535	3828.346424	101.230656	255	469432053	1365247524	255	0.036666	0.035814	0.000852	96	91	0	0	12	0	3	4	1	8	0	0	0	5	8	0	Normal	0
698	1.834343	tcp	-	FIN	40	42	2558	23162	44.1575	31	29	10881.28027	98611.875	7	14	49.566486	44.728123	3859.21133	3664.926883	255	3329067199	838435801	255	0.000637	0.000487	0.00015	64	551	0	0	4	0	5	1	1	1	0	0	0	3	3	0	Normal	0
699	0.612391	tcp	-	FIN	16	18	1540	1644	53.887141	31	29	18863.76563	20287.69141	4	4	40.800467	35.073883	2956.274372	60.199719	255	2044519985	3175234168	255	0.016991	0.016132	0.000859	96	91	0	0	7	0	4	1	1	1	0	0	0	1	8	0	Normal	0
700	1.284376	tcp	-	FIN	16	18	1540	1644	25.69341	31	29	8994.250977	9673.179688	4	4	91.715783	78.514687	6382.452951	149.290906	255	1441943249	1134841074	255	0.02901	0.028141	0.000869	96	91	0	0	17	0	8	5	1	6	0	0	0	5	14	0	Normal	0
701	2.787549	tcp	-	FIN	40	42	2558	23162	29.057785	31	29	7160.412109	64891.41406	7	14	73.348054	67.975242	5290.67654	5094.426052	255	1754453774	124091529	255	0.000715	0.000561	0.000154	64	551	0	0	17	0	14	1	1	7	0	0	0	19	13	0	Normal	0
702	0.785722	tcp	-	FIN	16	18	1540	1644	41.999587	31	29	14702.40039	15812.20801	4	4	39.443335	45.702176	3417.498629	92.521367	255	3279011379	1041239453	255	0.009625	0.008784	0.000841	96	91	0	0	17	0	3	5	1	1	0	0	0	5	5	0	Normal	0
703	1.344464	tcp	-	FIN	16	18	1540	1644	24.545099	31	29	8592.272461	9240.857422	4	4	89.603669	83.957688	5868.091168	174.569672	255	3264875117	1033718462	255	0.00134	0.001135	0.000205	96	91	0	0	17	0	8	5	1	6	0	0	0	5	14	0	Normal	0
704	1.345172	tcp	-	FIN	16	18	1540	1644	24.532178	31	29	8587.749023	9235.993164	4	4	89.605598	77.741438	4988.016266	161.249656	255	3264875932	1095246234	255	0.206067	0.101308	0.104759	96	91	0	0	17	0	8	5	1	6	0	0	0	5	14	0	Normal	0
705	1.817658	tcp	-	FIN	28	30	4256	3080	31.359035	31	29	18062.80469	13106.97656	7	7	67.308701	64.89507	3842.782803	100.254812	255	2727454675	425889365	255	0.000721	0.000592	0.000129	152	103	0	0	3	0	7	1	1	2	0	0	0	2	8	0	Normal	0
706	1.139138	tcp	-	FIN	16	18	1540	1644	28.969274	31	29	10141.00195	10906.49219	4	4	75.916667	66.975883	4700.86933	138.860516	255	1119490253	3308698290	255	0.000645	0.00054	0.000105	96	91	0	0	17	0	8	5	1	6	0	0	0	5	14	0	Normal	0
707	0.509014	tcp	ftp-data	FIN	14	6	8928	320	37.327067	31	29	130306.8281	4196.348145	4	1	39.154923	167.336	2575.330994	216.456359	255	2642427066	1247649909	255	0.006269	0.006103	0.000166	638	53	0	0	1	0	4	1	1	8	0	0	0	6	1	0	Normal	0
708	0.739459	tcp	-	FIN	16	18	1540	1644	44.627222	31	29	15622.23242	16801.47266	4	4	49.274735	43.433707	3295.718618	98.243562	255	2869909234	3091545090	255	0.001851	0.001083	0.000768	96	91	0	0	17	0	3	4	1	2	0	0	0	6	5	0	Normal	0
709	2.018232	tcp	http	FIN	14	18	1684	10168	15.359978	31	29	6199.485352	38068.96094	3	5	155.222236	118.69	11661.07326	10208.087	255	2804164474	669872177	255	0.000613	0.000499	0.000114	120	565	1	3924	1	0	9	1	1	1	0	0	1	3	5	0	Normal	0
710	0.998962	tcp	-	FIN	16	18	1540	1644	33.03429	31	29	11564.00391	12436.91016	4	4	71.331217	61.492	6368.488614	234.224641	255	2356554616	3154416429	255	0.157651	0.015087	0.142564	96	91	0	0	9	0	8	3	1	4	0	0	0	3	14	0	Normal	0
711	0.790509	tcp	-	FIN	16	18	1540	1644	41.745256	31	29	14613.36914	15716.45606	4	4	52.678667	42.088062	5163.443503	158.66625	255	206975499	3346222492	255	0.117979	0.117094	0.000885	96	91	0	0	9	0	8	3	1	4	0	0	0	3	14	0	Normal	0
712	0.998611	tcp	-	FIN	16	18	1540	1644	33.045902	31	29	11568.06836	12441.28125	4	4	66.554198	62.379125	7288.716214	238.025391	255	206972914	999476168	255	0.000992	0.000542	0.00045	96	91	0	0	9	0	8	3	1	4	0	0	0	3	14	0	Normal	0
713	8.770799	tcp	-	FIN	24	24	2024	4312	5.358691	31	29	1769.508179	3769.782227	6	6	381.322132	381.316122	25012.58369	25007.90157	255	3254934201	3255206707	255	0.000648	0.00052	0.000128	84	180	0	0	4	0	7	3	1	2	0	0	0	5	7	0	Normal	0
714	0.958178	tcp	-	FIN	16	18	1540	1644	34.440366	31	29	12056.21484	12966.27539	4	4	63.851934	59.836625	4114.469464	112.973172	255	3174102173	1167672319	255	0.000925	0.000789	0.000136	96	91	0	0	8	0	1	2	1	3	0	0	0	2	9	0	Normal	0
715	0.906254	tcp	-	FIN	16	18	1540	1644	36.413633	31	29	12746.97852	13709.18066	4	4	60.394068	53.107941	4206.373308	122.982305	255	469434062	3441022608	255	0.004261	0.003415	0.000846	96	91	0	0	12	0	3	4	1	8	0	0	0	5	8	0	Normal	0
716	0.717306	tcp	-	FIN	16	18	1540	1644	46.005469	31	29	16104.70215	17320.36133	4	4	47.798466	36.119234	3242.944081	134.865594	255	649424360	1095242610	255	0.208066	0.103278	0.104788	96	91	0	0	12	0	4	4	1	1	0	0	0	5	8	0	Normal	0
717	33.870571	tcp	-	FIN	16	18	1272	2572	0.974297	31	29	281.778534	573.949585	4	4	2257.9871	2116.8735	213189.9952	6175.47	255	3227319637	3231822318	255	0.000714	0.000586	0.000128	80	143	0	0	4	0	7	3	1	2	0	0	0	5	7	0	Normal	0
718	1.073097	tcp	-	FIN	16	18	1540	1644	30.752113	31	29	10765.10352	11577.70508	4	4	82.462767	63.057941	5926.092566	136.316672	255	1204524099	1012206775	255	0.001283	0.001111	0.000172	96	91	0	0	7	0	4	1	1	2	0	0	0	1	8	0	Normal	0
719	20.964668	tcp	-	FIN	28	30	4256	3080	2.71886	31	29	1566.063354	1136.388062	7	7	776.457648	722.901625	83454.96857	2442.01875	255	1899486607	4048481687	255	0.000653	0.000517	0.000136	152	103	0	0	17	0	9	1	1	4	0	0	0	19	5	0	Normal	0
720	2.200132	tcp	-	FIN	16	18	1540	1644	14.999101	31	29	5250.594238	5646.934082	4	4	146.603065	126.001648	9244.08538	283.29625	255	1789422830	987847205	255	0.059019	0.058103	0.000916	96	91	0	0	7	0	7	6	1	3	0	0	0	7	14	0	Normal	0
721	16.986988	tcp	-	FIN	64	66	3806	51808	7.594048	31	29	1764.644775	24029.6875	7	26	273.978453	265.411664	24607.03864	24732.43325	255	2214099091	2214455967	255	0.000778	0.000635	0.000143	59	785	0	0	17	0	9	1	1	2	0	0	0	19	4	0	Normal	0
722	1.500933	tcp	-	FIN	16	18	1540	1644	21.986324	31	29	7696.545898	8277.517578	4	4	100.026735	88.264703	6554.535515	184.257578	255	4264045494	1292327527	255	0.000562	0.00043	0.000132	96	91	0	0	17	0	7	11	1	6	0	0	0	13	6	0	Normal	0
723	2.08343	tcp	-	FIN	16	18	1540	1644	15.839265	31	29	5544.702637	5963.243164	4	4	148.789933	122.489352	8664.47956	221.857969	255	3509078084	1217390998	255	0.001242	0.00111	0.000132	96	91	0	0	17	0	7	11	1	6	0	0	0	13	6	0	Normal	0
724	1.171131	udp	-	CON	4	4	568	304	5.977128	31	29	2910.007568	1557.46875	0	0	352.332	371.288344	498.264906	525.07675	0	0	0	0	0	0	0	142	76	0	0	11	0	9	1	1	3	0	0	0	12	5	0	Normal	0
725	1.1451	tcp	-	FIN	16	18	1540	1644	28.818444	31	29	10088.20215	10849.70703	4	4	76.266269	66.115531	6169.70335	143.326547	255	2394100016	3421820437	255	0.022994	0.021135	0.001859	96	91	0	0	17	0	5	11	1	3	0	0	0	13	8	0	Normal	0
726	1.646978	tcp	-	FIN	16	18	1540	1644	20.036697	31	29	7014.058594	7543.512695	4	4	109.776002	105.168133	7124.703348	176.871484	255	889424750	1084444747	255	0.070397	0.069455	0.000942	96	91	0	0	7	0	17	5	1	2	0	0	0	6	18	0	Normal	0
727	1.21215	udp	-	CON	4	4	528	304	5.774863	31	29	2613.538086	1504.764282	0	0	353.668344	309.004	500.155469	436.987031	0	0	0	0	0	0	0	132	76	0	0	14	0	7	1	1	3	0	0	0	17	8	0	Normal	0
728	1.607125	tcp	-	FIN	16	18	1540	1644	20.533561	31	29	7187.990723	7730.574707	4	4	123.540614	99.928336	6624.118259	203.5165	255	1609425075	1076042529	255	0.175997	0.108197	0.0678	96	91	0	0	17	0	9	13	1	3	0	0	0	13	9	0	Normal	0
729	2.03613	tcp	-	FIN	16	18	1540	1644	16.207217	31	29	5673.508301	6101.771484	4	4	145.359574	111.290117	8173.88757	240.113078	255	364523512	3225022507	255	0.211976	0.144198	0.067778	96	91	0	0	17	0	17	13	1	8	0	0	0	13	18	0	Normal	0
730	1.180022	tcp	-	FIN	16	18	1540	1644	27.96558	31	29	9789.648438	10528.61719	4	4	78.609668	65.588883	5427.852481	154.595141	255	1609423028	1255444125	255	0.065904	0.065007	0.000897	96	91	0	0	17	0	9	13	1	3	0	0	0	13	9	0	Normal	0
731	2.018869	tcp	-	FIN	26	42	2094	34406	33.186899	31	29	7980.706543	133092.3438	5	15	84.090955	48.822706	6802.097346	5397.611528	255	2356552843	3133821467	255	0.025927	0.017136	0.008791	81	819	0	0	9	0	7	6	1	4	0	0	0	6	14	0	Normal	0
732	0.531194	tcp	-	FIN	38	40	2438	18508	144.956464	31	29	35753.41797	271780.1875	7	13	14.744972	13.607641	1110.204374	1067.500882	255	882070552	1204515112	255	0.000614	0.000493	0.000121	64	463	0	0	4	0	14	1	1	1	0	0	0	3	13	0	Normal	0
733	1.430607	tcp	-	FIN	16	18	1540	1644	23.067132	31	29	8074.894531	8684.425781	4	4	102.164357	89.334	7790.522061	194.132766	255	2424873227	1117698724	255	0.001968	0.001254	0.000714	96	91	0	0	9	0	10	6	1	4	0	0	0	6	9	0	Normal	0
734	1.666677	tcp	-	FIN	16	18	1540	1644	19.799877	31	29	6931.157227	7454.354004	4	4	118.963998	95.434438	8899.047479	175.763469	255	4127324411	3221426937	255	0.207522	0.139722	0.0678	96	91	0	0	8	0	10	6	1	5	0	0	0	7	11	0	Normal	0
735	0.037822	tcp	smtp	FIN	52	42	37358	3380	2458.886318	31	29	7749986.5	698006.4375	18	8	0.764653	0.909634	52.098874	2.216993	255	1734587578	1735545150	255	0.000649	0.000524	0.000125	718	80	0	0	1	0	5	1	1	3	0	0	0	12	1	0	Normal	0
736	20.919142	tcp	-	FIN	78	80	4550	72810	7.505088	31	29	1717.852539	27496.34766	7	33	282.686664	264.791199	67846.97552	66174.29127	255	2764031337	614787435	255	0.000761	0.000627	0.000134	58	910	0	0	17	0	7	1	1	6	0	0	0	13	14	0	Normal	0
737	5.191003	tcp	ftp	FIN	52	54	2934	3742	20.227305	31	29	4435.366699	5660.563477	11	15	108.138669	99.816367	13549.97782	380.974156	255	1444520094	1445606751	255	0.000688	0.000548	0.00014	56	69	0	0	1	0	7	1	1	6	1	1	0	13	1	0	Normal	0
738	13.98829	tcp	-	FIN	64	66	3806	51808	9.221999	31	29	2142.935303	29180.98047	7	26	225.567483	222.026861	48913.43543	48744.56895	255	99488658	2245198434	255	0.000727	0.000589	0.000138	59	785	0	0	3	0	10	1	1	1	0	0	0	3	9	0	Normal	0
739	0.046877	tcp	-	FIN	30	42	2302	34406	1514.602028	31	29	379887.7813	5731936.5	5	15	1.605517	1.131951	88.073831	70.38908	255	1674591325	1677783428	255	0.001038	0.000464	0.000574	77	819	0	0	17	0	14	5	1	7	0	0	0	19	13	0	Normal	0
740	10.762248	tcp	-	FIN	64	66	3806	51808	11.986343	31	29	2785.291748	37928.13672	7	26	176.412178	168.150003	35898.12173	35065.66159	255	4224868685	2079811785	255	0.000787	0.000639	0.000148	59	785	0	0	7	0	5	1	1	2	0	0	0	6	8	0	Normal	0
741	1.515733	tcp	-	FIN	16	18	1540	1644	21.771644	31	29	7621.39502	8196.694336	4	4	101.028065	81.91782	6294.537959	165.976234	255	3626498374	1638246764	255	0.216905	0.123127	0.093778	96	91	0	0	8	0	9	6	1	3	0	0	0	7	9	0	Normal	0
742	0.003771	tcp	http	FIN	8	10	1052	824	4508.087949	31	29	1953858.375	1574118.25	2	2	0.487571	0.366556	31.437916	0.665271	255	3824169672	3825024311	255	0.000596	0.000468	0.000128	132	82	1	83	2	0	5	2	1	4	0	0	1	19	1	0	Normal	0
743	1.925641	tcp	-	FIN	16	18	1540	1644	17.137151	31	29	5999.041504	6451.87793	4	4	148.102766	112.496766	224.276	234.623859	255	974459782	1373040596	255	0.014032	0.013196	0.000836	96	91	0	0	12	0	5	8	1	8	0	0	0	9	8	0	Normal	0
744	8.345714	tcp	smtp	FIN	52	40	37230	3276	10.903801	31	29	35002.39844	3062.649902	18	8	163.634686	213.978156	25687.31477	907.241	255	3941583829	3938514040	255	0.000671	0.000562	0.000109	716	82	0	0	1	0	5	1	1	1	0	0	0	10	1	0	Normal	0
745	0.014479	tcp	-	FIN	16	18	1540	1644	2279.162907	31	29	797845.125	858070.3125	4	4	0.9448	0.825059	66.98459	1.51847	255	1494583842	1500594243	255	0.000571	0.000448	0.000123	96	91	0	0	14	0	10	6	1	8	0	0	0	17	10	0	Normal	0
746	1.482739	tcp	-	FIN	16	18	1540	1644	22.256109	31	29	7790.986816	8379.087891	4	4	98.773668	87.193234	6195.553116	172.843063	255	3103798684	1245705873	255	0.000568	0.00045	0.000118	96	91	0	0	17	0	7	11	1	6	0	0	0	13	14	0	Normal	0
747	50.004364	ospf	-	REQ	6	0	384	0	0.099991	1	0	51.19553	0	0	0	10000.873	0	0	0	0	0	0	0	0	0	0	64	0	0	0	1	0	2	1	2	1	0	0	0	1	2	0	Normal	0
748	1.64418	tcp	-	FIN	16	18	1540	1644	20.070794	31	29	7025.994629	7556.350098	4	4	117.362071	95.709234	7783.394702	202.640547	255	4121590159	1203242509	255	0.01801	0.017123	0.000887	96	91	0	0	17	0	10	11	1	2	0	0	0	13	9	0	Normal	0
749	50.004356	ospf	-	REQ	6	0	384	0	0.099991	1	0	51.195538	0	0	0	10000.87	0	3.162432	0	0	0	0	0	0	0	0	64	0	0	0	1	0	2	1	2	1	0	0	0	1	2	0	Normal	0
750	1.545066	tcp	-	FIN	16	18	1540	1644	21.358311	31	29	7476.703125	8041.080566	4	4	102.929403	90.236234	7030.234983	194.092156	255	364520793	3405621348	255	0.057007	0.011047	0.04596	96	91	0	0	17	0	17	13	1	8	0	0	0	13	18	0	Normal	0
751	0.019285	tcp	-	FIN	16	18	1540	1644	1711.174412	31	29	599014.75	644231.25	4	4	1.262867	1.107	77.501586	2.305537	255	1494586246	1498984578	255	0.000575	0.000463	0.000112	96	91	0	0	14	0	10	6	1	8	0	0	0	17	10	0	Normal	0
752	1.824648	tcp	-	FIN	16	18	1540	1644	18.08568	31	29	6331.083984	6808.984375	4	4	128.822643	110.053875	8281.312545	171.711469	255	626975782	3175223749	255	0.06451	0.063785	0.000725	96	91	0	0	17	0	10	13	1	3	0	0	0	13	11	0	Normal	0
753	1.895129	tcp	-	FIN	16	18	1540	1644	17.413063	31	29	6095.627441	6555.754395	4	4	135.286576	116.061	8906.567198	178.563406	255	626976710	1107243121	255	0.038352	0.038152	0.0002	96	91	0	0	17	0	10	13	1	3	0	0	0	13	11	0	Normal	0
754	0.001018	udp	dns	CON	2	2	130	162	2946.954953	31	29	510805.5313	636542.25	0	0	0.005	0.005	0	0	0	0	0	0	0	0	0	65	81	0	0	2	0	3	1	1	1	0	0	0	4	1	0	Normal	0
755	2.09106	tcp	-	FIN	28	42	2198	34406	32.99762	31	29	8110.719238	128497.5156	5	15	77.435891	50.98217	5757.771105	4716.808097	255	1646972947	3089208468	255	0.00096	0.00079	0.00017	79	819	0	0	17	0	10	13	1	2	0	0	0	13	9	0	Normal	0
756	2.034334	udp	-	CON	4	4	568	312	3.44093	31	29	1675.241211	920.202881	0	0	664.686312	447.970656	940.007	633.520562	0	0	0	0	0	0	0	142	78	0	0	17	0	2	1	1	3	0	0	0	6	10	0	Normal	0
757	2.042059	tcp	-	FIN	16	18	1540	1644	16.16016	31	29	5657.035645	6084.055664	4	4	136.101197	127.494938	9309.765245	226.340234	255	2424876809	989044513	255	0.002265	0.002131	0.000134	96	91	0	0	9	0	10	6	1	4	0	0	0	6	9	0	Normal	0
758	2.123287	tcp	-	FIN	16	18	1540	1644	15.541941	31	29	5440.621094	5851.305176	4	4	141.531072	130.093187	10252.51263	250.202703	255	2574105735	1109065746	255	0.042615	0.041792	0.000823	96	91	0	0	3	0	9	2	1	2	0	0	0	3	9	0	Normal	0
759	2.918736	tcp	-	FIN	38	40	2438	18508	26.381283	31	29	6506.92627	49462.50781	7	13	78.876381	74.825822	5861.717111	5710.947115	255	3064040266	2542972174	255	0.000646	0.000525	0.000121	64	463	0	0	14	0	2	1	1	3	0	0	0	4	13	0	Normal	0
760	1.994134	tcp	-	FIN	16	18	1540	1644	16.548537	31	29	5792.991211	6230.273438	4	4	132.863797	132.902859	8939.927705	209.310875	255	1981940809	3140144929	255	0.000724	0.000588	0.000136	96	91	0	0	8	0	10	6	1	5	0	0	0	7	11	0	Normal	0
761	2.137127	tcp	-	FIN	16	18	1540	1644	15.441292	31	29	5405.387695	5813.412109	4	4	142.452606	125.685469	9735.662329	267.256125	255	806971340	3163232813	255	0.000598	0.000471	0.000127	96	91	0	0	10	0	17	9	1	7	0	0	0	10	18	0	Normal	0
762	0.789505	tcp	-	FIN	38	40	2438	18508	97.529464	31	29	24055.57813	182858.875	7	13	21.327891	20.763579	0	1318.43306	255	2547453974	3877709424	255	0.00057	0.000485	0.000085	64	463	0	0	4	0	3	1	1	1	0	0	0	5	8	0	Normal	0
763	1.590828	tcp	-	FIN	16	18	1540	1644	20.743915	31	29	7261.627441	7809.77002	4	4	106.031468	91.717586	7714.03706	156.731109	255	541937823	3315620673	255	0.032433	0.031626	0.000807	96	91	0	0	10	0	10	9	1	3	0	0	0	10	11	0	Normal	0
764	0.035845	tcp	-	FIN	122	126	7816	15132	6890.779689	31	29	1730115.75	3350425.5	30	32	0.31683	0.283024	20.442335	16.141474	255	4244163645	2095531042	255	0.000589	0.000464	0.000125	64	120	0	0	4	0	1	1	1	2	0	0	0	2	5	0	Normal	0
765	1.673073	tcp	-	FIN	16	18	1540	1644	19.724184	31	29	6904.659668	7425.856445	4	4	111.4654	95.557375	7577.212338	163.492641	255	2857393380	1076037696	255	0.211952	0.144152	0.0678	96	91	0	0	12	0	5	8	1	8	0	0	0	9	8	0	Normal	0
766	7.27822	tcp	-	FIN	16	18	1272	2572	4.534076	31	29	1311.30957	2670.982666	4	4	485.122467	428.09525	37266.09976	1021.102125	255	342063517	2487782402	255	0.000757	0.0006	0.000157	80	143	0	0	4	0	3	1	1	1	0	0	0	2	8	0	Normal	0
767	1.650427	tcp	-	FIN	16	18	1540	1644	19.994826	31	29	6999.400879	7527.749023	4	4	109.984466	100.995375	7202.239968	164.179703	255	2016917920	3344435324	255	0.035391	0.0345	0.000891	96	91	0	0	12	0	9	8	1	2	0	0	0	9	9	0	Normal	0
768	1.919174	tcp	-	FIN	16	18	1540	1644	17.194898	31	29	6019.256348	6473.618652	4	4	136.934214	111.615	9916.210372	227.553438	255	2032005190	1029839067	255	0.13506	0.133333	0.001727	96	91	0	0	12	0	3	8	1	2	0	0	0	9	5	0	Normal	0
769	15.880963	tcp	http	FIN	12	18	1580	10168	1.826086	31	29	729.930542	4837.993652	3	5	1443.694114	934.141176	101726.8161	80703.61944	255	1684518443	3830994974	255	0.000703	0.000559	0.000144	132	565	1	3924	3	0	3	1	1	2	0	0	1	1	5	0	Normal	0
770	14.394926	tcp	smtp	FIN	52	40	37358	3276	6.321672	31	29	20362.73047	1775.62561	18	8	282.231383	378.798531	56320.53571	2028.82075	255	1886969738	1888093169	255	0.000724	0.000576	0.000148	718	82	0	0	1	0	10	1	1	1	0	0	0	7	1	0	Normal	0
771	2.292833	tcp	-	FIN	16	18	1540	1644	14.392674	31	29	5038.308105	5418.624023	4	4	152.835529	142.099375	9227.746404	262.088469	255	279491132	1001656787	255	0.020923	0.019242	0.001681	96	91	0	0	9	0	10	6	2	4	0	0	0	6	9	0	Normal	0
772	35.776756	tcp	-	FIN	24	26	2024	4416	1.369604	31	29	433.801208	949.66687	6	6	1555.495924	1431.043875	177647.7177	5195.154	255	2331514016	2331845005	255	0.000794	0.000651	0.000143	84	170	0	0	11	0	3	2	1	3	0	0	0	3	3	0	Normal	0
773	1.614292	tcp	-	FIN	16	18	1540	1644	20.442398	31	29	7156.078125	7696.25293	4	4	115.279927	96.5925	7408.750393	187.03925	255	974455927	3561026479	255	0.069608	0.068809	0.000799	96	91	0	0	12	0	5	8	1	8	0	0	0	9	8	0	Normal	0
774	1.443968	tcp	-	FIN	78	80	4550	72810	108.728167	31	29	24886.97656	398346.75	7	33	18.74878	18.270925	1152.331065	1139.199695	255	3699966618	3700258692	255	0.000672	0.000556	0.000116	58	910	0	0	11	0	3	1	1	2	0	0	0	3	8	0	Normal	0
775	13.359051	tcp	smtp	FIN	52	42	37230	3380	6.961572	31	29	21866.82227	1976.188354	18	8	272.626276	325.816344	48638.69898	1648.50725	255	3084872545	940631757	255	0.000727	0.000577	0.00015	716	80	0	0	1	0	3	1	1	2	0	0	0	9	1	0	Normal	0
776	2.068251	tcp	-	FIN	16	18	1540	1644	15.955511	31	29	5585.395996	6007.008301	4	4	137.862268	129.23475	9307.689431	219.517687	255	4127328256	991161256	255	0.000752	0.000492	0.00026	96	91	0	0	8	0	10	6	1	5	0	0	0	7	11	0	Normal	0
777	0.000995	udp	dns	CON	2	2	130	162	3015.075348	31	29	522613.0625	651256.25	0	0	0.006	0.001	0	0	0	0	0	0	0	0	0	65	81	0	0	1	0	2	1	1	2	0	0	0	2	2	0	Normal	0
778	1.648349	tcp	-	FIN	16	18	1540	1644	20.020032	31	29	7008.224609	7537.23877	4	4	109.866597	96.895531	6907.193904	194.188562	255	4109069967	949142346	255	0.001966	0.001116	0.00085	96	91	0	0	8	0	10	6	1	5	0	0	0	7	11	0	Normal	0
779	0.001024	udp	dns	CON	2	2	146	178	2929.687507	31	29	570312.5	695312.5	0	0	0.001	0.006	0	0	0	0	0	0	0	0	0	73	89	0	0	1	0	5	1	1	2	0	0	0	5	1	0	Normal	0
780	1.670862	tcp	-	FIN	16	18	1540	1644	19.750285	31	29	6913.796875	7435.683105	4	4	119.270283	98.235531	6829.777745	169.814172	255	3291529556	1245043693	255	0.000972	0.000854	0.000118	96	91	0	0	10	0	17	9	1	7	0	0	0	10	18	0	Normal	0
781	2.26189	tcp	-	FIN	16	18	1540	1644	14.589569	31	29	5107.233398	5492.751953	4	4	150.771403	132.985297	10570.26712	312.608812	255	2956554777	3162024605	255	0.001941	0.001139	0.000802	96	91	0	0	10	0	17	9	1	7	0	0	0	10	18	0	Normal	0
782	1.967046	tcp	-	FIN	16	18	1540	1644	16.776425	31	29	5872.765625	6316.069824	4	4	131.115998	115.680883	8524.199672	203.264734	255	2691520617	3177587150	255	0.000601	0.000468	0.000133	96	91	0	0	10	0	10	9	1	3	0	0	0	10	11	0	Normal	0
783	1.478562	tcp	-	FIN	16	18	1540	1644	22.318983	31	29	7812.996582	8402.758789	4	4	98.550397	86.851117	7109.283848	172.827703	255	532007423	1079635961	255	0.002233	0.002092	0.000141	96	91	0	0	7	0	17	6	1	3	0	0	0	7	18	0	Normal	0
784	0.026756	tcp	ssh	FIN	62	58	5928	8010	4447.600576	31	29	1744057.375	2353715	14	17	0.445933	0.45807	50.987214	55.432863	255	2456678076	2456946073	255	0.000647	0.000513	0.000134	96	138	0	0	1	0	3	1	1	1	0	0	0	5	1	0	Normal	0
785	2.067167	tcp	-	FIN	16	18	1540	1644	15.963877	31	29	5588.324219	6010.157715	4	4	158.950387	113.466531	9542.779313	216.243281	255	3934811877	3366023157	255	0.139054	0.138235	0.000819	96	91	0	0	7	0	7	6	1	3	0	0	0	7	14	0	Normal	0
786	1.714602	tcp	-	FIN	40	40	2542	18508	46.074833	31	29	11566.53223	84199.13281	7	13	43.952103	45.108316	0	71.939883	255	412008228	1052293631	255	0.000598	0.000483	0.000115	64	463	0	0	17	0	3	1	1	2	0	0	0	6	4	0	Normal	0
787	2.179473	tcp	-	FIN	16	18	1540	1644	15.141276	31	29	5300.364258	5700.460938	4	4	167.617386	131.894563	10235.01595	277.30125	255	1789423673	3176422922	255	0.070029	0.069159	0.00087	96	91	0	0	7	0	7	6	1	3	0	0	0	7	14	0	Normal	0
788	1.609902	tcp	-	FIN	16	18	1540	1644	20.498142	31	29	7175.591797	7717.239746	4	4	107.303403	99.5685	7069.165241	183.438031	255	532006436	1001658950	255	0.018472	0.016803	0.001669	96	91	0	0	7	0	17	6	1	3	0	0	0	7	18	0	Normal	0
789	1.583573	tcp	-	FIN	40	42	2558	23162	51.150153	31	29	12604.4082	114227.7656	7	14	40.596206	38.610976	3485.407771	3404.763243	255	3142310357	3573623319	255	0.000654	0.000517	0.000137	64	551	0	0	17	0	5	1	1	2	0	0	0	6	6	0	Normal	0
790	1.577751	tcp	-	FIN	16	18	1540	1644	20.915847	31	29	7321.814453	7874.499512	4	4	105.16227	89.974063	6642.204858	224.716672	255	4121587172	3240024928	255	0.13899	0.138165	0.000825	96	91	0	0	17	0	10	11	1	2	0	0	0	13	9	0	Normal	0
791	2.165437	tcp	-	FIN	16	18	1540	1644	15.239418	31	29	5334.720215	5737.410156	4	4	144.333732	127.291	10025.85228	232.840359	255	3509079117	3367819436	255	0.001613	0.001487	0.000126	96	91	0	0	17	0	7	11	1	6	0	0	0	13	6	0	Normal	0
792	2.137134	tcp	http	FIN	14	18	1684	10168	14.505407	31	29	5854.569336	35950.94922	3	5	164.368841	125.686059	11469.42639	10033.43952	255	3242420675	896102310	255	0.000587	0.000469	0.000118	120	565	1	3924	4	0	3	1	1	2	0	0	1	4	1	0	Normal	0
793	1.697499	tcp	-	FIN	16	18	1540	1644	19.440364	31	29	6805.305664	7319.002441	4	4	113.142203	99.459	8407.238372	263.531875	255	244521105	3238223501	255	0.00688	0.006676	0.000204	96	91	0	0	17	0	5	11	1	3	0	0	0	13	8	0	Normal	0
794	1.955616	tcp	-	FIN	16	18	1540	1644	16.874478	31	29	5907.090332	6352.985352	4	4	130.350999	120.024	8892.108656	298.962781	255	737038426	3366037334	255	0.036993	0.035231	0.001762	96	91	0	0	7	0	7	5	1	1	0	0	0	6	6	0	Normal	0
795	5.789311	tcp	-	FIN	16	18	1272	2572	5.70016	31	29	1648.55542	3357.912598	4	4	385.931337	340.511406	24282.11591	635.669688	255	3451644459	3447750705	255	0.000718	0.000608	0.00011	80	143	0	0	11	0	3	2	1	3	0	0	0	3	3	0	Normal	0
796	1.567031	tcp	-	FIN	16	18	1540	1644	21.058932	31	29	7371.902344	7928.368652	4	4	104.398932	89.824117	7454.282296	177.409828	255	889423060	3190223596	255	0.040251	0.040019	0.000232	96	91	0	0	7	0	17	5	1	2	0	0	0	6	18	0	Normal	0
797	1.878171	tcp	-	FIN	28	42	2198	34406	36.73787	31	29	9030.061523	143062.5938	5	15	68.962383	45.782586	4558.67544	4088.941256	255	1432004676	985781674	255	0.001239	0.001085	0.000154	79	819	0	0	7	0	7	5	1	1	0	0	0	6	14	0	Normal	0
798	22.975174	tcp	http	FIN	12	18	1580	10168	1.262232	31	29	504.544617	3344.131348	3	5	2088.536909	1351.448684	205748.4416	165516.922	255	3689065506	3690098091	255	0.000687	0.000536	0.000151	132	565	1	3924	1	0	1	1	1	1	0	0	1	5	1	0	Normal	0
799	2.082394	tcp	-	FIN	16	18	1540	1644	15.847146	31	29	5547.461426	5966.210449	4	4	138.80386	126.391063	8776.809796	272.497844	255	364522620	3133228871	255	0.061069	0.060136	0.000933	96	91	0	0	17	0	17	13	1	8	0	0	0	13	18	0	Normal	0
800	1.771383	tcp	-	FIN	16	18	1540	1644	18.629511	31	29	6521.458008	7013.728516	4	4	118.066668	103.720062	8323.869015	210.105625	255	364525202	3360641340	255	0.008961	0.008141	0.00082	96	91	0	0	17	0	17	13	1	8	0	0	0	13	18	0	Normal	0
801	0.457149	udp	-	CON	4	4	528	304	15.312294	31	29	6929.906738	3989.946289	0	0	106.664336	109.685336	150.839781	155.11	0	0	0	0	0	0	0	132	76	0	0	17	0	2	1	1	3	0	0	0	6	10	0	Normal	0
802	1.954804	tcp	-	FIN	16	18	1540	1644	16.881488	31	29	5909.543945	6355.624512	4	4	130.297268	117.910313	8015.847666	237.463141	255	1116909291	1160651350	255	0.06904	0.068238	0.000802	96	91	0	0	17	0	17	13	1	8	0	0	0	13	18	0	Normal	0
803	1.39758	tcp	-	FIN	16	18	1540	1644	23.612244	31	29	8265.71582	8889.652344	4	4	93.103531	81.221766	6879.366952	151.160078	255	3792362351	3244829674	255	0.073547	0.016806	0.056741	96	91	0	0	17	0	10	13	1	2	0	0	0	13	9	0	Normal	0
804	1.580009	tcp	-	FIN	78	80	4550	72810	99.366524	31	29	22744.17383	364048.5625	7	33	20.515467	19.993798	1212.079258	1195.331336	255	3519966839	3520193146	255	0.000627	0.000496	0.000131	58	910	0	0	17	0	5	1	1	2	0	0	0	6	6	0	Normal	0
805	2.492422	tcp	-	FIN	30	42	2302	34406	28.486347	31	29	7144.857422	107805.1719	5	15	85.934932	58.139489	5369.764449	5070.149965	255	1609424161	1010041231	255	0.10959	0.108699	0.000891	77	819	0	0	17	0	9	13	1	3	0	0	0	13	9	0	Normal	0
806	2.292833	tcp	-	FIN	16	18	1540	1644	14.392674	31	29	5038.308105	5418.624023	4	4	152.835529	142.099375	9227.746404	262.088469	255	279491132	1001656787	255	0.020923	0.019242	0.001681	96	91	0	0	9	0	10	6	2	4	0	0	0	6	9	0	Normal	0
807	0.725089	udp	-	CON	4	4	528	304	9.653987	31	29	4369.118652	2515.553223	0	0	98.682664	166.985328	139.554125	236.149391	0	0	0	0	0	0	0	132	76	0	0	4	0	5	1	1	2	0	0	0	5	6	0	Normal	0
808	1.73437	tcp	-	FIN	16	18	1540	1644	19.027082	31	29	6660.631836	7163.408203	4	4	123.858426	123.80407	7433.992884	206.609422	255	4109071658	3135320370	255	0.00125	0.001112	0.000138	96	91	0	0	8	0	10	6	1	5	0	0	0	7	11	0	Normal	0
809	1.354112	tcp	-	FIN	16	18	1540	1644	24.370214	31	29	8531.051758	9175.016602	4	4	90.198934	84.60025	5540.999623	167.091594	255	3291528741	3389708964	255	0.00092	0.000507	0.000413	96	91	0	0	10	0	17	9	1	7	0	0	0	10	18	0	Normal	0
810	1.513157	tcp	-	FIN	40	42	2558	23162	53.530466	31	29	13190.96387	119543.4453	7	14	42.023277	37.814551	3570.574211	3393.97996	255	3686494610	3799738078	255	0.000729	0.000572	0.000157	64	551	0	0	3	0	1	1	1	1	0	0	0	1	3	0	Normal	0
811	1.971637	tcp	-	FIN	16	18	1540	1644	16.737361	31	29	5859.09082	6301.362793	4	4	131.420603	115.948414	9005.63485	211.673109	255	541940817	3178474970	255	0.00062	0.000505	0.000115	96	91	0	0	10	0	10	9	1	3	0	0	0	10	11	0	Normal	0
812	1.309998	tcp	-	FIN	16	18	1540	1644	25.190877	31	29	8818.333984	9483.983398	4	4	87.305333	81.812375	6333.45235	148.667859	255	4162302670	1177243546	255	0.001122	0.000999	0.000123	96	91	0	0	12	0	9	8	1	2	0	0	0	9	9	0	Normal	0
813	1.716115	tcp	-	FIN	16	18	1540	1644	19.229481	31	29	6731.483398	7239.60791	4	4	122.525	107.18075	8933.023301	191.121891	255	2857391607	953906816	255	0.001976	0.001214	0.000762	96	91	0	0	12	0	5	8	1	8	0	0	0	9	8	0	Normal	0
814	1.762622	tcp	-	FIN	16	18	1540	1644	18.722108	31	29	6553.872559	7048.590332	4	4	117.486801	103.618469	7211.599637	205.030313	255	3124038679	3474037259	255	0.001984	0.001099	0.000885	96	91	0	0	12	0	5	8	1	8	0	0	0	9	8	0	Normal	0
815	0.010384	udp	dns	CON	2	2	132	164	288.906012	31	29	50847.45703	63174.11328	0	0	0.009	0.002	0	0	0	0	0	0	0	0	0	66	82	0	0	1	0	9	1	1	3	0	0	0	7	1	0	Normal	0
816	1.614138	tcp	-	FIN	16	18	1540	1644	20.444349	31	29	7156.76123	7696.987305	4	4	107.538602	99.935688	7345.14696	188.211906	255	2677394881	3234633817	255	0.016047	0.015166	0.000881	96	91	0	0	7	0	17	6	1	3	0	0	0	7	18	0	Normal	0
817	1.597369	tcp	-	FIN	16	18	1540	1644	20.658972	31	29	7231.89209	7777.790039	4	4	114.073502	98.88393	7599.663435	190.050266	255	1359494193	3471019577	255	0.115026	0.114109	0.000917	96	91	0	0	17	0	7	11	1	6	0	0	0	13	6	0	Normal	0
818	1.660621	tcp	-	FIN	16	18	1540	1644	19.872083	31	29	6956.433594	7481.538086	4	4	110.687265	93.03582	7933.856708	241.365547	255	244522058	1208652422	255	0.08079	0.079009	0.001781	96	91	0	0	17	0	5	11	1	3	0	0	0	13	8	0	Normal	0
819	2.102393	tcp	-	FIN	16	18	1540	1644	15.6964	31	29	5494.691406	5909.456543	4	4	150.138998	117.838648	8580.479451	219.819641	255	1359496174	1095235892	255	0.155948	0.099132	0.056816	96	91	0	0	17	0	7	11	1	6	0	0	0	13	6	0	Normal	0
820	1.779602	tcp	-	FIN	28	42	2198	34406	38.772713	31	29	9530.220703	150986.5625	5	15	64.500297	43.391243	4077.767229	3225.373157	255	2734809304	3214805862	255	0.000732	0.000558	0.000174	79	819	0	0	7	0	1	5	1	1	0	0	0	6	2	0	Normal	0
821	1.787641	tcp	-	FIN	16	18	1540	1644	18.460082	31	29	6462.147461	6949.940918	4	4	119.152669	105.125938	7763.706315	223.192875	255	2509910882	3296683240	255	0.000616	0.000498	0.000118	96	91	0	0	17	0	17	13	1	8	0	0	0	13	18	0	Normal	0
822	1.963335	tcp	-	FIN	16	18	1540	1644	16.808135	31	29	5883.865723	6328.008301	4	4	135.291576	114.95018	9044.321956	208.302766	255	3149071669	983645421	255	0.010058	0.009181	0.000877	96	91	0	0	9	0	3	6	1	1	0	0	0	6	5	0	Normal	0
823	1.994091	tcp	-	FIN	16	18	1540	1644	16.548893	31	29	5793.115723	6230.407715	4	4	132.918599	117.272766	9796.920041	225.416391	255	2574103977	1082588874	255	0.000575	0.000451	0.000124	96	91	0	0	3	0	9	2	1	2	0	0	0	3	9	0	Normal	0
824	2.273639	tcp	-	FIN	16	18	1540	1644	14.514178	31	29	5080.841797	5464.368164	4	4	162.380643	132.614641	10850.08176	290.950219	255	806973152	3155445869	255	0.019975	0.019189	0.000786	96	91	0	0	10	0	17	9	1	7	0	0	0	10	18	0	Normal	0
825	1.715185	tcp	-	FIN	16	18	1540	1644	19.239907	31	29	6735.133301	7243.533203	4	4	114.325264	96.561937	7995.954283	199.702687	255	3291530427	1289645430	255	0.074499	0.073629	0.00087	96	91	0	0	10	0	17	9	1	7	0	0	0	10	18	0	Normal	0
826	1.198859	tcp	-	FIN	16	18	1540	1644	27.526173	31	29	9635.829102	10363.1875	4	4	81.208154	73.93425	4686.572329	132.686391	255	469435997	1306443736	255	0.01674	0.015908	0.000832	96	91	0	0	16	0	9	15	1	9	0	0	0	16	12	0	Normal	0
827	1.59669	tcp	-	FIN	16	18	1540	1644	20.667756	31	29	7234.967285	7781.09668	4	4	114.026858	93.888883	9909.317043	208.507219	255	2032003397	3257630840	255	0.000699	0.000579	0.00012	96	91	0	0	16	0	9	15	1	5	0	0	0	16	8	0	Normal	0
828	1.713134	tcp	-	FIN	16	18	1540	1644	19.262941	31	29	6743.196777	7252.205566	4	4	114.185868	97.584937	8663.876759	183.898266	255	712006019	3133236630	255	0.055022	0.054189	0.000833	96	91	0	0	16	0	9	15	1	9	0	0	0	16	12	0	Normal	0
829	0.988955	tcp	ftp-data	FIN	14	6	8928	320	19.212198	31	29	67068.77344	2159.855469	4	1	76.07346	223.38075	6363.275215	386.535656	255	617037962	3576024912	255	0.099999	0.095245	0.004754	638	53	0	0	3	0	11	1	1	2	0	0	0	17	1	0	Normal	0
830	1.755102	tcp	-	FIN	16	18	1540	1644	18.802326	31	29	6581.953613	7078.790527	4	4	116.935065	109.622187	7785.053995	212.922297	255	1116910295	1327715035	255	0.001978	0.001146	0.000832	96	91	0	0	15	0	15	14	1	6	0	0	0	14	16	0	Normal	0
831	1.636493	tcp	-	FIN	16	18	1540	1644	20.165073	31	29	7058.997559	7591.844238	4	4	109.025731	95.408937	8362.361506	195.028578	255	2394104518	1238045957	255	0.015487	0.014537	0.00095	96	91	0	0	14	0	3	13	1	2	0	0	0	17	4	0	Normal	0
832	1.255424	tcp	-	FIN	16	18	1540	1644	26.28594	31	29	9201.671875	9896.257812	4	4	89.647286	83.66207	6523.861464	243.286641	255	4121585250	3354246345	255	0.00064	0.000493	0.000147	96	91	0	0	14	0	8	13	1	4	0	0	0	17	10	0	Normal	0
833	2.114808	tcp	-	FIN	28	42	2198	34406	32.627074	31	29	8019.640137	127054.5547	5	15	81.325387	51.55266	6315.634092	4066.535692	255	3279012495	952435207	255	0.002046	0.001148	0.000898	79	819	0	0	14	0	9	13	1	1	0	0	0	17	8	0	Normal	0
834	1.428834	tcp	-	FIN	16	18	1540	1644	23.095756	31	29	8084.914062	8695.202148	4	4	95.231399	83.230648	6740.953509	196.009297	255	3754814500	3279059237	255	0.019716	0.01391	0.005806	96	91	0	0	15	0	11	14	1	3	0	0	0	14	9	0	Normal	0
835	1.801753	tcp	-	FIN	16	18	1540	1644	18.315496	31	29	6411.533691	6895.506836	4	4	120.08487	117.444469	9151.66221	213.969812	255	17036386	1224839217	255	0.04025	0.040082	0.000168	96	91	0	0	15	0	15	14	1	6	0	0	0	14	16	0	Normal	0
836	2.075616	tcp	-	FIN	28	42	2198	34406	33.243145	31	29	8171.068848	129453.625	5	15	79.819115	53.189694	4839.781087	3925.960626	255	3076553811	1032437234	255	0.002034	0.001212	0.000822	79	819	0	0	15	0	5	14	1	3	0	0	0	14	7	0	Normal	0
837	1.86602	tcp	-	FIN	16	18	1540	1644	17.684698	31	29	6190.716309	6658.020996	4	4	124.380598	109.736352	10000.37728	212.689781	255	2776558609	1107919716	255	0.000617	0.000499	0.000118	96	91	0	0	15	0	8	14	1	2	0	0	0	14	8	0	Normal	0
838	1.854213	tcp	-	FIN	16	18	1540	1644	17.797308	31	29	6230.13623	6700.416992	4	4	132.392997	109.04018	7981.226792	218.540188	255	2424874961	3136378799	255	0.00108	0.000526	0.000554	96	91	0	0	4	0	8	4	1	2	0	0	0	4	10	0	Normal	0
839	1.722098	tcp	-	FIN	16	18	1540	1644	19.162673	31	29	6708.09668	7214.456055	4	4	110.20433	101.271648	7048.006105	171.742031	255	3149070717	978463753	255	0.000614	0.000474	0.00014	96	91	0	0	4	0	9	4	1	2	0	0	0	4	8	0	Normal	0
840	1.998408	tcp	-	FIN	16	18	1540	1644	16.513145	31	29	5780.601562	6216.94873	4	4	133.195939	117.52682	9686.378853	233.107438	255	2574104775	1083120881	255	0.001579	0.000449	0.00113	96	91	0	0	9	0	11	4	1	3	0	0	0	4	9	0	Normal	0
841	1.943837	tcp	-	FIN	16	18	1540	1644	16.976732	31	29	5942.884766	6391.482422	4	4	138.822647	129.51193	10746.06535	283.8605	255	2369068870	1199936404	255	0.001843	0.001157	0.000686	96	91	0	0	9	0	8	4	1	1	0	0	0	4	10	0	Normal	0
842	1.822768	tcp	-	FIN	16	18	1540	1644	18.104334	31	29	6337.614258	6816.007324	4	4	130.171931	107.142469	8993.263854	229.531906	255	424520371	1110869929	255	0.001509	0.001345	0.000164	96	91	0	0	9	0	11	4	1	3	0	0	0	4	9	0	Normal	0
843	0.041901	tcp	ftp-data	FIN	6	8	320	1862	310.255126	31	29	50977.30469	311209.75	1	2	8.317	5.919714	579.726355	14.177988	255	427102675	440566558	255	0.000575	0.000459	0.000116	53	233	0	0	1	0	3	1	1	2	0	0	0	4	1	0	Normal	0
844	1.757187	tcp	-	FIN	16	18	1540	1644	18.780016	31	29	6574.143555	7070.391602	4	4	116.538932	100.173648	6839.12161	184.288312	255	4109070780	983640547	255	0.055034	0.054229	0.000805	96	91	0	0	5	0	8	5	1	4	0	0	0	6	8	0	Normal	0
845	1.624808	tcp	-	FIN	16	18	1540	1644	20.310093	31	29	7109.763184	7646.441895	4	4	108.288532	93.564883	7591.872853	202.406047	255	3291531296	3477017992	255	0.035947	0.034204	0.001743	96	91	0	0	10	0	15	8	1	6	0	0	0	8	16	0	Normal	0
846	25.851397	tcp	-	FIN	66	66	3910	51808	5.067424	31	29	1191.734497	15789.94043	7	26	423.788256	397.704281	57767.25482	1725.092875	255	1706969048	1707306809	255	0.000735	0.000603	0.000132	59	785	0	0	17	0	3	1	1	2	0	0	0	6	4	0	Normal	0
847	1.356066	tcp	-	FIN	16	18	1540	1644	24.335099	31	29	8518.759766	9161.795898	4	4	90.383468	84.716938	6233.745142	146.885375	255	2016917053	1177995309	255	0.000763	0.000592	0.000171	96	91	0	0	16	0	11	15	1	2	0	0	0	16	9	0	Normal	0
848	2.067415	tcp	-	FIN	16	18	1540	1644	15.961962	31	29	5587.654297	6009.437012	4	4	147.644996	128.331813	10268.58736	236.848156	255	2032006076	3190817166	255	0.014971	0.014105	0.000866	96	91	0	0	16	0	9	15	1	5	0	0	0	16	8	0	Normal	0
849	40.559383	tcp	-	FIN	64	66	3806	51808	3.180522	31	29	739.064514	10064.05859	7	26	643.794853	623.979431	117727.6151	116059.332	255	1656907213	1657282887	255	0.000871	0.000719	0.000152	59	785	0	0	4	0	5	1	1	1	0	0	0	2	6	0	Normal	0
850	1.774723	tcp	-	FIN	30	42	2302	34406	40.006242	31	29	10034.24121	151401.6563	5	15	65.716926	45.475437	3991.468237	3487.539549	255	2614819564	1292849974	255	0.001352	0.001175	0.000177	77	819	0	0	16	0	9	15	1	9	0	0	0	16	12	0	Normal	0
851	1.355858	tcp	-	FIN	16	18	1540	1644	24.338833	31	29	8520.066406	9163.202148	4	4	104.211462	79.707234	7207.492532	151.098625	255	2857389697	3269864890	255	0.001684	0.000834	0.00085	96	91	0	0	16	0	9	15	1	9	0	0	0	16	12	0	Normal	0
852	3.04266	tcp	-	FIN	40	40	2542	18508	25.964124	31	29	6517.980957	47447.95703	7	13	78.008254	78.003156	5221.024207	145.614969	255	2321582801	2815223583	255	0.000656	0.000536	0.00012	64	463	0	0	11	0	1	1	1	3	0	0	0	1	10	0	Normal	0
853	0.962117	tcp	-	FIN	16	18	1540	1644	34.299362	31	29	12006.85547	12913.19043	4	4	64.066867	54.645941	4068.155321	96.434898	255	4264042525	3645036839	255	0.035006	0.033127	0.001879	96	91	0	0	14	0	8	13	1	7	0	0	0	17	6	0	Normal	0
854	1.942323	tcp	-	FIN	16	18	1540	1644	16.989965	31	29	5947.517578	6396.464355	4	4	129.464731	120.32575	7523.213434	219.731687	255	3124039663	1340044420	255	0.017998	0.017098	0.0009	96	91	0	0	16	0	9	15	1	9	0	0	0	16	12	0	Normal	0
855	1.029359	tcp	-	FIN	28	30	4656	3080	55.374268	31	29	34895.50391	23144.50195	7	7	38.112224	35.475277	2138.866027	54.781816	255	1614584012	2065845127	255	0.000724	0.00057	0.000154	166	103	0	0	11	0	13	1	1	2	0	0	0	12	11	0	Normal	0
856	2.788087	tcp	ftp	FIN	52	54	2934	3740	37.660232	31	29	8257.992188	10533.3877	11	15	56.892204	52.595113	5407.714844	145.892016	255	2766615759	2767676127	255	0.000682	0.000542	0.00014	56	69	0	0	2	0	11	1	1	2	1	1	0	17	1	0	Normal	0
857	2.37968	tcp	-	FIN	30	42	2302	34406	29.835945	31	29	7483.359375	112912.6641	5	15	88.123703	59.228524	158.161516	5832.028258	255	4264043571	1009035631	255	0.153976	0.010539	0.143437	77	819	0	0	14	0	8	13	1	7	0	0	0	17	6	0	Normal	0
858	35.988567	tcp	-	FIN	66	66	3910	51808	3.640045	31	29	856.049622	11342.26856	7	26	562.316362	553.661062	93622.17582	2884.91525	255	421933865	2567621372	255	0.000718	0.000578	0.00014	59	785	0	0	7	0	8	1	1	3	0	0	0	5	21	0	Normal	0
859	9.402727	tcp	-	FIN	66	66	3910	51808	13.932128	31	29	3276.496338	43412.08594	7	26	146.91242	144.648954	12150.59912	12054.23197	255	3979129409	3979414137	255	0.000665	0.000535	0.00013	59	785	0	0	19	0	3	1	1	2	0	0	0	5	3	0	Normal	0
860	1.236218	tcp	-	FIN	16	18	1540	1644	26.694321	31	29	9344.629883	10050.00781	4	4	82.33853	72.688703	4833.840547	145.310094	255	958411278	3390229113	255	0.000991	0.000505	0.000486	96	91	0	0	14	0	4	13	1	2	0	0	0	17	7	0	Normal	0
861	0.003868	tcp	http	FIN	8	10	1052	824	4395.036062	31	29	1904860.375	1534643.125	2	2	0.502571	0.371333	32.195014	0.65897	255	907099697	908010958	255	0.000649	0.000522	0.000127	132	82	1	83	2	0	4	2	1	3	0	0	1	12	1	0	Normal	0
862	2.467686	tcp	-	FIN	30	42	2302	34406	28.771895	31	29	7216.477539	108885.8203	5	15	91.383706	58.265757	5643.873582	4427.783682	255	1441939731	1029844724	255	0.081438	0.078787	0.002651	77	819	0	0	14	0	4	13	1	2	0	0	0	17	7	0	Normal	0
863	1.382635	tcp	-	FIN	16	18	1540	1644	23.86747	31	29	8355.061523	8985.741211	4	4	92.152997	81.268	6567.053079	213.318609	255	1972007374	3279354910	255	0.001206	0.001078	0.000128	96	91	0	0	14	0	8	13	1	4	0	0	0	17	10	0	Normal	0
864	39.359058	tcp	http	FIN	14	18	1684	10168	0.78762	31	29	317.893799	1952.079224	3	5	3027.594077	2315.205882	330903.3058	289388.2697	255	2974807409	2980121436	255	0.000704	0.00055	0.000154	120	565	1	3924	2	0	3	2	1	1	0	0	1	4	2	0	Normal	0
865	1.408494	tcp	-	FIN	16	18	1540	1644	23.42928	31	29	8201.667969	8820.768555	4	4	93.826465	87.06407	6536.799135	203.287	255	1972008396	3341425104	255	0.103383	0.102529	0.000854	96	91	0	0	14	0	8	13	1	4	0	0	0	17	10	0	Normal	0
866	1.672128	tcp	-	FIN	16	18	1540	1644	19.735332	31	29	6908.562012	7430.053223	4	4	108.93647	98.297883	6954.498914	169.941344	255	889425578	1133924367	255	0.001194	0.001061	0.000133	96	91	0	0	8	0	15	6	1	3	0	0	0	6	16	0	Normal	0
867	1.333938	tcp	-	FIN	16	18	1540	1644	24.738781	31	29	8660.072266	9313.776367	4	4	88.902669	78.44018	7698.793615	156.457766	255	3039002063	1134753039	255	0.002532	0.000452	0.00208	96	91	0	0	8	0	15	6	1	3	0	0	0	6	16	0	Normal	0
868	1.578221	tcp	-	FIN	16	18	1540	1644	20.90962	31	29	7319.634277	7872.154785	4	4	105.139397	91.586117	6787.025293	170.802328	255	1741937000	3315624988	255	0.022055	0.021251	0.000804	96	91	0	0	8	0	8	6	1	2	0	0	0	6	10	0	Normal	0
869	1.159	tcp	-	FIN	16	18	1540	1644	28.47282	31	29	9967.212891	10719.58594	4	4	77.193868	65.058531	6615.775108	134.320828	255	1646976834	3432629164	255	0.084891	0.053004	0.031887	96	91	0	0	15	0	8	14	1	1	0	0	0	14	10	0	Normal	0
870	31.581547	tcp	-	FIN	66	66	3910	51808	4.147992	31	29	975.506348	12925.01563	7	26	493.456523	485.859688	75342.8895	2321.61575	255	3359836463	1214802154	255	0.000786	0.000654	0.000132	59	785	0	0	5	0	4	1	1	1	0	0	0	4	10	0	Normal	0
871	1.379483	tcp	-	FIN	16	18	1540	1644	23.922006	31	29	8374.152344	9006.272461	4	4	91.937067	86.14525	6331.568556	163.074641	255	926975548	3255335548	255	0.002015	0.001158	0.000857	96	91	0	0	15	0	5	14	1	3	0	0	0	14	7	0	Normal	0
872	1.848934	tcp	-	FIN	16	18	1540	1644	17.848122	31	29	6247.924316	6719.547363	4	4	123.239599	115.484313	9479.083847	238.181594	255	3149072497	3230079202	255	0.001336	0.001184	0.000152	96	91	0	0	4	0	9	4	1	2	0	0	0	4	8	0	Normal	0
873	1.33096	tcp	-	FIN	66	66	3910	51808	98.425194	31	29	23147.20117	306689.9063	7	26	20.471461	20.466801	1158.817044	30.449059	255	2212482755	2216965800	255	0.000759	0.000609	0.00015	59	785	0	0	4	0	5	1	1	1	0	0	0	2	7	0	Normal	0
874	1.979325	tcp	-	FIN	16	18	1540	1644	16.67235	31	29	5836.333008	6276.887207	4	4	131.931534	123.645313	9525.471785	244.711281	255	2574103089	3227112325	255	0.001146	0.000997	0.000149	96	91	0	0	9	0	11	4	1	3	0	0	0	4	9	0	Normal	0
875	1.810803	tcp	-	FIN	16	18	1540	1644	18.223959	31	29	6379.490234	6861.044434	4	4	120.69647	106.484	7410.957545	210.864156	255	1959491670	3136202640	255	0.001351	0.000572	0.000779	96	91	0	0	5	0	8	5	1	4	0	0	0	6	8	0	Normal	0
876	6.812286	tcp	-	FIN	16	18	1272	2572	4.844189	31	29	1400.998169	2853.667725	4	4	454.129733	400.691813	30689.52142	818.725	255	2967450841	2971899688	255	0.000669	0.000524	0.000145	80	143	0	0	3	0	5	1	1	3	0	0	0	5	8	0	Normal	0
877	1.350904	tcp	-	FIN	16	18	1540	1644	24.428087	31	29	8551.310547	9196.804688	4	4	89.992669	82.053375	5638.965886	130.252359	255	4162301748	1172650225	255	0.038865	0.038049	0.000816	96	91	0	0	16	0	11	15	1	2	0	0	0	16	9	0	Normal	0
878	0.048004	tcp	-	FIN	30	42	2302	34406	1479.043371	31	29	370969.0625	5597366.5	5	15	1.703	1.188475	94.913605	76.02422	255	2816683434	2816424764	255	0.000584	0.000462	0.000122	77	819	0	0	11	0	8	6	1	6	0	0	0	12	21	0	Normal	0
879	2.058771	tcp	-	FIN	16	18	1540	1644	16.028981	31	29	5611.114746	6034.668457	4	4	137.21626	118.524766	10546.82625	248.177609	255	4181587722	1067652068	255	0.044683	0.043849	0.000834	96	91	0	0	16	0	9	15	1	5	0	0	0	16	8	0	Normal	0
880	0.020026	tcp	-	FIN	16	18	1540	1644	1647.857767	31	29	576850.0625	620393.5	4	4	1.312467	1.151118	97.509502	1.894005	255	907100982	913431223	255	0.00057	0.000454	0.000116	96	91	0	0	16	0	13	6	1	8	0	0	0	12	11	0	Normal	0
881	2.484152	tcp	-	FIN	30	42	2302	34406	28.581181	31	29	7168.643066	108164.0703	5	15	88.675854	60.556806	7663.350907	5771.636347	255	4181585157	947635201	255	0.00304	0.001322	0.001718	77	819	0	0	16	0	9	15	1	5	0	0	0	16	8	0	Normal	0
882	1.825982	tcp	-	FIN	16	18	1540	1644	18.072468	31	29	6326.458984	6804.010254	4	4	121.707068	106.247531	7443.347732	193.411234	255	2677395859	3247227403	255	0.030529	0.01977	0.010759	96	91	0	0	6	0	15	5	1	1	0	0	0	5	16	0	Normal	0
883	0.025778	tcp	-	FIN	16	18	1540	1644	1280.161412	31	29	448134.0938	481961.375	4	4	1.698	1.488235	115.655688	2.719027	255	907105227	3061648406	255	0.001102	0.000475	0.000627	96	91	0	0	16	0	13	6	1	8	0	0	0	12	11	0	Normal	0
884	1.57912	tcp	-	FIN	16	18	1540	1644	20.897715	31	29	7315.466797	7867.672852	4	4	112.716926	92.823586	7257.660664	171.199203	255	889423937	3191711015	255	0.00129	0.001118	0.000172	96	91	0	0	8	0	15	6	1	3	0	0	0	6	16	0	Normal	0
885	1.872226	tcp	-	FIN	16	18	1540	1644	17.626077	31	29	6170.195312	6635.951172	4	4	124.671067	130.288859	7699.398101	242.247375	255	3266488172	3261027609	255	0.049047	0.048178	0.000869	96	91	0	0	15	0	15	14	1	6	0	0	0	14	16	0	Normal	0
886	7.853923	tcp	-	FIN	78	80	4550	72810	19.99001	31	29	4575.547852	73237.28906	7	33	101.995037	99.40832	7907.738717	7804.917241	255	702063459	702390599	255	0.000802	0.000657	0.000145	58	910	0	0	5	0	3	1	1	2	0	0	0	4	6	0	Normal	0
887	1.910826	tcp	-	FIN	16	18	1540	1644	17.270019	31	29	6045.553223	6501.900391	4	4	136.463859	112.338414	8237.18863	241.701391	255	3266489190	1118312461	255	0.001961	0.001073	0.000888	96	91	0	0	15	0	15	14	1	6	0	0	0	14	16	0	Normal	0
888	1.429855	tcp	-	FIN	16	18	1540	1644	23.079263	31	29	8079.141113	8688.993164	4	4	95.249402	84.05982	6991.428431	198.441937	255	3754813583	3269830559	255	0.00167	0.000834	0.000836	96	91	0	0	15	0	11	14	1	3	0	0	0	14	9	0	Normal	0
889	1.790263	tcp	-	FIN	16	18	1540	1644	18.433045	31	29	6452.683105	6939.762207	4	4	119.326736	111.252687	8669.0623	185.921234	255	1981939841	988434738	255	0.011863	0.010216	0.001647	96	91	0	0	5	0	8	5	1	4	0	0	0	6	8	0	Normal	0
890	4.709302	tcp	-	FIN	40	40	2542	18508	16.77531	31	29	4211.239746	30655.92383	7	13	120.743208	123.8905	7487.728431	205.439687	255	2987323285	2029935895	255	0.001608	0.00146	0.000148	64	463	0	0	11	0	5	1	1	1	0	0	0	12	7	0	Normal	0
891	1.53539	tcp	-	FIN	28	42	2198	34406	44.939722	31	29	11046.05371	175001.7813	5	15	56.85152	37.422538	4486.922532	2969.874407	255	1024520534	1166324201	255	0.001935	0.001065	0.00087	79	819	0	0	5	0	11	5	1	1	0	0	0	6	9	0	Normal	0
892	2.28565	tcp	-	FIN	16	18	1540	1644	14.437906	31	29	5054.14209	5435.652832	4	4	152.353735	134.422594	10217.28941	303.909312	255	2956555660	1013872786	255	0.000942	0.000457	0.000485	96	91	0	0	10	0	15	8	1	6	0	0	0	8	16	0	Normal	0
893	4.749348	tcp	-	FIN	22	24	1920	4312	9.474984	31	29	3087.581543	6961.797363	6	6	226.143148	206.466829	12183.67088	11644.90849	255	2379966719	234869924	255	0.000737	0.000602	0.000135	87	180	0	0	4	0	5	1	1	1	0	0	0	2	8	0	Normal	0
894	2.363331	tcp	-	FIN	30	42	2302	34406	30.042342	31	29	7535.126953	113693.7578	5	15	81.482621	56.502925	5472.837821	5244.798782	255	3291527861	1095232046	255	0.16005	0.103213	0.056837	77	819	0	0	10	0	15	8	1	6	0	0	0	8	16	0	Normal	0
895	0.143857	tcp	ssh	FIN	62	58	5928	8010	827.210342	31	29	324377.6875	437768.0625	14	17	2.397617	2.557553	229.357547	241.061585	255	547096284	547348732	255	0.000644	0.00051	0.000134	96	138	0	0	1	0	5	1	1	1	0	0	0	5	1	0	Normal	0
896	2.338994	tcp	-	FIN	16	18	1540	1644	14.108629	31	29	4938.875488	5311.685059	4	4	155.900264	137.342766	10500.74961	307.957625	255	2956556548	3162627531	255	0.004299	0.004166	0.000133	96	91	0	0	10	0	15	8	1	6	0	0	0	8	16	0	Normal	0
897	1.982903	tcp	-	FIN	16	18	1540	1644	16.642266	31	29	5825.801758	6265.561035	4	4	132.172802	111.92382	8362.788614	204.898234	255	541941707	3223237064	255	0.08102	0.080197	0.000823	96	91	0	0	10	0	8	8	1	2	0	0	0	8	8	0	Normal	0
898	19.887928	tcp	-	FIN	16	18	1272	2572	1.659298	31	29	479.889099	977.477417	4	4	1325.83665	1242.95475	101746.797	2857.24375	255	3817386191	3817717543	255	0.000793	0.000645	0.000148	80	143	0	0	19	0	13	1	1	2	0	0	0	5	11	0	Normal	0
899	1.42124	tcp	-	FIN	16	18	1540	1644	23.219161	31	29	8128.11377	8741.662109	4	4	94.672868	83.573352	6468.278881	153.080156	255	2652362268	1133851576	255	0.001031	0.000487	0.000544	96	91	0	0	10	0	15	8	1	6	0	0	0	8	16	0	Normal	0
900	23.485695	tcp	ssh	FIN	62	58	5928	8010	5.066914	31	29	1986.911621	2681.462158	14	17	391.428251	412.015575	88415.26089	90606.70035	255	3111515284	962271691	255	0.000769	0.000626	0.000143	96	138	0	0	1	0	9	1	1	1	0	0	0	6	1	0	Normal	0
901	37.767029	tcp	http	FIN	14	18	1684	10168	0.820822	31	29	331.29425	2034.367065	3	5	2905.059077	2360.402906	318704.7056	287289.7008	255	1549427515	1550665219	255	0.000731	0.000572	0.000159	120	565	1	3924	2	0	5	2	1	1	0	0	1	12	2	0	Normal	0
902	0.611112	tcp	ftp-data	FIN	8	12	424	8824	31.090864	31	29	4856.720215	105892.2109	1	4	87.142859	61.333556	5038.757841	2904.327562	255	3594103342	3783633830	255	0.059941	0.059108	0.000833	53	735	0	0	3	0	8	1	1	7	0	0	0	17	2	0	Normal	0
903	0.68416	udp	-	CON	4	4	520	304	10.231525	31	29	4560.336914	2666.042969	0	0	141.996672	158.673672	200.803719	224.390672	0	0	0	0	0	0	0	130	76	0	0	16	0	9	1	1	9	0	0	0	16	12	0	Normal	0
904	3.793336	tcp	-	FIN	64	66	3806	51808	34.007007	31	29	7902.279297	107607.6563	7	26	60.206667	58.294015	5332.610565	5250.358304	255	414579232	416985927	255	0.004398	0.004216	0.000182	59	785	0	0	19	0	3	1	1	2	0	0	0	5	3	0	Normal	0
905	1.318514	tcp	-	FIN	16	18	1540	1644	25.028176	31	29	8761.37793	9422.728516	4	4	94.1525	77.5255	6055.567333	149.768719	255	2114466625	3621027667	255	0.078999	0.078105	0.000894	96	91	0	0	14	0	8	13	1	7	0	0	0	17	6	0	Normal	0
906	1.174123	tcp	-	FIN	16	18	1540	1644	28.106083	31	29	9838.832031	10581.51465	4	4	78.202533	67.704531	5601.479937	154.752156	255	737036447	3681026732	255	0.024014	0.023138	0.000876	96	91	0	0	8	0	8	6	1	1	0	0	0	6	6	0	Normal	0
907	5.195286	tcp	-	FIN	40	42	2558	23162	15.591058	31	29	3841.94458	34817.71875	7	14	136.708894	126.700683	0	9250.797778	255	4084034340	1782001056	255	0.000669	0.000554	0.000115	64	551	0	0	19	0	5	1	1	1	0	0	0	5	7	0	Normal	0
908	1.216604	tcp	-	FIN	16	18	1540	1644	27.124685	31	29	9495.283203	10212.0332	4	4	81.086199	74.59	5833.096887	185.422516	255	3266486069	1342445366	255	0.024008	0.023162	0.000846	96	91	0	0	15	0	15	14	1	6	0	0	0	14	16	0	Normal	0
909	1.037684	tcp	-	FIN	16	18	1540	1644	31.80159	31	29	11132.4834	11972.81641	4	4	69.156068	64.659125	4846.653093	160.121094	255	3291526923	1331042964	255	0.004008	0.003137	0.000871	96	91	0	0	10	0	15	8	1	6	0	0	0	8	16	0	Normal	0
910	5.275235	tcp	-	FIN	64	66	3806	51808	24.453886	31	29	5682.400879	77378.92188	7	26	83.728758	81.145815	6444.539665	6348.595063	255	4231645183	4231996320	255	0.000892	0.000751	0.000141	59	785	0	0	16	0	4	1	1	3	0	0	0	12	1	0	Normal	0
911	1.152917	tcp	-	FIN	16	18	1540	1644	28.623049	31	29	10019.80176	10776.14453	4	4	82.328644	67.161117	5502.124074	144.578391	255	469437034	3492647817	255	0.012023	0.011177	0.000846	96	91	0	0	16	0	9	15	1	9	0	0	0	16	12	0	Normal	0
912	0.273914	tcp	ftp-data	FIN	14	6	8928	320	69.364835	31	29	242148.9844	7798.067871	4	1	24.901273	51.517398	1679.697982	102.72807	255	1444523536	40955410	255	0.02092	0.01611	0.00481	638	53	0	0	3	0	8	1	1	7	0	0	0	17	2	0	Normal	0
913	0.491843	tcp	smtp	FIN	52	42	37230	3380	189.084734	31	29	593929.375	53675.66797	18	8	9.635823	11.983439	781.096832	25.246309	255	247099775	248085959	255	0.000635	0.000519	0.000116	716	80	0	0	1	0	4	1	1	2	0	0	0	5	1	0	Normal	0
914	2.133915	tcp	-	FIN	16	18	1540	1644	15.464534	31	29	5413.523926	5822.162598	4	4	152.400076	119.39618	9540.106205	241.299344	255	1789424554	1094646585	255	0.161006	0.104179	0.056827	96	91	0	0	6	0	4	5	1	2	0	0	0	5	7	0	Normal	0
915	2.300005	tcp	-	FIN	28	42	2198	34406	29.999935	31	29	7373.896973	116824.0938	5	15	88.448882	53.971049	5693.093648	4692.841657	255	2101938913	1001633803	255	0.088977	0.087182	0.001795	79	819	0	0	6	0	5	5	1	3	0	0	0	5	7	0	Normal	0
916	1.465243	tcp	-	FIN	28	30	4656	3080	38.901398	31	29	24514.70508	16259.41895	7	7	54.256592	50.506551	3569.76504	96.5025	255	354583985	1826382452	255	0.000696	0.000549	0.000147	166	103	0	0	3	0	5	1	1	3	0	0	0	5	8	0	Normal	0
917	1.5336	tcp	-	FIN	16	18	1540	1644	21.517997	31	29	7532.603027	8101.199707	4	4	102.219001	83.498117	6832.281135	176.514797	255	3934807505	3468629805	255	0.114983	0.114124	0.000859	96	91	0	0	6	0	4	5	1	2	0	0	0	5	7	0	Normal	0
918	1.42323	tcp	-	FIN	16	18	1540	1644	23.186694	31	29	8116.748047	8729.439453	4	4	94.858736	87.761188	6841.558069	159.979344	255	2101942370	3279056256	255	0.025791	0.01905	0.006741	96	91	0	0	6	0	5	5	1	3	0	0	0	5	7	0	Normal	0
919	0.017619	tcp	-	FIN	16	18	1540	1644	1872.977956	31	29	655655.8125	705147.8125	4	4	1.153533	1.072812	87.968904	2.027766	255	2816682476	2819124298	255	0.000559	0.000448	0.000111	96	91	0	0	11	0	8	6	1	6	0	0	0	12	21	0	Normal	0
920	1.537098	tcp	-	FIN	16	18	1540	1644	21.469027	31	29	7515.460938	8082.763672	4	4	108.574071	86.587937	5992.508061	177.819125	255	4264044575	1255447861	255	0.111065	0.065102	0.045963	96	91	0	0	14	0	8	13	1	7	0	0	0	17	6	0	Normal	0
921	1.531111	tcp	-	FIN	16	18	1540	1644	21.552977	31	29	7544.848145	8114.369141	4	4	109.286074	98.868797	6838.872683	181.682094	255	2114465671	1321446812	255	0.048995	0.048077	0.000918	96	91	0	0	14	0	8	13	1	7	0	0	0	17	6	0	Normal	0
922	0.022555	tcp	-	FIN	16	18	1540	1644	1463.090275	31	29	512170.2813	550831.3125	4	4	1.482133	1.299059	95.368015	2.610018	255	2816684357	2821170719	255	0.000587	0.000468	0.000119	96	91	0	0	11	0	8	6	1	6	0	0	0	12	21	0	Normal	0
923	1.549927	tcp	-	FIN	16	18	1540	1644	21.291325	31	29	7453.254395	8015.861328	4	4	110.686286	91.138	8660.776718	198.049859	255	244522876	3378616172	255	0.000709	0.000578	0.000131	96	91	0	0	14	0	3	13	1	2	0	0	0	17	4	0	Normal	0
924	2.054385	tcp	-	FIN	28	42	2198	34406	33.586695	31	29	8255.511719	130791.4531	5	15	76.074368	50.079341	4970.74584	3620.313789	255	3354102162	984242478	255	0.001995	0.001131	0.000864	79	819	0	0	8	0	3	6	1	1	0	0	0	6	4	0	Normal	0
925	0.02257	tcp	-	FIN	16	18	1540	1644	1462.117914	31	29	511829.875	550465.25	4	4	1.4842	1.301059	92.492097	2.71817	255	2816687044	2818603722	255	0.000557	0.000446	0.000111	96	91	0	0	11	0	8	6	1	6	0	0	0	12	21	0	Normal	0
926	1.640047	tcp	-	FIN	16	18	1540	1644	20.121375	31	29	7043.700684	7575.393066	4	4	117.119215	96.447414	8194.179914	175.078891	255	626974864	991282194	255	0.00058	0.000437	0.000143	96	91	0	0	15	0	8	14	1	2	0	0	0	14	8	0	Normal	0
927	1.430365	tcp	-	FIN	16	18	1540	1644	23.071035	31	29	8076.260254	8685.895508	4	4	95.335067	84.070766	6513.999261	188.392812	255	1609425985	1119234352	255	0.00195	0.001161	0.000789	96	91	0	0	15	0	11	14	1	3	0	0	0	14	9	0	Normal	0
928	1.626985	tcp	http	FIN	14	18	1684	10168	19.053649	31	29	7690.29834	47223.54688	3	5	125.117697	95.677882	9549.458016	8362.21103	255	1974583035	4143042241	255	0.000579	0.000458	0.000121	120	565	1	3924	2	0	5	2	1	6	0	0	1	4	2	0	Normal	0
929	1.379043	tcp	-	FIN	16	18	1540	1644	23.929638	31	29	8376.824219	9009.146484	4	4	91.910131	79.30582	6219.754938	157.659516	255	926976487	3279049701	255	0.036648	0.030843	0.005805	96	91	0	0	15	0	5	14	1	3	0	0	0	14	7	0	Normal	0
930	1.963886	tcp	-	FIN	16	18	1540	1644	16.803419	31	29	5882.215332	6326.23291	4	4	127.720735	122.71375	8153.715662	208.870516	255	2424875866	3137193770	255	0.000581	0.000462	0.000119	96	91	0	0	4	0	8	4	1	2	0	0	0	4	10	0	Normal	0
931	0.652969	tcp	-	FIN	38	40	2438	18508	117.922902	31	29	29085.60742	221094.7188	7	13	17.638946	17.169815	1135.513257	1121.771969	255	3519969978	2320769712	255	0.00063	0.000513	0.000117	64	463	0	0	11	0	4	1	1	3	0	0	0	4	10	0	Normal	0
932	2.081201	tcp	-	FIN	16	18	1540	1644	15.856229	31	29	5550.641113	5969.629883	4	4	138.722803	122.369062	9788.241397	223.804578	255	4127329214	3141363885	255	0.001038	0.000924	0.000114	96	91	0	0	5	0	8	5	1	4	0	0	0	6	8	0	Normal	0
933	2.492837	tcp	-	FIN	40	42	2558	23162	32.4931	31	29	8006.941406	72563.10938	7	14	63.887514	60.789221	4238.835437	4131.252339	255	3546614204	1309586790	255	0.000594	0.000475	0.000119	64	551	0	0	16	0	13	1	1	8	0	0	0	12	11	0	Normal	0
934	1.987619	tcp	-	FIN	16	18	1540	1644	16.602779	31	29	5811.979004	6250.694824	4	4	132.486935	124.156312	7719.83309	223.961031	255	541942752	1146500075	255	0.001248	0.001117	0.000131	96	91	0	0	10	0	8	8	1	2	0	0	0	8	8	0	Normal	0
935	2.036021	tcp	-	FIN	28	42	2198	34406	33.889631	31	29	8329.972656	131971.1406	5	15	81.42772	50.87135	6485.374473	4318.698237	255	2857390771	3096899129	255	0.001995	0.001167	0.000828	79	819	0	0	16	0	9	15	1	9	0	0	0	16	12	0	Normal	0
936	1.46016	tcp	-	FIN	16	18	1540	1644	22.600263	31	29	7911.461426	8508.65625	4	4	112.215307	91.186312	7156.054628	163.229688	255	2857394199	1119245104	255	0.001984	0.001178	0.000806	96	91	0	0	16	0	9	15	1	9	0	0	0	16	12	0	Normal	0
937	1.981666	tcp	-	FIN	16	18	1540	1644	16.652655	31	29	5829.438477	6269.472168	4	4	132.082002	116.539766	9132.584289	240.123375	255	4181588533	1107511307	255	0.000601	0.000482	0.000119	96	91	0	0	16	0	9	15	1	5	0	0	0	16	8	0	Normal	0
938	0.022551	tcp	-	FIN	16	18	1540	1644	1463.349733	31	29	512261.0938	550929	4	4	1.483	1.299412	93.828797	2.758136	255	667105387	672697079	255	0.000572	0.000458	0.000114	96	91	0	0	11	0	8	6	1	6	0	0	0	12	21	0	Normal	0
939	0	arp	-	INT	1	0	46	0	0	0	0	0	0	0	0	60000.568	0	0	0	0	0	0	0	0	0	0	46	0	0	0	1	2	1	1	1	1	0	0	0	1	1	1	Normal	0
940	0	arp	-	INT	1	0	46	0	0	0	0	0	0	0	0	60000.548	0	0	0	0	0	0	0	0	0	0	46	0	0	0	1	2	1	1	1	1	0	0	0	1	1	1	Normal	0
941	0.001032	udp	dns	CON	2	2	132	164	2906.976908	31	29	511627.9375	635658.9375	0	0	0.009	0.007	0	0	0	0	0	0	0	0	0	66	82	0	0	1	0	5	1	1	2	0	0	0	12	1	0	Normal	0
942	2.754123	tcp	-	FIN	30	42	2302	34406	25.779532	31	29	6465.942383	97561.36719	5	15	98.350498	66.711609	6036.967164	5953.917431	255	4121586253	1010637705	255	0.01973	0.018943	0.000787	77	819	0	0	14	0	2	1	1	4	0	0	0	2	10	0	Normal	0
943	3.276754	tcp	-	FIN	16	18	1540	1644	10.070942	31	29	3525.440186	3791.557129	4	4	234.030076	204.76975	21848.09344	499.76925	255	1741939800	3296732377	255	0.000645	0.000435	0.00021	96	91	0	0	8	0	2	2	1	2	0	0	0	2	10	0	Normal	0
944	0.057113	tcp	-	FIN	30	42	2302	34406	1243.149562	31	29	311802.9063	4704638	5	15	1.958034	1.381049	127.561241	98.905453	255	3056682948	3059976163	255	0.000622	0.000486	0.000136	77	819	0	0	16	0	13	6	1	8	0	0	0	12	11	0	Normal	0
945	2.708725	tcp	-	FIN	30	42	2302	34406	26.211594	31	29	6574.311035	99196.48438	5	15	96.728038	67.68855	6642.159501	6373.994575	255	2509908241	3095757206	255	0.002007	0.001177	0.00083	77	819	0	0	15	0	3	1	1	6	0	0	0	1	16	0	Normal	0
946	0.025258	tcp	-	FIN	16	18	1540	1644	1306.516795	31	29	457360.0625	491883.7813	4	4	1.663133	1.458294	118.430658	2.457553	255	907106391	912919936	255	0.000584	0.000464	0.00012	96	91	0	0	16	0	13	6	1	8	0	0	0	12	11	0	Normal	0
947	3.470804	tcp	-	FIN	28	42	2198	34406	19.88012	31	29	4886.476074	77416.07031	5	15	138.819714	86.743476	11671.81025	7967.825093	255	746971484	3098417623	255	0.002872	0.001064	0.001808	79	819	0	0	9	0	3	5	1	2	0	0	0	5	12	0	Normal	0
948	3.127145	tcp	-	FIN	16	18	1540	1644	10.552756	31	29	3694.104248	3972.952881	4	4	208.427666	178.234062	14675.56388	335.012406	255	746972322	1010050002	255	0.098999	0.097165	0.001834	96	91	0	0	9	0	3	5	1	2	0	0	0	5	12	0	Normal	0
949	0.236106	udp	-	CON	4	4	528	304	29.647701	31	29	13417.70215	7725.34375	0	0	21.329334	59.673332	30.159283	84.377398	0	0	0	0	0	0	0	132	76	0	0	16	0	3	1	1	2	0	0	0	12	6	0	Normal	0
950	3.02274	tcp	-	FIN	16	18	1540	1644	10.917248	31	29	3821.698242	4110.178223	4	4	201.491729	188.889625	13191.29838	360.842656	255	3637392699	3312420762	255	0.000711	0.000503	0.000208	96	91	0	0	10	0	3	2	1	2	0	0	0	2	7	0	Normal	0
951	3.033173	tcp	-	FIN	16	18	1540	1644	10.879696	31	29	3808.552734	4096.040527	4	4	202.187129	189.544688	13313.08403	369.999625	255	1492007107	1163400845	255	0.000581	0.000454	0.000127	96	91	0	0	10	0	3	2	1	2	0	0	0	2	7	0	Normal	0
952	1.655228	tcp	-	FIN	16	18	1540	1644	19.93683	31	29	6979.098633	7505.914551	4	4	110.325133	92.181062	8078.431298	198.817875	255	3366616798	3893435577	255	0.117908	0.088147	0.029761	96	91	0	0	8	0	3	2	1	1	0	0	0	2	7	0	Normal	0
953	1.498092	tcp	-	FIN	16	18	1540	1644	22.028019	31	29	7711.141602	8293.214844	4	4	99.84713	83.523883	6747.365152	165.064016	255	1697036082	4044032622	255	0.079032	0.078181	0.000851	96	91	0	0	9	0	3	5	1	2	0	0	0	5	7	0	Normal	0
954	0.025886	tcp	-	FIN	16	18	1540	1644	1274.820405	31	29	446264.4063	479950.5625	4	4	1.703667	1.495765	114.293833	2.786866	255	3056684992	3061017155	255	0.000729	0.000455	0.000274	96	91	0	0	16	0	13	6	1	8	0	0	0	12	11	0	Normal	0
955	2.14034	tcp	-	FIN	16	18	1540	1644	15.41811	31	29	5397.272949	5804.685059	4	4	142.66674	125.363883	8535.309596	281.604844	255	3012362789	3981629411	255	0.009288	0.009145	0.000143	96	91	0	0	9	0	1	5	1	1	0	0	0	5	4	0	Normal	0
956	0.001034	udp	dns	CON	2	2	132	164	2901.354085	31	29	510638.3125	634429.4375	0	0	0.009	0.002	0	0	0	0	0	0	0	0	0	66	82	0	0	1	0	3	1	1	3	0	0	0	3	1	0	Normal	0
957	7.0741	tcp	-	FIN	64	66	3806	51808	18.235535	31	29	4237.429688	57702.32422	7	26	112.282268	108.824015	8753.924296	8614.215476	255	1182063656	1182338060	255	0.000644	0.00053	0.000114	59	785	0	0	2	0	5	1	1	1	0	0	0	1	8	0	Normal	0
958	0.065226	tcp	http	FIN	8	10	1052	824	260.632249	31	29	112961.0859	91006.64844	2	2	9.265286	7.192222	734.250515	19.875701	255	2894940269	2909572612	255	0.000608	0.000491	0.000117	132	82	1	83	1	0	1	1	1	1	0	0	1	3	1	0	Normal	0
959	0.197303	tcp	ftp	FIN	52	54	2934	3742	532.176407	31	29	116693.6172	148928.2969	11	15	3.93952	4.017592	405.160058	10.511219	255	2959131952	2959939405	255	0.000559	0.000439	0.00012	56	69	0	0	2	0	1	1	1	1	1	1	0	2	1	0	Normal	0
960	0.223365	tcp	ftp-data	FIN	14	6	8928	320	85.062568	31	29	296948.9375	9562.823242	4	1	17.181923	44.553	1568.017689	66.761977	255	427104476	2877802928	255	0.000601	0.000463	0.000138	638	53	0	0	2	0	13	1	1	3	0	0	0	5	2	0	Normal	0
961	0.000938	udp	dns	CON	2	2	132	164	3198.294302	31	29	562899.8125	699360.375	0	0	0.001	0.004	0	0	0	0	0	0	0	0	0	66	82	0	0	1	0	3	1	1	2	0	0	0	2	1	0	Normal	0
962	0.051301	tcp	http	FIN	8	10	1052	824	331.377564	31	29	143622.9375	115709.25	2	2	7.276428	5.642444	584.756646	14.553046	255	689549392	694013825	255	0.000673	0.000514	0.000159	132	82	1	83	1	0	3	1	1	2	0	0	1	2	1	0	Normal	0
963	0.025846	tcp	-	FIN	16	18	1540	1644	1276.793277	31	29	446955.0313	480693.3125	4	4	1.703467	1.492823	111.895161	2.840667	255	907103069	3060487998	255	0.0006	0.000465	0.000135	96	91	0	0	16	0	13	6	1	8	0	0	0	12	11	0	Normal	0
964	2.678282	tcp	-	FIN	16	18	1540	1644	12.321331	31	29	4313.212891	4638.794434	4	4	178.531067	153.968125	12459.89788	425.117813	255	2832361848	1409651426	255	0.210655	0.06082	0.149835	96	91	0	0	6	0	3	1	1	1	0	0	0	3	12	0	Normal	0
965	1.752865	tcp	-	FIN	16	18	1540	1644	18.826322	31	29	6590.353516	7087.825195	4	4	116.836997	109.525375	7374.841363	221.511313	255	3842426935	1851494362	255	0.00059	0.000455	0.000135	96	91	0	0	9	0	3	5	1	2	0	0	0	5	7	0	Normal	0
966	5.475271	tcp	-	FIN	22	24	1920	4312	8.218771	31	29	2678.223389	6038.787598	6	6	260.711106	248.853181	0	18626.52717	255	1842064297	3991877769	255	0.000617	0.000496	0.000121	87	180	0	0	11	0	5	1	1	1	0	0	0	12	8	0	Normal	0
967	0.000899	udp	dns	CON	2	2	146	178	3337.041242	31	29	649610.6875	791991.125	0	0	0.001	0.004	0	0	0	0	0	0	0	0	0	73	89	0	0	1	0	10	1	1	1	0	0	0	12	1	0	Normal	0
968	12.960367	tcp	-	FIN	122	126	7816	15132	19.058102	31	29	4785.049805	9266.404297	30	32	111.723102	103.678613	27556.05083	26474.98231	255	1779485579	3925918853	255	0.000674	0.000534	0.00014	64	120	0	0	7	0	8	1	1	4	0	0	0	12	5	0	Normal	0
969	15.107742	tcp	-	FIN	66	66	3910	51808	8.671051	31	29	2039.21936	27018.72852	7	26	236.053658	232.417359	20136.98688	588.020937	255	557032235	557349131	255	0.000754	0.000605	0.000149	59	785	0	0	11	0	3	1	1	1	0	0	0	4	6	0	Normal	0
970	2.962994	tcp	-	FIN	16	18	1540	1644	11.137383	31	29	3898.759033	4193.056152	4	4	197.510194	170.861187	14706.16272	425.287781	255	686972716	1327449131	255	0.23097	0.229206	0.001764	96	91	0	0	6	0	18	6	1	4	0	0	0	8	17	0	Normal	0
971	1.276279	udp	-	CON	4	4	568	312	5.484694	31	29	2670.262695	1466.763916	0	0	402.002	403.649	568.506062	570.841625	0	0	0	0	0	0	0	142	78	0	0	7	0	8	1	1	3	0	0	0	5	21	0	Normal	0
972	2.240076	tcp	-	FIN	16	18	1540	1644	14.731643	31	29	5156.967773	5546.240234	4	4	159.983067	130.854	9650.621724	264.480156	255	3509080049	1227853431	255	0.015706	0.015555	0.000151	96	91	0	0	7	0	6	5	1	2	0	0	0	12	6	0	Normal	0
973	3.270188	tcp	-	FIN	16	18	1540	1644	10.091163	31	29	3532.518555	3799.169922	4	4	233.480996	192.326469	22002.53407	496.595656	255	3891519644	1150762283	255	0.000779	0.000637	0.000142	96	91	0	0	11	0	7	10	1	1	0	0	0	12	6	0	Normal	0
974	0.843379	tcp	ftp	FIN	52	54	2934	3740	124.499184	31	29	27299.70703	34821.82813	11	15	16.530725	15.90266	1395.16816	52.703578	255	427101356	2577657944	255	0.00066	0.000534	0.000126	56	69	0	0	1	0	13	1	1	3	1	1	0	5	1	0	Normal	0
975	2.867197	tcp	-	FIN	30	42	2302	34406	24.76286	31	29	6210.943848	93713.82813	5	15	98.823761	71.649901	6275.26715	6551.089863	255	3266487154	3231421417	255	0.002006	0.001196	0.00081	77	819	0	0	12	0	9	12	1	5	0	0	0	12	9	0	Normal	0
976	2.701071	tcp	-	FIN	16	18	1540	1644	12.217376	31	29	4276.821777	4599.656738	4	4	192.905713	158.569641	12994.48334	299.310906	255	1624523643	1220048073	255	0.007006	0.005378	0.001628	96	91	0	0	12	0	10	12	1	6	0	0	0	12	9	0	Normal	0
977	0.000991	udp	dns	CON	2	2	146	178	3027.245271	31	29	589303.75	718466.1875	0	0	0.01	0.005	0	0	0	0	0	0	0	0	0	73	89	0	0	2	0	4	1	1	2	0	0	0	4	3	0	Normal	0
978	2.950725	tcp	-	FIN	30	42	2302	34406	24.061882	31	29	6035.126953	91061.00781	5	15	105.370858	73.754626	6805.53125	6168.59711	255	2424874131	3135838986	255	0.000641	0.000535	0.000106	77	819	0	0	14	0	7	13	1	1	0	0	0	14	6	0	Normal	0
979	2.943701	tcp	-	FIN	16	18	1540	1644	11.210378	31	29	3924.311523	4220.537109	4	4	196.224464	171.692359	15551.33448	362.935719	255	2369071859	3176429177	255	0.027727	0.024928	0.002799	96	91	0	0	21	0	7	21	1	4	0	0	0	21	6	0	Normal	0
980	0.022582	tcp	-	FIN	16	18	1540	1644	1461.340883	31	29	511557.875	550172.6875	4	4	1.485733	1.298706	93.982767	2.873964	255	667104435	672139235	255	0.000632	0.000501	0.000131	96	91	0	0	11	0	8	6	1	6	0	0	0	12	21	0	Normal	0
981	2.618074	tcp	-	FIN	16	18	1540	1644	12.604686	31	29	4412.403809	4745.473145	4	4	186.970424	160.992938	11639.85328	327.086031	255	2329908132	3289231831	255	0.043003	0.042186	0.000817	96	91	0	0	21	0	12	21	1	9	0	0	0	21	11	0	Normal	0
982	2.413195	tcp	-	FIN	16	18	1540	1644	13.674818	31	29	4787.015137	5148.361816	4	4	160.85694	141.54	10622.49304	255.621016	255	184524205	3441620583	255	0.007191	0.007012	0.000179	96	91	0	0	21	0	12	21	1	9	0	0	0	21	11	0	Normal	0
983	0.004836	tcp	http	FIN	8	10	1052	824	3515.301876	31	29	1523573.25	1227460.75	2	2	0.641	0.477778	35.8154	0.947098	255	2816681269	668086204	255	0.000658	0.000532	0.000126	132	82	1	83	1	0	13	1	1	2	0	0	1	12	2	0	Normal	0
984	2.34886	tcp	-	FIN	16	18	1540	1644	14.049368	31	29	4918.130371	5289.374512	4	4	180.655389	139.2875	9766.063689	285.764406	255	1476921942	1391059931	255	0.314035	0.120259	0.193776	96	91	0	0	8	0	11	7	1	5	0	0	0	9	9	0	Normal	0
985	3.12101	tcp	-	FIN	16	18	1540	1644	10.5735	31	29	3701.365723	3980.762451	4	4	222.798713	183.561875	13271.75003	370.811094	255	1492007926	1163955365	255	0.000574	0.000456	0.000118	96	91	0	0	6	0	10	6	1	3	0	0	0	6	9	0	Normal	0
986	0.637723	tcp	-	FIN	40	42	2558	23162	127.014388	31	29	31298.85352	283646.6563	7	14	16.329974	15.9313	0	996.230136	255	414582214	543376791	255	0.000594	0.000467	0.000127	64	551	0	0	19	0	5	1	1	1	0	0	0	5	8	0	Normal	0
987	9.156143	tcp	-	FIN	78	80	4550	72810	17.146958	31	29	3924.796631	62821.21094	7	33	122.075721	117.378394	22662.38544	22231.15611	255	1551999301	3701897866	255	0.00077	0.000619	0.000151	58	910	0	0	8	0	12	1	1	1	0	0	0	9	11	0	Normal	0
988	0.00094	udp	dns	CON	2	2	132	164	3191.489368	31	29	561702.125	697872.3125	0	0	0.001	0.008	0	0	0	0	0	0	0	0	0	66	82	0	0	1	0	4	1	1	3	0	0	0	12	3	0	Normal	0
989	2.889577	tcp	-	FIN	30	42	2302	34406	24.571071	31	29	6162.839844	92988.00781	5	15	99.594033	70.464217	6488.258372	5249.576635	255	532005481	3140972117	255	0.000652	0.00054	0.000112	77	819	0	0	6	0	9	6	1	1	0	0	0	8	9	0	Normal	0
990	2.703711	tcp	-	FIN	30	42	2302	34406	26.260203	31	29	6586.50293	99380.44531	5	15	93.213894	63.704342	6450.035691	4776.413512	255	889422165	3146431460	255	0.092663	0.091832	0.000831	77	819	0	0	11	0	9	10	1	1	0	0	0	12	9	0	Normal	0
991	42.751202	tcp	-	FIN	24	24	2024	4312	1.099384	31	29	363.030731	773.405151	6	6	1943.218455	1858.71675	229170.6356	6840.156	255	3202294573	1057291210	255	0.000881	0.000701	0.00018	84	180	0	0	7	0	5	1	1	1	0	0	0	5	7	0	Normal	0
992	2.806037	tcp	-	FIN	16	18	1540	1644	11.760358	31	29	4116.838379	4427.59668	4	4	187.0468	164.991406	13168.48343	274.237437	255	1624521726	1078442625	255	0.002992	0.001182	0.00181	96	91	0	0	12	0	10	12	1	6	0	0	0	12	9	0	Normal	0
993	2.864943	tcp	-	FIN	16	18	1540	1644	11.518554	31	29	4032.191895	4336.561035	4	4	190.975606	179.027187	15748.32864	369.258594	255	17039941	3331478216	255	0.000637	0.000507	0.00013	96	91	0	0	12	0	9	12	1	5	0	0	0	12	9	0	Normal	0
994	3.085908	tcp	-	FIN	16	18	1540	1644	10.693773	31	29	3743.46875	4026.043701	4	4	205.706333	179.224297	14874.11393	378.19625	255	746973182	1040636661	255	0.039967	0.039094	0.000873	96	91	0	0	21	0	18	21	1	4	0	0	0	21	17	0	Normal	0
995	0.52261	tcp	-	FIN	38	40	2438	18508	147.3374	31	29	36340.67578	276244.2188	7	13	14.115702	13.38541	928.901189	904.617668	255	1554582671	273804872	255	0.000715	0.000575	0.00014	64	463	0	0	5	0	5	1	1	1	0	0	0	4	7	0	Normal	0
996	2.731069	tcp	-	FIN	16	18	1540	1644	12.08318	31	29	4229.845215	4549.134277	4	4	182.042261	182.027469	15603.24078	341.545219	255	2369072810	3300377544	255	0.000886	0.000656	0.00023	96	91	0	0	21	0	7	21	1	4	0	0	0	21	6	0	Normal	0
997	2.92156	tcp	-	FIN	30	42	2302	34406	24.302085	31	29	6095.373535	91970.03906	5	15	100.732825	71.231338	8024.083764	7232.224964	255	2329907288	1117163177	255	0.00195	0.001074	0.000876	77	819	0	0	21	0	12	21	1	9	0	0	0	21	11	0	Normal	0
998	0.223437	tcp	ftp-data	FIN	8	12	424	8824	85.035157	31	29	13283.38672	289620.7813	1	4	31.871142	20.265001	2168.614671	1725.5513	255	2572490078	530289372	255	0.000641	0.000491	0.00015	53	735	0	0	2	0	13	1	1	3	0	0	0	5	2	0	Normal	0
999	3.089736	tcp	-	FIN	30	42	2302	34406	22.97931	31	29	5763.599121	86964.0625	5	15	110.335646	79.11541	7425.870535	6148.911992	255	1981938945	981243871	255	0.005069	0.004229	0.00084	77	819	0	0	8	0	8	7	1	2	0	0	0	9	5	0	Normal	0
1000	0.061594	tcp	http	FIN	8	10	1052	824	276.000917	31	29	119622.0469	96373.02344	2	2	8.746715	6.791222	601.343149	16.677879	255	2779130553	2789574046	255	0.00095	0.000468	0.000482	132	82	1	83	1	0	2	1	1	1	0	0	1	8	1	0	Normal	0
1001	1.737904	tcp	-	FIN	38	40	2438	18508	44.306246	31	29	10928.10645	83070.17969	7	13	46.962162	44.548591	3731.930603	3638.339191	255	2226614473	1675495832	255	0.000649	0.000506	0.000143	64	463	0	0	11	0	4	1	1	1	0	0	0	12	10	0	Normal	0
1002	0.070694	tcp	ftp-data	FIN	6	8	320	1826	183.891138	31	29	30214.72852	180835.7188	1	2	14.0654	10.032571	986.10748	15.939722	255	2959133127	2971397277	255	0.00058	0.000461	0.000119	53	228	0	0	3	0	8	1	1	4	0	0	0	12	3	0	Normal	0
1003	1.421515	tcp	-	FIN	28	30	4656	3080	40.098065	31	29	25268.81641	16759.58398	7	7	52.637111	48.999793	3030.983461	78.383867	255	642066628	2580803075	255	0.000649	0.000517	0.000132	166	103	0	0	11	0	2	1	1	2	0	0	0	8	7	0	Normal	0
1004	2.357689	tcp	-	FIN	16	18	1540	1644	13.996758	31	29	4899.713379	5269.567383	4	4	157.155535	131.259531	13407.77093	300.795156	255	2832357433	3754834235	255	0.139001	0.126276	0.012725	96	91	0	0	6	0	18	6	1	4	0	0	0	8	17	0	Normal	0
1005	2.260115	tcp	-	FIN	16	18	1540	1644	14.601028	31	29	5111.244629	5497.06543	4	4	150.62626	132.113594	8989.585321	317.058562	255	2882425838	1331045527	255	0.015039	0.014175	0.000864	96	91	0	0	11	0	6	10	1	3	0	0	0	12	6	0	Normal	0
1006	1.369872	tcp	-	FIN	40	42	2558	23162	59.129613	31	29	14570.70508	132047.375	7	14	35.117128	33.397928	2312.391932	2255.148205	255	3359839661	836146202	255	0.000679	0.000554	0.000125	64	551	0	0	5	0	6	1	1	1	0	0	0	5	8	0	Normal	0
1007	2.651012	tcp	-	FIN	16	18	1540	1644	12.448077	31	29	4357.581055	4686.512207	4	4	189.320783	155.698125	11550.23382	277.456156	255	4102294118	1179248217	255	0.004932	0.004143	0.000789	96	91	0	0	14	0	18	13	2	7	0	0	0	14	17	0	Normal	0
1008	2.171778	tcp	-	FIN	16	18	1540	1644	15.194923	31	29	5319.144043	5720.658691	4	4	144.763796	144.753328	10628.08318	337.717781	255	737041262	3662090590	255	0.000597	0.000477	0.00012	96	91	0	0	11	0	6	10	1	3	0	0	0	12	6	0	Normal	0
1009	1.761901	tcp	-	FIN	78	80	4550	72810	89.108297	31	29	20396.15234	326465.5625	7	33	22.877754	22.294975	1333.519276	1316.804578	255	607096610	607370769	255	0.000734	0.000593	0.000141	58	910	0	0	11	0	4	1	1	2	0	0	0	1	8	0	Normal	0
1010	1.740988	tcp	-	FIN	16	18	1540	1644	18.954754	31	29	6635.312988	7136.177734	4	4	116.022068	108.7805	7001.72508	202.077266	255	3842426074	1850918707	255	0.000614	0.000494	0.00012	96	91	0	0	21	0	16	21	1	3	0	0	0	21	16	0	Normal	0
1011	0.000962	udp	dns	CON	2	2	132	164	3118.503148	31	29	548856.5625	681912.6875	0	0	0.001	0.001	0	0	0	0	0	0	0	0	0	66	82	0	0	1	0	7	1	1	1	0	0	0	8	1	0	Normal	0
1012	0.036061	tcp	ftp-data	FIN	14	6	8928	320	526.884999	31	29	1839327.75	59232.96484	4	1	3.005083	7.017	219.81684	13.334251	255	2959134837	890726400	255	0.001171	0.000453	0.000718	638	53	0	0	3	0	8	1	1	4	0	0	0	12	3	0	Normal	0
1013	0.001036	udp	dns	CON	2	2	146	178	2895.752973	31	29	563706.5625	687258.6875	0	0	0	0.002	0	0	0	0	0	0	0	0	0	73	89	0	0	1	0	11	1	1	2	0	0	0	4	1	0	Normal	0
1014	0.180874	tcp	ssh	FIN	110	114	9608	12298	1232.902429	31	29	421110.8125	539204.0625	26	31	1.703434	1.610152	138.591453	134.629792	255	3172483341	3172766105	255	0.000659	0.000536	0.000123	87	108	0	0	1	0	3	1	1	1	0	0	0	2	1	0	Normal	0
1015	2.656978	tcp	-	FIN	26	42	2094	34406	25.216619	31	29	6064.032227	101128.4297	5	15	120.753503	63.021425	6597.023647	4791.535484	255	1119487752	1029239428	255	0.137921	0.136119	0.001802	81	819	0	0	7	0	16	5	1	2	0	0	0	12	16	0	Normal	0
1016	2.363753	tcp	-	FIN	16	18	1540	1644	13.960849	31	29	4887.143066	5256.04834	4	4	157.560934	131.326703	9679.894437	258.584625	255	1217037903	3535823708	255	0.325022	0.13119	0.193832	96	91	0	0	11	0	16	10	1	5	0	0	0	12	16	0	Normal	0
1017	2.928944	tcp	-	FIN	16	18	1540	1644	11.266859	31	29	3944.083496	4241.801758	4	4	195.241406	170.986469	15424.47567	346.295625	255	17040753	1199066230	255	0.023171	0.022169	0.001002	96	91	0	0	12	0	9	12	1	5	0	0	0	12	9	0	Normal	0
1018	2.957354	tcp	-	FIN	30	42	2302	34406	24.007947	31	29	6021.599121	90856.89063	5	15	105.608248	72.118706	7211.208676	5515.99963	255	626973895	990643791	255	0.000757	0.000483	0.000274	77	819	0	0	12	0	8	12	1	1	0	0	0	12	5	0	Normal	0
1019	0.742108	udp	-	CON	4	4	528	304	9.432589	31	29	4268.92041	2457.863281	0	0	113.672664	209.325	160.744703	296.018937	0	0	0	0	0	0	0	132	76	0	0	16	0	5	1	1	2	0	0	0	7	3	0	Normal	0
1020	2.778713	tcp	-	FIN	16	18	1540	1644	11.876002	31	29	4157.320312	4471.134766	4	4	185.224332	173.4875	13228.88444	296.735969	255	1106973132	3386449247	255	0.003734	0.00291	0.000824	96	91	0	0	14	0	16	13	1	4	0	0	0	14	16	0	Normal	0
1021	2.610178	tcp	-	FIN	30	42	2302	34406	27.20121	31	29	6822.523438	102941.6406	5	15	89.994618	62.195441	6715.029472	5635.851827	255	424521443	3220219866	255	0.072045	0.060164	0.011881	77	819	0	0	21	0	11	21	1	1	0	0	0	21	9	0	Normal	0
1022	0.003891	tcp	http	FIN	8	10	1052	824	4369.056732	31	29	1893600.625	1525571.75	2	2	0.508	0.373778	32.664957	0.656389	255	1207100371	1208139594	255	0.000646	0.000523	0.000123	132	82	1	83	2	0	3	2	1	2	0	0	1	18	2	0	Normal	0
1023	2.766634	tcp	-	FIN	16	18	1540	1644	11.927852	31	29	4175.471191	4490.655273	4	4	197.595214	168.669125	15956.10075	287.904812	255	2369073767	3341429263	255	0.069723	0.067926	0.001797	96	91	0	0	21	0	7	21	1	4	0	0	0	21	6	0	Normal	0
1024	2.910877	tcp	-	FIN	30	42	2302	34406	24.391275	31	29	6117.744141	92307.57813	5	15	100.363928	70.628705	7498.408795	7333.100712	255	3626499305	1149839641	255	0.015956	0.015096	0.00086	77	819	0	0	8	0	11	7	1	5	0	0	0	9	9	0	Normal	0
1025	0.018969	tcp	-	FIN	16	18	1540	1644	1739.680588	31	29	608993.625	654963.375	4	4	1.2436	1.085118	76.193693	2.01952	255	3712491465	1572040726	255	0.000641	0.000518	0.000123	96	91	0	0	19	0	14	12	1	13	0	0	0	18	21	0	Normal	0
1026	3.021905	tcp	-	FIN	16	18	1540	1644	10.920264	31	29	3822.75415	4111.313965	4	4	215.827566	177.721062	12981.94284	341.735531	255	3637391827	1162134075	255	0.000974	0.000646	0.000328	96	91	0	0	6	0	10	6	1	3	0	0	0	6	9	0	Normal	0
1027	0.00088	udp	dns	CON	2	2	130	162	3409.090882	31	29	590909.0625	736363.625	0	0	0.005	0.004	0	0	0	0	0	0	0	0	0	65	81	0	0	1	0	12	1	1	2	0	0	0	12	1	0	Normal	0
1028	0.023514	tcp	-	FIN	16	18	1540	1644	1403.419198	31	29	491281.7813	528366.0625	4	4	1.544867	1.356118	97.407145	2.761592	255	3532492127	1392139691	255	0.000571	0.000457	0.000114	96	91	0	0	11	0	6	5	1	6	0	0	0	8	8	0	Normal	0
1029	2.705932	tcp	-	FIN	16	18	1540	1644	12.195429	31	29	4269.13916	4591.394043	4	4	180.370468	169.05075	13596.43107	429.999312	255	2832360136	1351701976	255	0.001936	0.001111	0.000825	96	91	0	0	6	0	18	6	1	4	0	0	0	8	17	0	Normal	0
1030	0.086185	udp	-	CON	4	4	528	304	81.220629	31	29	36758.13672	21163.77539	0	0	23.998334	24.348334	33.933113	34.426672	0	0	0	0	0	0	0	132	76	0	0	16	0	7	1	1	2	0	0	0	7	10	0	Normal	0
1031	2.243036	tcp	-	FIN	16	18	1540	1644	14.712202	31	29	5150.162598	5538.921387	4	4	149.508672	128.63682	10252.52527	310.742125	255	2882426806	1391058561	255	0.250003	0.056209	0.193794	96	91	0	0	11	0	6	10	1	3	0	0	0	12	6	0	Normal	0
1032	0.049045	tcp	-	FIN	30	42	2302	34406	1447.650111	31	29	363095.125	5478560.5	5	15	1.7405	1.184707	97.799781	76.975991	255	3712489042	3720016361	255	0.000578	0.000469	0.000109	77	819	0	0	19	0	14	12	1	13	0	0	0	18	21	0	Normal	0
1033	2.063319	tcp	-	FIN	16	18	1540	1644	15.993649	31	29	5598.746582	6021.366699	4	4	137.529273	126.0765	9572.790593	191.997734	255	3366620617	3727818620	255	0.046282	0.046092	0.00019	96	91	0	0	11	0	16	10	1	5	0	0	0	12	16	0	Normal	0
1034	2.072744	tcp	-	FIN	16	18	1540	1644	15.920925	31	29	5573.288574	5993.986816	4	4	138.155467	121.181875	7875.091062	267.135844	255	3012361961	3954026861	255	0.175678	0.133831	0.041847	96	91	0	0	21	0	12	21	1	9	0	0	0	21	11	0	Normal	0
1035	0.052339	tcp	-	FIN	30	42	2302	34406	1356.541043	31	29	340243.4063	5133762.5	5	15	1.792655	1.265049	96.432336	79.789318	255	1207102381	1210528385	255	0.000591	0.000468	0.000123	77	819	0	0	19	0	14	12	1	13	0	0	0	18	21	0	Normal	0
1036	2.727392	tcp	-	FIN	16	18	1540	1644	12.099471	31	29	4235.54834	4555.267578	4	4	181.805206	160.406594	12668.37335	300.432656	255	3774105414	3371795570	255	0.000598	0.000477	0.000121	96	91	0	0	12	0	10	12	1	6	0	0	0	12	9	0	Normal	0
1037	3.526958	tcp	-	FIN	30	42	2302	34406	20.130662	31	29	5049.110352	76183.5	5	15	121.60848	83.968146	9416.757938	7349.087907	255	1624520742	1001650237	255	0.085973	0.084263	0.00171	77	819	0	0	12	0	10	12	1	6	0	0	0	12	9	0	Normal	0
1038	0.01883	tcp	-	FIN	16	18	1540	1644	1752.522618	31	29	613489.125	659798.1875	4	4	1.2338	1.080647	92.777365	2.033559	255	3532488292	3542760684	255	0.000576	0.000454	0.000122	96	91	0	0	11	0	6	5	1	6	0	0	0	8	8	0	Normal	0
1039	2.903183	tcp	-	FIN	16	18	1540	1644	11.366834	31	29	3979.080811	4279.440918	4	4	193.49114	191.855938	12787.03681	323.475656	255	1624522638	1095246135	255	0.082091	0.025338	0.056753	96	91	0	0	12	0	10	12	1	6	0	0	0	12	9	0	Normal	0
1040	2.974059	tcp	-	FIN	30	42	2302	34406	23.873096	31	29	5987.775879	90346.55469	5	15	114.368462	71.899073	8585.670855	6474.641313	255	4102292416	3315631768	255	0.02701	0.026196	0.000814	77	819	0	0	14	0	18	13	1	7	0	0	0	14	17	0	Normal	0
1041	3.408137	tcp	-	FIN	40	42	2558	23162	23.76665	31	29	5856.571777	53075.32813	7	14	87.380022	83.112197	0	4811.569794	255	64525216	1667008739	255	0.000689	0.000533	0.000156	64	551	0	0	11	0	2	1	1	2	0	0	0	8	7	0	Normal	0
1042	2.930307	tcp	-	FIN	30	42	2302	34406	24.229544	31	29	6077.179199	91695.51563	5	15	101.034277	77.08837	6814.091094	6119.316949	255	999488284	946307038	255	0.001618	0.000948	0.00067	77	819	0	0	14	0	2	13	1	1	0	0	0	14	1	0	Normal	0
1043	3.087652	tcp	-	FIN	16	18	1540	1644	10.687733	31	29	3741.354248	4023.769531	4	4	205.82206	192.947812	13713.79711	365.525188	255	746974994	3188464768	255	0.000596	0.000484	0.000112	96	91	0	0	21	0	18	21	1	4	0	0	0	21	17	0	Normal	0
1044	0.850684	tcp	-	FIN	40	42	2558	23162	95.217497	31	29	23463.47266	212638.2969	7	14	21.804949	21.254174	1466.177916	1438.602801	255	1182067059	1131820843	255	0.000636	0.000514	0.000122	64	551	0	0	2	0	3	1	1	1	0	0	0	1	3	0	Normal	0
1045	2.585576	tcp	-	FIN	16	18	1540	1644	12.763113	31	29	4467.863281	4805.118652	4	4	172.351332	161.565875	10952.69962	327.46075	255	184522511	3290281011	255	0.000657	0.000521	0.000136	96	91	0	0	21	0	12	21	1	9	0	0	0	21	11	0	Normal	0
1046	2.744258	tcp	-	FIN	30	42	2302	34406	25.872204	31	29	6489.186035	97912.07813	5	15	97.997075	65.492414	6448.191994	5435.196601	255	506972290	983041424	255	0.05988	0.059067	0.000813	77	819	0	0	6	0	9	6	1	2	0	0	0	6	9	0	Normal	0
1047	1.637462	tcp	-	FIN	28	30	4656	3080	34.809968	31	29	21936.38672	14549.34473	7	7	60.635147	56.446828	4196.881887	115.101492	255	4184165215	664595741	255	0.000637	0.000501	0.000136	166	103	0	0	7	0	14	1	1	3	0	0	0	4	21	0	Normal	0
1048	2.901618	tcp	-	FIN	30	42	2302	34406	24.469107	31	29	6137.265625	92602.125	5	15	100.01145	70.164979	6855.523641	5582.14698	255	2016914412	3175231235	255	0.026477	0.024853	0.001624	77	819	0	0	3	0	11	3	1	2	0	0	0	4	9	0	Normal	0
1049	2.855908	tcp	-	FIN	30	42	2302	34406	24.860746	31	29	6235.495117	94084.26563	5	15	101.985391	71.017824	6746.69076	6240.014263	255	3124037712	3315634961	255	0.016001	0.015194	0.000807	77	819	0	0	3	0	18	3	1	2	0	0	0	4	17	0	Normal	0
1050	1.013832	tcp	-	FIN	64	66	3806	51808	127.240019	31	29	29567.0293	402622.9375	7	26	16.347257	15.589969	939.515329	916.719171	255	3112482912	967322637	255	0.000605	0.000479	0.000126	59	785	0	0	16	0	4	1	1	1	0	0	0	7	8	0	Normal	0
1051	23.835249	tcp	-	FIN	78	80	4550	72810	6.586883	31	29	1507.682983	24132.32617	7	33	313.6174	301.703996	75993.86068	74801.91314	255	3407319788	1262264496	255	0.000751	0.000626	0.000125	58	910	0	0	14	0	6	1	1	1	0	0	0	14	6	0	Normal	0
1052	0.609523	tcp	http	FIN	8	10	1052	824	27.890662	31	29	12088.14063	9738.762695	2	2	86.957002	67.672336	6186.148776	160.531531	255	209550053	276720509	255	0.001432	0.000469	0.000963	132	82	1	83	1	0	18	1	1	1	0	0	1	9	1	0	Normal	0
1053	0.899093	tcp	-	FIN	42	42	2662	23162	92.315258	31	29	23125.5293	201189.4219	7	14	21.918732	21.917391	0	38.737723	255	367099714	1145568489	255	0.000596	0.000476	0.00012	63	551	0	0	5	0	3	1	1	2	0	0	0	5	6	0	Normal	0
1054	2.679871	tcp	-	FIN	16	18	1540	1644	12.314025	31	29	4310.655273	4636.043945	4	4	178.634	157.159125	13343.78622	444.842594	255	686974451	3522625418	255	0.009007	0.008165	0.000842	96	91	0	0	6	0	18	6	1	4	0	0	0	8	17	0	Normal	0
1055	2.369376	tcp	-	FIN	16	18	1540	1644	13.927718	31	29	4875.54541	5243.574707	4	4	182.230312	148.01475	386.743625	255.447984	255	1106970453	1375089103	255	0.001308	0.00114	0.000168	96	91	0	0	14	0	16	13	1	4	0	0	0	14	16	0	Normal	0
1056	0.021614	tcp	-	FIN	16	18	1540	1644	1526.788179	31	29	534468.375	574812.625	4	4	1.420133	1.242882	82.625276	2.550874	255	1207103287	3356429790	255	0.0006	0.000483	0.000117	96	91	0	0	19	0	14	12	1	13	0	0	0	18	21	0	Normal	0
1057	1.654855	tcp	-	FIN	16	18	1540	1644	19.941324	31	29	6980.671875	7507.606445	4	4	110.301464	97.213234	6530.638108	199.518906	255	3842425245	1848844321	255	0.003989	0.002224	0.001765	96	91	0	0	21	0	16	21	1	3	0	0	0	21	16	0	Normal	0
1058	1.651474	tcp	-	FIN	16	18	1540	1644	19.982149	31	29	6994.963379	7522.976562	4	4	110.049068	109.993797	7904.818701	237.148063	255	3012358262	1837462180	255	0.002369	0.001563	0.000806	96	91	0	0	21	0	12	21	1	9	0	0	0	21	11	0	Normal	0
1059	2.172803	tcp	-	FIN	16	18	1540	1644	15.187756	31	29	5316.634766	5717.959961	4	4	144.818269	124.98	9194.615997	266.474188	255	866973697	1638839731	255	0.048989	0.048142	0.000847	96	91	0	0	21	0	12	21	1	9	0	0	0	21	11	0	Normal	0
1060	0.024027	tcp	-	FIN	16	18	1540	1644	1373.454906	31	29	480792.4688	517084.9688	4	4	1.5764	1.386706	89.230694	2.19193	255	1567105711	1572568066	255	0.000562	0.000448	0.000114	96	91	0	0	19	0	14	12	1	13	0	0	0	18	21	0	Normal	0
1061	2.050433	tcp	-	FIN	16	18	1540	1644	16.094162	31	29	5633.932129	6059.208008	4	4	136.674673	120.586586	8244.144816	239.444953	255	974460698	1374166687	255	0.000579	0.00046	0.000119	96	91	0	0	3	0	18	3	1	2	0	0	0	4	17	0	Normal	0
1062	0.018946	tcp	-	FIN	16	18	1540	1644	1741.792514	31	29	609732.9375	655758.5	4	4	1.2428	1.088177	75.956095	2.11352	255	1567104113	1571497123	255	0.000577	0.000444	0.000133	96	91	0	0	19	0	14	12	1	13	0	0	0	18	21	0	Normal	0
1063	2.840379	tcp	-	FIN	30	42	2302	34406	24.996664	31	29	6269.585938	94598.64063	5	15	97.93193	69.249632	7033.344312	6600.295096	255	1789422010	950411017	255	0.002984	0.001143	0.001841	77	819	0	0	6	0	16	6	1	1	0	0	0	8	16	0	Normal	0
1064	3.241132	tcp	-	FIN	30	42	2302	34406	21.905927	31	29	5494.376465	82901.89844	5	15	111.751968	79.039489	7357.05006	7419.379583	255	244520270	1088406400	255	0.000753	0.000512	0.000241	77	819	0	0	7	0	12	5	1	2	0	0	0	12	11	0	Normal	0
1065	1.929909	tcp	-	FIN	78	80	4550	72810	81.350986	31	29	18620.56641	298045.1563	7	33	25.389461	24.421177	1646.399974	1615.467576	255	7096947	7398976	255	0.000788	0.000627	0.000161	58	910	0	0	19	0	7	1	1	2	0	0	0	18	10	0	Normal	0
1066	2.80869	tcp	-	FIN	30	42	2302	34406	25.278688	31	29	6340.322266	95665.94531	5	15	96.840688	68.483953	7139.432661	6197.840945	255	1359495251	3180471866	255	0.001026	0.000847	0.000179	77	819	0	0	7	0	6	5	1	2	0	0	0	12	6	0	Normal	0
1067	2.912599	tcp	-	FIN	30	42	2302	34406	24.376853	31	29	6114.126953	92253	5	15	100.268483	72.799927	7962.960727	6402.572668	255	1217036951	1311815535	255	0.00076	0.000598	0.000162	77	819	0	0	11	0	16	10	1	5	0	0	0	12	16	0	Normal	0
1068	30.517632	tcp	-	FIN	22	24	1920	4312	1.474557	31	29	480.509125	1083.439209	6	6	1453.204292	1326.826076	145766.496	139291.3387	255	2536547111	2536874122	255	0.00076	0.000621	0.000139	87	180	0	0	7	0	7	2	1	2	0	0	0	4	10	0	Normal	0
1069	2.851433	tcp	-	FIN	16	18	1540	1644	11.573128	31	29	4051.296143	4357.107422	4	4	190.073397	175.983188	16278.80081	389.039312	255	17038177	1172661103	255	0.036504	0.035699	0.000805	96	91	0	0	12	0	9	12	1	5	0	0	0	12	9	0	Normal	0
1070	2.461457	tcp	-	FIN	16	18	1540	1644	13.406694	31	29	4693.155273	5047.416992	4	4	164.073129	151.512563	11213.25462	265.163937	255	4102291505	3382821377	255	0.038106	0.037235	0.000871	96	91	0	0	14	0	18	13	1	7	0	0	0	14	17	0	Normal	0
1071	6.088446	tcp	-	FIN	22	24	1920	4312	7.391048	31	29	2408.496338	5430.61377	6	6	289.908677	264.694859	18275.78096	17445.09416	255	1782063626	1782265902	255	0.000589	0.000458	0.000131	87	180	0	0	7	0	3	2	1	1	0	0	0	4	11	0	Normal	0
1072	2.656967	tcp	-	FIN	16	18	1540	1644	12.420177	31	29	4347.814941	4676.008301	4	4	177.108739	165.483937	11258.0408	292.423063	255	1956906740	1172673380	255	0.010025	0.009221	0.000804	96	91	0	0	14	0	18	13	1	7	0	0	0	14	17	0	Normal	0
1073	2.685154	tcp	-	FIN	16	18	1540	1644	12.289798	31	29	4302.174316	4626.922852	4	4	178.956467	178.978266	11172.75968	318.572187	255	1956909438	3356648607	255	0.00059	0.000472	0.000118	96	91	0	0	14	0	18	13	1	7	0	0	0	14	17	0	Normal	0
1074	2.693358	tcp	-	FIN	16	18	1540	1644	12.252363	31	29	4289.069824	4612.829102	4	4	179.532196	155.657531	11373.18852	291.312625	255	4102294938	1208662659	255	0.048951	0.047171	0.00178	96	91	0	0	14	0	18	13	1	7	0	0	0	14	17	0	Normal	0
1075	2.67535	tcp	-	FIN	16	18	1540	1644	12.334835	31	29	4317.939941	4643.878418	4	4	191.069429	167.137063	13743.11309	277.245687	255	3252358759	3387891560	255	0.001977	0.001156	0.000821	96	91	0	0	14	0	16	13	1	4	0	0	0	14	16	0	Normal	0
1076	2.284897	tcp	-	FIN	16	18	1540	1644	14.442664	31	29	5055.807617	5437.443848	4	4	152.305871	142.714188	9442.024284	273.938438	255	184519875	1292682476	255	0.222294	0.001467	0.220827	96	91	0	0	21	0	12	21	1	9	0	0	0	21	11	0	Normal	0
1077	0.790384	udp	-	CON	4	4	568	312	8.856455	31	29	4311.828125	2368.468994	0	0	221.016328	100.354	312.555094	141.915625	0	0	0	0	0	0	0	142	78	0	0	16	0	7	3	1	2	0	0	0	7	10	0	Normal	0
1078	2.479361	tcp	-	FIN	16	18	1540	1644	13.309881	31	29	4659.265137	5010.968262	4	4	165.2684	145.799875	10093.24014	336.729094	255	1476919346	1150916236	255	0.00091	0.000759	0.000151	96	91	0	0	8	0	11	7	1	5	0	0	0	9	9	0	Normal	0
1079	2.500454	tcp	-	FIN	16	18	1540	1644	13.197604	31	29	4619.960938	4968.697754	4	4	166.673196	156.248625	11027.19011	359.61475	255	3626501025	3297027919	255	0.001378	0.000474	0.000904	96	91	0	0	8	0	11	7	1	5	0	0	0	9	9	0	Normal	0
1080	2.761916	tcp	-	FIN	30	42	2302	34406	25.706793	31	29	6447.698242	97286.08594	5	15	95.22793	69.024251	5898.68325	5052.122447	255	4109069073	946434429	255	0.002615	0.000945	0.00167	77	819	0	0	8	0	8	7	1	2	0	0	0	9	5	0	Normal	0
1081	2.317857	tcp	-	FIN	40	42	2558	23162	34.946073	31	29	8611.402344	78041.05469	7	14	60.987787	56.519953	3498.70978	3365.711331	255	1706976381	2187660985	255	0.000657	0.000536	0.000121	64	551	0	0	11	0	7	1	1	3	0	0	0	8	10	0	Normal	0
1082	2.985014	tcp	-	FIN	16	18	1540	1644	11.055225	31	29	3869.998535	4162.124512	4	4	198.978862	172.168125	14019.29241	324.642812	255	1492003500	1199044736	255	0.059042	0.058151	0.000891	96	91	0	0	6	0	10	6	1	3	0	0	0	6	9	0	Normal	0
1083	2.493303	tcp	-	FIN	30	42	2302	34406	28.476282	31	29	7142.33252	107767.0859	5	15	85.964996	58.662926	5692.771197	5348.123576	255	3103794932	1196653660	255	0.089001	0.088115	0.000886	77	819	0	0	7	0	16	5	1	2	0	0	0	12	16	0	Normal	0
1084	2.859252	tcp	-	FIN	16	18	1540	1644	11.54148	31	29	4040.217529	4345.192383	4	4	204.209143	177.884688	16980.66706	392.60175	255	17039021	1184635984	255	0.013902	0.013096	0.000806	96	91	0	0	12	0	9	12	1	5	0	0	0	12	9	0	Normal	0
1085	1.682325	udp	-	CON	4	4	568	312	4.160908	31	29	2025.767944	1112.745728	0	0	543.343	421.318344	768.394563	595.826312	0	0	0	0	0	0	0	142	78	0	0	16	0	3	3	1	2	0	0	0	7	6	0	Normal	0
1086	2.909773	tcp	-	FIN	16	18	1540	1644	11.34109	31	29	3970.069092	4269.748535	4	4	223.798764	190.080531	16631.63735	346.796344	255	746970565	3228022182	255	0.108347	0.058565	0.049782	96	91	0	0	21	0	18	21	1	4	0	0	0	21	17	0	Normal	0
1087	3.068388	tcp	-	FIN	16	18	1540	1644	10.754833	31	29	3764.843262	4049.031738	4	4	204.536727	180.428063	14936.12296	372.303938	255	2896554987	3191711442	255	0.001278	0.00111	0.000168	96	91	0	0	21	0	18	21	1	4	0	0	0	21	17	0	Normal	0
1088	0.00109	udp	dns	CON	2	2	132	164	2752.293491	31	29	484403.6563	601834.8125	0	0	0.005	0.007	0	0	0	0	0	0	0	0	0	66	82	0	0	2	0	7	2	1	2	0	0	0	18	1	0	Normal	0
1089	14.224598	tcp	-	FIN	28	28	4656	2976	3.866542	31	29	2525.203125	1614.105347	7	7	526.823583	526.815875	67330.40492	2068.37275	255	2909075646	2908134033	255	0.000695	0.000565	0.00013	166	106	0	0	7	0	11	1	1	2	0	0	0	12	9	0	Normal	0
1090	0.72211	tcp	-	FIN	38	40	2438	18508	106.631958	31	29	26300.70313	199925.2188	7	13	19.441107	18.482589	0	1081.777847	255	7100017	1165353941	255	0.001399	0.001285	0.000114	64	463	0	0	19	0	3	1	1	1	0	0	0	18	6	0	Normal	0
1091	1.971267	tcp	-	FIN	16	18	1540	1644	16.740503	31	29	5860.19043	6302.54541	4	4	131.394604	121.949625	9282.818264	211.344469	255	1217040747	1650849120	255	0.020888	0.02007	0.000818	96	91	0	0	11	0	16	10	1	5	0	0	0	12	16	0	Normal	0
1092	0.023518	tcp	-	FIN	16	18	1540	1644	1403.180555	31	29	491198.25	528276.1875	4	4	1.546733	1.356823	93.711496	2.617368	255	3532493045	3542241123	255	0.00057	0.000448	0.000122	96	91	0	0	11	0	6	5	1	6	0	0	0	8	8	0	Normal	0
1093	26.179199	tcp	-	FIN	66	68	3910	51912	5.080369	31	29	1176.812134	15630.42481	7	26	409.045134	396.644344	90364.12816	2787.1235	255	2271519216	2271864539	255	0.000794	0.000658	0.000136	59	763	0	0	1	0	16	1	1	1	0	0	0	1	16	0	Normal	0
1094	4.630582	tcp	ssh	FIN	62	58	5928	8010	25.698714	31	29	10077.35156	13600.01856	14	17	75.911183	85.738872	7167.97487	7609.984713	255	137032520	2282709946	255	0.000709	0.000555	0.000154	96	138	0	0	1	0	11	1	1	2	0	0	0	12	1	0	Normal	0
1095	40.294174	tcp	-	FIN	66	66	3910	51808	3.25109	31	29	764.577026	10130.29785	7	26	639.584742	619.90075	104643.2311	3208.96575	255	2858998131	709749084	255	0.000764	0.000611	0.000153	59	785	0	0	3	0	4	1	1	3	0	0	0	2	8	0	Normal	0
1096	0.032222	tcp	ftp-data	FIN	8	12	424	8824	589.659257	31	29	92110.98438	2008317.375	1	4	4.554714	3.1704	370.013467	238.943925	255	2959134012	870039193	255	0.000642	0.000515	0.000127	53	735	0	0	3	0	8	1	1	4	0	0	0	12	3	0	Normal	0
1097	25.87505	tcp	-	FIN	16	18	1272	2572	1.27536	31	29	368.849548	751.302917	4	4	1724.9809	1617.14875	197817.3377	5840.7935	255	61933328	62266513	255	0.000795	0.000648	0.000147	80	143	0	0	11	0	11	1	1	1	0	0	0	12	9	0	Normal	0
1098	21.396406	tcp	-	FIN	64	66	3806	51808	6.02905	31	29	1400.98291	19077.5957	7	26	339.620006	329.165969	48531.4228	47793.19682	255	3341580529	1192315177	255	0.000758	0.00061	0.000148	59	785	0	0	16	0	3	1	1	8	0	0	0	7	11	0	Normal	0
1099	2.472218	tcp	-	FIN	16	18	1540	1644	13.348337	31	29	4672.727051	5025.446777	4	4	164.790606	144.423641	11927.33258	289.964688	255	3774100565	3378026780	255	0.017188	0.017012	0.000176	96	91	0	0	12	0	10	12	1	6	0	0	0	12	9	0	Normal	0
1100	2.651012	tcp	-	FIN	16	18	1540	1644	12.448077	31	29	4357.581055	4686.512207	4	4	189.320783	155.698125	11550.23382	277.456156	255	4102294118	1179248217	255	0.004932	0.004143	0.000789	96	91	0	0	14	0	18	13	2	7	0	0	0	14	17	0	Normal	0
1101	1.83599	tcp	-	FIN	40	42	2558	23162	44.117889	31	29	10871.51953	98523.41406	7	14	47.06854	44.767611	0	2786.459398	255	421937203	540279371	255	0.000637	0.000515	0.000122	64	551	0	0	7	0	4	1	1	1	0	0	0	4	8	0	Normal	0
1102	2.852472	tcp	-	FIN	16	18	1540	1644	11.568913	31	29	4049.820557	4355.520508	4	4	190.138734	167.761828	13076.48033	353.727219	255	219490026	1015822479	255	0.000656	0.000515	0.000141	96	91	0	0	21	0	7	21	1	4	0	0	0	21	6	0	Normal	0
1103	2.621883	tcp	-	FIN	16	18	1540	1644	12.586374	31	29	4405.993652	4738.579102	4	4	174.77073	156.482	10732.17144	280.783531	255	2329909829	3366032108	255	0.118986	0.11817	0.000816	96	91	0	0	21	0	12	21	1	9	0	0	0	21	11	0	Normal	0
1104	0.022305	tcp	-	FIN	16	18	1540	1644	1479.488866	31	29	517910.7813	557005.125	4	4	1.466333	1.284177	91.066622	2.50151	255	3352492213	3362200743	255	0.00058	0.00047	0.00011	96	91	0	0	19	0	14	12	1	13	0	0	0	18	21	0	Normal	0
1105	2.576626	tcp	-	FIN	16	18	1540	1644	12.807446	31	29	4483.382324	4821.80957	4	4	171.748204	154.36575	10824.21825	342.660625	255	1476921103	1216455351	255	0.107582	0.106771	0.000811	96	91	0	0	8	0	11	7	1	5	0	0	0	9	9	0	Normal	0
1106	2.875406	tcp	-	FIN	30	42	2302	34406	24.692165	31	29	6193.212402	93446.28125	5	15	99.139516	70.279151	7444.403099	6499.022394	255	806972311	987857147	255	0.073162	0.064239	0.008923	77	819	0	0	6	0	9	6	1	2	0	0	0	6	9	0	Normal	0
1107	0.00101	udp	dns	CON	2	2	132	164	2970.297008	31	29	522772.2813	649504.9375	0	0	0.008	0.008	0	0	0	0	0	0	0	0	0	66	82	0	0	2	0	5	2	1	1	0	0	0	18	1	0	Normal	0
1108	2.892194	tcp	-	FIN	30	42	2302	34406	24.548837	31	29	6157.263184	92903.86719	5	15	99.720136	72.287152	6672.814203	5744.573945	255	541938857	3172855590	255	0.000817	0.000705	0.000112	77	819	0	0	6	0	8	6	1	1	0	0	0	6	5	0	Normal	0
1109	0.014147	tcp	-	FIN	16	18	1540	1644	2332.649968	31	29	816568.875	878207.375	4	4	0.922267	0.804706	61.672788	1.413453	255	1567101652	1573097438	255	0.000569	0.000461	0.000108	96	91	0	0	19	0	14	12	1	13	0	0	0	18	21	0	Normal	0
1110	2.118854	tcp	-	FIN	16	18	1540	1644	15.574456	31	29	5452.003418	5863.546875	4	4	141.234796	131.044563	9544.863106	231.012297	255	1217038803	3673819693	255	0.027975	0.02214	0.005835	96	91	0	0	11	0	16	10	1	5	0	0	0	12	16	0	Normal	0
1111	0.018967	tcp	-	FIN	16	18	1540	1644	1739.863904	31	29	609057.8125	655032.375	4	4	1.233667	1.087471	75.518606	2.183521	255	1567103349	3716346844	255	0.000593	0.000477	0.000116	96	91	0	0	19	0	14	12	1	13	0	0	0	18	21	0	Normal	0
1112	2.728969	tcp	-	FIN	16	18	1540	1644	12.092478	31	29	4233.100098	4552.634766	4	4	181.909402	169.179313	12142.24045	286.062469	255	3252360455	3484819098	255	0.023956	0.022099	0.001857	96	91	0	0	14	0	16	13	1	4	0	0	0	14	16	0	Normal	0
1113	1.533596	tcp	-	FIN	16	18	1540	1644	21.518052	31	29	7532.622559	8101.220703	4	4	109.519717	90.178414	6590.980394	184.934922	255	3842424337	1847298682	255	0.000678	0.000555	0.000123	96	91	0	0	21	0	16	21	1	3	0	0	0	21	16	0	Normal	0
1114	0.003834	tcp	http	FIN	8	10	1052	824	4434.011372	31	29	1921752.75	1548252.5	2	2	0.498429	0.367111	31.681718	0.664426	255	3712486924	1568089896	255	0.000653	0.000526	0.000127	132	82	1	83	2	0	14	2	1	13	0	0	1	18	1	0	Normal	0
1115	2.05706	tcp	-	FIN	16	18	1540	1644	16.042313	31	29	5615.781738	6039.6875	4	4	137.105873	120.974766	8515.096558	270.585875	255	3012361099	3869067128	255	0.000975	0.000488	0.000487	96	91	0	0	20	0	1	1	1	1	0	0	0	3	3	0	Normal	0
1116	1.875142	udp	-	CON	4	4	568	304	3.733051	31	29	1817.462402	972.726318	0	0	589.669688	593.607313	833.916687	839.482562	0	0	0	0	0	0	0	142	76	0	0	12	0	2	1	1	1	0	0	0	1	8	0	Normal	0
1117	0.015454	tcp	-	FIN	16	18	1540	1644	2135.369503	31	29	747508.75	803934.25	4	4	1.008867	0.820412	64.32708	1.511605	255	3352488045	3363281803	255	0.001674	0.001502	0.000172	96	91	0	0	19	0	14	12	1	13	0	0	0	18	21	0	Normal	0
1118	31.518587	tcp	-	FIN	64	66	3806	51808	4.092823	31	29	951.057861	12950.83398	7	26	500.28444	500.283169	114034.7962	114063.1238	255	958395366	958780811	255	0.000886	0.000724	0.000162	59	785	0	0	5	0	1	1	1	2	0	0	0	2	6	0	Normal	0
1119	25.004278	tcp	-	FIN	64	66	3806	51808	5.159117	31	29	1198.834839	16324.88672	7	26	396.888044	390.68155	86966.61305	86941.98834	255	781940328	782287711	255	0.000776	0.00064	0.000136	59	785	0	0	20	0	1	1	1	5	0	0	0	3	19	0	Normal	0
1120	0.001001	udp	dns	CON	2	2	146	178	2997.002832	31	29	583416.5625	711288.6875	0	0	0.006	0.002	0	0	0	0	0	0	0	0	0	73	89	0	0	2	0	4	2	1	1	0	0	0	9	1	0	Normal	0
1121	26.430616	tcp	-	FIN	24	24	4448	2768	1.778241	31	29	1290.321777	803.008118	7	7	1149.143674	1149.130125	155767.3617	4791.9575	255	3879003094	1788283944	255	0.00079	0.000617	0.000173	185	115	0	0	17	0	1	1	1	7	0	0	0	1	11	0	Normal	0
1122	12.671009	tcp	-	FIN	78	80	4550	72810	12.390489	31	29	2836.080322	45394.96484	7	33	166.719644	160.384499	34338.48369	34120.81589	255	1719482744	3869393521	255	0.00075	0.000606	0.000144	58	910	0	0	20	0	2	1	1	1	0	0	0	3	8	0	Normal	0
1123	21.86084	tcp	-	FIN	64	68	3806	51912	5.99245	31	29	1371.218994	18718.03711	7	26	358.369016	326.272045	75570.5544	72149.85596	255	2639836097	494777920	255	0.000725	0.000597	0.000128	59	763	0	0	5	0	1	1	1	3	0	0	0	2	14	0	Normal	0
1124	23.359533	tcp	ssh	FIN	62	58	5928	8010	5.09428	31	29	1997.6427	2695.944336	14	17	382.943175	417.119122	79445.5181	82780.86652	255	314453311	314842321	255	0.000871	0.00073	0.000141	96	138	0	0	1	0	7	1	1	2	0	0	0	3	1	0	Normal	0
1125	3.595851	tcp	-	FIN	16	18	1540	1644	9.177244	31	29	3212.591553	3455.093262	4	4	239.700469	211.457766	18290.63671	455.421156	255	661944113	1332485449	255	0.001244	0.001068	0.000176	96	91	0	0	9	0	16	8	1	3	0	0	0	10	14	0	Normal	0
1126	1.05681	tcp	http	FIN	14	18	1684	10168	29.33356	31	29	11839.40332	72701.8125	3	5	81.267231	61.814176	8774.015639	7682.735063	255	847100092	2996692014	255	0.006108	0.005966	0.000142	120	565	1	3924	1	0	3	1	1	1	0	0	1	5	2	0	Normal	0
1127	3.548108	tcp	-	FIN	16	18	1540	1644	9.300731	31	29	3255.81958	3501.584473	4	4	236.487131	211.683562	19127.23368	591.783188	255	1381944124	1640041102	255	0.163016	0.161162	0.001854	96	91	0	0	20	0	16	17	1	6	0	0	0	18	14	0	Normal	0
1128	3.023246	tcp	-	FIN	16	18	1540	1644	10.91542	31	29	3821.058594	4109.490234	4	4	201.527662	176.336469	12867.45714	335.305375	255	2689905813	1391072056	255	0.219279	0.025523	0.193756	96	91	0	0	17	0	21	15	1	6	0	0	0	17	19	0	Normal	0
1129	0.844853	tcp	-	FIN	42	42	2662	23162	98.241945	31	29	24610.19922	214105.8906	7	14	20.598414	20.593488	0	35.361562	255	2212485830	3015561512	255	0.000641	0.000516	0.000125	63	551	0	0	4	0	7	1	1	1	0	0	0	2	10	0	Normal	0
1130	3.000896	tcp	-	FIN	16	18	1540	1644	10.996716	31	29	3849.51709	4140.09668	4	4	200.03646	184.920437	17455.65895	345.645969	255	1804519548	3627017701	255	0.042958	0.042161	0.000797	96	91	0	0	17	0	5	15	1	4	0	0	0	17	4	0	Normal	0
1131	0.57885	tcp	-	FIN	16	18	1540	1644	57.009591	31	29	19956.8125	21463.24805	4	4	38.569199	35.797688	2540.82204	67.63232	255	2779133947	698557157	255	0.006965	0.006086	0.000879	96	91	0	0	12	0	15	10	1	5	0	0	0	12	15	0	Normal	0
1132	0.992376	udp	-	CON	4	4	568	312	7.053778	31	29	3434.182129	1886.381714	0	0	325.684656	315.986656	460.582719	446.8705	0	0	0	0	0	0	0	142	78	0	0	16	0	5	3	1	2	0	0	0	7	3	0	Normal	0
1133	0.707596	tcp	-	FIN	16	18	1540	1644	46.636781	31	29	16325.7002	17558.04102	4	4	47.152534	41.557117	3504.651279	110.351219	255	209552680	2793786542	255	0.001247	0.00112	0.000127	96	91	0	0	17	0	10	15	1	7	0	0	0	17	11	0	Normal	0
1134	0.010215	tcp	http	FIN	8	10	1052	824	1664.219245	31	29	721292.1875	581106.1875	2	2	1.411	1.082444	96.770001	1.87802	255	3674936232	1530456344	255	0.000591	0.00047	0.000121	132	82	1	83	1	0	3	1	1	1	0	0	1	17	1	0	Normal	0
1135	0.022315	tcp	-	FIN	16	18	1540	1644	1478.825951	31	29	517678.7188	556755.5625	4	4	1.463333	1.284647	88.051511	2.472336	255	3352490528	3356935828	255	0.00059	0.000473	0.000117	96	91	0	0	19	0	14	12	1	13	0	0	0	18	21	0	Normal	0
1136	3.680405	tcp	-	FIN	16	18	1540	1644	8.966405	31	29	3138.785156	3375.715576	4	4	245.338942	215.554125	18217.9468	401.57625	255	3444872265	1238040386	255	0.016818	0.015982	0.000836	96	91	0	0	20	0	7	17	1	4	0	0	0	18	6	0	Normal	0
1137	3.963971	tcp	-	FIN	16	18	1540	1644	8.324985	31	29	2914.249512	3134.230957	4	4	264.2446	247.6605	17353.65142	518.786562	255	3444874013	3234710038	255	0.001522	0.0014	0.000122	96	91	0	0	20	0	7	17	1	4	0	0	0	18	6	0	Normal	0
1138	0.022311	tcp	-	FIN	16	18	1540	1644	1479.091021	31	29	517771.5	556855.375	4	4	1.467133	1.284118	90.476897	2.493656	255	3352491410	1212093681	255	0.000582	0.000477	0.000105	96	91	0	0	19	0	14	12	1	13	0	0	0	18	21	0	Normal	0
1139	3.634603	tcp	-	FIN	16	18	1540	1644	9.079396	31	29	3178.338867	3418.255127	4	4	242.284864	223.478938	18922.0797	380.676438	255	3954103047	3414028952	255	0.099725	0.058937	0.040788	96	91	0	0	17	0	5	15	1	4	0	0	0	17	4	0	Normal	0
1140	1.640271	tcp	-	FIN	40	42	2558	23162	49.382085	31	29	12168.72168	110279.3438	7	14	42.048794	39.993267	2614.024477	2547.180736	255	3806495356	2372328512	255	0.000675	0.000544	0.000131	64	551	0	0	4	0	5	1	1	1	0	0	0	2	3	0	Normal	0
1141	3.451373	tcp	-	FIN	28	42	2198	34406	19.992043	31	29	4913.986328	77851.91406	5	15	138.041562	84.104628	297.447313	7862.109245	255	3637390966	3306031882	255	0.088025	0.087188	0.000837	79	819	0	0	6	0	15	6	1	6	0	0	0	7	15	0	Normal	0
1142	0.031147	tcp	smtp	FIN	52	40	37358	3276	2921.629743	31	29	9410858	820624.8125	18	8	0.61572	0.786795	47.71684	2.220816	255	3476686520	3473548404	255	0.000582	0.000459	0.000123	718	82	0	0	1	0	5	1	1	1	0	0	0	5	1	0	Normal	0
1143	4.001315	tcp	-	FIN	16	18	1540	1644	8.247288	31	29	2887.050781	3104.979248	4	4	266.729787	231.663938	18265.49992	614.710312	255	1059489019	3344425470	255	0.063923	0.063027	0.000896	96	91	0	0	6	0	15	6	1	6	0	0	0	7	15	0	Normal	0
1144	7.499157	tcp	-	FIN	16	18	1272	2572	4.400495	31	29	1272.676392	2592.291504	4	4	499.889675	468.656187	43751.83242	1259.91525	255	2934096850	784862359	255	0.000793	0.000649	0.000144	80	143	0	0	5	0	16	2	1	3	0	0	0	3	14	0	Normal	0
1145	0.001137	udp	dns	CON	2	2	146	178	2638.522328	31	29	513632.3438	626209.3125	0	0	0.009	0.009	0	0	0	0	0	0	0	0	0	73	89	0	0	2	0	1	1	1	2	0	0	0	5	3	0	Normal	0
1146	20.124041	tcp	-	FIN	28	30	4656	3080	2.832433	31	29	1784.92981	1183.857666	7	7	745.322829	693.9135	96472.87564	2860.966	255	2296552056	2295527327	255	0.000676	0.000539	0.000137	166	103	0	0	1	0	3	1	1	1	0	0	0	3	3	0	Normal	0
1147	22.079296	tcp	-	FIN	66	66	3910	51808	5.93316	31	29	1395.334351	18487.54492	7	26	356.112646	350.454531	0	2251.944	255	854451830	3000186966	255	0.000793	0.000648	0.000145	59	785	0	0	12	0	3	1	1	1	0	0	0	12	3	0	Normal	0
1148	0.050929	tcp	-	FIN	30	42	2302	34406	1394.0977	31	29	349663.25	5275894	5	15	1.745448	1.229415	103.238736	80.601485	255	3532489358	1390535904	255	0.000644	0.00052	0.000124	77	819	0	0	11	0	6	5	1	6	0	0	0	8	8	0	Normal	0
1149	17.477179	tcp	-	FIN	78	82	4550	72914	9.097578	31	29	2056.167236	32968.70703	7	33	226.971878	215.760049	48514.37527	47305.34267	255	1526965573	3676871719	255	0.000737	0.000603	0.000134	58	889	0	0	5	0	7	1	1	2	0	0	0	3	6	0	Normal	0
1150	17.942921	tcp	smtp	FIN	52	40	37230	3276	5.071638	31	29	16280.51563	1424.517212	18	8	351.814923	460.055687	60556.33158	2144.128	255	3556550106	3553540779	255	0.000886	0.000741	0.000145	716	82	0	0	1	0	4	1	1	3	0	0	0	8	1	0	Normal	0
1151	0.023481	tcp	-	FIN	16	18	1540	1644	1405.39158	31	29	491972.2188	529108.625	4	4	1.545	1.352353	99.718492	2.917833	255	3532490302	1391084987	255	0.000595	0.000484	0.000111	96	91	0	0	11	0	6	5	1	6	0	0	0	8	8	0	Normal	0
1152	17.601128	tcp	ssh	FIN	106	114	9400	12298	12.442385	31	29	4232.456055	5541.008789	26	31	169.238439	158.563297	42654.37421	0	255	1466967184	1467286662	255	0.000742	0.000589	0.000153	89	108	0	0	1	0	16	1	1	1	0	0	0	7	2	0	Normal	0
1153	27.368465	tcp	-	FIN	16	18	1272	2572	1.205767	31	29	348.722504	710.306519	4	4	1824.407267	1609.86775	203145.6524	5814.8905	255	4058998633	4059351184	255	0.000839	0.000695	0.000144	80	143	0	0	5	0	16	2	1	3	0	0	0	3	14	0	Normal	0
1154	0.001113	udp	dns	CON	2	2	132	164	2695.417846	31	29	474393.5313	589398.0625	0	0	0.009	0.008	0	0	0	0	0	0	0	0	0	66	82	0	0	2	0	3	1	1	2	0	0	0	3	2	0	Normal	0
1155	15.766935	tcp	-	FIN	64	68	3806	51912	8.308526	31	29	1901.193848	25952.53906	7	26	250.263307	235.318181	46129.8424	44730.11872	255	519483217	2665198214	255	0.000743	0.000608	0.000135	59	763	0	0	12	0	5	1	1	5	0	0	0	12	5	0	Normal	0
1156	0.003853	tcp	http	FIN	8	10	1052	824	4412.146377	31	29	1912276.125	1540617.75	2	2	0.502286	0.372889	32.532379	0.663467	255	3532487071	1388143878	255	0.000607	0.000493	0.000114	132	82	1	83	2	0	3	1	1	2	0	0	1	3	1	0	Normal	0
1157	0.691843	tcp	-	FIN	16	18	1540	1644	47.698685	31	29	16697.42969	17957.83203	4	4	46.101065	40.666293	3209.16496	101.503938	255	209553446	671824878	255	0.000638	0.000507	0.000131	96	91	0	0	17	0	10	15	1	7	0	0	0	17	11	0	Normal	0
1158	0.621307	tcp	-	FIN	16	18	1540	1644	53.113838	31	29	18593.0625	19996.55469	4	4	41.398199	36.245766	2825.808328	85.535359	255	209554959	2885334001	255	0.005269	0.005123	0.000146	96	91	0	0	17	0	10	15	1	7	0	0	0	17	11	0	Normal	0
1159	32.558571	tcp	-	FIN	16	18	1272	2572	1.013558	31	29	293.13327	597.07782	4	4	2170.549167	1915.174125	163598.3877	4473.944	255	3304030605	3304350904	255	0.000735	0.000603	0.000132	80	143	0	0	17	0	3	1	1	1	0	0	0	2	4	0	Normal	0
1160	1.033965	tcp	-	FIN	30	42	2302	34406	68.667702	31	29	17223.01953	259869.5313	5	15	35.639344	25.205806	3629.136917	3260.71422	255	689551250	724868304	255	0.001562	0.000524	0.001038	77	819	0	0	12	0	21	10	1	7	0	0	0	11	19	0	Normal	0
1161	1.723187	udp	-	CON	4	4	520	304	4.062241	31	29	1810.598633	1058.503784	0	0	367.336	289.699656	519.485906	409.693656	0	0	0	0	0	0	0	130	76	0	0	12	0	21	1	1	7	0	0	0	11	19	0	Normal	0
1162	41.059845	tcp	-	FIN	64	66	3806	51808	3.141756	31	29	730.056335	9941.391602	7	26	684.324514	631.679431	106366.5822	102238.4542	255	529424940	529785296	255	0.00086	0.000677	0.000183	59	785	0	0	9	0	1	1	1	1	0	0	0	1	4	0	Normal	0
1163	0.894556	tcp	-	FIN	16	18	1540	1644	36.88981	31	29	12913.66895	13888.4541	4	4	59.615666	52.558648	4805.701281	144.399484	255	2839132766	2894639955	255	0.001222	0.00105	0.000172	96	91	0	0	12	0	21	10	1	7	0	0	0	11	19	0	Normal	0
1164	0.17836	tcp	-	FIN	16	18	1540	1644	185.019062	31	29	64767.88672	69656.875	4	4	12.714	11.118125	723.863584	21.564824	255	1289553668	3453172139	255	0.000583	0.000469	0.000114	96	91	0	0	5	0	16	5	1	3	0	0	0	8	14	0	Normal	0
1165	37.058224	tcp	-	FIN	22	26	1920	4416	1.268274	31	29	395.70163	916.827515	6	6	1764.657125	1482.30252	175568.7069	160919.7435	255	2747324529	602280918	255	0.00078	0.000639	0.000141	87	170	0	0	4	0	3	1	1	1	0	0	0	1	17	0	Normal	0
1166	0.061111	tcp	-	FIN	16	18	1540	1644	540.000987	31	29	189033.0781	203302.1875	4	4	4.048667	3.567	260.543422	7.082491	255	3619131955	3638130712	255	0.000596	0.000469	0.000127	96	91	0	0	20	0	21	17	1	5	0	0	0	18	19	0	Normal	0
1167	0.244214	tcp	-	FIN	30	42	2302	34406	290.728625	31	29	72919.65625	1100248.125	5	15	8.710358	5.943951	515.839914	390.606959	255	1229552248	3396010480	255	0.001296	0.000509	0.000787	77	819	0	0	20	0	15	17	1	3	0	0	0	18	15	0	Normal	0
1168	17.521906	tcp	-	FIN	64	66	3806	51808	7.362213	31	29	1710.772827	23296.0957	7	26	278.119585	273.770025	16324.48469	16444.51541	255	1924515167	1924842443	255	0.000769	0.000615	0.000154	59	785	0	0	7	0	3	1	1	3	0	0	0	1	17	0	Normal	0
1169	3.220552	tcp	-	FIN	16	18	1540	1644	10.246691	31	29	3586.962646	3857.723877	4	4	214.682469	189.376937	12246.12499	395.46	255	544522831	1358302402	255	0.001944	0.001143	0.000801	96	91	0	0	17	0	21	15	1	6	0	0	0	17	19	0	Normal	0
1170	3.540375	tcp	-	FIN	16	18	1540	1644	9.321047	31	29	3262.931152	3509.232666	4	4	236.003194	208.130297	16659.70304	481.496562	255	1059487200	3507624795	255	0.002994	0.002151	0.000843	96	91	0	0	6	0	15	6	1	6	0	0	0	7	15	0	Normal	0
1171	0.677983	tcp	-	FIN	38	40	2438	18508	113.572172	31	29	28012.50195	212937.5	7	13	18.315486	17.827526	1073.288704	1059.815502	255	702066167	1119715527	255	0.000642	0.000534	0.000108	64	463	0	0	3	0	4	1	1	3	0	0	0	3	10	0	Normal	0
1172	3.840374	tcp	-	FIN	16	18	1540	1644	8.592913	31	29	3008.040283	3235.101562	4	4	256.002988	238.322375	14877.6576	532.839812	255	3599845989	3328217094	255	0.027986	0.027215	0.000771	96	91	0	0	9	0	6	8	1	5	0	0	0	10	8	0	Normal	0
1173	0.023515	tcp	-	FIN	16	18	1540	1644	1403.359613	31	29	491260.9063	528343.625	4	4	1.657	1.355882	100.921048	2.795187	255	3532491231	3536997022	255	0.000587	0.000461	0.000126	96	91	0	0	11	0	4	1	1	1	0	0	0	3	10	0	Normal	0
1174	3.59494	tcp	-	FIN	30	42	2302	34406	19.749982	31	29	4953.629395	74742.83594	5	15	123.952172	89.821102	9772.08429	8788.058109	255	544520216	1238688800	255	0.00222	0.002095	0.000125	77	819	0	0	17	0	21	15	2	6	0	0	0	17	19	0	Normal	0
1175	3.628861	tcp	-	FIN	16	18	1540	1644	9.093763	31	29	3183.368164	3423.663818	4	4	241.901136	213.432406	19083.23317	375.991031	255	3954102218	1228874746	255	0.000662	0.000509	0.000153	96	91	0	0	17	0	5	15	1	4	0	0	0	17	4	0	Normal	0
1176	2.350651	tcp	-	FIN	28	30	4256	3080	24.248602	31	29	13967.19434	10135.06445	7	7	87.049367	81.038687	5416.384778	143.9495	255	3279970608	2003199750	255	0.000649	0.000525	0.000124	152	103	0	0	3	0	4	1	1	3	0	0	0	3	10	0	Normal	0
1177	3.532338	tcp	-	FIN	16	18	1540	1644	9.342255	31	29	3270.355225	3517.217285	4	4	235.466931	235.407734	19476.48462	350.20375	255	819491334	3349517268	255	0.001393	0.001221	0.000172	96	91	0	0	9	0	6	8	1	5	0	0	0	10	8	0	Normal	0
1178	3.679053	tcp	-	FIN	16	18	1540	1644	8.969699	31	29	3139.938477	3376.955811	4	4	245.240138	215.817766	16922.86921	510.765656	255	661943119	1265641826	255	0.046975	0.010143	0.036832	96	91	0	0	9	0	16	8	1	3	0	0	0	10	14	0	Normal	0
1179	2.984958	tcp	-	FIN	28	30	4256	3080	19.095746	31	29	10999.15039	7981.352051	7	7	110.542744	102.890586	7027.190538	187.959359	255	3099971555	3668425144	255	0.001285	0.001126	0.000159	152	103	0	0	2	0	3	1	1	1	0	0	0	1	17	0	Normal	0
1180	4.080146	tcp	-	FIN	30	42	2302	34406	17.401339	31	29	4364.549805	65854.50781	5	15	140.664554	99.503048	13343.71285	12137.36306	255	2807327723	1162086705	255	0.000968	0.00052	0.000448	77	819	0	0	9	0	16	8	1	3	0	0	0	10	14	0	Normal	0
1181	3.499504	tcp	-	FIN	30	42	2302	34406	20.288589	31	29	5088.721191	76781.16406	5	15	120.662416	89.347589	9871.248431	7384.826601	255	3252357883	1208667270	255	0.015859	0.014947	0.000912	77	819	0	0	5	0	4	5	1	3	0	0	0	8	3	0	Normal	0
1182	1.296962	tcp	-	FIN	66	66	3910	51808	101.005271	31	29	23753.97266	314729.3438	7	26	20.259485	19.944416	1181.516395	31.240299	255	2512483262	2512741649	255	0.000717	0.000574	0.000143	59	785	0	0	3	0	4	1	1	3	0	0	0	3	10	0	Normal	0
1183	3.272885	tcp	-	FIN	16	18	1540	1644	10.082847	31	29	3529.607666	3796.039062	4	4	233.753288	192.457125	13292.21901	385.335125	255	2689908461	3471257254	255	0.001967	0.001112	0.000855	96	91	0	0	17	0	21	15	1	6	0	0	0	17	19	0	Normal	0
1184	3.288915	tcp	-	FIN	16	18	1540	1644	10.033704	31	29	3512.404541	3777.537598	4	4	219.238996	193.333469	13651.54313	388.561125	255	2689907548	1241065229	255	0.003061	0.002237	0.000824	96	91	0	0	17	0	21	15	1	6	0	0	0	17	19	0	Normal	0
1185	3.788973	tcp	-	FIN	42	42	2662	23162	21.905672	31	29	5487.502441	47740.64063	7	14	92.380368	92.400172	6106.656533	169.798484	255	1955230	3286928932	255	0.000751	0.000563	0.000188	63	551	0	0	17	0	1	1	1	2	0	0	0	2	12	0	Normal	0
1186	3.965104	tcp	-	FIN	16	18	1540	1644	8.322606	31	29	2913.416504	3133.335205	4	4	264.3188	245.035313	16064.10867	555.211063	255	1059490765	3405612322	255	0.090499	0.044536	0.045963	96	91	0	0	6	0	15	6	1	6	0	0	0	7	15	0	Normal	0
1187	1.698724	tcp	-	FIN	42	42	2662	23162	48.860202	31	29	12239.77539	106484.6328	7	14	41.424781	41.420465	4096.32708	123.013336	255	1192003116	3294702392	255	0.000604	0.000481	0.000123	63	551	0	0	17	0	5	1	1	2	0	0	0	9	4	0	Normal	0
1188	2.175446	tcp	-	FIN	30	42	2302	34406	32.636985	31	29	8185.907715	123513.0625	5	15	77.683286	53.950426	5018.5113	4537.943633	255	1697036946	1832641659	255	0.019254	0.017425	0.001829	77	819	0	0	20	0	4	17	1	1	0	0	0	18	3	0	Normal	0
1189	10.681827	tcp	ssh	FIN	62	60	5928	8114	11.327651	31	29	4368.541016	5975.756836	14	17	175.111915	187.386979	29154.07868	29834.99048	255	3521581430	1372334443	255	0.00079	0.000638	0.000152	96	135	0	0	2	0	21	2	1	2	0	0	0	3	1	0	Normal	0
1190	0.00096	udp	dns	CON	2	2	132	164	3125.000079	31	29	550000	683333.375	0	0	0.003	0.006	0	0	0	0	0	0	0	0	0	66	82	0	0	2	0	15	1	1	7	0	0	0	11	2	0	Normal	0
1191	0.582864	tcp	-	FIN	16	18	1540	1644	56.616982	31	29	19819.375	21315.43555	4	4	38.836934	34.21941	2530.440284	71.277789	255	629554657	706096559	255	0.002009	0.001133	0.000876	96	91	0	0	12	0	15	10	1	5	0	0	0	12	15	0	Normal	0
1192	0.494848	tcp	-	FIN	16	18	1540	1644	66.687143	31	29	23344.54102	25106.69922	4	4	32.966867	29.080824	2156.574515	60.385434	255	749558053	820000983	255	0.00062	0.000468	0.000152	96	91	0	0	12	0	5	10	1	5	0	0	0	12	5	0	Normal	0
1193	0.024759	tcp	-	FIN	16	18	1540	1644	1332.848652	31	29	466577.8125	501797.3125	4	4	1.630533	1.428765	97.792896	2.694649	255	2289202267	145333656	255	0.000588	0.000466	0.000122	96	91	0	0	11	0	15	6	1	7	0	0	0	11	17	0	Normal	0
1194	0.526311	tcp	-	FIN	16	18	1540	1644	62.700573	31	29	21949	23605.81641	4	4	35.065332	30.714412	2163.356913	62.680074	255	629550806	2861943413	255	0.004297	0.004165	0.000132	96	91	0	0	12	0	15	10	1	5	0	0	0	12	15	0	Normal	0
1195	0.653005	tcp	-	FIN	30	42	2302	34406	108.72811	31	29	27270.84766	411476.1875	5	15	22.504965	15.914805	1594.618029	1394.52158	255	2894942233	2946201246	255	0.000603	0.000489	0.000114	77	819	0	0	12	0	5	10	1	5	0	0	0	12	5	0	Normal	0
1196	0.46021	udp	-	CON	4	4	568	304	15.210448	31	29	7405.314941	3963.407959	0	0	148.341328	87.627	209.77925	123.910562	0	0	0	0	0	0	0	142	76	0	0	8	0	15	1	1	4	0	0	0	6	17	0	Normal	0
1197	0.94073	tcp	-	FIN	30	42	2302	34406	75.473305	31	29	18929.98047	285625	5	15	32.428105	22.931659	2491.299631	2492.893529	255	2354938467	642529579	255	0.00067	0.000529	0.000141	77	819	0	0	17	0	10	15	1	7	0	0	0	17	11	0	Normal	0
1198	0.766252	tcp	-	FIN	16	18	1540	1644	43.066773	31	29	15075.98047	16213.98731	4	4	51.059534	45.046941	4078.031483	119.32068	255	2839134294	2975014621	255	0.000581	0.000451	0.00013	96	91	0	0	12	0	21	10	1	7	0	0	0	11	19	0	Normal	0
1199	10.958923	tcp	-	FIN	22	26	1920	4416	4.288742	31	29	1338.087646	3100.304443	6	6	521.833214	438.33267	36253.61344	33223.02178	255	4094934119	4095230240	255	0.000741	0.000596	0.000145	87	170	0	0	17	0	15	1	1	3	0	0	0	9	17	0	Normal	0
1200	1.320912	tcp	-	FIN	16	18	1540	1644	24.982739	31	29	8745.472656	9405.623047	4	4	94.325859	77.632531	7043.753355	141.057953	255	1757035293	314165973	255	0.001275	0.001158	0.000117	96	91	0	0	12	0	10	10	1	4	0	0	0	11	11	0	Normal	0
1201	6.148679	tcp	-	FIN	16	18	1272	2572	5.367007	31	29	1552.203369	3161.654785	4	4	439.165859	361.648531	31138.78306	817.818562	255	4249901506	4250235441	255	0.000789	0.000645	0.000144	80	143	0	0	17	0	10	1	1	7	0	0	0	17	11	0	Normal	0
1202	0.017135	tcp	http	FIN	8	10	1052	824	992.121397	31	29	429997.0938	346425.4375	2	2	2.288714	1.841333	148.551867	3.224592	255	3439131142	3441805072	255	0.000962	0.000562	0.0004	132	82	1	83	1	0	21	1	1	2	0	0	1	8	1	0	Normal	0
1203	0.076734	tcp	-	FIN	16	18	1540	1644	430.057086	31	29	150546.0469	161909.9844	4	4	5.094333	4.485706	314.88871	7.845301	255	3619135083	3636767818	255	0.000586	0.000471	0.000115	96	91	0	0	20	0	21	17	1	5	0	0	0	18	19	0	Normal	0
1204	3.249403	tcp	-	FIN	30	42	2302	34406	21.850168	31	29	5480.391113	82690.88281	5	15	112.035657	80.955723	10812.90013	10152.37839	255	2832358375	1179245007	255	0.011403	0.011165	0.000238	77	819	0	0	12	0	6	10	1	1	0	0	0	12	8	0	Normal	0
1205	36.641819	tcp	-	FIN	22	26	1920	4416	1.282687	31	29	400.198486	927.246521	6	6	1832.072563	1465.64652	201199.6833	179966.32	255	3651514608	1502272758	255	0.000798	0.000643	0.000155	87	170	0	0	10	0	3	4	1	2	0	0	0	6	4	0	Normal	0
1206	3.821688	tcp	-	FIN	16	18	1540	1644	8.634928	31	29	3022.748047	3250.919434	4	4	254.757454	224.775875	16726.18228	497.163563	255	3599845127	1162645650	255	0.000625	0.000497	0.000128	96	91	0	0	9	0	6	8	1	5	0	0	0	10	8	0	Normal	0
1207	3.532978	tcp	-	FIN	16	18	1540	1644	9.340562	31	29	3269.762695	3516.580078	4	4	235.505335	205.465172	19524.65737	416.905125	255	819492251	1224843239	255	0.040238	0.040069	0.000169	96	91	0	0	9	0	6	8	1	5	0	0	0	10	8	0	Normal	0
1208	43.541569	tcp	http	FIN	360	746	19202	1087890	25.378047	31	29	3518.292969	199612.8281	2	370	121.284845	58.444249	46460.84211	32274.72343	255	1416915617	1418311566	255	0.000813	0.000621	0.000192	53	1458	1	524288	2	0	5	1	1	1	0	0	1	6	3	0	Normal	0
1209	3.823484	tcp	-	FIN	30	42	2302	34406	18.569452	31	29	4657.532227	70275.17188	5	15	131.833211	94.966527	11995.328	11320.00525	255	1741937992	1029842573	255	0.026463	0.02482	0.001643	77	819	0	0	1	0	21	1	1	2	0	0	0	3	19	0	Normal	0
1210	3.527888	tcp	-	FIN	30	42	2302	34406	20.125355	31	29	5047.779297	76163.41406	5	15	121.623141	88.184748	9419.542324	7588.8655	255	219489108	3164797191	255	0.000607	0.000494	0.000113	77	819	0	0	20	0	21	17	1	5	0	0	0	18	19	0	Normal	0
1211	4.053662	tcp	-	FIN	16	18	1540	1644	8.140788	31	29	2849.769043	3064.883301	4	4	270.222146	236.445703	17566.13212	524.619563	255	3444876558	1196662843	255	0.034951	0.034084	0.000867	96	91	0	0	20	0	7	17	1	4	0	0	0	18	6	0	Normal	0
1212	43.239883	tcp	http	FIN	354	746	18890	1087890	25.41635	31	29	3485.115723	201005.5313	2	370	123.189738	58.039379	45176.75988	31149.18747	255	2076912432	4227751753	255	0.000698	0.000552	0.000146	53	1458	1	524288	2	0	5	1	1	1	0	0	1	1	3	0	Normal	0
1213	4.34164	tcp	-	FIN	30	42	2302	34406	16.353267	31	29	4101.675781	61888.13281	5	15	149.700791	108.528725	13727.2537	10607.51641	255	1299486686	1088697357	255	0.0006	0.000488	0.000112	77	819	0	0	20	0	7	17	1	4	0	0	0	18	6	0	Normal	0
1214	3.205728	tcp	-	FIN	16	18	1540	1644	10.294073	31	29	3603.549561	3875.562744	4	4	213.693471	199.471438	19157.44076	528.9415	255	1381939291	1697637532	255	0.014402	0.014184	0.000218	96	91	0	0	20	0	16	17	1	6	0	0	0	18	14	0	Normal	0
1215	0.63988	tcp	-	FIN	38	40	2438	18508	120.335063	31	29	29680.56445	225617.2969	7	13	17.28527	16.393768	1039.397558	1012.117597	255	2752486085	3809941219	255	0.00064	0.000519	0.000121	64	463	0	0	10	0	6	1	1	3	0	0	0	6	12	0	Normal	0
1216	3.665586	tcp	-	FIN	16	18	1540	1644	9.002653	31	29	3151.474365	3389.362549	4	4	261.805357	215.595937	21243.25007	563.339375	255	3531523064	1456207596	255	0.000576	0.000452	0.000124	96	91	0	0	20	0	16	17	1	6	0	0	0	18	14	0	Normal	0
1217	3.79923	tcp	-	FIN	16	18	1540	1644	8.68597	31	29	3040.615967	3270.13623	4	4	253.259675	222.013703	16230.15883	533.629563	255	3204878133	1346643548	255	0.025877	0.024994	0.000883	96	91	0	0	6	0	15	6	1	6	0	0	0	7	15	0	Normal	0
1218	0.024673	tcp	-	FIN	16	18	1540	1644	1337.494428	31	29	468204.125	503546.375	4	4	1.624067	1.424529	95.596133	2.830565	255	139619642	2293873708	255	0.000568	0.000453	0.000115	96	91	0	0	11	0	15	6	1	7	0	0	0	11	17	0	Normal	0
1219	2.521334	tcp	-	FIN	30	42	2302	34406	28.159697	31	29	7062.928223	106568.9844	5	15	90.035498	61.222952	8032.45255	8094.515582	255	3902422664	1887240693	255	0.011999	0.011192	0.000807	77	819	0	0	12	0	10	10	1	4	0	0	0	11	11	0	Normal	0
1220	0.550804	tcp	-	FIN	16	18	1540	1644	59.912417	31	29	20972.97656	22556.11719	4	4	36.698201	32.371529	3595.94598	73.229945	255	2839131257	953210917	255	0.000625	0.000487	0.000138	96	91	0	0	12	0	21	10	1	7	0	0	0	11	19	0	Normal	0
1221	0.000953	udp	dns	CON	2	2	146	178	3147.953894	31	29	612801.6875	747114.375	0	0	0.001	0.006	0	0	0	0	0	0	0	0	0	73	89	0	0	1	0	15	1	1	4	0	0	0	6	2	0	Normal	0
1222	0.834822	tcp	-	FIN	16	18	1540	1644	39.529385	31	29	13837.68066	14882.21484	4	4	55.633066	49.07359	4456.048993	137.629969	255	689552743	2932415705	255	0.00069	0.00057	0.00012	96	91	0	0	12	0	21	10	1	7	0	0	0	11	19	0	Normal	0
1223	0.001431	udp	dns	CON	2	2	132	164	2096.436127	31	29	368972.75	458420.6875	0	0	0.006	0.003	0	0	0	0	0	0	0	0	0	66	82	0	0	1	0	21	1	1	2	0	0	0	8	1	0	Normal	0
1224	0.101146	udp	-	CON	4	4	520	304	69.206891	31	29	30846.5	18033.33789	0	0	28.35	29.328334	40.082348	41.469457	0	0	0	0	0	0	0	130	76	0	0	8	0	15	1	1	4	0	0	0	6	17	0	Normal	0
1225	0.175507	tcp	-	FIN	16	18	1540	1644	188.026695	31	29	65820.74219	70789.20313	4	4	12.513786	10.291412	755.786961	19.260262	255	1289555157	3464612858	255	0.000916	0.000545	0.000371	96	91	0	0	5	0	16	5	1	3	0	0	0	8	14	0	Normal	0
1226	0.069478	tcp	-	FIN	16	18	1540	1644	474.97051	31	29	166268.4688	178819.2031	4	4	4.611333	4.051647	299.416609	7.480312	255	3619133540	1489046987	255	0.000941	0.000599	0.000342	96	91	0	0	20	0	21	17	1	5	0	0	0	18	19	0	Normal	0
1227	1.069318	tcp	-	FIN	28	30	4656	3080	53.305001	31	29	33591.50391	22279.61914	7	7	39.592298	36.855379	2358.646979	61.939016	255	487101001	3659674714	255	0.000636	0.000506	0.00013	166	103	0	0	17	0	15	1	1	3	0	0	0	9	17	0	Normal	0
1228	0.024752	tcp	-	FIN	16	18	1540	1644	1333.225579	31	29	466709.75	501939.2188	4	4	1.630067	1.429882	96.359782	2.775607	255	2289203215	145879912	255	0.000557	0.000441	0.000116	96	91	0	0	11	0	15	6	1	7	0	0	0	11	17	0	Normal	0
1229	0.00422	tcp	http	FIN	8	10	1052	824	4028.436017	31	29	1745971.625	1406635.125	2	2	0.551857	0.416111	36.560505	0.793852	255	2289197286	2286466183	255	0.000605	0.000474	0.000131	132	82	1	83	2	0	4	1	1	1	0	0	1	11	1	0	Normal	0
1230	1.787102	tcp	-	FIN	42	42	2662	23162	46.443908	31	29	11634.47852	101218.625	7	14	43.576218	43.576316	2880.333634	80.207937	255	1829551799	1029105219	255	0.000605	0.00047	0.000135	63	551	0	0	7	0	6	1	1	1	0	0	0	9	12	0	Normal	0
1231	1.682024	tcp	-	FIN	66	66	3910	51808	77.882361	31	29	18316.0293	242679.0625	7	26	25.870647	25.867738	1496.921269	39.60898	255	2876678493	727414824	255	0.000753	0.000612	0.000141	59	785	0	0	4	0	3	1	1	2	0	0	0	3	4	0	Normal	0
1232	18.520458	tcp	-	FIN	24	24	2024	4312	2.537734	31	29	837.992249	1785.269043	6	6	805.223082	805.208293	82364.98677	82370.38751	255	3534096717	3534441124	255	0.000801	0.000656	0.000145	84	180	0	0	7	0	15	1	1	3	0	0	0	9	17	0	Normal	0
1233	15.625852	tcp	-	FIN	22	24	1920	4312	2.879843	31	29	938.444824	2115.980713	6	6	744.070598	679.202364	69599.32362	66483.55596	255	1517033026	1519454427	255	0.154031	0.004192	0.149839	87	180	0	0	10	0	4	4	1	3	0	0	0	6	7	0	Normal	0
1234	28.607513	tcp	-	FIN	64	66	3806	51808	4.509305	31	29	1047.83667	14268.69922	7	26	461.40663	440.106092	62322.21583	60918.48049	255	3972353137	1827292254	255	0.000762	0.000606	0.000156	59	785	0	0	17	0	15	1	1	3	0	0	0	9	17	0	Normal	0
1235	1.558789	tcp	-	FIN	16	18	1272	2572	21.17028	31	29	6122.70166	12471.21973	4	4	103.891399	91.659703	6385.109772	165.678641	255	1147096213	1147371847	255	0.000862	0.000565	0.000297	80	143	0	0	10	0	6	4	1	3	0	0	0	6	12	0	Normal	0
1236	0.001044	udp	dns	CON	2	2	146	178	2873.563127	31	29	559386.9375	681992.3125	0	0	0.009	0.007	0	0	0	0	0	0	0	0	0	73	89	0	0	2	0	5	2	1	1	0	0	0	9	1	0	Normal	0
1237	0.367473	tcp	-	FIN	38	40	2438	18508	209.539201	31	29	51682.70703	392866.9375	7	13	9.923514	9.408538	581.115622	566.000693	255	3236680070	4100055034	255	0.000723	0.000534	0.000189	64	463	0	0	11	0	3	1	1	1	0	0	0	11	4	0	Normal	0
1238	9.68416	tcp	-	FIN	64	66	3806	51808	13.320721	31	29	3095.364014	42150.48047	7	26	153.711594	148.937862	11322.81275	11147.96453	255	2431644897	283870650	255	0.003365	0.003195	0.00017	59	785	0	0	8	0	6	1	1	2	0	0	0	6	12	0	Normal	0
1239	3.588377	tcp	-	FIN	64	66	3806	51808	35.9494	31	29	8353.637695	113753.9375	7	26	56.952192	55.196508	4303.479957	4237.634148	255	127098884	2276984930	255	0.000738	0.000595	0.000143	59	785	0	0	7	0	5	1	1	1	0	0	0	9	4	0	Normal	0
1240	37.955116	tcp	http	FIN	360	746	19202	1087890	29.113335	31	29	4036.135742	228993	2	370	105.723731	50.945733	36460.89791	25323.10277	255	2871518349	2872607034	255	0.000676	0.000536	0.00014	53	1458	1	524288	3	0	15	1	1	3	0	0	1	9	2	0	Normal	0
1241	41.748917	tcp	http	FIN	366	746	19514	1087890	26.611469	31	29	3729.150635	208183.9844	2	370	115.009994	56.038136	42074.22568	29403.32464	255	769429600	770616121	255	0.000676	0.000525	0.000151	53	1458	1	524288	2	0	5	1	1	2	0	0	1	9	1	0	Normal	0
1242	0.584054	tcp	-	FIN	40	42	2558	23162	138.685808	31	29	34174.92188	309711.0938	7	14	14.96782	14.234	951.831016	930.648578	255	3112486044	3721058382	255	0.000568	0.000457	0.000111	64	551	0	0	17	0	3	1	1	4	0	0	0	9	10	0	Normal	0
1243	1.378741	tcp	-	FIN	40	42	2558	23162	58.749249	31	29	14476.97559	131197.9531	7	14	36.274157	33.613611	2653.949381	2557.670052	255	4231648586	952541117	255	0.000705	0.000579	0.000126	64	551	0	0	17	0	6	1	1	2	0	0	0	9	12	0	Normal	0
1244	8.422095	tcp	-	FIN	64	66	3806	51808	15.316854	31	29	3559.209229	48466.80078	7	26	133.679181	133.674708	8904.75177	8901.339371	255	1002063507	1002375590	255	0.000697	0.000587	0.00011	59	785	0	0	7	0	3	1	1	2	0	0	0	9	5	0	Normal	0
1245	11.493332	tcp	-	FIN	16	18	1272	2572	2.87123	31	29	830.394531	1691.415527	4	4	766.200708	676.042875	41393.94929	1027.132063	255	3914935862	3915236234	255	0.000737	0.000594	0.000143	80	143	0	0	10	0	6	4	1	3	0	0	0	6	12	0	Normal	0
1246	1.033879	tcp	-	FIN	80	80	4654	72810	153.789751	31	29	35563.15625	556351.375	7	33	13.083266	13.079506	837.349767	22.98898	255	1507096992	1507369910	255	0.000739	0.000593	0.000146	58	910	0	0	8	0	5	1	1	2	0	0	0	6	4	0	Normal	0
1247	1.678278	tcp	-	FIN	40	42	2558	23162	48.263757	31	29	11893.14356	107781.9063	7	14	43.024872	40.92183	0	3116.636348	255	2859001474	3413182893	255	0.000597	0.00048	0.000117	64	551	0	0	2	0	4	1	1	1	0	0	0	2	7	0	Normal	0
1248	0.019241	tcp	-	FIN	16	18	1540	1644	1715.08761	31	29	600384.625	645704.5	4	4	1.262333	1.105588	84.169445	2.064929	255	139617766	146472235	255	0.000559	0.000443	0.000116	96	91	0	0	11	0	15	6	1	7	0	0	0	11	17	0	Normal	0
1249	1.093549	tcp	-	FIN	28	30	4656	3080	52.123864	31	29	32847.17969	21785.94531	7	7	40.489592	37.69207	2622.228885	70.472437	255	2332488395	1288015147	255	0.000608	0.000475	0.000133	166	103	0	0	17	0	3	1	1	2	0	0	0	9	5	0	Normal	0
1250	0.463873	tcp	-	FIN	40	42	2558	23162	174.61676	31	29	43029.01953	389951.5625	7	14	11.885871	11.583675	821.500368	814.006825	255	1002066652	1760614536	255	0.000649	0.000522	0.000127	64	551	0	0	7	0	3	1	1	1	0	0	0	9	4	0	Normal	0
1251	0.134758	tcp	-	FIN	16	18	1540	1644	244.883429	31	29	85724.03906	92194.89844	4	4	8.963333	7.853059	563.692036	14.026594	255	3379134536	1250821609	255	0.001432	0.001255	0.000177	96	91	0	0	20	0	15	17	1	3	0	0	0	18	15	0	Normal	0
1252	0.049339	tcp	-	FIN	30	42	2302	34406	1439.023892	31	29	360931.5	5445915	5	15	1.688103	1.189585	93.018636	78.110388	255	2289199613	2293301316	255	0.000701	0.000563	0.000138	77	819	0	0	11	0	15	6	1	7	0	0	0	11	17	0	Normal	0
1253	0.084043	tcp	-	FIN	16	18	1540	1644	392.656123	31	29	137453.4375	147829.0781	4	4	5.570067	5.221938	354.792598	8.678008	255	3379132209	1257982511	255	0.000608	0.000486	0.000122	96	91	0	0	20	0	15	17	1	3	0	0	0	18	15	0	Normal	0
1254	0.020828	tcp	ssh	FIN	106	114	9400	12298	10514.6921	31	29	3576723.75	4682543	26	31	0.203149	0.183782	12.861416	11.709596	255	4196678663	4196995959	255	0.000727	0.000603	0.000124	89	108	0	0	1	0	5	1	1	1	0	0	0	2	1	0	Normal	0
1255	3.529592	tcp	-	FIN	16	18	1540	1644	9.349522	31	29	3272.899414	3519.953613	4	4	235.285736	207.509172	18481.54058	394.973563	255	819493213	3376215672	255	0.002095	0.001933	0.000162	96	91	0	0	9	0	6	8	1	5	0	0	0	10	8	0	Normal	0
1256	4.331957	tcp	smtp	FIN	52	42	37230	3380	21.468358	31	29	67433.72656	6094.243652	18	8	84.933605	104.531953	5487.78728	188.183625	255	3186615312	1109062558	255	0.046983	0.046146	0.000837	716	80	0	0	1	0	7	1	1	2	0	0	0	3	1	0	Normal	0
1257	0.00108	udp	dns	CON	2	2	146	178	2777.777885	31	29	540740.75	659259.3125	0	0	0.009	0.008	0	0	0	0	0	0	0	0	0	73	89	0	0	1	0	3	1	1	2	0	0	0	3	2	0	Normal	0
1258	3.912585	tcp	-	FIN	16	18	1540	1644	8.434322	31	29	2952.523682	3175.394287	4	4	260.817994	230.111531	16716.15194	630.607813	255	1059489899	1228910560	255	0.00082	0.000686	0.000134	96	91	0	0	6	0	15	6	1	6	0	0	0	7	15	0	Normal	0
1259	0.588808	tcp	-	FIN	16	18	1540	1644	56.045434	31	29	19619.29883	21100.25586	4	4	39.233066	34.607352	2384.91369	68.305453	255	2779133199	2837572346	255	0.000603	0.000478	0.000125	96	91	0	0	12	0	15	10	1	5	0	0	0	12	15	0	Normal	0
1260	1.114703	tcp	-	FIN	40	42	2558	23162	72.665092	31	29	17906.11328	162274.6094	7	14	28.573666	27.176146	1775.658941	1731.087049	255	2679013385	3688404887	255	0.000601	0.000478	0.000123	64	551	0	0	9	0	5	1	1	1	0	0	0	1	3	0	Normal	0
1261	0.693392	tcp	-	FIN	16	18	1540	1644	47.592128	31	29	16660.12891	17917.71484	4	4	46.200666	40.752648	3655.273028	117.426961	255	2839135167	876429590	255	0.000729	0.000588	0.000141	96	91	0	0	12	0	21	10	1	7	0	0	0	11	19	0	Normal	0
1262	1.445413	tcp	-	FIN	28	30	4656	3080	39.435096	31	29	24851.0293	16482.48633	7	7	53.515592	49.823344	3136.416674	81.857625	255	787100720	1433870504	255	0.000671	0.000531	0.00014	166	103	0	0	17	0	3	1	1	1	0	0	0	9	4	0	Normal	0
1263	0.043361	tcp	ftp-data	FIN	6	8	320	1862	299.808579	31	29	49260.85547	300731.0625	1	2	8.6084	6.127286	587.562619	14.70426	255	3559132492	3590253625	255	0.001505	0.000466	0.001039	53	233	0	0	1	0	5	1	1	1	0	0	0	10	1	0	Normal	0
1264	0.13627	tcp	-	FIN	16	18	1540	1644	242.166285	31	29	84772.875	91171.9375	4	4	9.062	7.985412	582.980675	14.225131	255	1289551328	3476609989	255	0.000625	0.000509	0.000116	96	91	0	0	5	0	16	5	1	3	0	0	0	8	14	0	Normal	0
1265	2.014453	tcp	-	FIN	40	44	2558	23266	41.202253	31	29	9908.397461	90299.45313	7	14	51.644795	46.835371	3873.933811	3686.992057	255	557035806	3181551974	255	0.000642	0.000516	0.000126	64	529	0	0	11	0	5	1	1	1	0	0	0	11	3	0	Normal	0
1266	1.438395	tcp	-	FIN	78	80	4550	72810	109.149432	31	29	24983.40039	399890.1563	7	33	18.675571	18.200607	1078.416137	1065.656568	255	3236677443	3236955155	255	0.000664	0.000538	0.000126	58	910	0	0	11	0	1	1	1	1	0	0	0	11	7	0	Normal	0
1267	0.000938	udp	dns	CON	2	2	132	164	3198.294302	31	29	562899.8125	699360.375	0	0	0	0.008	0	0	0	0	0	0	0	0	0	66	82	0	0	1	0	16	1	1	6	0	0	0	18	1	0	Normal	0
1268	3.676099	tcp	-	FIN	16	18	1540	1644	8.976907	31	29	3142.46167	3379.669434	4	4	245.032946	226.68275	19752.10971	538.36225	255	3531523986	3636022698	255	0.088969	0.049166	0.039803	96	91	0	0	20	0	16	17	1	6	0	0	0	18	14	0	Normal	0
1269	1.182371	tcp	-	FIN	38	40	2438	18508	65.123382	31	29	16062.63965	122100.4219	7	13	31.946	31.943352	1996.492707	2003.150756	255	2764034543	281184529	255	0.000949	0.000464	0.000485	64	463	0	0	9	0	15	1	1	1	0	0	0	10	15	0	Normal	0
1270	0.030191	tcp	smtp	FIN	52	42	37358	3380	3080.388139	31	29	9708853	874432.75	18	8	0.59722	0.722024	35.751082	1.452141	255	3892486335	1748065190	255	0.000722	0.000584	0.000138	718	80	0	0	1	0	3	1	1	2	0	0	0	9	1	0	Normal	0
1271	1.767249	tcp	ssh	FIN	64	60	6032	8114	69.5997	31	29	26880.19727	36119.41406	14	17	28.971295	29.574713	1940.41603	1848.121694	255	4262418302	2130238562	255	0.022387	0.022198	0.000189	94	135	0	0	2	0	16	2	1	1	0	0	0	3	2	0	Normal	0
1272	0.02467	tcp	-	FIN	16	18	1540	1644	1337.657114	31	29	468261.0625	503607.625	4	4	1.6246	1.424529	92.474489	2.611164	255	2289201413	144836511	255	0.000565	0.000449	0.000116	96	91	0	0	11	0	15	6	1	7	0	0	0	11	17	0	Normal	0
1273	1.583871	tcp	-	FIN	16	18	1540	1644	20.83503	31	29	7293.523438	7844.073242	4	4	105.569999	93.137648	7237.887148	229.819687	255	3902425188	2340794856	255	0.000968	0.000522	0.000446	96	91	0	0	12	0	10	10	1	4	0	0	0	11	11	0	Normal	0
1274	3.59494	tcp	-	FIN	30	42	2302	34406	19.749982	31	29	4953.629395	74742.83594	5	15	123.952172	89.821102	9772.08429	8788.058109	255	544520216	1238688800	255	0.00222	0.002095	0.000125	77	819	0	0	17	0	21	15	2	6	0	0	0	17	19	0	Normal	0
1275	0.316978	tcp	-	FIN	38	40	2438	18508	242.919061	31	29	59915.82813	455451.1563	7	13	8.796445	8.113257	584.83788	558.080637	255	1507100025	2127728460	255	0.000702	0.000557	0.000145	64	463	0	0	8	0	3	1	1	1	0	0	0	6	10	0	Normal	0
1276	2.956103	tcp	-	FIN	16	18	1540	1644	11.163345	31	29	3907.847412	4202.830566	4	4	211.091358	196.731406	12449.50917	304.936625	255	1106974848	3510019146	255	0.005986	0.005131	0.000855	96	91	0	0	5	0	4	5	1	3	0	0	0	8	3	0	Normal	0
1277	0.445854	tcp	-	FIN	40	42	2558	23162	181.673818	31	29	44768.01563	405711.2813	7	14	11.424205	10.860927	781.997392	763.799472	255	2876684873	1736662115	255	0.000676	0.000553	0.000123	64	551	0	0	4	0	3	1	1	1	0	0	0	3	5	0	Normal	0
1278	3.616573	tcp	-	FIN	16	18	1540	1644	9.12466	31	29	3194.184082	3435.296143	4	4	241.084	212.712	20750.75868	531.58575	255	1381941291	1455580633	255	0.000586	0.000465	0.000121	96	91	0	0	20	0	16	17	1	6	0	0	0	18	14	0	Normal	0
1279	3.464111	tcp	-	FIN	16	18	1540	1644	9.526253	31	29	3334.766113	3586.48999	4	4	230.887673	209.741813	15451.54624	340.602219	255	3954104819	1425847764	255	0.111967	0.108241	0.003726	96	91	0	0	17	0	5	15	1	4	0	0	0	17	4	0	Normal	0
1280	0.2469	tcp	-	FIN	38	40	2438	18508	311.867144	31	29	76921.82813	584722.5625	7	13	6.663892	6.317205	390.126329	379.346628	255	2225002228	470543994	255	0.00065	0.000526	0.000124	64	463	0	0	10	0	7	1	1	1	0	0	0	7	7	0	Normal	0
1281	2.318906	tcp	-	FIN	16	18	1540	1644	14.230848	31	29	4981.65918	5357.69873	4	4	154.571135	124.394586	10493.24268	320.444906	255	3902423502	4161628310	255	0.205008	0.20419	0.000818	96	91	0	0	12	0	10	10	1	4	0	0	0	11	11	0	Normal	0
1282	0.405807	tcp	-	FIN	40	42	2558	23162	199.60228	31	29	49185.94531	445748.8438	7	14	10.397308	9.885951	604.553794	587.194165	255	1267098369	353547560	255	0.000599	0.00048	0.000119	64	551	0	0	2	0	7	1	1	1	0	0	0	3	7	0	Normal	0
1283	0.4643	tcp	-	FIN	64	68	3806	51912	282.145161	31	29	64561.70313	881309.5	7	26	7.364206	6.918746	442.535348	429.279325	255	439614812	2585405901	255	0.000863	0.000735	0.000128	59	763	0	0	2	0	5	1	1	2	0	0	0	3	5	0	Normal	0
1284	0.001666	udp	-	CON	4	4	520	304	4201.680681	31	29	1872749.125	1094837.875	0	0	0.419333	0.214	0.585956	0.295574	0	0	0	0	0	0	0	130	76	0	0	11	0	5	1	1	1	0	0	0	1	12	0	Normal	0
1285	0.021029	tcp	-	FIN	16	18	1540	1644	1569.261553	31	29	549336.625	590803.1875	4	4	1.3814	1.194177	83.001626	2.350506	255	319621896	325598658	255	0.000891	0.000719	0.000172	96	91	0	0	17	0	5	3	1	3	0	0	0	8	7	0	Normal	0
1286	0.712135	tcp	-	FIN	30	42	2302	34406	99.700195	31	29	25006.49414	377310.4688	5	15	24.545034	17.334342	1800.619032	1592.640638	255	2779132409	681222714	255	0.001557	0.001424	0.000133	77	819	0	0	12	0	15	10	1	5	0	0	0	12	15	0	Normal	0
1287	0.401841	tcp	-	FIN	16	18	1540	1644	82.12203	31	29	28747.6875	30917.69922	4	4	26.7684	23.608529	1623.237656	43.72677	255	749558793	3029596557	255	0.000607	0.000495	0.000112	96	91	0	0	12	0	5	10	1	5	0	0	0	12	5	0	Normal	0
1288	1.086071	tcp	-	FIN	40	42	2558	23162	74.580758	31	29	18378.17188	166552.6406	7	14	28.572789	26.477073	1795.897516	1730.040229	255	1924518561	1700438399	255	0.00064	0.000507	0.000133	64	551	0	0	7	0	7	1	1	1	0	0	0	3	7	0	Normal	0
1289	0.332607	tcp	-	FIN	16	18	1540	1644	99.216192	31	29	34731.67969	37353.39453	4	4	22.150067	19.499529	1458.109125	35.385422	255	749554884	887201920	255	0.001263	0.00111	0.000153	96	91	0	0	12	0	5	10	1	5	0	0	0	12	5	0	Normal	0
1290	0.674839	tcp	-	FIN	16	18	1540	1644	48.900551	31	29	17118.15625	18410.31641	4	4	44.968001	39.62959	3324.633119	100.655008	255	209554228	684432669	255	0.001278	0.001135	0.000143	96	91	0	0	17	0	10	15	1	7	0	0	0	17	11	0	Normal	0
1291	1.942658	tcp	-	FIN	16	18	1272	2572	16.987036	31	29	4912.856445	10006.9082	4	4	129.48506	114.242297	7432.798422	188.878453	255	1687097074	3836969594	255	0.000653	0.000538	0.000115	80	143	0	0	17	0	6	3	1	4	0	0	0	8	10	0	Normal	0
1292	0.539033	tcp	-	FIN	16	18	1540	1644	61.220742	31	29	21430.9707	23048.68164	4	4	35.896399	31.678883	2974.673175	75.611609	255	209551153	2883186059	255	0.000603	0.000483	0.00012	96	91	0	0	9	0	5	4	1	1	0	0	0	6	8	0	Normal	0
1293	1.005668	tcp	http	FIN	12	18	1580	10168	28.836553	31	29	11526.66602	76398.96875	3	5	91.393183	59.12818	9530.570223	7674.96142	255	1927105626	4073543898	255	0.000617	0.000485	0.000132	132	565	1	3924	3	0	5	2	1	2	0	0	1	3	3	0	Normal	0
1294	0.00236	udp	dns	CON	2	2	130	162	1271.186418	31	29	220338.9844	274576.2813	0	0	0.009	0.003	0	0	0	0	0	0	0	0	0	65	81	0	0	1	0	3	1	1	1	0	0	0	12	1	0	Normal	0
1295	0.000943	udp	dns	CON	2	2	132	164	3181.336091	31	29	559915.125	695652.1875	0	0	0.001	0.005	0	0	0	0	0	0	0	0	0	66	82	0	0	3	0	2	1	1	8	0	0	0	6	2	0	Normal	0
1296	0.020531	tcp	-	FIN	16	18	1540	1644	1607.325463	31	29	562661.3125	605133.6875	4	4	1.3478	1.125706	81.633865	2.152048	255	2765007600	625102074	255	0.00156	0.001391	0.000169	96	91	0	0	9	0	7	6	1	3	0	0	0	10	7	0	Normal	0
1297	0.247784	tcp	-	FIN	30	42	2302	34406	286.539885	31	29	71869.04688	1084396.125	5	15	8.526448	6.032073	553.121742	510.623852	255	1289552135	3447935671	255	0.000585	0.000465	0.00012	77	819	0	0	4	0	7	3	1	3	0	0	0	4	7	0	Normal	0
1298	0.187617	tcp	-	FIN	16	18	1540	1644	175.890241	31	29	61572.24609	66220.00781	4	4	12.485666	11.005765	684.737164	20.835213	255	1289554407	3456812571	255	0.00063	0.000518	0.000112	96	91	0	0	4	0	7	3	1	3	0	0	0	4	7	0	Normal	0
1299	0.001048	udp	dns	CON	2	2	132	164	2862.595564	31	29	503816.8125	625954.25	0	0	0.009	0.007	0	0	0	0	0	0	0	0	0	66	82	0	0	1	0	6	1	1	2	0	0	0	7	1	0	Normal	0
1300	0.026391	tcp	http	FIN	8	10	1052	824	644.159004	31	29	279186.0938	224925.1719	2	2	3.721571	2.879778	258.708743	7.299877	255	1229550416	1230498740	255	0.000583	0.000469	0.000114	132	82	1	83	3	0	5	2	1	2	0	0	1	12	3	0	Normal	0
1301	0.000932	udp	dns	CON	2	2	132	164	3218.884136	31	29	566523.625	703862.6875	0	0	0.001	0.009	0	0	0	0	0	0	0	0	0	66	82	0	0	1	0	7	1	1	1	0	0	0	6	1	0	Normal	0
1302	0.00387	tcp	http	FIN	8	10	1052	824	4392.764973	31	29	1903876	1533850.125	2	2	0.505143	0.370667	32.394151	0.65975	255	2469197560	2470203711	255	0.000654	0.000531	0.000123	132	82	1	83	2	0	7	1	1	1	0	0	1	8	1	0	Normal	0
1303	10.362406	tcp	-	FIN	80	80	4654	72810	15.343927	31	29	3548.210693	55508.34375	7	33	132.847037	131.159328	24069.78319	745.212562	255	1251999392	3397821513	255	0.000958	0.00081	0.000148	58	910	0	0	13	0	5	1	1	2	0	0	0	12	3	0	Normal	0
1304	2.191199	tcp	-	FIN	24	24	2024	4312	21.449443	31	29	7082.879883	15089.45508	6	6	99.584591	95.242437	6428.442257	174.508172	255	3596677699	3596988474	255	0.000744	0.000614	0.00013	84	180	0	0	4	0	2	1	1	1	0	0	0	1	3	0	Normal	0
1305	3.923459	tcp	-	FIN	16	18	1540	1644	8.410945	31	29	2944.340576	3166.593506	4	4	280.220989	225.692531	18083.01809	519.053063	255	1454456854	1140852915	255	0.101543	0.086683	0.01486	96	91	0	0	13	0	9	10	1	7	0	0	0	12	18	0	Normal	0
1306	3.799452	tcp	-	FIN	16	18	1540	1644	8.685463	31	29	3040.438477	3269.945068	4	4	253.274608	218.216531	18773.4027	520.015531	255	2807328645	1216448478	255	0.091559	0.089768	0.001791	96	91	0	0	13	0	7	10	1	3	0	0	0	12	7	0	Normal	0
1307	0.650986	tcp	-	FIN	78	80	4550	72810	241.172615	31	29	55202.41406	883582.75	7	33	8.450312	8.232773	593.036639	586.70854	255	2224999221	2229496265	255	0.000714	0.000588	0.000126	58	910	0	0	10	0	6	1	1	2	0	0	0	7	10	0	Normal	0
1308	1.006262	tcp	http	FIN	14	18	1684	10168	30.807088	31	29	12434.1377	76353.875	3	5	77.380615	59.161353	8766.247311	7674.885298	255	2107100319	4253391973	255	0.000644	0.000516	0.000128	120	565	1	3924	1	0	2	1	1	1	0	0	1	4	3	0	Normal	0
1309	3.392591	tcp	-	FIN	16	18	1540	1644	9.727079	31	29	3405.067139	3662.0979	4	4	226.151861	212.009062	21595.04551	510.117937	255	3891522458	1153099039	255	0.000553	0.000442	0.000111	96	91	0	0	15	0	6	3	1	4	0	0	0	6	10	0	Normal	0
1310	0.01927	tcp	-	FIN	16	18	1540	1644	1712.506565	31	29	599481.0625	644732.75	4	4	1.2612	1.175563	76.600599	2.124174	255	199619410	204665674	255	0.0006	0.000458	0.000142	96	91	0	0	9	0	5	6	1	3	0	0	0	10	12	0	Normal	0
1311	3.884824	tcp	-	FIN	16	18	1540	1644	8.494593	31	29	2973.622559	3198.085693	4	4	277.463654	228.455406	17620.58704	519.945062	255	3444874925	1161543767	255	0.001213	0.001079	0.000134	96	91	0	0	15	0	6	9	1	3	0	0	0	12	5	0	Normal	0
1312	23.30414	tcp	smtp	FIN	52	42	37230	3380	3.990707	31	29	12535.11133	1132.845947	18	8	466.066903	582.589875	86201.85783	2976.34975	255	194453825	2340857754	255	0.000665	0.00053	0.000135	716	80	0	0	1	0	6	1	1	1	0	0	0	3	1	0	Normal	0
1313	0.019456	tcp	-	FIN	16	18	1540	1644	1696.134944	31	29	593750	638569.125	4	4	1.275133	1.117235	81.753509	2.107392	255	2649203554	507061497	255	0.000572	0.000459	0.000113	96	91	0	0	10	0	5	2	1	3	0	0	0	7	7	0	Normal	0
1314	18.123909	tcp	-	FIN	28	30	4656	3080	3.145017	31	29	1981.912354	1314.506714	7	7	697.061091	624.943562	84961.41231	2469.023	255	1346972027	1350212309	255	0.000669	0.000542	0.000127	166	103	0	0	5	0	3	1	1	1	0	0	0	2	7	0	Normal	0
1315	15.867305	tcp	-	FIN	22	24	1920	4312	2.83602	31	29	924.16449	2083.781738	6	6	755.545321	755.555238	91723.31468	91728.6421	255	339482946	2489407082	255	0.000762	0.000633	0.000129	87	180	0	0	2	0	3	1	1	1	0	0	0	3	3	0	Normal	0
1316	0.177321	tcp	-	FIN	16	18	1540	1644	186.103167	31	29	65147.38672	70065.02344	4	4	11.7984	10.401059	706.404114	20.474605	255	1289552921	1305414230	255	0.000617	0.000502	0.000115	96	91	0	0	4	0	7	3	1	3	0	0	0	4	7	0	Normal	0
1317	0.14874	tcp	-	FIN	16	18	1540	1644	221.863664	31	29	77665.72656	83528.30469	4	4	9.895267	9.224562	631.423896	16.944291	255	3379136060	3398615052	255	0.001932	0.001138	0.000794	96	91	0	0	15	0	5	9	1	6	0	0	0	12	8	0	Normal	0
1318	0.007067	tcp	http	FIN	8	10	1052	824	2405.546899	31	29	1042592.313	839960.375	2	2	0.949857	0.732	51.553016	1.519531	255	2649197439	2650221013	255	0.00059	0.000476	0.000114	132	82	1	83	2	0	3	1	1	1	0	0	1	7	2	0	Normal	0
1319	0.134796	tcp	-	FIN	16	18	1540	1644	244.814398	31	29	85699.875	92168.91406	4	4	8.9656	7.901235	623.782919	14.125039	255	3379135314	3401562746	255	0.000942	0.00047	0.000472	96	91	0	0	15	0	5	9	1	6	0	0	0	12	8	0	Normal	0
1320	0.000991	udp	dns	CON	2	2	132	164	3027.245271	31	29	532795.1875	661957.625	0	0	0.009	0.009	0	0	0	0	0	0	0	0	0	66	82	0	0	1	0	9	1	1	1	0	0	0	12	1	0	Normal	0
1321	0.021693	tcp	-	FIN	16	18	1540	1644	1521.228006	31	29	532522	572719.3125	4	4	1.4246	1.249823	86.045963	2.584631	255	319621125	324520895	255	0.00056	0.000443	0.000117	96	91	0	0	17	0	5	3	1	3	0	0	0	8	7	0	Normal	0
1322	0.079282	tcp	-	FIN	16	18	1540	1644	416.235712	31	29	145707.7188	156706.4375	4	4	5.191466	4.9265	374.75464	8.259613	255	3619135845	1491909605	255	0.001096	0.000452	0.000644	96	91	0	0	15	0	6	9	1	3	0	0	0	12	10	0	Normal	0
1323	3.660789	tcp	-	FIN	16	18	1540	1644	9.01445	31	29	3155.60376	3393.803955	4	4	261.461489	228.2315	17946.44181	508.905656	255	3599841630	1233249026	255	0.009928	0.009076	0.000852	96	91	0	0	13	0	9	10	1	7	0	0	0	12	18	0	Normal	0
1324	41.07386	tcp	-	FIN	22	24	1920	4312	1.095587	31	29	357.015381	804.988892	6	6	1955.882107	1785.790424	208854.0726	199572.8686	255	1429418192	1429757600	255	0.000835	0.000664	0.000171	87	180	0	0	17	0	6	3	2	4	0	0	0	8	10	0	Normal	0
1325	3.751744	tcp	-	FIN	30	42	2302	34406	18.924532	31	29	4746.592285	71618.96094	5	15	129.358761	91.494369	13782.94281	9505.882539	255	819489391	1159211160	255	0.000595	0.000472	0.000123	77	819	0	0	13	0	9	10	1	7	0	0	0	12	18	0	Normal	0
1326	0.004016	tcp	http	FIN	8	10	1052	824	4233.067891	31	29	1834661.375	1478087.75	2	2	0.523286	0.393222	34.439426	0.741761	255	2345001564	200572435	255	0.000597	0.000474	0.000123	132	82	1	83	1	0	5	1	1	1	0	0	1	10	3	0	Normal	0
1327	3.819751	tcp	-	FIN	16	18	1540	1644	8.639307	31	29	3024.280762	3252.568115	4	4	254.625008	224.623359	17113.82142	529.015125	255	1454457773	3306928978	255	0.001276	0.001153	0.000123	96	91	0	0	13	0	9	10	1	7	0	0	0	12	18	0	Normal	0
1328	21.012264	tcp	-	FIN	26	28	4152	2976	2.522336	31	29	1520.255005	1092.69519	7	7	840.47482	808.14325	106659.3885	3209.65725	255	3724036563	1577541697	255	0.000686	0.000533	0.000153	160	106	0	0	3	0	9	1	1	2	0	0	0	1	18	0	Normal	0
1329	0.018788	tcp	-	FIN	16	18	1540	1644	1756.440228	31	29	614860.5	661273.125	4	4	1.162333	1.078647	70.611474	2.145824	255	2345004338	2349016711	255	0.000571	0.000447	0.000124	96	91	0	0	9	0	5	6	1	3	0	0	0	10	12	0	Normal	0
1330	21.134895	tcp	-	FIN	66	66	3910	51808	6.19828	31	29	1457.684082	19313.65234	7	26	330.227965	325.141625	66366.65761	2058.051	255	3779836109	1634816964	255	0.000818	0.000688	0.00013	59	785	0	0	9	0	6	1	1	1	0	0	0	6	5	0	Normal	0
1331	0.000991	udp	dns	CON	2	2	132	164	3027.245271	31	29	532795.1875	661957.625	0	0	0.009	0.002	0	0	0	0	0	0	0	0	0	66	82	0	0	2	0	3	2	1	2	0	0	0	10	2	0	Normal	0
1332	0.584021	tcp	-	FIN	16	18	1540	1644	56.50482	31	29	19780.11133	21273.20898	4	4	38.887267	34.286059	2566.391684	61.427117	255	2779134717	700005089	255	0.001269	0.001152	0.000117	96	91	0	0	8	0	5	3	1	1	0	0	0	3	8	0	Normal	0
1333	0.019356	tcp	-	FIN	16	18	1540	1644	1704.897767	31	29	596817.5625	641868.1875	4	4	1.2712	1.181875	80.384397	2.215837	255	499621856	2651952092	255	0.000556	0.000443	0.000113	96	91	0	0	10	0	5	2	1	3	0	0	0	7	7	0	Normal	0
1334	3.618151	tcp	-	FIN	16	18	1540	1644	9.120681	31	29	3192.791016	3433.798096	4	4	241.183794	207.187828	16783.268	531.091625	255	661945043	1391045362	255	0.28976	0.095954	0.193806	96	91	0	0	13	0	7	10	1	3	0	0	0	12	7	0	Normal	0
1335	2.91363	tcp	-	FIN	30	42	2302	34406	24.368228	31	29	6111.963379	92220.35938	5	15	100.458962	70.718534	7222.597511	6640.905291	255	866972890	3677418466	255	0.014992	0.014161	0.000831	77	819	0	0	15	0	2	9	1	2	0	0	0	12	8	0	Normal	0
1336	1.537609	tcp	-	FIN	16	18	1540	1644	21.461893	31	29	7512.963379	8080.077637	4	4	109.806573	90.415703	7118.320988	206.988375	255	1757039537	2399012343	255	0.000657	0.000534	0.000123	96	91	0	0	3	0	5	2	1	2	0	0	0	2	8	0	Normal	0
1337	0.580022	tcp	-	FIN	78	80	4550	72810	270.679399	31	29	61956.27344	991686.5625	7	33	7.528727	7.335089	450.272338	441.919425	255	379612785	379860709	255	0.00069	0.000546	0.000144	58	910	0	0	8	0	3	1	1	2	0	0	0	4	4	0	Normal	0
1338	1.983308	tcp	-	FIN	16	18	1540	1644	16.638868	31	29	5824.612305	6264.281738	4	4	132.199267	104.776117	8570.665496	266.860437	255	1757037806	73360356	255	0.203022	0.202113	0.000909	96	91	0	0	3	0	5	2	1	2	0	0	0	2	8	0	Normal	0
1339	3.680405	tcp	-	FIN	16	18	1540	1644	8.966405	31	29	3138.785156	3375.715576	4	4	245.338942	215.554125	18217.9468	401.57625	255	3444872265	1238040386	255	0.016818	0.015982	0.000836	96	91	0	0	15	0	6	9	1	3	0	0	0	12	5	0	Normal	0
1340	0.021634	tcp	-	FIN	16	18	1540	1644	1525.376763	31	29	533974.3125	574281.25	4	4	1.4196	1.245882	83.763348	2.530347	255	2469201143	2473616182	255	0.000561	0.000451	0.00011	96	91	0	0	17	0	5	3	1	3	0	0	0	8	7	0	Normal	0
1341	0.504332	tcp	-	FIN	16	18	1540	1644	65.433087	31	29	22905.54688	24634.56641	4	4	33.600735	33.207465	2142.758419	61.651207	255	2894943779	2964536628	255	0.006368	0.006211	0.000157	96	91	0	0	8	0	3	3	1	3	0	0	0	3	3	0	Normal	0
1342	24.432871	tcp	http	FIN	354	746	18890	1087890	44.980388	31	29	6167.756348	355728	2	370	69.214123	32.795041	12501.32247	8611.425312	255	3037387409	3038533146	255	0.000727	0.000577	0.00015	53	1458	1	524288	2	0	5	1	1	2	0	0	1	3	3	0	Normal	0
1343	0.492705	tcp	-	FIN	16	18	1540	1644	66.977199	31	29	23446.07813	25215.90039	4	4	32.823599	28.951176	2111.837002	56.277938	255	2894942973	2952810834	255	0.000686	0.000534	0.000152	96	91	0	0	8	0	3	3	1	3	0	0	0	3	3	0	Normal	0
1344	1.694787	tcp	-	FIN	40	42	2542	18612	47.793616	31	29	11701.76563	85764.17188	7	13	43.447642	41.324879	2870.227915	78.413578	255	1261936616	2676203791	255	0.000903	0.000464	0.000439	64	443	0	0	4	0	5	1	1	1	0	0	0	4	8	0	Normal	0
1345	0.922025	tcp	-	FIN	64	66	3806	51808	139.909435	31	29	32511.04883	442712.5	7	26	14.629095	14.176154	879.657731	867.007501	255	4016677705	4016974120	255	0.000706	0.000566	0.00014	59	785	0	0	10	0	1	1	1	2	0	0	0	7	4	0	Normal	0
1346	0.302314	tcp	http	FIN	8	10	1052	824	56.232921	31	29	24372.00977	19635.21289	2	2	43.138713	33.523668	2568.90768	64.914863	255	989550122	3138254372	255	0.00076	0.0006	0.00016	132	82	1	83	2	0	6	1	1	4	0	0	1	6	1	0	Normal	0
1347	0.129762	tcp	-	FIN	16	18	1540	1644	254.311752	31	29	89024.52344	95744.52344	4	4	9.246071	8.078312	14.938982	13.953883	255	3379133800	3393811025	255	0.00092	0.000509	0.000411	96	91	0	0	15	0	5	9	1	6	0	0	0	12	8	0	Normal	0
1348	0.019565	tcp	http	FIN	8	10	1052	824	868.898576	31	29	376590.875	303398.9375	2	2	2.741143	2.122333	165.584164	3.064443	255	3619130921	3616474711	255	0.000576	0.00046	0.000116	132	82	1	83	3	0	5	2	1	2	0	0	1	12	3	0	Normal	0
1349	0.986727	tcp	-	FIN	42	42	2662	23162	84.116478	31	29	21071.68359	183321.2188	7	14	24.660701	24.054244	1734.054174	48.547344	255	1826970272	1811703641	255	0.000631	0.0005	0.000131	63	551	0	0	17	0	5	1	1	2	0	0	0	8	5	0	Normal	0
1350	0.068018	tcp	-	FIN	16	18	1540	1644	485.165714	31	29	169837.4063	182657.5469	4	4	4.470666	3.972	308.180958	6.835823	255	3619134338	1490834494	255	0.000598	0.000485	0.000113	96	91	0	0	15	0	6	9	1	3	0	0	0	12	10	0	Normal	0
1351	3.148105	tcp	-	FIN	16	18	1540	1644	10.482497	31	29	3669.509277	3946.501221	4	4	209.822996	185.153	16710.68612	465.140906	255	2807326679	3693884388	255	0.001049	0.000503	0.000546	96	91	0	0	13	0	7	10	1	3	0	0	0	12	7	0	Normal	0
1352	41.07386	tcp	-	FIN	22	24	1920	4312	1.095587	31	29	357.015381	804.988892	6	6	1955.882107	1785.790424	208854.0726	199572.8686	255	1429418192	1429757600	255	0.000835	0.000664	0.000171	87	180	0	0	17	0	6	3	2	4	0	0	0	8	10	0	Normal	0
1353	3.220912	tcp	-	FIN	16	18	1540	1644	10.245545	31	29	3586.561768	3857.292725	4	4	214.706735	189.400703	12568.38179	396.488781	255	2689910179	3520833852	255	0.001253	0.001099	0.000154	96	91	0	0	9	0	6	4	1	1	0	0	0	6	10	0	Normal	0
1354	3.490592	tcp	-	FIN	16	18	1540	1644	9.453984	31	29	3309.467285	3559.281738	4	4	232.684267	204.319766	16404.4475	383.542531	255	1804523192	1343060918	255	0.018002	0.017155	0.000847	96	91	0	0	9	0	5	4	1	2	0	0	0	6	3	0	Normal	0
1355	7.40386	tcp	-	FIN	16	18	1272	2572	4.457134	31	29	1289.057373	2625.657471	4	4	493.563183	435.456937	32632.30297	866.210563	255	2444160465	294860895	255	0.001209	0.001084	0.000125	80	143	0	0	9	0	3	1	1	1	0	0	0	10	17	0	Normal	0
1356	2.178787	tcp	-	FIN	42	42	2662	23162	38.094591	31	29	9542.924805	83022.34375	7	14	53.114974	53.129023	3247.485151	90.992875	255	4224871938	4244257145	255	0.000619	0.000493	0.000126	63	551	0	0	15	0	3	1	1	1	0	0	0	6	7	0	Normal	0
1357	4.127877	tcp	-	FIN	30	42	2302	34406	17.200124	31	29	4314.081543	65093.01953	5	15	142.315275	100.666925	12611.38094	11965.03397	255	1454456030	1088480197	255	0.00069	0.000532	0.000158	77	819	0	0	13	0	9	10	1	7	0	0	0	12	18	0	Normal	0
1358	0.020512	tcp	-	FIN	16	18	1540	1644	1608.814374	31	29	563182.5625	605694.25	4	4	1.344467	1.176	80.392781	2.436632	255	2765005287	623577032	255	0.000637	0.000516	0.000121	96	91	0	0	9	0	7	6	1	3	0	0	0	10	7	0	Normal	0
1359	0.018822	tcp	-	FIN	16	18	1540	1644	1753.267506	31	29	613749.875	660078.625	4	4	1.2346	1.080529	75.601774	2.134873	255	199618606	2349538878	255	0.000563	0.00045	0.000113	96	91	0	0	9	0	5	6	1	3	0	0	0	10	12	0	Normal	0
1360	3.294676	tcp	-	FIN	16	18	1540	1644	10.016159	31	29	3506.262695	3770.932129	4	4	235.31229	193.389125	19242.35562	439.389906	255	819488343	3386431913	255	0.007885	0.007056	0.000829	96	91	0	0	13	0	9	10	1	7	0	0	0	12	18	0	Normal	0
1361	3.585639	tcp	-	FIN	16	18	1540	1644	9.20338	31	29	3221.740967	3464.93335	4	4	239.01846	207.740406	19467.61808	349.808406	255	819490357	1191845327	255	0.055838	0.054048	0.00179	96	91	0	0	13	0	9	10	1	7	0	0	0	12	18	0	Normal	0
1362	42.785805	tcp	http	FIN	352	746	18786	1087890	25.639345	31	29	3502.656982	203138.7813	2	370	122.24438	57.429864	44028.10216	30197.86997	255	349442018	2496116450	255	0.000747	0.000584	0.000163	53	1458	1	524288	3	0	6	2	1	2	0	0	1	3	1	0	Normal	0
1363	3.222392	tcp	-	FIN	28	42	2198	34406	21.412664	31	29	5263.170898	83384.01563	5	15	123.925075	78.58268	8963.310198	7755.836647	255	2882423948	1194071611	255	0.000643	0.000498	0.000145	79	819	0	0	15	0	6	3	1	1	0	0	0	6	5	0	Normal	0
1364	3.391665	tcp	-	FIN	16	18	1540	1644	9.729735	31	29	3405.996826	3663.097656	4	4	226.090206	199.471875	21000.24756	499.434094	255	3891521630	3297912899	255	0.000753	0.000634	0.000119	96	91	0	0	15	0	6	3	1	4	0	0	0	6	10	0	Normal	0
1365	1.061772	tcp	-	FIN	40	42	2558	23162	76.287565	31	29	18798.76367	170364.2656	7	14	27.21641	25.883317	2169.47302	2111.74771	255	282067609	1797859159	255	0.000669	0.000553	0.000116	64	551	0	0	8	0	5	1	1	2	0	0	0	4	12	0	Normal	0
1366	3.586728	tcp	-	FIN	30	42	2302	34406	19.7952	31	29	4964.970703	74913.96094	5	15	128.085288	89.656526	10026.63702	8476.492619	255	2166618138	3300605239	255	0.000586	0.000463	0.000123	77	819	0	0	5	0	5	1	1	1	0	0	0	2	8	0	Normal	0
1367	4.042907	tcp	-	FIN	16	18	1540	1644	8.162443	31	29	2857.349854	3073.036133	4	4	269.506413	251.608125	17180.23378	538.495375	255	1299489248	1172671020	255	0.017924	0.017174	0.00075	96	91	0	0	15	0	6	9	1	3	0	0	0	12	5	0	Normal	0
1368	3.969367	tcp	-	FIN	28	42	2198	34406	17.383124	31	29	4272.72168	67692.40625	5	15	147.001513	95.5149	13681.60732	8654.531004	255	3954101340	1208660365	255	0.055028	0.053251	0.001777	79	819	0	0	9	0	5	4	1	2	0	0	0	6	3	0	Normal	0
1369	0.372556	tcp	-	FIN	28	30	4256	3080	152.997133	31	29	88126.35156	63947.43359	7	7	13.78363	12.828759	716.652425	17.494381	255	4132487327	2329294501	255	0.000785	0.000519	0.000266	152	103	0	0	8	0	3	1	1	4	0	0	0	4	17	0	Normal	0
1370	4.273767	tcp	-	FIN	30	42	2302	34406	16.612979	31	29	4166.815918	62871	5	15	147.359343	104.111631	13164.75094	11841.91445	255	3204874631	1090440589	255	0.005311	0.005189	0.000122	77	819	0	0	2	0	5	1	1	1	0	0	0	3	8	0	Normal	0
1371	25.064472	tcp	smtp	FIN	52	42	37230	3380	3.710431	31	29	11654.74414	1053.283691	18	8	491.453858	611.31525	89448.2664	3071.483	255	4007326131	4012716380	255	0.000691	0.000543	0.000148	716	80	0	0	1	0	9	1	1	3	0	0	0	3	1	0	Normal	0
1372	0.020435	tcp	-	FIN	16	18	1540	1644	1614.87645	31	29	565304.625	607976.5	4	4	1.3422	1.175882	83.15968	2.415219	255	2765006045	2769471674	255	0.000557	0.000442	0.000115	96	91	0	0	9	0	7	6	1	3	0	0	0	10	7	0	Normal	0
1373	15.053828	tcp	-	FIN	26	28	4552	2976	3.520699	31	29	2326.052734	1525.193481	7	7	602.13898	557.529625	65313.85724	1908.638375	255	3384872998	3392356463	255	0.00065	0.000524	0.000126	175	106	0	0	15	0	9	1	1	3	0	0	0	7	10	0	Normal	0
1374	0.001011	udp	dns	CON	2	2	146	178	2967.359007	31	29	577645.875	704253.1875	0	0	0.009	0.008	0	0	0	0	0	0	0	0	0	73	89	0	0	2	0	3	2	1	2	0	0	0	10	2	0	Normal	0
1375	10.556132	tcp	ssh	FIN	108	114	9504	12298	20.935698	31	29	7135.946777	9238.990234	26	31	99.581522	94.245515	19271.80111	0	255	4237386958	2092322886	255	0.000766	0.000625	0.000141	88	108	0	0	1	0	3	1	1	1	0	0	0	1	1	0	Normal	0
1376	2.529123	udp	-	CON	4	4	568	304	2.767758	31	29	1347.502686	721.198608	0	0	784.341688	760.910687	1109.2195	1076.08875	0	0	0	0	0	0	0	142	76	0	0	3	0	9	1	1	3	0	0	0	3	10	0	Normal	0
1377	0.046594	tcp	-	FIN	30	42	2302	34406	1523.801304	31	29	382195.125	5766751	5	15	1.595759	1.124098	87.807272	71.157159	255	2649199630	504987847	255	0.000657	0.0005	0.000157	77	819	0	0	10	0	7	4	1	4	0	0	0	7	14	0	Normal	0
1378	0.078042	tcp	-	FIN	16	18	1540	1644	422.849232	31	29	148022.8594	159196.3281	4	4	5.1604	4.560294	401.680559	9.480166	255	1649553175	3809585671	255	0.000629	0.000516	0.000113	96	91	0	0	8	0	12	4	1	5	0	0	0	7	18	0	Normal	0
1379	0.049217	tcp	ftp-data	FIN	14	8	8928	424	426.681832	31	29	1347664.375	60304.36719	4	1	3.785923	6.937571	402.86829	16.830973	255	1409553417	3882454626	255	0.000645	0.000518	0.000127	638	53	0	0	1	0	3	1	1	2	0	0	0	3	1	0	Normal	0
1380	0.01934	tcp	-	FIN	16	18	1540	1644	1706.308242	31	29	597311.3125	642399.1875	4	4	1.268667	1.111	78.706792	2.199375	255	2649201586	2651461473	255	0.00056	0.000449	0.000111	96	91	0	0	10	0	7	4	1	4	0	0	0	7	14	0	Normal	0
1381	0.000921	udp	dns	CON	2	2	146	178	3257.328891	31	29	634093.375	773072.75	0	0	0.001	0.009	0	0	0	0	0	0	0	0	0	73	89	0	0	3	0	9	2	1	8	0	0	0	15	2	0	Normal	0
1382	0.00424	udp	-	CON	4	4	568	304	1650.943336	31	29	803773.5625	430188.6563	0	0	1.130667	0.955667	1.594054	1.345154	0	0	0	0	0	0	0	142	76	0	0	4	0	6	1	1	2	0	0	0	2	12	0	Normal	0
1383	0.004828	tcp	http	FIN	8	10	1052	824	3521.126778	31	29	1526097.75	1229494.625	2	2	0.511	0.537875	32.771298	0.770242	255	2069550543	2070579558	255	0.000653	0.000521	0.000132	132	82	1	83	2	0	2	1	1	1	0	0	1	15	1	0	Normal	0
1384	0.019813	tcp	-	FIN	16	18	1540	1644	1665.573168	31	29	583051.5625	627063.0625	4	4	1.299533	1.139765	84.55612	1.902841	255	2069551614	4226401867	255	0.000548	0.000434	0.000114	96	91	0	0	15	0	12	11	2	6	0	0	0	15	18	0	Normal	0
1385	0.015316	tcp	-	FIN	16	18	1540	1644	2154.609529	31	29	754243.9375	811177.8125	4	4	1.000533	0.873941	71.957317	1.480245	255	319617904	326173208	255	0.000567	0.000452	0.000115	96	91	0	0	9	0	7	3	1	3	0	0	0	4	14	0	Normal	0
1386	0.060314	tcp	-	FIN	30	42	2302	34406	1177.172802	31	29	295254.8438	4454952.5	5	15	2.068276	1.459268	128.619902	95.908736	255	2069552500	2073541412	255	0.000603	0.00048	0.000123	77	819	0	0	15	0	12	11	1	6	0	0	0	15	18	0	Normal	0
1387	0.000948	udp	dns	CON	2	2	132	164	3164.556959	31	29	556962	691983.125	0	0	0.001	0.005	0	0	0	0	0	0	0	0	0	66	82	0	0	1	0	9	1	1	4	0	0	0	6	3	0	Normal	0
1388	0.102628	tcp	-	FIN	16	18	1540	1644	321.549674	31	29	112561.875	121058.5781	4	4	6.821333	6.382	420.1086	10.080393	255	1589553192	3764602493	255	0.000636	0.000515	0.000121	96	91	0	0	15	0	3	3	1	6	0	0	0	7	8	0	Normal	0
1389	0.001337	udp	dns	CON	2	2	146	178	2243.829381	31	29	436798.7813	532535.5	0	0	0.001	0.001	0	0	0	0	0	0	0	0	0	73	89	0	0	1	0	9	1	1	3	0	0	0	3	3	0	Normal	0
1390	0.47812	tcp	-	FIN	16	18	1540	1644	69.02033	31	29	24161.29883	25985.10742	4	4	31.851065	28.074471	2078.472263	66.842461	255	3134937646	3455704410	255	0.001012	0.00085	0.000162	96	91	0	0	15	0	9	11	1	8	0	0	0	15	8	0	Normal	0
1391	0.013087	tcp	-	FIN	16	18	1540	1644	2521.586352	31	29	882708.0625	949339.0625	4	4	0.8524	0.79	59.096159	1.387248	255	199616230	205717146	255	0.000554	0.000444	0.00011	96	91	0	0	16	0	6	6	1	4	0	0	0	8	12	0	Normal	0
1392	2.040015	tcp	-	FIN	40	42	2558	23162	39.705591	31	29	9784.242188	88669.9375	7	14	52.299641	49.743343	3353.238654	3272.740921	255	121944384	2946799950	255	0.000654	0.000537	0.000117	64	551	0	0	3	0	12	1	1	2	0	0	0	3	18	0	Normal	0
1393	0.019278	tcp	-	FIN	16	18	1540	1644	1711.795902	31	29	599232.3125	644465.25	4	4	1.262733	1.106941	80.213384	2.105411	255	199620184	205194688	255	0.000601	0.000457	0.000144	96	91	0	0	16	0	6	6	1	4	0	0	0	8	12	0	Normal	0
1394	19.310287	tcp	smtp	FIN	52	42	37230	3380	4.816086	31	29	15127.6875	1367.146973	18	8	378.625728	482.743562	64366.82244	2239.43625	255	3192355923	3193401012	255	0.000679	0.000535	0.000144	716	80	0	0	1	0	9	1	1	1	0	0	0	6	1	0	Normal	0
1395	1.507483	tcp	-	FIN	40	40	2542	18508	52.405234	31	29	13155.7041	95767.57813	7	13	38.645053	38.608258	2387.890625	64.49827	255	1252002628	3177534457	255	0.001881	0.001757	0.000124	64	463	0	0	13	0	4	1	1	2	0	0	0	3	8	0	Normal	0
1396	0.054773	tcp	-	FIN	30	42	2302	34406	1296.259126	31	29	325123.6875	4905629	5	15	1.945429	1.324805	108.608663	84.394437	255	199617077	203048343	255	0.00061	0.000454	0.000156	77	819	0	0	16	0	6	6	1	4	0	0	0	8	12	0	Normal	0
1397	0.512399	tcp	-	FIN	16	18	1540	1644	64.402934	31	29	22544.92969	24246.72852	4	4	34.138999	31.980625	2477.897328	80.988172	255	989554329	1288792339	255	0.000869	0.000706	0.000163	96	91	0	0	15	0	9	11	1	8	0	0	0	15	8	0	Normal	0
1398	0.567358	tcp	-	FIN	16	18	1540	1644	58.164332	31	29	20361.04102	21897.99023	4	4	37.801868	33.324941	2646.395873	91.321273	255	3134939274	1253931680	255	0.000987	0.000831	0.000156	96	91	0	0	15	0	9	11	1	8	0	0	0	15	8	0	Normal	0
1399	0.168777	tcp	-	FIN	16	18	1540	1644	195.524267	31	29	68445.34375	73611.92188	4	4	11.23	9.897706	816.986152	24.206193	255	1529552485	1538220004	255	0.000694	0.00051	0.000184	96	91	0	0	9	0	6	4	1	4	0	0	0	4	7	0	Normal	0
1400	0.013509	tcp	-	FIN	16	18	1540	1644	2442.815951	31	29	855133.625	919683.1875	4	4	0.8806	0.766235	60.191237	1.41525	255	619617121	626233674	255	0.000633	0.000478	0.000155	96	91	0	0	16	0	7	6	1	4	0	0	0	8	6	0	Normal	0
1401	0.014135	tcp	http	FIN	8	10	1052	824	1202.688337	31	29	521259.2813	419950.4688	2	2	1.837714	1.70025	117.104543	3.659523	255	3799131157	1654604134	255	0.000661	0.000532	0.000129	132	82	1	83	1	0	12	1	1	5	0	0	1	7	1	0	Normal	0
1402	0.0242	tcp	-	FIN	16	18	1540	1644	1363.636371	31	29	477355.375	513388.4375	4	4	1.592	1.391471	92.810448	2.642676	255	4034940229	1893292847	255	0.000671	0.00054	0.000131	96	91	0	0	5	0	9	3	1	4	0	0	0	6	10	0	Normal	0
1403	0.268851	tcp	-	FIN	40	42	2558	23162	301.282109	31	29	74241.85938	672818.75	7	14	6.885487	6.545853	414.853235	404.559805	255	1867100042	273145217	255	0.000585	0.000468	0.000117	64	551	0	0	10	0	1	1	1	1	0	0	0	7	4	0	Normal	0
1404	0.025332	tcp	-	FIN	16	18	1540	1644	1302.700137	31	29	456024	490446.875	4	4	1.643733	1.463118	100.333836	2.650215	255	1889555515	4039799049	255	0.000574	0.000455	0.000119	96	91	0	0	5	0	9	3	1	4	0	0	0	6	10	0	Normal	0
1405	0.008375	udp	dns	CON	2	2	132	164	358.208946	31	29	63044.77344	78328.35938	0	0	0.005	0.001	0	0	0	0	0	0	0	0	0	66	82	0	0	1	0	6	1	1	1	0	0	0	8	2	0	Normal	0
1406	0.652056	tcp	-	FIN	78	80	4550	72810	240.776874	31	29	55111.83203	882132.875	7	33	8.69004	8.246924	497.708974	483.301793	255	259612930	2405288479	255	0.000659	0.00054	0.000119	58	910	0	0	10	0	3	1	1	3	0	0	0	7	12	0	Normal	0
1407	0.02548	tcp	-	FIN	16	18	1540	1644	1295.133423	31	29	453375.1875	487598.125	4	4	1.676467	1.564	104.576747	2.689029	255	1889556423	4040306795	255	0.000567	0.000452	0.000115	96	91	0	0	5	0	9	3	1	4	0	0	0	6	10	0	Normal	0
1408	0.0193	tcp	-	FIN	16	18	1540	1644	1709.844494	31	29	598549.1875	643730.5625	4	4	1.264467	1.108765	77.551526	2.249342	255	2649200663	505545388	255	0.00056	0.000446	0.000114	96	91	0	0	10	0	7	4	1	4	0	0	0	7	14	0	Normal	0
1409	7.175667	tcp	-	FIN	16	18	1272	2572	4.598876	31	29	1330.050659	2709.156006	4	4	478.3554	422.062406	37902.57991	1059.392	255	1564515401	3714419921	255	0.000747	0.000597	0.00015	80	143	0	0	15	0	4	1	1	1	0	0	0	7	8	0	Normal	0
1410	16.800821	tcp	-	FIN	24	26	2024	4416	2.916524	31	29	923.764343	2022.282104	6	6	730.454715	672.00872	91183.03759	87464.41746	255	399483518	399800503	255	0.00073	0.000593	0.000137	84	170	0	0	13	0	4	1	1	2	0	0	0	3	8	0	Normal	0
1411	0.195609	tcp	-	FIN	22	24	3944	2768	230.050761	31	29	153980.6406	108502.1641	7	7	9.298476	8.484652	657.842483	17.828584	255	2709199030	2712056532	255	0.000588	0.000458	0.00013	179	115	0	0	4	0	6	1	1	2	0	0	0	2	12	0	Normal	0
1412	17.574184	tcp	-	FIN	78	82	4550	72914	9.047362	31	29	2044.817505	32786.72656	7	33	231.234717	216.956747	45300.01765	44176.9426	255	2189062777	2189415115	255	0.000809	0.000673	0.000136	58	889	0	0	3	0	2	1	1	1	0	0	0	3	7	0	Normal	0
1413	1.166815	tcp	ssh	FIN	62	60	5928	8114	103.701097	31	29	39992.62891	54706.18359	14	17	19.446916	19.765136	1421.967548	1428.580079	255	1049547306	1049824140	255	0.000942	0.000532	0.00041	96	135	0	0	1	0	4	1	1	1	0	0	0	3	1	0	Normal	0
1414	0.048957	tcp	-	FIN	30	42	2302	34406	1450.25222	31	29	363747.7813	5488408	5	15	1.677414	1.182634	95.166613	79.057892	255	319618797	322992971	255	0.000586	0.000465	0.000121	77	819	0	0	9	0	7	3	1	3	0	0	0	4	14	0	Normal	0
1415	0.228149	tcp	-	FIN	30	42	2302	34406	311.200141	31	29	78054.25781	1177721.625	5	15	7.856448	5.550317	609.830503	532.132353	255	3674938165	1536678082	255	0.000706	0.000582	0.000124	77	819	0	0	9	0	6	4	1	4	0	0	0	4	7	0	Normal	0
1416	0.063337	tcp	-	FIN	16	18	1540	1644	521.022482	31	29	182389.4531	196157.0625	4	4	4.1974	3.696765	377.728987	8.679216	255	1649551469	1672011091	255	0.000608	0.000486	0.000122	96	91	0	0	8	0	12	4	1	5	0	0	0	7	18	0	Normal	0
1417	2.05604	tcp	-	FIN	64	66	3806	51808	62.741969	31	29	14579.48242	198533.0938	7	26	33.156727	31.622738	2759.060815	2695.010684	255	1267095574	3416956839	255	0.000688	0.000553	0.000135	59	785	0	0	8	0	7	1	1	2	0	0	0	1	6	0	Normal	0
1418	0.076061	tcp	-	FIN	16	18	1540	1644	433.862278	31	29	151878.0938	163342.5781	4	4	5.048067	4.445824	392.762955	12.341313	255	3799135520	3816191064	255	0.000592	0.000476	0.000116	96	91	0	0	8	0	12	4	1	5	0	0	0	7	18	0	Normal	0
1419	0.001329	udp	dns	CON	2	2	132	164	2257.336358	31	29	397291.1875	493604.2188	0	0	0	0.004	0	0	0	0	0	0	0	0	0	66	82	0	0	1	0	1	1	1	3	0	0	0	7	1	0	Normal	0
1420	43.721611	tcp	http	FIN	362	746	19306	1087890	25.319287	31	29	3522.834473	198790.8438	2	370	121.111667	58.685978	45017.51173	31360.08585	255	4046493277	4043598327	255	0.00073	0.000566	0.000164	53	1458	1	524288	2	0	1	1	1	1	0	0	1	1	1	0	Normal	0
1421	0.027426	tcp	-	FIN	16	18	1540	1644	1203.237774	31	29	421206.1563	453000.7813	4	4	1.935143	1.557059	106.012827	2.882861	255	2069553284	4219480197	255	0.001094	0.000952	0.000142	96	91	0	0	15	0	12	11	1	6	0	0	0	15	18	0	Normal	0
1422	0.095752	tcp	-	FIN	16	18	1540	1644	344.640318	31	29	120645	129751.8594	4	4	6.3634	5.602	423.073121	10.42641	255	3734938963	3760402584	255	0.000631	0.000517	0.000114	96	91	0	0	15	0	3	3	1	6	0	0	0	7	8	0	Normal	0
1423	0.372385	tcp	-	FIN	40	42	2558	23162	217.51682	31	29	53600.44141	485755.3438	7	14	9.540205	9.040952	555.49362	540.996508	255	127105405	133616737	255	0.001869	0.001701	0.000168	64	551	0	0	9	0	3	1	1	2	0	0	0	1	12	0	Normal	0
1424	0.019131	tcp	http	FIN	8	10	1052	824	888.610145	31	29	385134.0938	310281.75	2	2	2.684429	2.071333	177.496815	3.512919	255	3734936270	1595530592	255	0.000607	0.000486	0.000121	132	82	1	83	3	0	6	1	1	1	0	0	1	7	1	0	Normal	0
1425	1.012849	tcp	http	FIN	14	18	1684	10168	30.606735	31	29	12353.27344	75857.3125	3	5	77.884613	59.551823	8770.34871	7684.237145	255	1807100219	3957706501	255	0.000586	0.000464	0.000122	120	565	1	3924	3	0	7	2	2	2	0	0	4	2	4	0	Normal	0
1426	29.428701	tcp	-	FIN	66	66	3910	51808	4.451437	31	29	1046.869141	13870.54102	7	26	452.744026	452.739156	95929.6294	3000.02975	255	1489417639	1489754998	255	0.000803	0.000649	0.000154	59	785	0	0	8	0	6	1	1	1	0	0	0	7	7	0	Normal	0
1427	0.019813	tcp	-	FIN	16	18	1540	1644	1665.573168	31	29	583051.5625	627063.0625	4	4	1.299533	1.139765	84.55612	1.902841	255	2069551614	4226401867	255	0.000548	0.000434	0.000114	96	91	0	0	15	0	12	11	2	6	0	0	0	15	18	0	Normal	0
1428	0.020518	tcp	-	FIN	16	18	1540	1644	1608.343948	31	29	563017.875	605517.125	4	4	1.346933	1.178353	83.602222	2.353394	255	2765006804	624593934	255	0.00059	0.000483	0.000107	96	91	0	0	16	0	7	6	1	4	0	0	0	8	6	0	Normal	0
1429	0.508014	tcp	-	FIN	16	18	1540	1644	64.958837	31	29	22739.5293	24456.01758	4	4	33.846001	29.849705	2540.25742	81.429242	255	3134941597	3441803774	255	0.000977	0.000563	0.000414	96	91	0	0	15	0	9	11	1	8	0	0	0	15	8	0	Normal	0
1430	1.638996	tcp	-	FIN	38	40	2438	18508	46.97998	31	29	11587.58203	88083.19531	7	13	45.516638	42.013539	2708.387851	2593.592904	255	3864872546	2877762667	255	0.000586	0.000465	0.000121	64	463	0	0	15	0	9	1	1	2	0	0	0	7	8	0	Normal	0
1431	0.001032	udp	dns	CON	2	2	132	164	2906.976908	31	29	511627.9375	635658.9375	0	0	0.009	0.007	0	0	0	0	0	0	0	0	0	66	82	0	0	2	0	6	1	1	4	0	0	0	8	1	0	Normal	0
1432	0.044989	tcp	-	FIN	28	42	2198	34406	1533.708206	31	29	376981.0313	5972482	5	15	1.654556	1.085415	97.385646	73.759673	255	619618004	2768399045	255	0.000605	0.000483	0.000122	79	819	0	0	16	0	7	6	1	4	0	0	0	8	6	0	Normal	0
1433	0.074975	tcp	-	FIN	16	18	1540	1644	440.146722	31	29	154078.0313	165708.5781	4	4	4.976867	4.380824	385.33351	12.823102	255	1649555465	3813197049	255	0.000621	0.0005	0.000121	96	91	0	0	8	0	12	4	1	5	0	0	0	7	18	0	Normal	0
1434	0.003876	tcp	http	FIN	8	10	1052	824	4385.964975	31	29	1900928.875	1531475.75	2	2	0.504571	0.376444	32.458262	0.660565	255	2765002277	2765998721	255	0.000607	0.000484	0.000123	132	82	1	83	3	0	7	1	1	4	0	0	1	8	4	0	Normal	0
1435	0.026517	tcp	-	FIN	16	18	1540	1644	1244.484668	31	29	435645.0625	468529.625	4	4	1.746933	1.532823	111.234565	2.788907	255	2069555852	4225904542	255	0.000567	0.000454	0.000113	96	91	0	0	15	0	12	11	1	6	0	0	0	15	18	0	Normal	0
1436	0.003744	tcp	http	FIN	8	10	1052	824	4540.598165	31	29	1967948.625	1585470	2	2	0.485143	0.360444	31.227459	0.640623	255	1889550756	1890452579	255	0.000621	0.000497	0.000124	132	82	1	83	1	0	3	1	1	1	0	0	1	6	3	0	Normal	0
1437	0.186804	tcp	-	FIN	38	40	2438	18508	412.196749	31	29	101668.0625	772831.4375	7	13	5.1805	4.775308	322.072965	303.575728	255	259615902	2800781744	255	0.000691	0.000563	0.000128	64	463	0	0	10	0	3	1	1	3	0	0	0	7	12	0	Normal	0
1438	0.154073	tcp	-	FIN	30	42	2302	34406	460.82052	31	29	115581.5781	1743952.5	5	15	5.4915	3.725732	357.172319	266.679865	255	3734938193	3756675004	255	0.00143	0.001313	0.000117	77	819	0	0	15	0	3	3	1	6	0	0	0	7	8	0	Normal	0
1439	0.751445	tcp	-	FIN	30	42	2302	34406	94.484627	31	29	23698.3418	357572.4063	5	15	25.900862	18.316732	2562.456394	2485.106524	255	3134938485	1174257531	255	0.00057	0.000456	0.000114	77	819	0	0	15	0	9	11	1	8	0	0	0	15	8	0	Normal	0
1440	0.014724	tcp	-	FIN	16	18	1540	1644	2241.238739	31	29	784569.375	843792.4375	4	4	0.960867	0.837529	61.047146	1.386862	255	2649198629	2657136330	255	0.000632	0.000482	0.00015	96	91	0	0	10	0	7	4	1	4	0	0	0	7	14	0	Normal	0
1441	0.547636	tcp	-	FIN	16	18	1540	1644	60.259007	31	29	21094.30469	22686.60352	4	4	36.488735	32.186529	2605.015886	87.871273	255	3134940031	1267099489	255	0.00058	0.000462	0.000118	96	91	0	0	15	0	9	11	1	8	0	0	0	15	8	0	Normal	0
1442	0.162577	tcp	-	FIN	16	18	1540	1644	202.980737	31	29	71055.5625	76419.17188	4	4	11.587928	9.533647	768.392265	22.360064	255	3674940539	1544219433	255	0.000611	0.000496	0.000115	96	91	0	0	9	0	6	4	1	4	0	0	0	4	7	0	Normal	0
1443	0.02099	tcp	-	FIN	16	18	1540	1644	1572.177289	31	29	550357.3125	591900.9375	4	4	1.379333	1.208353	83.905231	2.632287	255	2469200392	2473087376	255	0.000564	0.000445	0.000119	96	91	0	0	9	0	7	3	1	3	0	0	0	4	14	0	Normal	0
1444	0.168547	tcp	-	FIN	16	18	1540	1644	195.79108	31	29	68538.74219	73712.375	4	4	11.215533	10.504687	804.504199	24.82941	255	1529553240	1539395260	255	0.000942	0.000471	0.000471	96	91	0	0	9	0	6	4	1	4	0	0	0	4	7	0	Normal	0
1445	0.001051	udp	dns	CON	2	2	132	164	2854.424439	31	29	502378.6875	624167.5	0	0	0.009	0.008	0	0	0	0	0	0	0	0	0	66	82	0	0	3	0	1	1	1	2	0	0	0	4	3	0	Normal	0
1446	0.001014	udp	dns	CON	2	2	146	178	2958.579772	31	29	575936.875	702169.625	0	0	0.009	0.002	0	0	0	0	0	0	0	0	0	73	89	0	0	3	0	9	2	1	4	0	0	0	15	3	0	Normal	0
1447	25.990999	tcp	smtp	FIN	52	42	37230	3380	3.578162	31	29	11239.27539	1015.736267	18	8	509.620569	649.76025	93571.26364	3239.4055	255	3471519300	1323023669	255	0.000697	0.000566	0.000131	716	80	0	0	1	0	12	1	1	6	0	0	0	15	1	0	Normal	0
1448	1.012849	tcp	http	FIN	14	18	1684	10168	30.606735	31	29	12353.27344	75857.3125	3	5	77.884613	59.551823	8770.34871	7684.237145	255	1807100219	3957706501	255	0.000586	0.000464	0.000122	120	565	1	3924	3	0	7	2	2	2	0	0	4	2	4	0	Normal	0
1449	0.230692	tcp	ftp-data	FIN	8	12	424	8824	82.360897	31	29	12865.63867	280512.5313	1	4	32.912714	23.019701	2156.500081	1719.894847	255	3559133391	3681174501	255	0.000609	0.000494	0.000115	53	735	0	0	1	0	4	1	1	2	0	0	0	2	1	0	Normal	0
1450	0.170443	tcp	-	FIN	30	42	2302	34406	416.561552	31	29	104480.6797	1576456.625	5	15	6.074643	4.145732	316.792573	268.980391	255	1469551992	1482907814	255	0.000586	0.000463	0.000123	77	819	0	0	9	0	4	5	1	1	0	0	0	8	6	0	Normal	0
1451	0.159687	tcp	-	FIN	16	18	1540	1644	206.654271	31	29	72341.51563	77802.20313	4	4	10.625	9.364177	725.170481	21.053012	255	3674941322	3692007904	255	0.000611	0.000495	0.000116	96	91	0	0	6	0	3	2	1	3	0	0	0	3	14	0	Normal	0
1452	0.078009	tcp	-	FIN	16	18	1540	1644	423.028102	31	29	148085.4688	159263.6719	4	4	5.179733	4.458765	387.022002	12.01968	255	1649553921	1664734530	255	0.002341	0.002206	0.000135	96	91	0	0	11	0	6	2	1	4	0	0	0	4	8	0	Normal	0
1453	0.026844	tcp	-	FIN	16	18	1540	1644	1229.324968	31	29	430338.25	462822.2188	4	4	1.7694	1.550647	111.535347	2.944722	255	2069554164	2074974214	255	0.000615	0.000479	0.000136	96	91	0	0	4	0	6	2	1	2	0	0	0	4	8	0	Normal	0
1454	0.024281	tcp	-	FIN	16	18	1540	1644	1359.087312	31	29	475762.9375	511675.7813	4	4	1.5984	1.400412	105.139359	2.526771	255	919620763	3070325419	255	0.000591	0.000469	0.000122	96	91	0	0	9	0	9	7	2	7	0	0	0	11	14	0	Normal	0
1455	0.024981	tcp	-	FIN	16	18	1540	1644	1321.003988	31	29	462431.4688	497338	4	4	1.6444	1.441647	98.835452	2.66495	255	4034941102	1893885540	255	0.000598	0.000472	0.000126	96	91	0	0	7	0	4	3	1	3	0	0	0	3	6	0	Normal	0
1456	0.085497	tcp	-	FIN	16	18	1540	1644	385.978458	31	29	135115.8594	145315.0469	4	4	5.6764	4.999176	463.81883	9.621407	255	1589554776	3771814925	255	0.000633	0.00051	0.000123	96	91	0	0	9	0	4	5	1	3	0	0	0	8	8	0	Normal	0
1457	0.020889	tcp	-	FIN	16	18	1540	1644	1579.778899	31	29	553018.375	594762.8125	4	4	1.3706	1.201471	87.490984	2.561242	255	1099623602	3254665251	255	0.000587	0.000461	0.000126	96	91	0	0	16	0	10	6	1	6	0	0	0	12	7	0	Normal	0
1458	0.062793	tcp	-	FIN	16	18	1540	1644	525.536273	31	29	183969.5469	197856.4375	4	4	4.1636	3.895125	324.145987	7.120292	255	1589550844	3772388158	255	0.000922	0.000465	0.000457	96	91	0	0	9	0	4	5	1	3	0	0	0	8	8	0	Normal	0
1459	0.094549	tcp	-	FIN	16	18	1540	1644	349.025372	31	29	122180.0313	131402.7656	4	4	6.281466	5.534	482.715283	10.023128	255	3734940509	1620395827	255	0.000592	0.000465	0.000127	96	91	0	0	9	0	4	5	1	3	0	0	0	8	8	0	Normal	0
1460	0.104892	tcp	-	FIN	16	18	1540	1644	314.609311	31	29	110132.3281	118445.6406	4	4	6.9718	6.139176	434.930103	11.558147	255	1529550858	1575411504	255	0.000636	0.00052	0.000116	96	91	0	0	6	0	3	2	1	3	0	0	0	3	14	0	Normal	0
1461	0.033711	tcp	-	FIN	64	66	3806	51808	3826.643977	31	29	889205.25	12108569	7	26	0.530111	0.509308	33.094202	31.938798	255	3185000018	1039933905	255	0.000724	0.000597	0.000127	59	785	0	0	8	0	11	1	1	8	0	0	0	10	8	0	Normal	0
1462	7.000621	tcp	smtp	FIN	52	42	37358	3380	13.284536	31	29	41870.57031	3771.093994	18	8	137.260328	170.733484	12100.66042	388.430187	255	4134100594	1985619448	255	0.000663	0.000544	0.000119	718	80	0	0	1	0	3	1	1	3	0	0	0	4	2	0	Normal	0
1463	0.003887	tcp	http	FIN	8	10	1052	824	4373.552837	31	29	1895549.25	1527141.75	2	2	0.506714	0.376556	32.496004	0.659888	255	1279616310	3430187721	255	0.000621	0.000493	0.000128	132	82	1	83	2	0	10	1	1	1	0	0	1	10	2	0	Normal	0
1464	1.576239	tcp	-	FIN	40	42	2558	23162	51.388146	31	29	12663.05469	114759.25	7	14	41.470843	39.392526	2611.230891	2554.184036	255	781946543	2901840901	255	0.000676	0.000535	0.000141	64	551	0	0	9	0	3	1	1	2	0	0	0	8	11	0	Normal	0
1465	12.300859	tcp	-	FIN	28	30	4656	3080	4.633823	31	29	2920.121094	1936.775269	7	7	455.575579	439.2975	44864.09384	1323.84225	255	952002404	955274590	255	0.000654	0.000525	0.000129	166	103	0	0	12	0	1	1	1	4	0	0	0	3	6	0	Normal	0
1466	0.001037	udp	dns	CON	2	2	132	164	2892.960519	31	29	509161.0625	632594.0625	0	0	0.009	0.007	0	0	0	0	0	0	0	0	0	66	82	0	0	2	0	4	2	1	2	0	0	0	11	3	0	Normal	0
1467	10.566844	tcp	-	FIN	122	126	7816	15132	23.375002	31	29	5868.923828	11365.36133	30	32	90.311588	85.211924	15366.38235	14864.40628	255	4518757	2155185345	255	0.000726	0.000561	0.000165	64	120	0	0	9	0	3	1	1	2	0	0	0	8	11	0	Normal	0
1468	0.024281	tcp	-	FIN	16	18	1540	1644	1359.087312	31	29	475762.9375	511675.7813	4	4	1.5984	1.400412	105.139359	2.526771	255	919620763	3070325419	255	0.000591	0.000469	0.000122	96	91	0	0	9	0	9	7	2	7	0	0	0	11	14	0	Normal	0
1469	3.796722	tcp	-	FIN	30	42	2302	34406	18.700342	31	29	4690.361816	70770.52344	5	15	140.606999	97.29449	13592.54408	9929.255619	255	3531521171	1453443276	255	0.003054	0.002236	0.000818	77	819	0	0	9	0	4	5	1	2	0	0	0	8	7	0	Normal	0
1470	8.470179	tcp	-	FIN	16	18	1272	2572	3.896022	31	29	1126.776733	2295.111084	4	4	564.655483	498.208406	46875.47908	1300.499125	255	904514875	904853701	255	0.000799	0.000627	0.000172	80	143	0	0	11	0	4	1	1	1	0	0	0	4	3	0	Normal	0
1471	0.013994	tcp	-	FIN	16	18	1540	1644	2358.153508	31	29	825496.625	887809.0625	4	4	0.912333	0.796588	65.481934	1.492987	255	3365004187	1225695713	255	0.000564	0.000448	0.000116	96	91	0	0	7	0	7	6	1	6	0	0	0	8	7	0	Normal	0
1472	26.497456	tcp	-	FIN	28	30	4256	3080	2.15115	31	29	1239.062378	899.105225	7	7	981.374616	913.688688	135038.5875	4018.28925	255	901939453	904969495	255	0.000591	0.000477	0.000114	152	103	0	0	11	0	1	1	1	1	0	0	0	4	5	0	Normal	0
1473	0.019797	tcp	-	FIN	16	18	1540	1644	1666.9193	31	29	583522.75	627569.875	4	4	1.2996	1.136882	81.572115	2.149094	255	2945006412	804576194	255	0.000603	0.000467	0.000136	96	91	0	0	9	0	11	6	1	8	0	0	0	9	12	0	Normal	0
1474	0.877776	tcp	ftp	FIN	52	54	2934	3740	119.620492	31	29	26229.92578	33457.28125	11	15	17.54928	16.870539	1625.564491	53.785719	255	1409550570	1411593987	255	0.000623	0.000507	0.000116	56	69	0	0	1	0	4	1	1	2	1	1	0	2	1	0	Normal	0
1475	0.115773	tcp	-	FIN	30	42	2302	34406	613.269071	31	29	153818.25	2320886.5	5	15	3.977104	2.812073	305.719791	237.197589	255	1649552375	3808521422	255	0.000592	0.000475	0.000117	77	819	0	0	11	0	6	2	1	4	0	0	0	4	8	0	Normal	0
1476	29.683693	tcp	-	FIN	24	24	2024	4312	1.583361	31	29	522.846008	1113.877563	6	6	1290.580647	1290.568065	99886.32264	100063.3545	255	2309067000	159824860	255	0.000781	0.000619	0.000162	84	180	0	0	4	0	10	2	1	1	0	0	0	2	7	0	Normal	0
1477	0.026517	tcp	-	FIN	16	18	1540	1644	1244.484668	31	29	435645.0625	468529.625	4	4	1.746067	1.530941	111.396528	2.673901	255	2069554908	4221150144	255	0.000608	0.000485	0.000123	96	91	0	0	4	0	6	2	1	2	0	0	0	4	8	0	Normal	0
1478	0.018761	tcp	-	FIN	16	18	1540	1644	1758.968104	31	29	615745.4375	662224.8125	4	4	1.2272	1.144437	81.614114	2.193742	255	1889551886	1895421083	255	0.000565	0.000447	0.000118	96	91	0	0	7	0	4	3	1	3	0	0	0	3	6	0	Normal	0
1479	1.006704	tcp	http	FIN	14	18	1684	10168	30.793561	31	29	12428.67871	76320.35156	3	5	77.410998	59.188059	8765.652758	7673.952978	255	2889197350	2885996945	255	0.000633	0.000504	0.000129	120	565	1	3924	3	0	9	2	1	1	0	0	1	12	1	0	Normal	0
1480	13.627812	tcp	-	FIN	78	80	4550	72810	11.520558	31	29	2636.960205	42207.80078	7	33	184.154748	172.494999	31016.2282	30408.00511	255	2381579578	232376214	255	0.000845	0.000697	0.000148	58	910	0	0	6	0	3	1	1	3	0	0	0	3	14	0	Normal	0
1481	21.163422	tcp	-	FIN	24	26	4048	2872	2.315316	31	29	1466.681519	1044.065552	7	7	961.957443	846.51425	107643.8651	3078.92025	255	2232358005	90126405	255	0.000702	0.000559	0.000143	169	110	0	0	11	0	4	1	1	2	0	0	0	4	8	0	Normal	0
1482	0.001042	udp	dns	CON	2	2	132	164	2879.078645	31	29	506717.8438	629558.5	0	0	0.009	0.007	0	0	0	0	0	0	0	0	0	66	82	0	0	2	0	11	1	1	2	0	0	0	9	3	0	Normal	0
1483	12.531057	tcp	-	FIN	80	80	4654	72810	12.688474	31	29	2934.149902	45901.95313	7	33	160.650551	160.646234	25381.34684	787.355688	255	3217385312	3217725476	255	0.000792	0.000642	0.00015	58	910	0	0	12	0	4	1	1	2	0	0	0	3	7	0	Normal	0
1484	0.018524	tcp	-	FIN	16	18	1540	1644	1781.472644	31	29	623623.375	670697.4375	4	4	1.211267	1.062647	86.03501	1.696396	255	3069198419	3071379660	255	0.000575	0.000456	0.000119	96	91	0	0	9	0	9	7	1	7	0	0	0	11	14	0	Normal	0
1485	23.497986	tcp	-	FIN	78	80	4550	72810	6.681424	31	29	1529.32251	24478.69336	7	33	313.301677	297.434988	68415.88495	66684.02101	255	794450484	794781312	255	0.000743	0.000617	0.000126	58	910	0	0	4	0	1	1	1	1	0	0	0	4	7	0	Normal	0
1486	11.869318	tcp	-	FIN	16	18	1272	2572	2.780278	31	29	804.090027	1637.836304	4	4	791.264208	698.156562	72088.87773	2024.71225	255	1012002834	1012346308	255	0.000803	0.000647	0.000156	80	143	0	0	11	0	6	1	1	4	0	0	0	4	8	0	Normal	0
1487	0.01466	tcp	-	FIN	16	18	1540	1644	2251.023212	31	29	787994.5625	847476.125	4	4	0.9534	0.836235	62.843483	1.4178	255	799616571	805666906	255	0.000619	0.000439	0.00018	96	91	0	0	9	0	11	6	1	8	0	0	0	9	12	0	Normal	0
1488	0.00104	udp	dns	CON	2	2	132	164	2884.615377	31	29	507692.3125	630769.25	0	0	0.009	0.007	0	0	0	0	0	0	0	0	0	66	82	0	0	1	0	4	1	1	1	0	0	0	4	1	0	Normal	0
1489	0.056071	tcp	-	FIN	30	42	2302	34406	1266.251755	31	29	317597.3438	4792067.5	5	15	1.922414	1.390125	105.232423	83.582862	255	1889552774	4042349777	255	0.000576	0.000462	0.000114	77	819	0	0	7	0	4	3	1	3	0	0	0	3	6	0	Normal	0
1490	0.00102	udp	dns	CON	2	2	132	164	2941.176566	31	29	517647.0625	643137.25	0	0	0.009	0.007	0	0	0	0	0	0	0	0	0	66	82	0	0	1	0	11	1	1	8	0	0	0	10	3	0	Normal	0
1491	25.174471	tcp	http	FIN	12	18	1580	10168	1.151961	31	29	460.466492	3051.980713	3	5	2288.557045	1480.819382	192176.6555	154766.5914	255	1921937126	1923085468	255	0.000691	0.000541	0.00015	132	565	1	3924	3	0	4	1	1	2	0	0	1	3	2	0	Normal	0
1492	20.227507	tcp	http	FIN	12	18	1580	10168	1.433691	31	29	573.080994	3798.39209	3	5	1838.832045	1189.819287	147143.6423	118430.3957	255	566976826	568076811	255	0.000724	0.000572	0.000152	132	565	1	3924	3	0	4	1	1	2	0	0	1	4	2	0	Normal	0
1493	0.019175	tcp	-	FIN	16	18	1540	1644	1720.99083	31	29	602451.0625	647927	4	4	1.2568	1.101353	77.266979	2.157428	255	3429200564	3433626925	255	0.000561	0.000449	0.000112	96	91	0	0	8	0	11	6	1	8	0	0	0	10	8	0	Normal	0
1494	15.82217	tcp	-	FIN	28	30	4656	3080	3.60254	31	29	2270.232178	1505.735229	7	7	585.99194	545.572375	61315.83032	1792.90425	255	1479488232	1482713318	255	0.000697	0.000567	0.00013	166	103	0	0	7	0	3	1	1	2	0	0	0	2	8	0	Normal	0
1495	0.016098	tcp	-	FIN	40	42	2558	23162	5031.68092	31	29	1239905.625	11236675	7	14	0.404795	0.387375	23.661072	25.022607	255	3185003135	3205577546	255	0.000756	0.0006	0.000156	64	551	0	0	8	0	2	1	1	1	0	0	0	10	4	0	Normal	0
1496	33.367344	tcp	-	FIN	64	68	3806	51912	3.925994	31	29	898.363403	12263.24805	7	26	538.177661	505.555427	109240.7947	106076.2688	255	1836908937	3986850522	255	0.000821	0.000662	0.000159	59	763	0	0	6	0	5	1	1	1	0	0	0	3	6	0	Normal	0
1497	0.023379	tcp	-	FIN	16	18	1540	1644	1411.523168	31	29	494118.6563	531417.0625	4	4	1.537133	1.347765	99.509389	2.576742	255	2611652130	2616343448	255	0.000587	0.000464	0.000123	96	91	0	0	11	0	8	6	1	6	0	0	0	10	11	0	Normal	0
1498	0.018726	tcp	-	FIN	16	18	1540	1644	1762.255634	31	29	616896.25	663462.5625	4	4	1.2266	1.140813	74.693083	2.285301	255	3489200899	1344588501	255	0.000593	0.00047	0.000123	96	91	0	0	8	0	7	6	1	6	0	0	0	9	12	0	Normal	0
1499	0.001082	udp	dns	CON	2	2	132	164	2772.643321	31	29	487985.2188	606284.6875	0	0	0.01	0.004	0	0	0	0	0	0	0	0	0	66	82	0	0	1	0	5	1	1	2	0	0	0	10	1	0	Normal	0
1500	0.023612	tcp	-	FIN	16	18	1540	1644	1397.594441	31	29	489242.75	526173.125	4	4	1.553533	1.362412	97.107675	2.653658	255	2307457133	166567407	255	0.00056	0.000447	0.000113	96	91	0	0	12	0	8	6	1	7	0	0	0	8	14	0	Normal	0
1501	0.018609	tcp	-	FIN	16	18	1540	1644	1773.335448	31	29	620774.875	667633.9375	4	4	1.219333	1.068823	74.760047	2.235575	255	3489200121	3493668606	255	0.000555	0.000436	0.000119	96	91	0	0	8	0	7	6	1	6	0	0	0	9	12	0	Normal	0
1502	4.30113	tcp	-	FIN	78	80	4550	72810	36.502037	31	29	8355.013672	133732.2969	7	33	55.851909	55.076615	4060.177137	4108.044984	255	1817030560	1820047097	255	0.005308	0.005147	0.000161	58	910	0	0	5	0	4	1	1	3	0	0	0	3	8	0	Normal	0
1503	17.057222	tcp	http	FIN	14	18	1684	10168	1.817412	31	29	733.530945	4504.367676	3	5	1312.064692	1003.333471	103764.4026	90848.0475	255	2729067281	2730132030	255	0.000689	0.000548	0.000141	120	565	1	3924	1	0	5	1	1	1	0	0	1	8	2	0	Normal	0
1504	0.003952	tcp	http	FIN	8	10	1052	824	4301.619624	31	29	1864372.5	1502024.375	2	2	0.514143	0.384333	33.423863	0.669842	255	1339616281	3486478335	255	0.000613	0.000484	0.000129	132	82	1	83	1	0	1	1	1	2	0	0	1	9	4	0	Normal	0
1505	14.772945	tcp	-	FIN	28	30	4256	3080	3.858405	31	29	2222.440918	1612.677734	7	7	568.17818	509.392812	53087.82268	1526.4225	255	292004521	295162459	255	0.000685	0.00055	0.000135	152	103	0	0	2	0	8	1	1	1	0	0	0	4	14	0	Normal	0
1506	0.001065	udp	dns	CON	2	2	146	178	2816.901513	31	29	548356.8125	668544.625	0	0	0.009	0.007	0	0	0	0	0	0	0	0	0	73	89	0	0	2	0	4	2	1	2	0	0	0	11	3	0	Normal	0
1507	7.884662	tcp	-	FIN	78	82	4550	72914	20.165734	31	29	4557.709473	73078.59375	7	33	103.741286	98.550084	10216.03931	10040.27622	255	1744514445	3894447607	255	0.000789	0.000646	0.000143	58	889	0	0	2	0	4	1	1	1	0	0	0	4	8	0	Normal	0
1508	19.565264	tcp	-	FIN	64	66	3806	51808	6.593318	31	29	1532.103027	20863.09766	7	26	315.561901	300.994262	55652.05852	54387.73179	255	1286967107	3432691274	255	0.000762	0.000623	0.000139	59	785	0	0	11	0	4	1	1	4	0	0	0	8	8	0	Normal	0
1509	0.018663	tcp	-	FIN	16	18	1540	1644	1768.204439	31	29	618978.6875	665702.1875	4	4	1.224333	1.138062	75.003068	2.309925	255	3365006814	3369502831	255	0.000566	0.000451	0.000115	96	91	0	0	7	0	7	6	1	6	0	0	0	8	7	0	Normal	0
1510	6.693488	tcp	-	FIN	16	18	1272	2572	4.930165	31	29	1425.863403	2904.315186	4	4	446.209058	393.696125	30263.4745	810.364812	255	2586612881	437356970	255	0.000809	0.000646	0.000163	80	143	0	0	9	0	3	1	1	2	0	0	0	2	7	0	Normal	0
1511	10.660913	tcp	http	FIN	14	18	1684	10168	2.907818	31	29	1173.633057	7206.887207	3	5	819.988058	666.272387	48630.12829	44251.25805	255	484518782	485576522	255	0.000692	0.000551	0.000141	120	565	1	3924	3	0	3	2	1	1	0	0	1	10	2	0	Normal	0
1512	12.632728	tcp	-	FIN	22	24	1920	4312	3.562176	31	29	1160.794434	2617.328613	6	6	601.540854	549.199565	63516.53121	60700.17703	255	2367452562	222324659	255	0.001282	0.001132	0.00015	87	180	0	0	9	0	11	1	1	2	0	0	0	11	12	0	Normal	0
1513	24.025476	tcp	-	FIN	16	18	1272	2572	1.373542	31	29	397.244995	809.141052	4	4	1601.675033	1413.22325	163769.8194	4655.4155	255	1094450637	3244388124	255	0.000805	0.000665	0.00014	80	143	0	0	11	0	8	2	1	3	0	0	0	8	11	0	Normal	0
1514	0.133515	tcp	-	FIN	40	42	2558	23162	606.673406	31	29	149496.3125	1354814	7	14	3.41559	3.243244	202.101644	196.393378	255	439620995	2868122893	255	0.000661	0.000518	0.000143	64	551	0	0	8	0	11	1	1	2	0	0	0	9	8	0	Normal	0
1515	4.486593	tcp	-	FIN	42	42	2662	23162	18.499562	31	29	4634.251465	40317.45313	7	14	109.421437	111.144602	7571.684548	213.676547	255	99495699	4219825437	255	0.091632	0.040805	0.050827	63	551	0	0	9	0	2	1	1	1	0	0	0	2	3	0	Normal	0
1516	26.373018	tcp	smtp	FIN	52	42	37358	3380	3.526331	31	29	11114.38965	1001.023071	18	8	517.111017	659.311625	90424.46317	3152.5105	255	1801945148	3948475534	255	0.000698	0.000541	0.000157	718	80	0	0	1	0	4	1	1	3	0	0	0	3	1	0	Normal	0
1517	0.00101	udp	dns	CON	2	2	132	164	2970.297008	31	29	522772.2813	649504.9375	0	0	0.009	0.005	0	0	0	0	0	0	0	0	0	66	82	0	0	2	0	4	1	1	3	0	0	0	12	3	0	Normal	0
1518	0.023429	tcp	-	FIN	16	18	1540	1644	1408.510775	31	29	493064.125	530282.9375	4	4	1.650714	1.347	101.610814	2.545443	255	2611651210	2615795929	255	0.00065	0.00053	0.00012	96	91	0	0	11	0	8	6	1	6	0	0	0	10	11	0	Normal	0
1519	0.023391	tcp	-	FIN	16	18	1540	1644	1410.798969	31	29	493865.1563	531144.4375	4	4	1.538467	1.348647	103.270109	2.505099	255	462073021	467840784	255	0.000584	0.00046	0.000124	96	91	0	0	11	0	8	6	1	6	0	0	0	10	11	0	Normal	0
1520	0.004069	tcp	http	FIN	8	10	1052	824	4177.930678	31	29	1810764.25	1458835.125	2	2	0.528857	0.389667	33.595617	0.69381	255	2611648163	2612676569	255	0.000702	0.000558	0.000144	132	82	1	83	3	0	5	2	1	2	0	0	1	10	2	0	Normal	0
1521	0.039034	tcp	-	FIN	30	42	2302	34406	1818.927018	31	29	456217.625	6883639.5	5	15	1.334966	0.939098	75.413857	63.422928	255	3489199351	1343562772	255	0.000664	0.000528	0.000136	77	819	0	0	8	0	7	6	1	6	0	0	0	9	12	0	Normal	0
1522	0.00101	udp	dns	CON	2	2	132	164	2970.297008	31	29	522772.2813	649504.9375	0	0	0.01	0.006	0	0	0	0	0	0	0	0	0	66	82	0	0	1	0	4	1	1	1	0	0	0	8	2	0	Normal	0
1523	0.025206	tcp	-	FIN	16	18	1540	1644	1309.212112	31	29	458303.5938	492898.5313	4	4	1.617733	1.546687	103.089521	2.780009	255	2307458665	167622707	255	0.000566	0.000454	0.000112	96	91	0	0	12	0	8	6	1	7	0	0	0	8	14	0	Normal	0
1524	0.013968	tcp	-	FIN	16	18	1540	1644	2362.542923	31	29	827033.1875	889461.625	4	4	0.9104	0.794765	64.591933	1.484153	255	3489198238	1346160260	255	0.000564	0.000452	0.000112	96	91	0	0	8	0	7	6	1	6	0	0	0	9	12	0	Normal	0
1525	0.003955	tcp	http	FIN	8	10	1052	824	4298.356424	31	29	1862958.25	1500884.875	2	2	0.515857	0.380222	32.972543	0.679814	255	162067193	2308435312	255	0.000641	0.000528	0.000113	132	82	1	83	3	0	8	1	1	1	0	0	1	8	1	0	Normal	0
1526	0.004331	tcp	http	FIN	8	10	1052	824	3925.190352	31	29	1701223.625	1370584.125	2	2	0.57	0.427	38.002692	0.677658	255	919616384	920639987	255	0.000608	0.000485	0.000123	132	82	1	83	1	0	10	1	1	1	0	0	1	11	2	0	Normal	0
1527	29.219688	tcp	-	FIN	78	80	4550	72810	5.373089	31	29	1229.855713	19685.35742	7	33	389.591327	369.861302	85328.80462	83148.14891	255	4238999759	4239329803	255	0.00078	0.000645	0.000135	58	910	0	0	11	0	2	1	1	1	0	0	0	8	3	0	Normal	0
1528	0.045454	tcp	-	FIN	30	42	2302	34406	1562.018772	31	29	391780.7188	5911383	5	15	1.556621	1.096341	91.1658	70.616337	255	3069199298	923314203	255	0.000619	0.0005	0.000119	77	819	0	0	9	0	9	7	1	7	0	0	0	11	14	0	Normal	0
1529	0.018553	tcp	-	FIN	16	18	1540	1644	1778.688088	31	29	622648.625	669649.125	4	4	1.214533	1.063471	78.133663	1.71413	255	462068613	2613774225	255	0.000611	0.00047	0.000141	96	91	0	0	11	0	8	6	1	6	0	0	0	10	11	0	Normal	0
1530	0.018569	tcp	-	FIN	16	18	1540	1644	1777.155468	31	29	622112.125	669072.125	4	4	1.214533	1.065647	81.630379	1.96542	255	2307454783	168158626	255	0.000563	0.000447	0.000116	96	91	0	0	12	0	8	6	1	7	0	0	0	8	14	0	Normal	0
1531	0.00103	udp	dns	CON	2	2	132	164	2912.621237	31	29	512621.3438	636893.1875	0	0	0.009	0.008	0	0	0	0	0	0	0	0	0	66	82	0	0	1	0	9	1	1	1	0	0	0	8	1	0	Normal	0
1532	21.298256	tcp	-	FIN	78	80	4550	72810	7.371496	31	29	1687.274292	27006.90625	7	33	276.596707	269.590211	55962.82106	55661.55476	255	266966514	2412684463	255	0.000749	0.000619	0.00013	58	910	0	0	11	0	3	1	1	1	0	0	0	8	7	0	Normal	0
1533	1.666249	tcp	-	FIN	24	24	2024	4312	28.207068	31	29	9314.333984	19843.37305	6	6	72.429866	72.420953	4393.84157	118.798203	255	19613660	19906805	255	0.000681	0.000558	0.000123	84	180	0	0	10	0	11	1	1	3	0	0	0	1	12	0	Normal	0
1534	25.400373	tcp	-	FIN	64	66	3806	51808	5.078665	31	29	1180.140137	16070.31445	7	26	409.678003	390.765354	79192.21494	77576.10224	255	2041934256	4187645226	255	0.000743	0.000607	0.000136	59	785	0	0	8	0	5	1	1	1	0	0	0	2	6	0	Normal	0
1535	29.558313	tcp	-	FIN	28	28	4656	2976	1.860729	31	29	1215.224976	776.769653	7	7	1094.740815	1094.728125	145000.3996	4457.4115	255	1669423095	3866645154	255	0.000765	0.000639	0.000126	166	106	0	0	5	0	3	1	1	1	0	0	0	3	7	0	Normal	0
1536	0.020817	tcp	-	FIN	16	18	1540	1644	1585.242798	31	29	554931.0625	596819.875	4	4	1.3658	1.197353	87.67053	2.843799	255	3249201151	3253110242	255	0.000574	0.000459	0.000115	96	91	0	0	16	0	10	6	1	6	0	0	0	12	7	0	Normal	0
1537	9.302211	tcp	-	FIN	28	30	4256	3080	6.127576	31	29	3529.483643	2561.111572	7	7	344.51384	320.746219	22605.10523	614.715125	255	1324520433	1327636202	255	0.000697	0.000567	0.00013	152	103	0	0	11	0	3	1	1	2	0	0	0	10	8	0	Normal	0
1538	0.036952	tcp	-	FIN	28	42	2198	34406	1867.287286	31	29	458973.8125	7271487.5	5	15	1.356	0.889707	75.972836	62.119813	255	1279618130	1282996297	255	0.000594	0.000471	0.000123	79	819	0	0	8	0	11	6	1	8	0	0	0	10	8	0	Normal	0
1539	24.060349	tcp	http	FIN	12	18	1580	10168	1.205303	31	29	481.788544	3193.303711	3	5	2187.264182	1415.282346	172774.1331	138246.3931	255	3179841909	1035574851	255	0.000699	0.000548	0.000151	132	565	1	3924	2	0	3	2	1	1	0	0	1	4	2	0	Normal	0
1540	22.543621	tcp	-	FIN	80	80	4654	72810	7.052993	31	29	1630.971313	25514.97852	7	33	289.016225	289.012594	58233.83317	1820.395875	255	4199836432	4200173940	255	0.000766	0.000634	0.000132	58	910	0	0	11	0	2	1	1	2	0	0	0	8	7	0	Normal	0
1541	0.018698	tcp	-	FIN	16	18	1540	1644	1764.894696	31	29	617820.125	664456.125	4	4	1.225933	1.073412	75.059299	2.153833	255	1339620850	3490503007	255	0.000559	0.000447	0.000112	96	91	0	0	8	0	7	6	1	6	0	0	0	9	12	0	Normal	0
1542	0.023411	tcp	-	FIN	16	18	1540	1644	1409.593772	31	29	493443.25	530690.6875	4	4	1.539533	1.349765	96.696319	2.698077	255	2307456344	166044611	255	0.000594	0.000462	0.000132	96	91	0	0	12	0	8	6	1	7	0	0	0	8	14	0	Normal	0
1543	0.02455	tcp	-	FIN	16	18	1540	1644	1344.195508	31	29	470549.9063	506069.25	4	4	1.615467	1.416529	99.197733	2.434835	255	162071389	167096502	255	0.000579	0.000463	0.000116	96	91	0	0	12	0	8	6	1	7	0	0	0	8	14	0	Normal	0
1544	2.779928	tcp	-	FIN	40	40	2542	18508	28.418003	31	29	7133.997559	51932.28125	7	13	73.138314	73.142188	5092.744769	143.451281	255	1552002597	2748913452	255	0.000634	0.000521	0.000113	64	463	0	0	6	0	4	1	1	3	0	0	0	3	5	0	Normal	0
1545	2.047124	tcp	-	FIN	40	42	2558	23162	39.567707	31	29	9750.264648	88362.01563	7	14	52.481975	49.917097	3776.955577	3691.65457	255	519486798	3539522660	255	0.000635	0.000518	0.000117	64	551	0	0	11	0	2	1	1	2	0	0	0	8	7	0	Normal	0
1546	0.024292	tcp	-	FIN	16	18	1540	1644	1358.471945	31	29	475547.5	511444.0938	4	4	1.599067	1.402059	101.206386	2.399884	255	919621600	925467288	255	0.000565	0.000453	0.000112	96	91	0	0	9	0	9	7	1	7	0	0	0	11	14	0	Normal	0
1547	10.310759	tcp	-	FIN	24	24	2024	4312	4.558345	31	29	1505.223877	3206.747559	6	6	468.654148	448.265219	35539.17028	1011.450625	255	844515727	2994448116	255	0.000808	0.00065	0.000158	84	180	0	0	7	0	8	1	1	1	0	0	0	2	14	0	Normal	0
1548	10.133909	tcp	-	FIN	28	28	4656	2976	5.427323	31	29	3544.5354	2265.660645	7	7	375.317294	389.744656	27987.1599	834.130063	255	964520622	967813806	255	0.000689	0.000542	0.000147	166	106	0	0	5	0	4	1	1	2	0	0	0	3	5	0	Normal	0
1549	0.024173	tcp	-	FIN	16	18	1540	1644	1365.159429	31	29	477888.5313	513961.8438	4	4	1.568267	1.395235	100.05635	2.500568	255	919619273	3073433563	255	0.000564	0.000449	0.000115	96	91	0	0	9	0	9	7	1	7	0	0	0	11	14	0	Normal	0
1550	9.375982	tcp	http	FIN	14	18	1684	10168	3.30632	31	29	1334.473511	8194.554688	3	5	721.200538	551.494118	47535.60149	41684.06793	255	1144519294	3295260964	255	0.00071	0.000578	0.000132	120	565	1	3924	2	0	4	2	1	1	0	0	1	4	2	0	Normal	0
1551	0.023386	tcp	-	FIN	16	18	1540	1644	1411.100675	31	29	493970.75	531258	4	4	1.538333	1.432	101.256831	2.535425	255	462072152	467293303	255	0.000603	0.00047	0.000133	96	91	0	0	11	0	8	6	1	6	0	0	0	10	11	0	Normal	0
1552	0.018739	tcp	-	FIN	16	18	1540	1644	1761.033143	31	29	616468.3125	663002.3125	4	4	1.2286	1.073471	75.516237	2.200131	255	1219619458	3368955893	255	0.000619	0.000487	0.000132	96	91	0	0	7	0	7	6	1	6	0	0	0	8	7	0	Normal	0
1553	0.053869	tcp	-	FIN	28	42	2198	34406	1280.885073	31	29	314837.8438	4987952	5	15	1.982037	1.3	112.212268	77.316023	255	462069544	465630719	255	0.000706	0.000566	0.00014	79	819	0	0	11	0	8	6	1	6	0	0	0	10	11	0	Normal	0
1554	0.001071	udp	dns	CON	2	2	146	178	2801.120432	31	29	545284.75	664799.25	0	0	0.009	0.007	0	0	0	0	0	0	0	0	0	73	89	0	0	3	0	11	2	1	8	0	0	0	9	2	0	Normal	0
1555	8.067271	tcp	-	FIN	22	24	1920	4312	5.578094	31	29	1817.714966	4098.535645	6	6	403.346197	350.724908	24057.79975	22433.18032	255	474582119	2624463002	255	0.000714	0.000589	0.000125	87	180	0	0	4	0	2	2	1	1	0	0	0	2	4	0	Normal	0
1556	0.05624	tcp	-	FIN	30	42	2302	34406	1262.446661	31	29	316642.9688	4777667	5	15	1.928621	1.358951	110.057108	83.776335	255	162069094	165498075	255	0.000644	0.00052	0.000124	77	819	0	0	12	0	8	6	1	7	0	0	0	8	14	0	Normal	0
1557	15.866922	tcp	-	FIN	16	18	1272	2572	2.079798	31	29	601.50293	1225.190308	4	4	1057.770133	933.312312	94130.252	2637.03625	255	3749063869	3749376658	255	0.000747	0.000604	0.000143	80	143	0	0	11	0	3	2	1	1	0	0	0	8	8	0	Normal	0
1558	0.020799	tcp	-	FIN	16	18	1540	1644	1586.614755	31	29	555411.3125	597336.4375	4	4	1.3664	1.196	86.321151	2.742321	255	3249202273	3253617817	255	0.00058	0.000464	0.000116	96	91	0	0	16	0	10	6	1	6	0	0	0	12	7	0	Normal	0
1559	6.025102	tcp	-	FIN	80	80	4654	72810	26.389594	31	29	6102.469238	95467.25781	7	33	76.261798	77.140258	4758.811967	133.130953	255	917034192	918842073	255	0.010981	0.008153	0.002828	58	910	0	0	8	0	3	1	1	1	0	0	0	2	6	0	Normal	0
1560	12.882724	tcp	smtp	FIN	52	42	37230	3380	7.21897	31	29	22675.32813	2049.256104	18	8	252.594522	314.198031	29618.52742	984.285687	255	3877388637	3882758473	255	0.000742	0.000601	0.000141	716	80	0	0	1	0	2	1	1	3	0	0	0	4	1	0	Normal	0
1561	0.020831	tcp	-	FIN	16	18	1540	1644	1584.177423	31	29	554558.125	596418.8125	4	4	1.368133	1.197706	85.728141	2.644734	255	3249203414	1104562891	255	0.000602	0.000466	0.000136	96	91	0	0	16	0	10	6	1	6	0	0	0	12	7	0	Normal	0
1562	27.092335	tcp	http	FIN	14	18	1684	10168	1.144235	31	29	461.828033	2835.931396	3	5	2083.999	1593.635647	182305.9898	159515.7573	255	3767323467	3768365543	255	0.000656	0.000522	0.000134	120	565	1	3924	1	0	2	1	1	3	0	0	1	4	1	0	Normal	0
1563	0.016187	tcp	-	FIN	16	18	1540	1644	2038.673115	31	29	713659.125	767529.5625	4	4	1.058067	0.925529	81.651246	1.970072	255	3249199208	3250981445	255	0.000562	0.000448	0.000114	96	91	0	0	16	0	10	6	1	6	0	0	0	12	7	0	Normal	0
1564	19.786167	tcp	-	FIN	78	80	4550	72810	7.934836	31	29	1816.218384	29070.81445	7	33	260.340119	253.661075	47723.60776	47607.85158	255	2006966756	4152669763	255	0.000731	0.000593	0.000138	58	910	0	0	12	0	3	1	1	7	0	0	0	5	14	0	Normal	0
1565	0.018545	tcp	-	FIN	16	18	1540	1644	1779.45539	31	29	622917.25	669938	4	4	1.2152	1.063823	75.700536	2.129419	255	942072108	948854432	255	0.000574	0.000454	0.00012	96	91	0	0	8	0	5	4	1	5	0	0	0	8	7	0	Normal	0
1566	0.019148	tcp	-	FIN	16	18	1540	1644	1723.417627	31	29	603300.625	648840.625	4	4	1.253733	1.098882	76.59932	2.263122	255	3429199727	1283543849	255	0.00059	0.000464	0.000126	96	91	0	0	8	0	11	6	1	8	0	0	0	10	8	0	Normal	0
1567	0.013952	tcp	-	FIN	16	18	1540	1644	2365.252282	31	29	827981.625	890481.625	4	4	0.908733	0.733059	58.179629	1.356602	255	1122068706	3278904568	255	0.001589	0.001486	0.000103	96	91	0	0	12	0	4	3	1	4	0	0	0	5	6	0	Normal	0
1568	0.018931	tcp	-	FIN	16	18	1540	1644	1743.172614	31	29	610216.0625	656278.0625	4	4	1.241467	1.086353	75.275383	2.298631	255	3267457710	1127544695	255	0.000576	0.000457	0.000119	96	91	0	0	12	0	4	3	1	4	0	0	0	5	6	0	Normal	0
1569	0.019541	tcp	-	FIN	16	18	1540	1644	1688.757052	31	29	591167.3125	635791.4375	4	4	1.2674	1.122235	75.22748	2.188178	255	3365007544	3370034973	255	0.000585	0.000459	0.000126	96	91	0	0	7	0	7	6	1	6	0	0	0	8	7	0	Normal	0
1570	31.384251	tcp	http	FIN	14	18	1684	10168	0.987757	31	29	398.671295	2448.106934	3	5	2414.078385	1846.099235	217309.3811	191119.2112	255	3394807400	3400062532	255	0.000695	0.000558	0.000137	120	565	1	3924	1	0	2	1	1	1	0	0	4	8	1	0	Normal	0
1571	0.019556	tcp	-	FIN	16	18	1540	1644	1687.461577	31	29	590713.8125	635303.6875	4	4	1.281533	1.123353	80.052039	2.208135	255	1219621805	3374757729	255	0.000573	0.000456	0.000117	96	91	0	0	7	0	7	6	1	6	0	0	0	8	7	0	Normal	0
1572	4.084197	udp	-	CON	4	4	568	304	1.713923	31	29	834.43573	446.599426	0	0	1331.686625	639.937312	1883.287875	905.006625	0	0	0	0	0	0	0	142	76	0	0	6	0	4	1	1	3	0	0	0	1	5	0	Normal	0
1573	0.676058	udp	-	CON	4	4	528	304	10.354141	31	29	4685.988281	2697.993408	0	0	106.343336	220.644328	150.385109	312.032562	0	0	0	0	0	0	0	132	76	0	0	8	0	3	1	1	2	0	0	0	8	14	0	Normal	0
1574	0.019469	tcp	-	FIN	16	18	1540	1644	1695.002277	31	29	593353.5	638142.6875	4	4	1.275733	1.118706	78.185979	2.305054	255	799618313	803507921	255	0.00057	0.000448	0.000122	96	91	0	0	9	0	11	6	1	8	0	0	0	9	12	0	Normal	0
1575	1.874098	tcp	-	FIN	40	40	2542	18508	42.153613	31	29	10582.15723	77033.32813	7	13	48.046102	48.04141	3201.832772	89.039367	255	2944034696	4153869782	255	0.000597	0.000478	0.000119	64	463	0	0	4	0	2	1	1	1	0	0	0	2	7	0	Normal	0
1576	33.726345	tcp	-	FIN	64	68	3806	51912	3.884204	31	29	888.80072	12132.71094	7	26	562.100379	503.368223	108033.8972	102257.4067	255	2318997892	2319332767	255	0.00099	0.000647	0.000343	59	763	0	0	5	0	4	1	1	2	0	0	0	4	5	0	Normal	0
1577	0.001443	udp	dns	CON	2	2	146	178	2079.002015	31	29	404712.4063	493416.4688	0	0	0.001	0.002	0	0	0	0	0	0	0	0	0	73	89	0	0	1	0	4	1	1	1	0	0	0	2	1	0	Normal	0
1578	0.019807	tcp	-	FIN	16	18	1540	1644	1666.077673	31	29	583228.1875	627253	4	4	1.298933	1.136118	79.055652	2.25958	255	799619089	2949410080	255	0.000607	0.00049	0.000117	96	91	0	0	9	0	11	6	1	8	0	0	0	9	12	0	Normal	0
1579	3.478347	tcp	-	FIN	42	42	2662	23162	23.861909	31	29	5977.551758	52004.01172	7	14	86.950423	84.825563	4936.024513	128.903594	255	494452872	2875791630	255	0.000631	0.000496	0.000135	63	551	0	0	7	0	3	1	1	1	0	0	0	2	11	0	Normal	0
1580	0.003754	tcp	http	FIN	8	10	1052	824	4528.502995	31	29	1962706.5	1581246.75	2	2	0.486857	0.364222	31.437709	0.632525	255	2945001939	2945996965	255	0.000593	0.000472	0.000121	132	82	1	83	1	0	11	1	1	2	0	0	1	9	1	0	Normal	0
1581	13.623337	tcp	-	FIN	16	18	1272	2572	2.422314	31	29	700.562561	1426.963135	4	4	908.198858	851.419	70521.47073	1988.942125	255	1612001829	1612332305	255	0.000797	0.000624	0.000173	80	143	0	0	11	0	2	1	1	2	0	0	0	1	7	0	Normal	0
1582	31.37318	tcp	smtp	FIN	52	42	37230	3380	2.964315	31	29	9311.137695	841.483093	18	8	627.456622	765.185812	111331.2322	3799.784	255	3519004509	3515892474	255	0.000686	0.000552	0.000134	716	80	0	0	1	0	3	1	1	1	0	0	0	2	2	0	Normal	0
1583	0.019804	tcp	-	FIN	16	18	1540	1644	1666.329962	31	29	583316.5	627348	4	4	1.299133	1.133118	82.896849	2.130276	255	799620833	805114024	255	0.000669	0.000537	0.000132	96	91	0	0	9	0	11	6	1	8	0	0	0	9	12	0	Normal	0
1584	2.038492	tcp	-	FIN	40	42	2558	23162	39.735256	31	29	9791.551758	88736.1875	7	14	53.636238	49.708438	3212.33397	3091.979715	255	1489421338	1966827430	255	0.000567	0.000442	0.000125	64	551	0	0	11	0	3	1	1	3	0	0	0	2	11	0	Normal	0
1585	0.049169	tcp	-	FIN	30	42	2302	34406	1443.999261	31	29	362179.4063	5464744	5	15	1.68469	1.171732	108.649366	91.752203	255	942068649	3091292437	255	0.00124	0.001124	0.000116	77	819	0	0	8	0	5	4	1	5	0	0	0	8	7	0	Normal	0
1586	2.879349	tcp	-	FIN	16	18	1272	2572	11.460924	31	29	3314.638184	6751.526367	4	4	191.9322	169.336828	10703.8244	269.03	255	1627096400	3776990940	255	0.00076	0.000614	0.000146	80	143	0	0	16	0	4	1	1	3	0	0	0	12	2	0	Normal	0
1587	0.013721	tcp	-	FIN	16	18	1540	1644	2405.072446	31	29	841921.125	905473.3125	4	4	0.894133	0.779882	60.851498	1.520992	255	3087454182	3098956035	255	0.001167	0.000457	0.00071	96	91	0	0	8	0	5	4	1	5	0	0	0	8	7	0	Normal	0
1588	0.000978	udp	dns	CON	2	2	132	164	3067.484674	31	29	539877.3125	670756.625	0	0	0.006	0.008	0	0	0	0	0	0	0	0	0	66	82	0	0	1	0	5	1	1	5	0	0	0	8	1	0	Normal	0
1589	0.333088	tcp	-	FIN	78	80	4550	72810	471.346896	31	29	107887.3984	1726870.875	7	33	4.321922	4.209696	250.464298	246.341518	255	2829194617	2829433706	255	0.000653	0.000518	0.000135	58	910	0	0	16	0	7	1	1	1	0	0	0	12	7	0	Normal	0
1590	0.019201	tcp	-	FIN	16	18	1540	1644	1718.66055	31	29	601635.375	647049.6875	4	4	1.258733	1.102059	78.891864	2.429199	255	942070344	947364067	255	0.000579	0.000462	0.000117	96	91	0	0	8	0	5	4	1	5	0	0	0	8	7	0	Normal	0
1591	0.238061	udp	-	CON	4	4	528	304	29.404229	31	29	13307.51367	7661.901855	0	0	61.341668	25.284666	86.744563	35.755797	0	0	0	0	0	0	0	132	76	0	0	8	0	3	1	1	2	0	0	0	8	14	0	Normal	0
1592	0.173652	tcp	-	FIN	38	40	2438	18508	443.415584	31	29	109368.1641	831363.9375	7	13	4.684297	4.439282	308.422334	303.915966	255	2525002323	727922136	255	0.000638	0.000517	0.000121	64	463	0	0	1	0	7	1	1	1	0	0	0	3	12	0	Normal	0
1593	0.00388	tcp	http	FIN	8	10	1052	824	4381.443327	31	29	1898969.125	1529896.875	2	2	0.505143	0.371667	31.860334	0.676736	255	3267454087	1123061970	255	0.000675	0.000531	0.000144	132	82	1	83	3	0	4	1	1	1	0	0	1	5	2	0	Normal	0
1594	0.019739	tcp	-	FIN	16	18	1540	1644	1671.817204	31	29	585237.3125	629413.875	4	4	1.296133	1.088706	76.582986	2.413292	255	3267456896	3271899357	255	0.001396	0.001225	0.000171	96	91	0	0	12	0	4	3	1	4	0	0	0	5	6	0	Normal	0
1595	0.041741	tcp	-	FIN	38	40	2438	18508	1844.7091	31	29	454996.3125	3458661.75	7	13	1.119514	1.056359	68.459022	67.827933	255	2829198034	3025178069	255	0.000667	0.00054	0.000127	64	463	0	0	16	0	3	1	1	2	0	0	0	12	1	0	Normal	0
1596	5.341356	tcp	-	FIN	66	66	3910	51808	24.525608	31	29	5767.82373	76421.04688	7	26	82.169769	82.166461	5162.315193	141.081578	255	2239129903	89838604	255	0.000921	0.000527	0.000394	59	785	0	0	5	0	4	1	1	1	0	0	0	4	6	0	Normal	0
1597	3.327076	tcp	-	FIN	66	68	3910	51912	39.975042	31	29	9259.782227	122988.4766	7	26	51.178909	50.345969	3039.8181	81.13057	255	929546913	931954152	255	0.004371	0.004234	0.000137	59	763	0	0	7	0	2	1	1	2	0	0	0	2	8	0	Normal	0
1598	0.019232	tcp	-	FIN	16	18	1540	1644	1715.890246	31	29	600665.5625	646006.6875	4	4	1.261733	1.104177	79.014155	2.049999	255	3429202110	3434689049	255	0.000572	0.000458	0.000114	96	91	0	0	8	0	11	6	1	8	0	0	0	10	8	0	Normal	0
1599	1.484981	tcp	-	FIN	38	42	2438	18612	53.199336	31	29	12789.38965	97881.39063	7	13	40.126164	37.112125	2896.04906	2783.959008	255	2189066156	4140174695	255	0.000602	0.00049	0.000112	64	443	0	0	19	0	2	1	1	1	0	0	0	3	10	0	Normal	0
1600	0.019247	tcp	-	FIN	16	18	1540	1644	1714.552991	31	29	600197.4375	645503.25	4	4	1.2626	1.103235	77.882653	2.155297	255	1279620533	3434150282	255	0.000607	0.000489	0.000118	96	91	0	0	8	0	11	6	1	8	0	0	0	10	8	0	Normal	0
1601	1.962275	tcp	-	FIN	38	40	2438	18508	39.240167	31	29	9678.561523	73571.74219	7	13	54.498639	50.302154	3909.289222	3755.00556	255	1744517239	2178534920	255	0.000607	0.000487	0.00012	64	463	0	0	19	0	4	1	1	6	0	0	0	3	11	0	Normal	0
1602	16.131182	tcp	http	FIN	12	18	1580	10168	1.79776	31	29	718.608215	4762.949219	3	5	1466.438205	948.859526	106495.8296	85722.04247	255	4289066838	4290160329	255	0.000698	0.000565	0.000133	132	565	1	3924	1	0	2	1	1	2	0	0	1	3	3	0	Normal	0
1603	19.900841	tcp	-	FIN	122	126	7816	15132	12.411536	31	29	3116.250244	6034.719727	30	32	164.466844	159.20233	38529.79514	37527.94825	255	1586970278	1588071677	255	0.000695	0.000547	0.000148	64	120	0	0	19	0	1	1	1	7	0	0	0	3	17	0	Normal	0
1604	1.72013	udp	-	CON	4	4	520	304	4.06946	31	29	1813.816406	1060.38501	0	0	281.332344	366.676344	397.856938	518.555813	0	0	0	0	0	0	0	130	76	0	0	5	0	2	1	1	2	0	0	0	3	10	0	Normal	0
1605	3.118053	tcp	smtp	FIN	52	42	37230	3380	29.826305	31	29	93686.67188	8466.822266	18	8	61.131036	75.901094	4635.138279	145.374422	255	3019131583	915152072	255	0.006242	0.006107	0.000135	716	80	0	0	1	0	2	1	1	2	0	0	0	5	1	0	Normal	0
1606	0.019152	tcp	-	FIN	16	18	1540	1644	1723.057595	31	29	603174.5625	648705.0625	4	4	1.2544	1.099	78.074803	2.534369	255	3087455971	946822229	255	0.000589	0.000466	0.000123	96	91	0	0	8	0	3	2	1	2	0	0	0	4	10	0	Normal	0
1607	0.051503	tcp	-	FIN	30	42	2302	34406	1378.560501	31	29	345766.2813	5217094.5	5	15	1.758966	1.274125	104.734813	86.126558	255	1122069572	1125454477	255	0.000692	0.000535	0.000157	77	819	0	0	9	0	4	3	1	5	0	0	0	5	11	0	Normal	0
1608	0.01859	tcp	-	FIN	16	18	1540	1644	1775.147974	31	29	621409.375	668316.3125	4	4	1.2176	1.130062	74.919025	2.242563	255	3087457691	3097893384	255	0.000642	0.000508	0.000134	96	91	0	0	8	0	3	2	1	2	0	0	0	4	10	0	Normal	0
1609	0.018674	tcp	-	FIN	16	18	1540	1644	1767.162973	31	29	618614.125	665310.0625	4	4	1.224867	1.071765	73.886548	2.152698	255	1122071955	1128265166	255	0.000561	0.000449	0.000112	96	91	0	0	9	0	4	3	1	5	0	0	0	5	11	0	Normal	0
1610	0.018727	tcp	-	FIN	16	18	1540	1644	1762.161509	31	29	616863.3125	663427.125	4	4	1.227867	1.074823	75.779968	2.102507	255	1122072739	3278351069	255	0.000567	0.000449	0.000118	96	91	0	0	9	0	4	3	1	5	0	0	0	5	11	0	Normal	0
1611	1.70883	tcp	-	FIN	38	42	2438	18612	46.230462	31	29	11114.03711	85059.36719	7	13	46.169432	41.667487	3332.043864	3165.601536	255	1817033435	2248433665	255	0.000578	0.000462	0.000116	64	443	0	0	8	0	3	1	1	1	0	0	0	1	10	0	Normal	0
1612	1.854422	tcp	-	FIN	40	40	2542	18508	42.600876	31	29	10694.4375	77850.67188	7	13	47.539999	47.536719	3011.074823	82.636633	255	2381582784	4111967690	255	0.000605	0.000489	0.000116	64	463	0	0	5	0	2	1	1	1	0	0	0	3	4	0	Normal	0
1613	2.503861	tcp	-	FIN	40	40	2542	18508	31.551273	31	29	7920.567871	57658.15234	7	13	64.193228	64.189512	5633.245905	166.149609	255	3676549331	1276069417	255	0.000581	0.000466	0.000115	64	463	0	0	6	0	2	1	1	2	0	0	0	2	5	0	Normal	0
1614	31.384251	tcp	http	FIN	14	18	1684	10168	0.987757	31	29	398.671295	2448.106934	3	5	2414.078385	1846.099235	217309.3811	191119.2112	255	3394807400	3400062532	255	0.000695	0.000558	0.000137	120	565	1	3924	4	0	2	2	1	2	0	0	4	4	1	0	Normal	0
1615	14.736482	tcp	-	FIN	26	28	4152	2976	3.596517	31	29	2167.681641	1558.038086	7	7	589.44646	545.775313	50174.00961	1428.220375	255	2981584385	835046866	255	0.000679	0.000544	0.000135	160	106	0	0	4	0	1	1	1	1	0	0	0	3	6	0	Normal	0
1616	13.555294	tcp	-	FIN	22	24	1920	4312	3.319736	31	29	1081.791382	2439.19458	6	6	645.433003	589.33356	58651.35214	56580.6688	255	3457385879	1312316978	255	0.000765	0.000613	0.000152	87	180	0	0	5	0	2	1	1	1	0	0	0	3	5	0	Normal	0
1617	0.018733	tcp	-	FIN	16	18	1540	1644	1761.597145	31	29	616665.75	663214.625	4	4	1.228	1.075177	75.553721	2.102709	255	3489202430	3491024192	255	0.000562	0.00045	0.000112	96	91	0	0	8	0	7	6	1	6	0	0	0	9	12	0	Normal	0
1618	23.582144	tcp	-	FIN	122	126	7816	15132	10.474027	31	29	2629.786377	5092.666992	30	32	196.514944	190.174184	47496.58309	46548.73445	255	4019840763	4025073265	255	0.000679	0.000541	0.000138	64	120	0	0	4	0	2	1	1	2	0	0	0	3	2	0	Normal	0
1619	15.767817	tcp	-	FIN	64	66	3806	51808	8.181222	31	29	1901.087524	25887.66797	7	26	250.277383	250.272874	36006.13116	36282.62023	255	2201579770	52316437	255	0.000767	0.000617	0.00015	59	785	0	0	6	0	2	1	1	2	0	0	0	2	5	0	Normal	0
1620	0.490083	tcp	smtp	FIN	52	40	37230	3276	185.68283	31	29	596062.3125	52154.42969	18	8	9.60251	12.552897	892.558402	30.244799	255	3005002443	3010179458	255	0.000628	0.000516	0.000112	716	82	0	0	1	0	11	1	1	1	0	0	0	3	1	0	Normal	0
1621	0.003802	tcp	http	FIN	8	10	1052	824	4471.330785	31	29	1937927.375	1561283.5	2	2	0.494857	0.369556	32.004437	0.672697	255	942066558	3088944265	255	0.000611	0.000472	0.000139	132	82	1	83	4	0	2	2	1	1	0	0	1	4	1	0	Normal	0
1622	0.044835	tcp	-	FIN	26	42	2094	34406	1494.368198	31	29	359362.0938	5992996.5	5	15	1.78124	1.08078	103.895894	69.704019	255	799617478	2952521821	255	0.000676	0.00052	0.000156	81	819	0	0	9	0	11	6	1	8	0	0	0	9	12	0	Normal	0
1623	0.001023	udp	dns	CON	2	2	132	164	2932.551349	31	29	516129.0313	641251.25	0	0	0.009	0.007	0	0	0	0	0	0	0	0	0	66	82	0	0	1	0	2	1	1	1	0	0	0	5	1	0	Normal	0
1624	0.018814	tcp	-	FIN	16	18	1540	1644	1754.013028	31	29	614010.875	660359.3125	4	4	1.232333	1.076177	76.029152	2.065588	255	3391652703	1247654279	255	0.001021	0.000514	0.000507	96	91	0	0	9	0	8	6	1	6	0	0	0	13	10	0	Normal	0
1625	0.040964	tcp	-	FIN	30	42	2302	34406	1733.22918	31	29	434723.1875	6559320.5	5	15	1.401069	0.987537	83.279915	73.914557	255	1099619373	1103014514	255	0.000593	0.000472	0.000121	77	819	0	0	16	0	10	6	1	6	0	0	0	12	7	0	Normal	0
1626	0.01834	tcp	-	FIN	16	18	1540	1644	1799.345606	31	29	629880	677426.375	4	4	1.2002	1.051471	73.912706	2.065306	255	3391651905	1247148835	255	0.000575	0.000462	0.000113	96	91	0	0	9	0	8	6	1	6	0	0	0	13	10	0	Normal	0
1627	0.003869	tcp	http	FIN	8	10	1052	824	4393.900356	31	29	1904368.125	1534246.625	2	2	0.502714	0.372667	32.303598	0.661011	255	1099617304	3250213438	255	0.000637	0.000511	0.000126	132	82	1	83	3	0	3	2	1	2	0	0	1	12	2	0	Normal	0
1628	0.000979	udp	dns	CON	2	2	132	164	3064.351366	31	29	539325.8125	670071.5	0	0	0.006	0.004	0	0	0	0	0	0	0	0	0	66	82	0	0	1	0	8	1	1	2	0	0	0	13	2	0	Normal	0
1629	0.014455	tcp	-	FIN	16	18	1540	1644	2282.947087	31	29	799169.8125	859495	4	4	0.9428	0.824353	65.926889	1.472283	255	3429198130	1285610151	255	0.000552	0.000435	0.000117	96	91	0	0	8	0	11	6	1	8	0	0	0	10	8	0	Normal	0
1630	0.001005	udp	dns	CON	2	2	146	178	2985.074718	31	29	581094.5625	708457.75	0	0	0.001	0.009	0	0	0	0	0	0	0	0	0	73	89	0	0	1	0	8	1	1	2	0	0	0	4	2	0	Normal	0
1631	0.024254	tcp	-	FIN	16	18	1540	1644	1360.600324	31	29	476292.5625	512245.4063	4	4	1.5966	1.399529	102.780002	2.553776	255	3069200831	924394615	255	0.000573	0.000459	0.000114	96	91	0	0	9	0	9	7	1	7	0	0	0	11	14	0	Normal	0
1632	0.020764	tcp	-	FIN	16	18	1540	1644	1589.2891	31	29	556347.5	598343.25	4	4	1.3634	1.194706	84.937709	2.321509	255	3867456718	3871928657	255	0.000563	0.00045	0.000113	96	91	0	0	19	0	18	12	1	7	0	0	0	21	17	0	Normal	0
1633	0.001057	udp	dns	CON	2	2	146	178	2838.221339	31	29	552507.0625	673604.5	0	0	0.004	0.007	0	0	0	0	0	0	0	0	0	73	89	0	0	1	0	10	1	1	1	0	0	0	3	1	0	Normal	0
1634	0.020162	tcp	-	FIN	16	18	1540	1644	1636.742436	31	29	572959.0625	616208.75	4	4	1.3232	1.158706	80.679588	2.396642	255	3631656792	3632326096	255	0.000579	0.000459	0.00012	96	91	0	0	19	0	9	12	1	8	0	0	0	21	10	0	Normal	0
1635	0.01942	tcp	-	FIN	16	18	1540	1644	1699.279112	31	29	594850.6875	639752.8125	4	4	1.273467	1.115412	78.39501	2.443859	255	1482075017	3636007802	255	0.000565	0.000452	0.000113	96	91	0	0	19	0	9	12	1	8	0	0	0	21	10	0	Normal	0
1636	0.039587	tcp	-	FIN	30	42	2302	34406	1793.518141	31	29	449844.6563	6787481	5	15	1.354379	0.953951	75.354578	63.98613	255	3365005096	3368417178	255	0.000594	0.000472	0.000122	77	819	0	0	7	0	7	6	1	6	0	0	0	8	7	0	Normal	0
1637	25.4077	tcp	-	FIN	24	24	2024	4312	1.849833	31	29	610.83844	1301.337769	6	6	1104.664196	1104.653174	127936.2412	127942.9636	255	3544030344	1394810837	255	0.0008	0.000664	0.000136	84	180	0	0	5	0	8	1	1	2	0	0	0	4	10	0	Normal	0
1638	16.173149	tcp	-	FIN	64	66	3806	51808	7.976183	31	29	1853.442383	25238.86914	7	26	256.711749	252.695323	34605.71117	34427.23172	255	2497384764	2501918573	255	0.000808	0.000638	0.00017	59	785	0	0	4	0	18	1	1	1	0	0	0	2	17	0	Normal	0
1639	0.003919	tcp	http	FIN	8	10	1052	824	4337.841501	31	29	1880071.5	1514672.125	2	2	0.510714	0.378778	32.70383	0.671531	255	3365002940	3370200747	255	0.000635	0.000507	0.000128	132	82	1	83	3	0	3	1	1	1	0	0	1	8	2	0	Normal	0
1640	27.176294	tcp	http	FIN	14	18	1684	10168	1.1407	31	29	460.401245	2827.169922	3	5	2090.454769	1598.572941	173760.578	152602.8813	255	134454015	135550407	255	0.000697	0.000552	0.000145	120	565	1	3924	3	0	3	3	1	2	0	0	1	13	3	0	Normal	0
1641	26.356098	tcp	-	FIN	122	126	7816	15132	9.371645	31	29	2353.003906	4556.668457	30	32	217.815978	214.272847	53007.75581	52521.07383	255	2819840937	2825113842	255	0.000688	0.000545	0.000143	64	120	0	0	3	0	3	1	1	1	0	0	0	3	2	0	Normal	0
1642	0.001029	udp	dns	CON	2	2	132	164	2915.451794	31	29	513119.5313	637512.125	0	0	0.009	0.007	0	0	0	0	0	0	0	0	0	66	82	0	0	3	0	11	2	1	8	0	0	0	9	2	0	Normal	0
1643	11.785961	tcp	http	FIN	12	18	1580	10168	2.460555	31	29	983.54303	6518.942383	3	5	1071.418432	693.25871	60691.57665	43611.78387	255	1084518855	1085588523	255	0.000701	0.000559	0.000142	132	565	1	3924	3	0	9	3	1	2	0	0	1	13	3	0	Normal	0
1644	42.280575	arp	-	CON	3	3	84	138	0.118258	0	0	10.595882	17.40752	0	0	21140.224	21140.2	7.979928	0	0	0	0	0	0	0	0	28	46	0	0	1	0	1	1	1	1	0	0	0	1	1	0	Normal	0
1645	9.242197	tcp	-	FIN	28	30	4656	3080	6.167365	31	29	3886.521729	2577.741943	7	7	342.291532	318.678344	20340.96803	526.786313	255	2342424038	2345564258	255	0.000648	0.000521	0.000127	166	103	0	0	3	0	4	1	1	1	0	0	0	3	4	0	Normal	0
1646	12.311934	tcp	-	FIN	64	66	3806	51808	10.477639	31	29	2434.710693	33154.17188	7	26	195.422471	189.404785	20783.54606	20464.97115	255	2814099543	664861783	255	0.000767	0.000615	0.000152	59	785	0	0	2	0	4	1	1	1	0	0	0	4	5	0	Normal	0
1647	27.231028	tcp	-	FIN	22	24	1920	4312	1.652527	31	29	538.503357	1214.203125	6	6	1296.698429	1183.929293	0	140990.4868	255	2164035050	14797040	255	0.000769	0.000639	0.00013	87	180	0	0	9	0	10	1	1	5	0	0	0	7	11	0	Normal	0
1648	0.516777	tcp	smtp	FIN	52	42	37358	3380	179.961577	31	29	567207.9375	51085.86719	18	8	10.125941	12.591512	773.776844	25.169277	255	1159616567	1160647030	255	0.000647	0.000521	0.000126	718	80	0	0	1	0	1	1	1	1	0	0	0	1	1	0	Normal	0
1649	28.935349	tcp	http	FIN	14	18	1684	10168	1.071354	31	29	432.412292	2655.298828	3	5	2225.769769	1702.049412	184425.5466	162465.7962	255	1561937600	1562980238	255	0.000625	0.000504	0.000121	120	565	1	3924	4	0	8	2	1	1	0	0	1	8	3	0	Normal	0
1650	2.054482	tcp	-	FIN	38	40	2438	18508	37.479034	31	29	9244.179688	70269.78125	7	13	55.518163	52.663436	4264.52047	4115.846163	255	2054453028	2693819425	255	0.000729	0.000604	0.000125	64	463	0	0	9	0	4	1	1	1	0	0	0	13	5	0	Normal	0
1651	0.001739	udp	-	CON	4	4	520	304	4025.301966	31	29	1794134.625	1048878.625	0	0	0.438	0.232667	0.614475	0.321969	0	0	0	0	0	0	0	130	76	0	0	16	0	1	1	1	3	0	0	0	1	2	0	Normal	0
1652	2.578153	udp	-	CON	4	4	520	304	2.715122	31	29	1210.168701	707.483276	0	0	803.000312	94.34	1135.6125	133.414078	0	0	0	0	0	0	0	130	76	0	0	9	0	18	1	1	3	0	0	0	7	17	0	Normal	0
1653	7.2578	tcp	-	FIN	122	126	7816	15132	34.032351	31	29	8544.738281	16547.16211	30	32	61.503813	60.486302	3863.72009	3849.940576	255	1337034950	1391055353	255	0.252754	0.059927	0.192827	64	120	0	0	6	0	3	1	1	1	0	0	0	5	3	0	Normal	0
1654	0.014351	tcp	-	FIN	16	18	1540	1644	2299.491312	31	29	804961.3125	865723.625	4	4	0.935667	0.817412	62.685849	1.547328	255	1819618443	1825698764	255	0.000563	0.000451	0.000112	96	91	0	0	10	0	2	2	1	2	0	0	0	2	6	0	Normal	0
1655	0.019029	tcp	-	FIN	16	18	1540	1644	1734.195105	31	29	607073.375	652898.1875	4	4	1.247867	1.1605	76.058072	2.252594	255	1819621350	1824093966	255	0.000571	0.000458	0.000113	96	91	0	0	10	0	2	2	1	2	0	0	0	2	6	0	Normal	0
1656	0.003777	tcp	http	FIN	8	10	1052	824	4500.926794	31	29	1950754.625	1571617.75	2	2	0.490429	0.368	31.598677	0.65242	255	1242066879	1242974697	255	0.000601	0.000461	0.00014	132	82	1	83	3	0	3	3	1	2	0	0	1	13	3	0	Normal	0
1657	0.004932	tcp	http	FIN	8	10	1052	824	3446.877649	31	29	1493917.375	1203568.625	2	2	0.654857	0.484	36.387425	0.920754	255	1722067496	1723025281	255	0.000711	0.000575	0.000136	132	82	1	83	3	0	9	3	1	1	0	0	1	21	3	0	Normal	0
1658	0.000997	udp	dns	CON	2	2	146	178	3009.027007	31	29	585757.25	714142.4375	0	0	0.009	0.004	0	0	0	0	0	0	0	0	0	73	89	0	0	2	0	2	1	1	1	0	0	0	1	1	0	Normal	0
1659	0.020845	tcp	-	FIN	16	18	1540	1644	1583.113479	31	29	554185.6875	596018.25	4	4	1.368133	1.272	83.1545	2.324063	255	3867457482	1727053706	255	0.000624	0.000487	0.000137	96	91	0	0	19	0	18	12	1	7	0	0	0	21	17	0	Normal	0
1660	0.021604	tcp	-	FIN	16	18	1540	1644	1527.494932	31	29	534715.8125	575078.6875	4	4	1.419533	1.243823	83.254756	2.348644	255	1662070038	3813070171	255	0.000574	0.000455	0.000119	96	91	0	0	8	0	18	6	1	7	0	0	0	9	17	0	Normal	0
1661	0.033881	tcp	-	FIN	38	40	2438	18508	2272.660114	31	29	560550.125	4261031	7	13	0.932556	0.854359	62.591088	60.441525	255	3545004547	3577083019	255	0.00068	0.00056	0.00012	64	463	0	0	1	0	1	1	1	1	0	0	0	1	12	0	Normal	0
1662	3.817539	tcp	http	FIN	14	18	1684	10168	8.120415	31	29	3277.50415	20126.05469	3	5	293.62976	238.561813	17024.62774	15333.50957	255	2179129880	1654580329	255	0.000676	0.000544	0.000132	120	565	1	3924	1	0	8	1	1	1	0	0	1	7	3	0	Normal	0
1663	0.014867	tcp	-	FIN	40	42	2558	23162	5448.308231	31	29	1342570.75	12167081	7	14	0.392405	0.349683	22.604495	20.078818	255	1639617214	3805117691	255	0.000652	0.000527	0.000125	64	551	0	0	7	0	2	1	1	1	0	0	0	1	4	0	Normal	0
1664	2.839987	tcp	-	FIN	38	40	2438	18508	27.1128	31	29	6687.354492	50834.03516	7	13	76.747757	72.791561	4531.263163	4412.289646	255	1072002260	2151128285	255	0.001237	0.001107	0.00013	64	463	0	0	9	0	3	1	1	2	0	0	0	7	3	0	Normal	0
1665	4.570782	tcp	-	FIN	16	18	1272	2572	7.219771	31	29	2088.045166	4253.101562	4	4	304.694733	285.638562	22046.87679	611.239375	255	3314935452	3320001428	255	0.000696	0.000556	0.00014	80	143	0	0	6	0	4	1	1	1	0	0	0	5	4	0	Normal	0
1666	0.019151	tcp	-	FIN	16	18	1540	1644	1723.147589	31	29	603206.0625	648738.9375	4	4	1.256667	1.096235	76.193823	2.290315	255	3965006831	1823552311	255	0.00064	0.000511	0.000129	96	91	0	0	10	0	6	4	1	5	0	0	0	6	7	0	Normal	0
1667	0.01182	tcp	ssh	FIN	62	58	5928	8010	10067.68218	31	29	3947885	5327919	14	17	0.197	0.210509	12.453877	0	255	1422064772	3571942834	255	0.000917	0.000535	0.000382	96	138	0	0	1	0	9	1	1	4	0	0	0	8	1	0	Normal	0
1668	0.014722	tcp	-	FIN	16	18	1540	1644	2241.543287	31	29	784676	843907.0625	4	4	0.960667	0.891563	64.304679	1.631094	255	3631653938	3633882130	255	0.000584	0.000453	0.000131	96	91	0	0	19	0	9	12	1	8	0	0	0	21	10	0	Normal	0
1669	0.019058	tcp	-	FIN	16	18	1540	1644	1731.556275	31	29	606149.625	651904.6875	4	4	1.25	1.094118	75.414299	2.131364	255	3965008877	1824630188	255	0.000578	0.000455	0.000123	96	91	0	0	10	0	6	4	1	5	0	0	0	6	7	0	Normal	0
1670	0.015388	tcp	-	FIN	16	18	1540	1644	2144.528228	31	29	750714.875	807382.375	4	4	1.004933	0.876235	67.603504	1.43033	255	1722068542	3878254315	255	0.000636	0.000488	0.000148	96	91	0	0	19	0	18	12	1	7	0	0	0	21	17	0	Normal	0
1671	0.001023	udp	dns	CON	2	2	132	164	2932.551349	31	29	516129.0313	641251.25	0	0	0.009	0.007	0	0	0	0	0	0	0	0	0	66	82	0	0	2	0	3	1	1	4	0	0	0	6	3	0	Normal	0
1672	0.023928	tcp	-	FIN	16	18	1540	1644	1379.137432	31	29	482781.6875	519224.3438	4	4	1.568267	1.379882	89.217414	2.333899	255	1482077690	3633371324	255	0.000589	0.000466	0.000123	96	91	0	0	19	0	9	12	1	8	0	0	0	21	10	0	Normal	0
1673	0.021125	tcp	-	FIN	16	18	1540	1644	1562.13018	31	29	546840.25	588118.375	4	4	1.385333	1.213706	85.993794	2.119051	255	3867459058	1728139997	255	0.000607	0.000486	0.000121	96	91	0	0	19	0	18	12	1	7	0	0	0	21	17	0	Normal	0
1674	0.183973	tcp	smtp	FIN	52	42	37230	3380	505.508962	31	29	1587841.75	143499.3125	18	8	3.600118	4.47278	426.988918	14.519533	255	3747453633	1603620914	255	0.000722	0.000584	0.000138	716	80	0	0	1	0	10	1	1	1	0	0	0	4	1	0	Normal	0
1675	0.015044	tcp	-	FIN	16	18	1540	1644	2193.565541	31	29	767880.875	825844.1875	4	4	0.9832	0.855647	66.546883	1.590129	255	1662067661	3819041222	255	0.000638	0.000492	0.000146	96	91	0	0	8	0	18	6	1	7	0	0	0	9	17	0	Normal	0
1676	0.049744	tcp	-	FIN	30	42	2302	34406	1427.307851	31	29	357992.9375	5401576	5	15	1.703138	1.20161	94.538368	78.703887	255	1662068548	1666349877	255	0.000648	0.000472	0.000176	77	819	0	0	8	0	18	6	1	7	0	0	0	9	17	0	Normal	0
1677	0.003866	tcp	http	FIN	8	10	1052	824	4397.309766	31	29	1905845.75	1535437.125	2	2	0.501714	0.371778	32.044572	0.678115	255	3965003524	1820613954	255	0.000649	0.000516	0.000133	132	82	1	83	1	0	2	1	1	1	0	0	1	6	1	0	Normal	0
1678	0.005487	tcp	http	FIN	8	10	1052	824	3098.232126	31	29	1342810.25	1081829.75	2	2	0.733143	0.558556	42.388061	0.976988	255	3811647317	3812562677	255	0.000588	0.000456	0.000132	132	82	1	83	1	0	18	1	1	7	0	0	1	9	2	0	Normal	0
1679	13.858089	tcp	http	FIN	12	18	1580	10168	2.092641	31	29	836.478943	5544.19873	3	5	1259.79525	815.147886	80554.21857	64634.26016	255	3997388751	3998459637	255	0.000711	0.000571	0.00014	132	565	1	3924	4	0	18	2	1	1	0	0	1	8	2	0	Normal	0
1680	0.530808	tcp	smtp	FIN	52	42	37358	3380	175.204603	31	29	552214.75	49735.5	18	8	10.401412	12.933902	784.646878	25.024951	255	3605003103	3608430238	255	0.00065	0.000514	0.000136	718	80	0	0	1	0	2	1	1	1	0	0	0	3	2	0	Normal	0
1681	6.633155	tcp	-	FIN	122	126	7816	15132	37.237183	31	29	9349.397461	18105.41211	30	32	54.816486	52.692742	4039.584461	3993.216312	255	3606614522	1608845175	255	0.100932	0.099253	0.001679	64	120	0	0	19	0	10	3	1	6	0	0	0	21	11	0	Normal	0
1682	29.608227	tcp	http	FIN	14	18	1684	10168	1.047006	31	29	422.585266	2594.954346	3	5	2277.452846	1741.629941	192375.8555	168318.3934	255	3167323802	1022966701	255	0.000644	0.000512	0.000132	120	565	1	3924	1	0	9	1	1	1	0	0	1	5	3	0	Normal	0
1683	41.658875	tcp	-	FIN	24	24	2024	4312	1.128211	31	29	372.549683	793.684448	6	6	1811.240152	1811.227875	183106.5782	5500.332	255	241932745	242254393	255	0.000766	0.000629	0.000137	84	180	0	0	3	0	6	2	1	3	0	0	0	2	7	0	Normal	0
1684	17.39233	tcp	-	FIN	16	18	1272	2572	1.897388	31	29	548.74762	1117.734131	4	4	1159.465667	1023.040375	90745.77169	2494.2565	255	3984868748	3985204459	255	0.000789	0.000637	0.000152	80	143	0	0	8	0	10	1	1	1	0	0	0	8	11	0	Normal	0
1685	47.584915	tcp	-	FIN	24	24	2024	4312	0.987708	31	29	326.153778	694.842041	6	6	2162.934773	2068.87837	265700.9134	259865.7489	255	1236906533	1237264585	255	0.000863	0.000699	0.000164	84	180	0	0	6	0	2	2	1	2	0	0	0	4	3	0	Normal	0
1686	23.465475	tcp	-	FIN	78	82	4550	72914	6.775912	31	29	1531.441406	24555.22461	7	33	308.752036	289.689525	56421.74272	54747.8229	255	2472352665	327299062	255	0.000745	0.000614	0.000131	58	889	0	0	6	0	4	1	1	2	0	0	0	5	5	0	Normal	0
1687	30.279079	tcp	-	FIN	24	24	2024	4312	1.552227	31	29	512.565125	1091.975098	6	6	1316.466	1316.45425	101020.2998	2922.41025	255	2604869145	459816005	255	0.000752	0.000624	0.000128	84	180	0	0	3	0	1	1	1	3	0	0	0	2	4	0	Normal	0
1688	2.258385	udp	-	CON	4	4	568	312	3.09956	31	29	1509.042969	828.91095	0	0	722.681	501.976656	1022.02175	709.897938	0	0	0	0	0	0	0	142	78	0	0	8	0	9	2	1	4	0	0	0	8	6	0	Normal	0
1689	1.888735	tcp	-	FIN	38	42	2438	18612	41.826936	31	29	10055.40723	76957.32813	7	13	51.038542	46.055024	2952.256126	2800.65054	255	917041809	2383424172	255	0.00059	0.000475	0.000115	64	443	0	0	8	0	8	1	1	1	0	0	0	8	10	0	Normal	0
1690	0.019145	tcp	-	FIN	16	18	1540	1644	1723.687582	31	29	603395.125	648942.25	4	4	1.253733	1.099	76.852852	2.072668	255	1819623282	3974744313	255	0.000566	0.000459	0.000107	96	91	0	0	10	0	6	4	1	5	0	0	0	6	7	0	Normal	0
1691	0.0489	tcp	-	FIN	30	42	2302	34406	1451.942718	31	29	364171.7813	5494805.5	5	15	1.730964	1.177537	97.591082	71.941212	255	3391649609	3390697756	255	0.000755	0.000617	0.000138	77	819	0	0	9	0	8	6	1	6	0	0	0	13	10	0	Normal	0
1692	0.044901	tcp	-	FIN	78	80	4550	72810	3496.581487	31	29	800338.5625	12810406	7	33	0.586697	0.560721	35.250767	33.888365	255	1399614425	1399928178	255	0.000719	0.000595	0.000124	58	910	0	0	3	0	3	1	1	2	0	0	0	2	5	0	Normal	0
1693	0.037714	tcp	smtp	FIN	52	42	37230	3380	2465.92772	31	29	7745664.5	700005.3125	18	8	0.732745	0.896756	49.587127	2.127778	255	3507453493	1363007635	255	0.00107	0.000944	0.000126	716	80	0	0	1	0	4	1	1	1	0	0	0	4	1	0	Normal	0
1694	0.020835	tcp	-	FIN	16	18	1540	1644	1583.873354	31	29	554451.6875	596304.3125	4	4	1.367867	1.198706	84.36379	2.221301	255	3867458266	1727594903	255	0.000581	0.000451	0.00013	96	91	0	0	19	0	18	12	1	7	0	0	0	21	17	0	Normal	0
1695	0.030343	tcp	-	FIN	64	66	3806	51808	4251.392435	31	29	987904.9375	13452592	7	26	0.475397	0.464531	27.930173	27.320508	255	1699613259	1699933744	255	0.000728	0.000604	0.000124	59	785	0	0	5	0	2	1	1	1	0	0	0	3	7	0	Normal	0
1696	0.053224	tcp	-	FIN	30	42	2302	34406	1333.984642	31	29	334585.9063	5048399	5	15	1.823552	1.285829	108.869591	86.977919	255	1482074163	1485900290	255	0.000611	0.000501	0.00011	77	819	0	0	19	0	9	12	1	8	0	0	0	21	10	0	Normal	0
1697	0.015388	tcp	-	FIN	40	42	2558	23162	5263.842015	31	29	1297114.625	11755134	7	14	0.407541	0.362561	22.7134	21.800951	255	1699617084	3863541091	255	0.000677	0.000517	0.00016	64	551	0	0	5	0	2	1	1	2	0	0	0	3	4	0	Normal	0
1698	0.001083	udp	dns	CON	2	2	146	178	2770.083151	31	29	539242.875	657433.0625	0	0	0.009	0.007	0	0	0	0	0	0	0	0	0	73	89	0	0	3	0	6	1	1	1	0	0	0	3	3	0	Normal	0
1699	6.62577	tcp	-	FIN	22	24	1920	4312	6.791663	31	29	2213.176758	4990.212402	6	6	315.495513	301.146895	23388.6294	22869.77202	255	4004160772	4004394631	255	0.000676	0.000535	0.000141	87	180	0	0	3	0	3	2	1	1	0	0	0	2	4	0	Normal	0
1700	13.639624	tcp	-	FIN	22	24	1920	4312	3.299211	31	29	1075.103027	2424.11377	6	6	649.488265	593.004495	61414.6727	58682.31019	255	2191644773	2191896251	255	0.000653	0.00052	0.000133	87	180	0	0	6	0	3	2	1	3	0	0	0	4	3	0	Normal	0
1701	0.040025	tcp	-	FIN	30	42	2302	34406	1773.891339	31	29	444921.9375	6713204.5	5	15	1.418571	0.964439	79.216014	63.620805	255	1819619375	1823002704	255	0.000594	0.000479	0.000115	77	819	0	0	10	0	6	4	1	5	0	0	0	6	7	0	Normal	0
1702	1.029971	tcp	http	FIN	12	18	1580	10168	28.156132	31	29	11254.68555	74596.27344	3	5	93.601455	60.555352	9613.026871	7742.109304	255	979622098	980766230	255	0.000671	0.000524	0.000147	132	565	2	0	3	0	3	1	1	3	0	0	1	3	1	0	Normal	0
1703	0.004773	tcp	-	FIN	18	18	3736	2456	7332.914633	31	29	5914938.5	3888539.75	7	7	0.259059	0.248529	12.740771	0.320888	255	1759617881	3912327288	255	0.000667	0.000544	0.000123	208	136	0	0	6	0	3	1	1	3	0	0	0	4	3	0	Normal	0
1704	0.000954	udp	dns	CON	2	2	146	178	3144.654127	31	29	612159.3125	746331.25	0	0	0.001	0.003	0	0	0	0	0	0	0	0	0	73	89	0	0	3	0	3	1	1	1	0	0	0	2	2	0	Normal	0
1705	0.004554	udp	-	CON	4	4	568	304	1537.110159	31	29	748353.0625	400527	0	0	1.205	1.042667	1.695644	1.465361	0	0	0	0	0	0	0	142	76	0	0	6	0	3	1	1	3	0	0	0	4	3	0	Normal	0
1706	0.001102	udp	dns	CON	2	2	146	178	2722.323026	31	29	529945.5625	646098	0	0	0.009	0.007	0	0	0	0	0	0	0	0	0	73	89	0	0	1	0	3	1	1	2	0	0	0	2	2	0	Normal	0
1707	0.03295	tcp	-	FIN	64	66	3806	51808	3915.022884	31	29	909742.0625	12388225	7	26	0.526258	0.490338	28.492021	28.002885	255	1639613850	3785337282	255	0.00123	0.001077	0.000153	59	785	0	0	5	0	2	1	1	2	0	0	0	3	4	0	Normal	0
1708	0.530966	tcp	smtp	FIN	52	42	37358	3380	175.152463	31	29	552050.4375	49720.69922	18	8	10.404294	12.937366	807.277797	25.737238	255	1579623092	3919122717	255	0.000655	0.00053	0.000125	718	80	0	0	2	0	2	1	1	2	0	0	0	2	1	0	Normal	0
1709	0.001034	udp	dns	CON	2	2	146	178	2901.354085	31	29	564796.9375	688588.0625	0	0	0.009	0.005	0	0	0	0	0	0	0	0	0	73	89	0	0	2	0	1	1	1	1	0	0	0	1	1	0	Normal	0
1710	0.058337	tcp	-	FIN	78	80	4550	72810	2691.25944	31	29	616007	9859952	7	33	0.763224	0.731679	0	45.460502	255	212129161	2358119202	255	0.001464	0.001263	0.000201	58	910	0	0	6	0	1	1	1	1	0	0	0	2	4	0	Normal	0
1711	0.006484	tcp	-	FIN	18	18	3736	2456	5397.902519	31	29	4354102.5	2862430.5	7	7	0.362941	0.353294	19.790231	0.523806	255	4269197316	2122546565	255	0.000594	0.000475	0.000119	208	136	0	0	14	0	4	1	1	3	0	0	0	3	5	0	Normal	0
1712	0.028953	tcp	-	FIN	64	66	3806	51808	4455.496701	31	29	1035333.125	14098435	7	26	0.462016	0.449857	25.272781	24.990256	255	332129290	2482022030	255	0.000733	0.000603	0.00013	59	785	0	0	10	0	3	1	1	5	0	0	0	2	12	0	Normal	0
1713	0.001087	udp	dns	CON	2	2	130	162	2759.889575	31	29	478380.875	596136.125	0	0	0.01	0.007	0	0	0	0	0	0	0	0	0	65	81	0	0	3	0	2	1	1	2	0	0	0	2	3	0	Normal	0
1714	0.757694	tcp	-	FIN	122	126	7810	14540	325.989117	31	29	81784.99219	152304.2344	30	32	6.311283	6.057392	408.799759	404.388709	255	4209196963	4210250037	255	0.000638	0.000516	0.000122	64	115	0	0	4	0	4	1	1	5	0	0	0	2	5	0	Normal	0
1715	0.743686	tcp	smtp	FIN	52	42	37358	3380	125.052774	31	29	394144.8438	35498.85156	18	8	14.575373	18.12	1334.548094	43.591816	255	1879615889	4100597596	255	0.000879	0.000762	0.000117	718	80	0	0	1	0	2	1	1	1	0	0	0	1	1	0	Normal	0
1716	0.001688	udp	-	CON	4	4	520	304	4146.919314	31	29	1848341.125	1080568.75	0	0	0.442	0.199	0.618718	0.275071	0	0	0	0	0	0	0	130	76	0	0	14	0	4	1	1	3	0	0	0	3	5	0	Normal	0
1717	0.001035	udp	dns	CON	2	2	146	178	2898.550823	31	29	564251.25	687922.75	0	0	0.003	0.007	0	0	0	0	0	0	0	0	0	73	89	0	0	3	0	2	1	1	2	0	0	0	2	1	0	Normal	0
1718	0.00097	udp	dns	CON	2	2	146	178	3092.783525	31	29	602061.875	734020.625	0	0	0.004	0.009	0	0	0	0	0	0	0	0	0	73	89	0	0	3	0	2	1	1	2	0	0	0	1	1	0	Normal	0
1719	0.041593	tcp	-	FIN	38	40	2438	18508	1851.273038	31	29	456615.2813	3470968.75	7	13	1.146917	1.053128	70.063547	67.575778	255	2357518363	2392825715	255	0.00065	0.000516	0.000134	64	463	0	0	6	0	2	1	1	2	0	0	0	2	3	0	Normal	0
1720	1.004766	tcp	http	FIN	12	18	1580	10168	28.862442	31	29	11537.01465	76467.55469	3	5	91.311543	59.071291	9528.881974	7675.011877	255	1519616908	3665989011	255	0.000678	0.00055	0.000128	132	565	1	3924	2	0	3	1	1	3	0	0	1	1	1	0	Normal	0
1721	0.023426	tcp	-	FIN	16	18	1540	1644	1408.691196	31	29	493127.2813	530350.875	4	4	1.5362	1.345647	93.19763	2.377975	255	1662071589	3814283428	255	0.000684	0.000544	0.00014	96	91	0	0	8	0	18	6	1	7	0	0	0	9	17	0	Normal	0
1722	0.039876	tcp	-	FIN	40	42	2558	23162	2031.297067	31	29	500551.7188	4536262.5	7	14	1.041263	0.959268	69.216682	66.38383	255	2481712852	349860691	255	0.000672	0.000543	0.000129	64	551	0	0	10	0	2	1	1	5	0	0	0	2	7	0	Normal	0
1723	0.022453	tcp	-	FIN	16	18	1540	1644	1469.736733	31	29	514496.9375	553333.625	4	4	1.473867	1.374313	89.652474	2.416309	255	3811651597	1668224323	255	0.000581	0.000458	0.000123	96	91	0	0	8	0	18	6	1	7	0	0	0	9	17	0	Normal	0
1724	5.728361	tcp	-	FIN	78	80	4550	72810	27.40749	31	29	6273.347656	100412.6641	7	33	75.369	72.504067	4427.92982	4343.946459	255	2534933702	389830967	255	0.000708	0.000532	0.000176	58	910	0	0	6	0	8	1	1	2	0	0	0	5	5	0	Normal	0
1725	0.00095	udp	dns	CON	2	2	132	164	3157.894684	31	29	555789.4375	690526.3125	0	0	0.006	0.007	0	0	0	0	0	0	0	0	0	66	82	0	0	2	0	10	2	1	6	0	0	0	21	2	0	Normal	0
1726	0.353826	tcp	ssh	FIN	62	60	5928	8114	341.976013	31	29	131884.0313	180405.0625	14	17	5.800426	5.985407	380.542681	390.392912	255	4089194609	1939922845	255	0.000681	0.00056	0.000121	96	135	0	0	1	0	2	1	1	1	0	0	0	2	1	0	Normal	0
1727	3.718056	tcp	-	FIN	28	30	4256	3080	15.330592	31	29	8830.420898	6407.649414	7	7	137.692663	128.178617	8576.19252	228.201109	255	2057034522	3852231006	255	0.001016	0.000869	0.000147	152	103	0	0	9	0	18	1	1	3	0	0	0	7	17	0	Normal	0
1728	3.46837	tcp	-	FIN	64	66	3806	51808	37.193264	31	29	8642.676758	117689.8672	7	26	55.047937	53.351569	3558.410038	3502.288973	255	3854933552	3855176675	255	0.000658	0.000517	0.000141	59	785	0	0	9	0	18	1	1	3	0	0	0	7	17	0	Normal	0
1729	1.750366	udp	-	CON	4	4	568	312	3.999164	31	29	1947.021362	1069.490601	0	0	435.684	487.971	616.1375	690.091688	0	0	0	0	0	0	0	142	78	0	0	8	0	9	2	1	4	0	0	0	8	6	0	Normal	0
1730	0.004369	udp	-	CON	4	4	568	304	1602.197309	31	29	780041.1875	417486.8438	0	0	1.145	0.99	1.600201	1.393709	0	0	0	0	0	0	0	142	76	0	0	14	0	4	1	1	3	0	0	0	3	5	0	Normal	0
1731	3.906903	tcp	-	FIN	40	42	2558	23162	20.732534	31	29	5108.905762	46299.58594	7	14	105.583754	95.277832	6367.953039	6048.137086	255	2999841670	1217295001	255	0.000623	0.000509	0.000114	64	551	0	0	9	0	8	1	1	2	0	0	0	13	5	0	Normal	0
1732	21.23756	tcp	-	FIN	122	126	7816	15132	11.630338	31	29	2920.109375	5654.886719	30	32	176.976416	174.073659	37654.66874	37343.721	255	1766973384	3913520423	255	0.000709	0.000564	0.000145	64	120	0	0	19	0	10	3	2	6	0	0	0	21	11	0	Normal	0
1733	0.005162	tcp	-	FIN	12	12	1064	2260	4455.637185	31	29	1512592	3211158.25	4	4	0.435364	0.413636	21.107616	0.605616	255	1999613176	1999932238	255	0.000745	0.000603	0.000142	89	188	0	0	5	0	3	1	1	1	0	0	0	2	12	0	Normal	0
1734	15.905025	tcp	http	FIN	14	18	1684	10168	1.94907	31	29	786.669617	4830.674805	3	5	1223.437346	935.556235	79941.68616	70407.27209	255	652002869	2798496521	255	0.000733	0.000565	0.000168	120	565	1	3924	3	0	9	3	1	8	0	0	1	21	1	0	Normal	0
1735	1.005649	tcp	http	FIN	12	18	1580	10168	28.8371	31	29	11526.88477	76400.41406	3	5	91.389547	59.125291	9529.903879	7674.049337	255	32138394	33172133	255	0.000639	0.000515	0.000124	132	565	1	3924	2	0	6	2	1	3	0	0	1	2	3	0	Normal	0
1736	0.004844	tcp	http	FIN	8	10	1052	824	3509.496214	31	29	1521057	1225433.5	2	2	0.642857	0.484	35.880796	0.97793	255	512132078	513108001	255	0.000608	0.000484	0.000124	132	82	1	83	1	0	6	1	1	2	0	0	1	9	3	0	Normal	0
1737	0.001035	udp	dns	CON	2	2	130	162	2898.550823	31	29	502415.4688	626087	0	0	0.008	0.006	0	0	0	0	0	0	0	0	0	65	81	0	0	3	0	3	1	1	3	0	0	0	4	3	0	Normal	0
1738	0.02093	tcp	-	FIN	16	18	1540	1644	1576.684212	31	29	551935	593597.6875	4	4	1.374667	1.204471	86.837943	2.604282	255	512136849	517659118	255	0.00056	0.00045	0.00011	96	91	0	0	14	0	7	6	1	6	0	0	0	9	7	0	Normal	0
1739	0.016813	tcp	-	FIN	40	42	2558	23162	4817.700399	31	29	1187176.5	10758817	7	14	0.434211	0.383293	27.918554	26.411392	255	2901714258	2916428155	255	0.001283	0.001095	0.000188	64	551	0	0	4	0	2	1	1	2	0	0	0	9	3	0	Normal	0
1740	0.018292	tcp	-	FIN	16	18	1540	1644	1804.067301	31	29	631532.875	679204	4	4	1.1982	1.049706	71.279483	2.082549	255	1242070348	3396216352	255	0.000555	0.000443	0.000112	96	91	0	0	9	0	8	6	1	6	0	0	0	13	10	0	Normal	0
1741	0.020286	tcp	-	FIN	16	18	1540	1644	1626.7377	31	29	569456.8125	612442.125	4	4	1.331467	1.239062	81.569674	2.415359	255	1482076818	1487458312	255	0.000578	0.000457	0.000121	96	91	0	0	19	0	9	12	1	8	0	0	0	21	10	0	Normal	0
1742	0.016023	tcp	-	FIN	16	18	1540	1644	2059.539322	31	29	720963.5625	775385.375	4	4	1.046667	0.915941	65.199289	1.893637	255	2661714084	518719765	255	0.003432	0.000446	0.002986	96	91	0	0	14	0	7	6	1	6	0	0	0	9	7	0	Normal	0
1743	0.054367	tcp	-	FIN	30	42	2302	34406	1305.939304	31	29	327551.6563	4942263	5	15	1.862759	1.314756	115.572277	89.620583	255	1722069425	1726020038	255	0.000604	0.000459	0.000145	77	819	0	0	19	0	18	12	1	7	0	0	0	21	17	0	Normal	0
1744	0.000966	udp	dns	CON	2	2	146	178	3105.589993	31	29	604554.875	737060	0	0	0.001	0.007	0	0	0	0	0	0	0	0	0	73	89	0	0	1	0	9	1	1	1	0	0	0	4	1	0	Normal	0
1745	0.004222	tcp	ftp-data	FIN	14	6	8928	320	4500.236836	31	29	15710090	505921.375	4	1	0.324769	0.725	16.675295	1.149726	255	452135726	463572559	255	0.000602	0.000478	0.000124	638	53	0	0	3	0	4	1	1	5	0	0	0	9	3	0	Normal	0
1746	29.231934	tcp	-	FIN	78	80	4550	72810	5.370839	31	29	1229.340454	19677.11133	7	33	379.63117	370.015932	76542.99392	75777.97993	255	3347322263	1202294899	255	0.000786	0.000652	0.000134	58	910	0	0	8	0	3	1	1	2	0	0	0	8	3	0	Normal	0
1747	21.23756	tcp	-	FIN	122	126	7816	15132	11.630338	31	29	2920.109375	5654.886719	30	32	176.976416	174.073659	37654.66874	37343.721	255	1766973384	3913520423	255	0.000709	0.000564	0.000145	64	120	0	0	19	0	10	3	2	6	0	0	0	21	11	0	Normal	0
1748	0.009957	tcp	-	FIN	22	26	1920	4416	4720.297429	31	29	1472732.75	3412273	6	6	0.447857	0.37504	33.043539	22.660411	255	572129518	2722012263	255	0.000698	0.000572	0.000126	87	170	0	0	3	0	6	1	1	1	0	0	0	3	7	0	Normal	0
1749	24.799643	tcp	-	FIN	64	66	3806	51808	5.201688	31	29	1208.727051	16459.5918	7	26	393.639478	387.484039	65801.45858	65492.59478	255	1934450095	4084392086	255	0.000968	0.000659	0.000309	59	785	0	0	2	0	8	1	1	2	0	0	0	4	5	0	Normal	0
1750	0.277863	tcp	smtp	FIN	52	40	37358	3276	327.499528	31	29	1054908.375	91987.78125	18	8	5.55034	7.112103	580.344377	19.748301	255	2541713506	2538469784	255	0.000611	0.000487	0.000124	718	82	0	0	2	0	3	1	1	3	0	0	0	3	1	0	Normal	0
1751	1.009647	tcp	http	FIN	14	18	1684	10168	30.7038	31	29	12392.4502	76097.88281	3	5	77.637	59.359353	8765.893055	7675.754048	255	272132719	273084888	255	0.000663	0.000535	0.000128	120	565	1	3924	3	0	1	2	1	1	0	0	1	4	1	0	Normal	0
1752	20.660389	tcp	-	FIN	22	24	1920	4312	2.178081	31	29	709.763977	1600.357056	6	6	983.769113	898.251522	107161.7204	102403.7194	255	1946966126	4096862831	255	0.00073	0.000593	0.000137	87	180	0	0	19	0	10	1	1	6	0	0	0	21	11	0	Normal	0
1753	0.001026	udp	dns	CON	2	2	132	164	2923.976572	31	29	514619.875	639376.1875	0	0	0.001	0.003	0	0	0	0	0	0	0	0	0	66	82	0	0	1	0	4	1	1	1	0	0	0	9	1	0	Normal	0
1754	16.905699	tcp	-	FIN	28	30	4656	3080	3.371644	31	29	2124.727295	1409.228882	7	7	626.124602	582.93725	65467.25232	1911.958625	255	4169074991	4172511222	255	0.000654	0.000513	0.000141	166	103	0	0	3	0	9	1	1	1	0	0	0	3	6	0	Normal	0
1755	27.396048	tcp	-	FIN	122	126	7810	14540	9.015899	31	29	2261.932129	4212.286621	30	32	226.410343	219.163941	55105.52236	54021.72021	255	2399841124	2400914369	255	0.000685	0.00054	0.000145	64	115	0	0	8	0	4	1	1	1	0	0	0	9	5	0	Normal	0
1756	0.021003	tcp	-	FIN	16	18	1540	1644	1571.204081	31	29	550016.625	591534.5	4	4	1.378133	1.209294	87.403782	2.528135	255	512137795	518186372	255	0.000553	0.000442	0.000111	96	91	0	0	14	0	7	6	1	6	0	0	0	9	7	0	Normal	0
1757	0.018001	tcp	-	FIN	16	18	1540	1644	1833.231542	31	29	641742.125	690183.875	4	4	1.178733	1.028941	71.053702	2.22103	255	1242069565	1245992640	255	0.000838	0.000505	0.000333	96	91	0	0	9	0	8	6	1	6	0	0	0	13	10	0	Normal	0
1758	0.004911	tcp	ftp-data	FIN	8	12	424	8824	3868.865883	31	29	604357.5625	13176950	1	4	0.657714	0.404	41.573993	21.468653	255	452134801	2604976244	255	0.000579	0.000463	0.000116	53	735	0	0	3	0	4	1	1	5	0	0	0	9	3	0	Normal	0
1759	0.012692	tcp	-	FIN	16	18	1540	1644	2600.063076	31	29	910179.625	978884.375	4	4	0.825533	0.719588	56.664654	1.318589	255	3391648765	3393844470	255	0.000571	0.000456	0.000115	96	91	0	0	9	0	8	6	1	6	0	0	0	13	10	0	Normal	0
1760	0.000948	udp	dns	CON	2	2	132	164	3164.556959	31	29	556962	691983.125	0	0	0.01	0.006	0	0	0	0	0	0	0	0	0	66	82	0	0	1	0	10	1	1	1	0	0	0	9	2	0	Normal	0
1761	0.003811	tcp	ftp-data	FIN	6	8	320	1862	3411.178245	31	29	560482.8125	3421674.25	1	2	0.6982	0.465571	40.774353	0.603649	255	2597520383	2601304758	255	0.000674	0.000549	0.000125	53	233	0	0	3	0	4	1	1	5	0	0	0	9	3	0	Normal	0
1762	0.004708	tcp	http	FIN	8	10	1052	824	3610.875111	31	29	1564995.75	1260832.625	2	2	0.627857	0.467556	34.545036	0.960013	255	3631652690	1482995941	255	0.000606	0.000496	0.00011	132	82	1	83	3	0	8	3	1	1	0	0	1	21	3	0	Normal	0
1763	0.000933	udp	dns	CON	2	2	132	164	3215.434073	31	29	565916.375	703108.25	0	0	0.001	0.005	0	0	0	0	0	0	0	0	0	66	82	0	0	2	0	9	2	1	8	0	0	0	21	1	0	Normal	0
1764	0.020821	tcp	-	FIN	16	18	1540	1644	1584.93832	31	29	554824.5	596705.25	4	4	1.365267	1.191765	80.834975	2.44426	255	3811650095	1667103671	255	0.000698	0.000557	0.000141	96	91	0	0	8	0	18	6	1	7	0	0	0	9	17	0	Normal	0
1765	2.415058	tcp	-	FIN	40	42	2558	23162	33.539569	31	29	8264.8125	74900.07031	7	14	61.911337	58.89017	4255.736354	4147.006056	255	1286970897	2286807657	255	0.000705	0.000557	0.000148	64	551	0	0	9	0	9	1	1	2	0	0	0	13	6	0	Normal	0
1766	5.256048	tcp	-	FIN	66	66	3910	51808	24.923668	31	29	5861.437988	77661.39063	7	26	80.85748	80.844742	6753.081936	197.700578	255	2419128201	269810995	255	0.001254	0.001132	0.000122	59	785	0	0	5	0	9	1	1	1	0	0	0	4	10	0	Normal	0
1767	0.001537	udp	-	CON	4	4	520	304	4554.326772	31	29	2029928.5	1186727.375	0	0	0.388	0.186	0.543765	0.259507	0	0	0	0	0	0	0	130	76	0	0	3	0	4	1	1	2	0	0	0	2	3	0	Normal	0
1768	27.927412	tcp	-	FIN	64	66	3806	51808	4.619118	31	29	1073.354004	14616.17676	7	26	457.820822	429.6426	79128.79117	77087.56061	255	2219836381	2220178932	255	0.000765	0.000632	0.000133	59	785	0	0	9	0	10	1	1	5	0	0	0	7	11	0	Normal	0
1769	18.580439	tcp	-	FIN	78	80	4550	72810	8.449747	31	29	1934.077026	30957.28906	7	33	244.47198	235.185974	39815.96516	39457.38187	255	879482916	3025255015	255	0.000874	0.000728	0.000146	58	910	0	0	4	0	4	1	1	1	0	0	0	2	4	0	Normal	0
1770	47.513069	tcp	http	FIN	342	746	18266	1087890	22.877916	31	29	3066.608887	182927.6875	2	370	140.155642	63.775253	45780.35882	31168.38755	255	2194816185	50581228	255	0.000668	0.000522	0.000146	53	1458	1	524288	1	0	3	1	1	3	0	0	1	3	3	0	Normal	0
1771	9.004417	tcp	-	FIN	66	66	3910	51808	14.548415	31	29	3421.431885	45332.41797	7	26	138.524052	138.520547	12549.51535	375.8775	255	1277030329	1277925085	255	0.000699	0.000572	0.000127	59	785	0	0	8	0	1	1	1	4	0	0	0	1	6	0	Normal	0
1772	1.775223	tcp	-	FIN	42	42	2662	23162	46.754689	31	29	11712.33106	101895.9297	7	14	43.289878	43.284926	2819.593234	77.868727	255	2419131148	3425583338	255	0.000651	0.000537	0.000114	63	551	0	0	6	0	2	1	1	2	0	0	0	3	5	0	Normal	0
1773	1.377112	tcp	ssh	FIN	106	114	9400	12298	159.028456	31	29	54095.81641	70820.67188	26	31	13.1124	12.181964	803.589257	774.219486	255	2301710127	152431102	255	0.000666	0.000541	0.000125	89	108	0	0	1	0	3	1	1	3	0	0	0	4	1	0	Normal	0
1774	0.015436	tcp	-	FIN	16	18	1540	1644	2137.859523	31	29	748380.375	804871.6875	4	4	1.007133	0.880588	70.240447	1.509911	255	2142068778	2150401710	255	0.000586	0.000462	0.000124	96	91	0	0	7	0	7	6	1	7	0	0	0	12	11	0	Normal	0
1775	0.001078	udp	dns	CON	2	2	146	178	2782.931502	31	29	541744	660482.4375	0	0	0.009	0.007	0	0	0	0	0	0	0	0	0	73	89	0	0	3	0	6	1	1	2	0	0	0	2	3	0	Normal	0
1776	0.049506	tcp	-	FIN	30	42	2302	34406	1434.169562	31	29	359713.9688	5427544	5	15	1.696241	1.194073	95.045471	72.783779	255	2142069711	4290962919	255	0.000669	0.000545	0.000124	77	819	0	0	7	0	7	6	1	7	0	0	0	12	11	0	Normal	0
1777	0.102709	tcp	smtp	FIN	52	42	37230	3380	905.470772	31	29	2844151.75	257036.8594	18	8	2.007294	2.493098	306.666018	10.39481	255	812133157	2958535886	255	0.000611	0.000488	0.000123	716	80	0	0	1	0	2	1	1	1	0	0	0	2	2	0	Normal	0
1778	0.039363	tcp	smtp	FIN	52	42	37358	3380	2362.624767	31	29	7446587	670680.5625	18	8	0.78004	0.947951	52.241938	2.265506	255	2264163822	2260927925	255	0.000613	0.000494	0.000119	718	80	0	0	1	0	4	1	1	1	0	0	0	12	1	0	Normal	0
1779	0.001014	udp	dns	CON	2	2	132	164	2958.579772	31	29	520710.0313	646942.75	0	0	0.005	0.004	0	0	0	0	0	0	0	0	0	66	82	0	0	2	0	5	2	1	1	0	0	0	13	1	0	Normal	0
1780	0.001079	udp	dns	CON	2	2	130	162	2780.352305	31	29	481927.7188	600556.125	0	0	0.009	0.001	0	0	0	0	0	0	0	0	0	65	81	0	0	3	0	7	2	1	1	0	0	0	9	1	0	Normal	0
1781	0.021703	tcp	-	FIN	16	18	1540	1644	1520.527169	31	29	532276.6875	572455.4375	4	4	1.426267	1.249823	85.562809	2.355268	255	2319973171	2324409662	255	0.000567	0.000452	0.000115	96	91	0	0	6	0	12	6	1	7	0	0	0	13	10	0	Normal	0
1782	0.001068	udp	dns	CON	2	2	130	162	2808.988808	31	29	486891.4063	606741.5625	0	0	0.009	0.006	0	0	0	0	0	0	0	0	0	65	81	0	0	2	0	12	2	1	7	0	0	0	13	2	0	Normal	0
1783	0.004788	tcp	http	FIN	8	10	1052	824	3550.542923	31	29	1538847.125	1239766	2	2	0.629714	0.478778	35.655277	0.954941	255	54582614	56207856	255	0.000609	0.000476	0.000133	132	82	1	83	2	0	9	2	1	3	0	0	1	12	5	0	Normal	0
1784	0.005674	tcp	-	FIN	22	24	1920	4312	7930.913079	31	29	2584420.25	5827282.5	6	6	0.254095	0.222391	15.845816	12.750424	255	932130491	932440993	255	0.000666	0.00055	0.000116	87	180	0	0	5	0	3	1	1	1	0	0	0	1	4	0	Normal	0
1785	0.045591	tcp	-	FIN	30	42	2302	34406	1557.324895	31	29	390603.4063	5893619.5	5	15	1.61675	1.098512	90.330809	73.202931	255	2204165291	59199084	255	0.000675	0.000548	0.000127	77	819	0	0	12	0	8	6	1	6	0	0	0	12	9	0	Normal	0
1786	4.375178	udp	-	CON	4	4	568	304	1.599935	31	29	778.939758	416.897339	0	0	1443.012375	1250.946375	2040.724125	1769.100375	0	0	0	0	0	0	0	142	76	0	0	7	0	7	1	1	1	0	0	0	3	11	0	Normal	0
1787	0.020784	tcp	-	FIN	16	18	1540	1644	1587.75982	31	29	555812.1875	597767.5	4	4	1.3648	1.269437	86.199026	2.752422	255	512135932	517138396	255	0.00059	0.00047	0.00012	96	91	0	0	14	0	7	6	1	6	0	0	0	9	7	0	Normal	0
1788	6.077711	tcp	-	FIN	16	18	1272	2572	5.429676	31	29	1570.328003	3198.57251	4	4	405.157479	357.481406	33074.94727	914.9065	255	2599127682	2599400407	255	0.000632	0.000518	0.000114	80	143	0	0	11	0	12	1	1	2	0	0	0	3	10	0	Normal	0
1789	0.00106	udp	dns	CON	2	2	130	162	2830.188576	31	29	490566.0313	611320.75	0	0	0.009	0.007	0	0	0	0	0	0	0	0	0	65	81	0	0	3	0	1	2	1	1	0	0	0	9	2	0	Normal	0
1790	0.030928	tcp	-	FIN	64	66	3806	51808	4170.977646	31	29	969218.8125	13198137	7	26	0.493903	0.465892	27.703011	27.203164	255	2901710886	2902054891	255	0.000754	0.000635	0.000119	59	785	0	0	4	0	1	1	1	1	0	0	0	9	4	0	Normal	0
1791	0.804777	tcp	ssh	FIN	62	58	5928	8010	147.867044	31	29	57983.76172	78252.73438	14	17	13.193065	14.105755	899.787533	931.416869	255	2237516266	2242027287	255	0.00074	0.000601	0.000139	96	138	0	0	1	0	6	1	1	2	0	0	0	9	1	0	Normal	0
1792	0.020752	tcp	-	FIN	16	18	1540	1644	1590.208196	31	29	556669.25	598689.3125	4	4	1.362867	1.193765	86.849787	2.789692	255	2661715866	516601489	255	0.000567	0.000455	0.000112	96	91	0	0	14	0	7	6	1	6	0	0	0	9	7	0	Normal	0
1793	0.040726	tcp	-	FIN	30	42	2302	34406	1743.358112	31	29	437263.6875	6597653	5	15	1.443179	0.981927	82.17869	72.93506	255	512134192	516090457	255	0.000585	0.000464	0.000121	77	819	0	0	14	0	7	6	1	6	0	0	0	9	7	0	Normal	0
1794	0.02361	tcp	ftp	FIN	52	54	2934	3740	4447.268188	31	29	975180	1243879.75	11	15	0.46602	0.435528	33.18097	0.790819	255	452132625	453165766	255	0.00065	0.000523	0.000127	56	69	0	0	1	0	4	1	1	5	1	1	0	9	1	0	Normal	0
1795	0.579679	tcp	-	FIN	122	126	7810	14540	426.097883	31	29	106900.5391	199075.6875	30	32	4.909619	4.670637	478.93641	468.284018	255	632139507	2778614734	255	0.00065	0.000514	0.000136	64	115	0	0	4	0	4	1	1	1	0	0	0	9	3	0	Normal	0
1796	0.004372	udp	-	CON	4	4	568	304	1601.097812	31	29	779505.875	417200.3438	0	0	1.162	0.964667	1.633417	1.352931	0	0	0	0	0	0	0	142	76	0	0	3	0	4	1	1	2	0	0	0	2	3	0	Normal	0
1797	47.291191	tcp	http	FIN	332	746	17746	1087890	22.773797	31	29	2993.031006	183785.9375	2	370	142.872612	63.477402	45734.77056	30771.7915	255	289420078	2440119488	255	0.000664	0.000532	0.000132	53	1458	1	524288	3	0	3	2	1	2	0	0	1	4	3	0	Normal	0
1798	47.761169	tcp	http	FIN	336	746	17954	1087890	22.633449	31	29	2998.418945	181977.4531	2	370	142.569688	64.108174	46091.04581	31181.46505	255	2259000962	110536208	255	0.000716	0.000564	0.000152	53	1458	1	524288	2	0	6	2	1	3	0	0	1	2	3	0	Normal	0
1799	0.019148	tcp	-	FIN	16	18	1540	1644	1723.417627	31	29	603300.625	648840.625	4	4	1.2538	1.168187	74.580665	2.211381	255	1412137016	1416593509	255	0.000568	0.000454	0.000114	96	91	0	0	10	0	11	4	1	5	0	0	0	7	12	0	Normal	0
1800	0.014345	tcp	-	FIN	16	18	1540	1644	2300.453189	31	29	805298.0625	866085.75	4	4	0.935267	0.817235	63.438925	1.477012	255	1412134384	1418194855	255	0.000656	0.000449	0.000207	96	91	0	0	10	0	11	4	1	5	0	0	0	7	12	0	Normal	0
1801	0.039025	tcp	-	FIN	30	42	2302	34406	1819.346515	31	29	456322.8438	6885227	5	15	1.334897	0.939829	73.74034	63.473115	255	1412135248	1415493805	255	0.000615	0.000489	0.000126	77	819	0	0	10	0	11	4	1	5	0	0	0	7	12	0	Normal	0
1802	0.001045	udp	dns	CON	2	2	130	162	2870.813285	31	29	497607.625	620095.6875	0	0	0.009	0.007	0	0	0	0	0	0	0	0	0	65	81	0	0	2	0	2	1	1	1	0	0	0	3	3	0	Normal	0
1803	0.016352	tcp	-	FIN	16	18	1540	1644	2018.101796	31	29	706457.9375	759784.75	4	4	1.0696	0.934647	80.315964	1.88179	255	1232141024	1238852272	255	0.000591	0.00046	0.000131	96	91	0	0	14	0	11	4	1	4	0	0	0	5	12	0	Normal	0
1804	0.223485	tcp	ftp-data	FIN	8	12	424	8824	85.016894	31	29	13280.53418	289558.5938	1	4	31.879	20.266728	2160.858494	1714.041816	255	1292136931	3540700420	255	0.000688	0.000544	0.000144	53	735	0	0	2	0	4	1	1	4	0	0	0	7	2	0	Normal	0
1805	0.019019	tcp	-	FIN	16	18	1540	1644	1735.106977	31	29	607392.625	653241.5	4	4	1.2474	1.090118	75.022759	2.240904	255	3557522734	1416089548	255	0.000601	0.000483	0.000118	96	91	0	0	10	0	11	4	1	5	0	0	0	7	12	0	Normal	0
1806	0.001017	udp	dns	CON	2	2	132	164	2949.852669	31	29	519174.0625	645034.4375	0	0	0.003	0.007	0	0	0	0	0	0	0	0	0	66	82	0	0	3	0	1	2	1	2	0	0	0	8	3	0	Normal	0
1807	0.039814	tcp	-	FIN	30	42	2302	34406	1783.29235	31	29	447279.875	6748782	5	15	1.361862	0.98335	76.635055	64.353905	255	1112136933	3260987509	255	0.000605	0.000475	0.00013	77	819	0	0	4	0	4	4	1	4	0	0	0	8	4	0	Normal	0
1808	0.001063	udp	dns	CON	2	2	132	164	2822.201463	31	29	496707.4688	617121.375	0	0	0.009	0.007	0	0	0	0	0	0	0	0	0	66	82	0	0	3	0	11	2	1	3	0	0	0	8	2	0	Normal	0
1809	0.004063	tcp	-	FIN	12	12	1064	2260	5660.841783	31	29	1921732.75	4079744	4	4	0.338273	0.312455	16.922155	0.382932	255	1172130176	3317835106	255	0.000745	0.000617	0.000128	89	188	0	0	3	0	11	1	1	1	0	0	0	3	12	0	Normal	0
1810	0.001069	udp	dns	CON	2	2	132	164	2806.361109	31	29	493919.5625	613657.625	0	0	0.02	0.011	0	0	0	0	0	0	0	0	0	66	82	0	0	3	0	2	1	1	1	0	0	0	2	3	0	Normal	0
1811	0.018264	tcp	-	FIN	16	18	1540	1644	1806.833176	31	29	632501.125	680245.3125	4	4	1.193933	1.113063	71.121592	2.134783	255	3501717906	1356584076	255	0.000565	0.000451	0.000114	96	91	0	0	3	0	4	1	1	1	0	0	0	2	4	0	Normal	0
1812	0.012847	tcp	-	FIN	40	40	2542	18508	6149.29565	31	29	1543706.75	11237488	7	13	0.321487	0.315487	20.024725	0.491076	255	3197519363	1079450505	255	0.000664	0.00054	0.000124	64	463	0	0	14	0	1	1	1	1	0	0	0	5	4	0	Normal	0
1813	0.040348	tcp	-	FIN	30	42	2302	34406	1759.690655	31	29	441360.1563	6659462.5	5	15	1.378207	0.970439	78.936554	67.596473	255	3377528832	1236041900	255	0.000671	0.000551	0.00012	77	819	0	0	14	0	11	4	1	4	0	0	0	5	12	0	Normal	0
1814	0.021382	tcp	-	FIN	16	18	1540	1644	1543.354202	31	29	540267.5	581049.5	4	4	1.404067	1.231	87.337442	2.52724	255	1232146394	1238307945	255	0.000569	0.000452	0.000117	96	91	0	0	14	0	11	4	1	4	0	0	0	5	12	0	Normal	0
1815	0.00099	udp	dns	CON	2	2	132	164	3030.303118	31	29	533333.375	662626.3125	0	0	0.003	0.007	0	0	0	0	0	0	0	0	0	66	82	0	0	2	0	4	1	1	4	0	0	0	7	3	0	Normal	0
1816	0.018449	tcp	-	FIN	16	18	1540	1644	1788.714918	31	29	626158.625	673424.0625	4	4	1.208067	1.124125	73.34379	2.085486	255	3261720608	1117241990	255	0.000575	0.00046	0.000115	96	91	0	0	4	0	4	4	1	4	0	0	0	8	4	0	Normal	0
1817	0.013433	tcp	ssh	FIN	62	58	5928	8010	8858.780567	31	29	3473833	4688156	14	17	0.227678	0.234889	15.538298	0	255	1592129433	1592460030	255	0.00074	0.000619	0.000121	96	138	0	0	1	0	1	1	1	1	0	0	0	3	1	0	Normal	0
1818	0.717709	tcp	ssh	FIN	62	58	5928	8010	165.80536	31	29	65017.99609	87745.86719	14	17	11.765721	12.578123	745.701311	773.001808	255	2841710575	692460722	255	0.00075	0.000626	0.000124	96	138	0	0	1	0	1	1	1	1	0	0	0	8	1	0	Normal	0
1819	0.021209	tcp	-	FIN	16	18	1540	1644	1555.943255	31	29	544674.4375	585789.0625	4	4	1.393267	1.215588	86.907632	2.703831	255	1232144347	1237241544	255	0.000669	0.000541	0.000128	96	91	0	0	14	0	11	4	1	4	0	0	0	5	12	0	Normal	0
1820	0.046377	tcp	ftp-data	FIN	6	8	320	1862	280.311364	31	29	46057.3125	281173.875	1	2	9.2106	6.543	640.865601	15.691989	255	1292136028	1303004950	255	0.000716	0.000568	0.000148	53	233	0	0	2	0	4	1	1	4	0	0	0	7	2	0	Normal	0
1821	0.014284	tcp	-	FIN	16	18	1540	1644	2310.277266	31	29	808737.0625	869784.375	4	4	0.920467	0.813176	65.128923	1.506658	255	3681714485	3683573320	255	0.000627	0.000456	0.000171	96	91	0	0	4	0	11	4	1	3	0	0	0	8	12	0	Normal	0
1822	0.003889	tcp	http	FIN	8	10	1052	824	4371.303628	31	29	1894574.375	1526356.375	2	2	0.506	0.373	32.230127	0.66468	255	3261715521	1113201642	255	0.00066	0.000526	0.000134	132	82	1	83	2	0	4	1	1	4	0	0	1	8	3	0	Normal	0
1823	0.013444	tcp	-	FIN	16	18	1540	1644	2454.626613	31	29	859268.0625	924129.75	4	4	0.874133	0.763647	60.199248	1.398425	255	3261716755	3263693918	255	0.000574	0.000459	0.000115	96	91	0	0	4	0	4	4	1	4	0	0	0	8	4	0	Normal	0
1824	0.036438	tcp	-	FIN	30	42	2302	34406	1948.515315	31	29	488720.5625	7374060	5	15	1.245103	0.877317	71.017006	61.564011	255	3681715411	3685037113	255	0.000589	0.000465	0.000124	77	819	0	0	16	0	11	8	1	5	0	0	0	9	10	0	Normal	0
1825	0.019118	tcp	-	FIN	16	18	1540	1644	1726.121995	31	29	604247.3125	649858.75	4	4	1.254333	1.16675	76.572632	2.361559	255	3681717054	1536517167	255	0.000572	0.000447	0.000125	96	91	0	0	16	0	11	8	1	5	0	0	0	9	10	0	Normal	0
1826	0.019125	tcp	-	FIN	16	18	1540	1644	1725.490228	31	29	604026.125	649620.9375	4	4	1.254867	1.094353	76.434802	2.214014	255	1532137138	3686637573	255	0.000655	0.000517	0.000138	96	91	0	0	16	0	11	8	1	5	0	0	0	9	10	0	Normal	0
1827	0.013142	tcp	-	FIN	16	18	1540	1644	2511.033337	31	29	879013.875	945366	4	4	0.854867	0.745882	58.907034	1.366105	255	3501715309	1358175635	255	0.00059	0.000459	0.000131	96	91	0	0	10	0	5	5	1	5	0	0	0	6	11	0	Normal	0
1828	0.037957	tcp	-	FIN	30	42	2302	34406	1870.537641	31	29	469162.4688	7078957.5	5	15	1.344357	0.914098	73.614276	62.14855	255	1352135355	1355523213	255	0.000599	0.000475	0.000124	77	819	0	0	10	0	5	5	1	5	0	0	0	6	11	0	Normal	0
1829	0.958864	tcp	-	FIN	122	126	7816	15132	257.596496	31	29	64676.53516	125248.2109	30	32	8.054765	7.666976	494.885629	486.136356	255	872131786	873709082	255	0.000615	0.000488	0.000127	64	120	0	0	9	0	5	1	1	4	0	0	0	1	16	0	Normal	0
1830	0.001053	udp	dns	CON	2	2	130	162	2849.002888	31	29	493827.1563	615384.625	0	0	0.009	0.007	0	0	0	0	0	0	0	0	0	65	81	0	0	2	0	11	1	1	3	0	0	0	4	1	0	Normal	0
1831	0.019219	tcp	-	FIN	16	18	1540	1644	1717.050845	31	29	601071.875	646443.625	4	4	1.261067	1.171938	77.212683	2.141277	255	3557524428	1417128631	255	0.000587	0.000465	0.000122	96	91	0	0	5	0	11	2	1	3	0	0	0	4	10	0	Normal	0
1832	0.018477	tcp	-	FIN	16	18	1540	1644	1786.004193	31	29	625209.6875	672403.5	4	4	1.2106	1.059353	74.647521	2.012055	255	1112140655	1117769652	255	0.000589	0.000465	0.000124	96	91	0	0	16	0	5	8	1	11	0	0	0	9	16	0	Normal	0
1833	0.003869	tcp	http	FIN	8	10	1052	824	4393.900356	31	29	1904368.125	1534246.625	2	2	0.503571	0.372667	32.333176	0.671663	255	1532132497	3678467916	255	0.000634	0.00051	0.000124	132	82	1	83	3	0	2	1	1	2	0	0	1	9	3	0	Normal	0
1834	0.018314	tcp	-	FIN	16	18	1540	1644	1801.900164	31	29	630774.25	678388.125	4	4	1.198	1.115063	73.446295	2.094315	255	3501718776	1357119145	255	0.000585	0.00047	0.000115	96	91	0	0	10	0	5	5	1	5	0	0	0	6	11	0	Normal	0
1835	0.021345	tcp	-	FIN	16	18	1540	1644	1546.029463	31	29	541204	582056.6875	4	4	1.402067	1.228765	88.635611	2.841844	255	1232143264	3381969522	255	0.000573	0.000452	0.000121	96	91	0	0	4	0	11	2	1	2	0	0	0	5	10	0	Normal	0
1836	0.021151	tcp	-	FIN	16	18	1540	1644	1560.209872	31	29	546168	587395.375	4	4	1.389333	1.216823	86.22145	2.613797	255	1232145380	1237772570	255	0.000579	0.000462	0.000117	96	91	0	0	4	0	11	2	1	2	0	0	0	5	10	0	Normal	0
1837	0.003947	tcp	http	FIN	8	10	1052	824	4307.068639	31	29	1866734.25	1503927	2	2	0.515	0.378556	32.560334	0.688457	255	3377526166	1233162252	255	0.000684	0.000536	0.000148	132	82	1	83	1	0	1	1	1	2	0	0	1	5	2	0	Normal	0
1838	0.019209	tcp	-	FIN	16	18	1540	1644	1717.944771	31	29	601384.8125	646780.1875	4	4	1.26	1.103118	76.399751	2.074346	255	1412138700	1417661625	255	0.000572	0.000453	0.000119	96	91	0	0	5	0	11	2	1	3	0	0	0	4	10	0	Normal	0
1839	0.019119	tcp	-	FIN	16	18	1540	1644	1726.031691	31	29	604215.6875	649824.75	4	4	1.253867	1.097471	77.024217	2.227907	255	3681716217	1535987922	255	0.000582	0.000459	0.000123	96	91	0	0	16	0	11	8	1	5	0	0	0	9	10	0	Normal	0
1840	0.018373	tcp	-	FIN	16	18	1540	1644	1796.113911	31	29	628748.75	676209.6875	4	4	1.288857	1.053353	74.458038	2.094341	255	3261719672	1116709626	255	0.000578	0.000463	0.000115	96	91	0	0	16	0	5	8	1	11	0	0	0	9	16	0	Normal	0
1841	0.003826	tcp	http	FIN	8	10	1052	824	4443.282768	31	29	1925771	1551489.75	2	2	0.497286	0.370333	32.007673	0.669833	255	1352133448	1353159248	255	0.000612	0.000488	0.000124	132	82	1	83	1	0	11	1	1	1	0	0	1	6	1	0	Normal	0
1842	0.283385	tcp	-	FIN	26	28	4152	2976	187.024713	31	29	112722.9688	81020.51563	7	7	11.32304	10.475814	673.410797	17.507668	255	992134654	995120075	255	0.000671	0.000534	0.000137	160	106	0	0	1	0	1	1	1	1	0	0	0	1	7	0	Normal	0
1843	0.044949	tcp	-	FIN	78	80	4550	72810	3492.84754	31	29	799483.875	12796726	7	33	0.59516	0.568333	32.670549	31.454896	255	1052129811	1052449052	255	0.000736	0.00061	0.000126	58	910	0	0	4	0	1	1	1	1	0	0	0	5	1	0	Normal	0
1844	0.001047	udp	dns	CON	2	2	132	164	2865.329359	31	29	504297.9688	626552	0	0	0.009	0.007	0	0	0	0	0	0	0	0	0	66	82	0	0	2	0	5	1	1	2	0	0	0	5	3	0	Normal	0
1845	0.003877	tcp	http	FIN	8	10	1052	824	4384.833689	31	29	1900438.5	1531080.75	2	2	0.503714	0.373778	32.316223	0.662081	255	3557519731	3558491363	255	0.000635	0.000509	0.000126	132	82	1	83	2	0	2	1	1	2	0	0	1	4	3	0	Normal	0
1846	0.001012	udp	dns	CON	2	2	132	164	2964.426812	31	29	521739.125	648221.3125	0	0	0.009	0.007	0	0	0	0	0	0	0	0	0	66	82	0	0	2	0	2	1	1	2	0	0	0	5	3	0	Normal	0
1847	0.018172	tcp	-	FIN	16	18	1540	1644	1815.980669	31	29	635703.3125	683689.1875	4	4	1.190467	1.039529	72.000043	2.184948	255	3261718752	1116184486	255	0.000602	0.000478	0.000124	96	91	0	0	16	0	5	8	1	11	0	0	0	9	16	0	Normal	0
1848	0.019058	tcp	-	FIN	16	18	1540	1644	1731.556275	31	29	606149.625	651904.6875	4	4	1.25	1.093823	76.690308	2.1409	255	3681718700	3683031654	255	0.000585	0.00046	0.000125	96	91	0	0	16	0	11	8	1	5	0	0	0	9	10	0	Normal	0
1849	0.01835	tcp	-	FIN	16	18	1540	1644	1798.365166	31	29	629536.8125	677057.25	4	4	1.203133	1.11775	74.648005	2.05561	255	1352138773	3503026517	255	0.000589	0.000462	0.000127	96	91	0	0	10	0	5	5	1	5	0	0	0	6	11	0	Normal	0
1850	0.017832	tcp	-	FIN	16	18	1540	1644	1850.605673	31	29	647824.125	696725	4	4	1.1682	1.021588	70.822843	2.171773	255	1352136167	3505649220	255	0.000573	0.000462	0.000111	96	91	0	0	10	0	5	5	1	5	0	0	0	6	11	0	Normal	0
1851	0.000984	udp	dns	CON	2	2	146	178	3048.780357	31	29	593495.9375	723577.1875	0	0	0.009	0.004	0	0	0	0	0	0	0	0	0	73	89	0	0	4	0	10	4	1	11	0	0	0	13	3	0	Normal	0
1852	0.001065	udp	dns	CON	2	2	146	178	2816.901513	31	29	548356.8125	668544.625	0	0	0.01	0.006	0	0	0	0	0	0	0	0	0	73	89	0	0	4	0	6	1	1	1	0	0	0	3	1	0	Normal	0
1853	0.003832	tcp	http	FIN	8	10	1052	824	4436.325592	31	29	1922755.75	1549060.5	2	2	0.498857	0.369667	31.999347	0.664047	255	4041714894	1893182495	255	0.000631	0.0005	0.000131	132	82	1	83	3	0	1	1	1	1	0	0	1	13	2	0	Normal	0
1854	0.018562	tcp	-	FIN	16	18	1540	1644	1777.825642	31	29	622346.75	669324.4375	4	4	1.216667	1.065353	75.489959	2.041718	255	1892140316	4047412038	255	0.000561	0.000448	0.000113	96	91	0	0	16	0	10	6	1	11	0	0	0	13	16	0	Normal	0
1855	0.025312	tcp	smtp	FIN	52	40	37358	3276	3595.132618	31	29	11580278	1009797.688	18	8	0.488961	0.635846	30.306825	1.476599	255	3797519386	3802656654	255	0.000634	0.000511	0.000123	718	82	0	0	2	0	2	1	1	2	0	0	0	13	2	0	Normal	0
1856	0.010346	tcp	-	FIN	38	40	2438	18508	7442.489792	31	29	1835685.25	13953992	7	13	0.2844	0.252487	0	14.307627	255	4157519903	4178174997	255	0.000625	0.000496	0.000129	64	463	0	0	5	0	6	1	1	4	0	0	0	5	11	0	Normal	0
1857	0.009962	tcp	-	FIN	38	40	2438	18508	7729.371649	31	29	1906444.5	14491869	7	13	0.268028	0.248605	17.372806	16.004754	255	4221713929	4243600133	255	0.000636	0.000511	0.000125	64	463	0	0	5	0	10	1	1	1	0	0	0	2	16	0	Normal	0
1858	0.847716	tcp	-	FIN	122	126	7810	14540	291.371176	31	29	73099.95313	136130.5	30	32	7.003141	6.777488	417.415285	414.684107	255	3617519391	3622744009	255	0.000658	0.000526	0.000132	64	115	0	0	5	0	6	1	1	4	0	0	0	5	11	0	Normal	0
[truncated: 173,483 more rows]
