# Supplementary material for: An efficient cyber-attack detection and classification in IoT networks with high-dimensional feature set using Levenberg-Marquardt optimized feedforward neural network
Source: PLoS One. 2025 Oct 24;20(10):e0333899. doi: 10.1371/journal.pone.0333899 (PMC12551876; doi:10.1371/journal.pone.0333899)
Supplement: Dataset Link — https://research.unsw.edu.au/projects/unsw-nb15-dataset. (ZIP) [file pone.0333899.s001.zip › Dataset1/UNSW_NB15_testing-set/UNSW_NB15_testing-set_detailed.xlsx]

## Sheet: UNSW_NB15_testing-set
id	dur	proto	proto_num	service	service_num	state	state_num	spkts	dpkts	sbytes	dbytes	rate	sttl	dttl	sload	dload	sloss	dloss	sinpkt	dinpkt	sjit	djit	swin	stcpb	dtcpb	dwin	tcprtt	synack	ackdat	smean	dmean	trans_depth	response_body_len	ct_srv_src	ct_state_ttl	ct_dst_ltm	ct_src_dport_ltm	ct_dst_sport_ltm	ct_dst_src_ltm	is_ftp_login	ct_ftp_cmd	ct_flw_http_mthd	ct_src_ltm	ct_srv_dst	is_sm_ips_ports	attack_cat	attack_cat_num	label
1	0.121478	tcp	114	-	1	FIN	3	6	4	258	172	74.0875	252	254	14158.9	8495.37	0	0	24.2956	8.375	30.1775	11.8306	255	621772692	2202533631	255	0	0	0	43	43	0	0	1	0	1	1	1	1	0	0	0	1	1	0	Normal	7	0
2	0.649902	tcp	114	-	1	FIN	3	14	38	734	42014	78.4734	62	252	8395.11	503571	2	17	49.915	15.4329	61.4269	1387.78	255	1417884146	3077387971	255	0	0	0	52	1106	0	0	43	1	1	1	1	2	0	0	0	1	6	0	Normal	7	0
3	1.62313	tcp	114	-	1	FIN	3	8	16	364	13186	14.1702	62	252	1572.27	60929.2	1	6	231.876	102.737	17179.6	11420.9	255	2116150707	2963114973	255	0.111897	0.061458	0.050439	46	824	0	0	7	1	2	1	1	3	0	0	0	2	6	0	Normal	7	0
4	1.68164	tcp	114	ftp	4	FIN	3	12	12	628	770	13.6771	62	252	2740.18	3358.62	1	3	152.877	90.2357	259.08	4991.78	255	1107119177	1047442890	255	0	0	0	52	64	0	0	1	1	2	1	1	3	1	1	0	2	1	0	Normal	7	0
5	0.449454	tcp	114	-	1	FIN	3	10	6	534	268	33.3738	254	252	8561.5	3987.06	2	1	47.7503	75.6596	2415.84	115.807	255	2436137549	1977154190	255	0.128381	0.071147	0.057234	53	45	0	0	43	1	2	2	1	40	0	0	0	2	39	0	Normal	7	0
6	0.380537	tcp	114	-	1	FIN	3	10	6	534	268	39.418	254	252	10112	4709.13	2	1	39.9288	52.241	2223.73	82.5505	255	3984155503	1796040391	255	0.172934	0.119331	0.053603	53	45	0	0	43	1	2	2	1	40	0	0	0	2	39	0	Normal	7	0
7	0.637109	tcp	114	-	1	FIN	3	10	8	534	354	26.683	254	252	6039.78	3892.58	2	1	68.2678	81.1377	4286.83	119.423	255	1787309226	1767180493	255	0.143337	0.069136	0.074201	53	44	0	0	43	1	1	1	1	40	0	0	0	1	39	0	Normal	7	0
8	0.521584	tcp	114	-	1	FIN	3	10	8	534	354	32.593	254	252	7377.53	4754.75	2	1	55.794	66.0541	3770.58	118.963	255	205985702	316006300	255	0.116615	0.059195	0.05742	53	44	0	0	43	1	3	3	1	40	0	0	0	3	39	0	Normal	7	0
9	0.542905	tcp	114	-	1	FIN	3	10	8	534	354	31.313	254	252	7087.8	4568.02	2	1	60.2109	68.109	4060.63	106.612	255	884094874	3410317203	255	0.118584	0.066133	0.052451	53	44	0	0	43	1	3	3	1	40	0	0	0	3	39	0	Normal	7	0
10	0.258687	tcp	114	-	1	FIN	3	10	6	534	268	57.9851	254	252	14875.1	6927.29	2	1	27.5051	39.1068	1413.69	57.2004	255	3368447996	584859215	255	0.087934	0.063116	0.024818	53	45	0	0	43	1	3	3	1	40	0	0	0	3	39	0	Normal	7	0
11	0.304853	tcp	114	-	1	FIN	3	12	6	4142	268	55.7646	254	252	99641.5	5878.24	3	1	25.9488	53.6688	1471.65	80.4048	255	137150292	2604092885	255	0.097761	0.036508	0.061253	345	45	0	0	11	1	1	1	1	3	0	0	0	1	6	0	Normal	7	0
12	2.09308	tcp	114	smtp	10	FIN	3	62	28	56329	2212	42.521	62	252	211825	8152.56	28	8	34.3129	75.0924	3253.28	106.113	255	1824722662	860716719	255	0.13114	0.052852	0.078288	909	79	0	0	2	1	1	1	1	2	0	0	0	1	1	0	Normal	7	0
13	0.416952	tcp	114	-	1	FIN	3	10	6	534	268	35.9754	254	252	9228.88	4297.86	2	1	45.0888	64.4812	2610.91	99.8609	255	88408021	3711983528	255	0.220976	0.094537	0.126439	53	45	0	0	43	1	1	1	1	40	0	0	0	1	39	0	Normal	7	0
14	0.996221	tcp	114	-	1	FIN	3	10	8	564	354	17.0645	254	252	4079.42	2489.41	2	1	110.691	131.48	6542.82	202.433	255	2321780530	2975132930	255	0.169226	0.07516	0.094066	56	44	0	0	11	1	1	1	1	3	0	0	0	2	3	0	Normal	7	0
15	0.576755	tcp	114	-	1	FIN	3	10	8	534	354	29.4753	254	252	6671.81	4299.92	2	1	64.0839	72.2716	4194.54	116.493	255	3772251972	4281731981	255	0.113311	0.050849	0.062462	53	44	0	0	43	1	1	1	1	40	0	0	0	1	39	0	Normal	7	0
16	2e-06	udp	120	snmp	11	INT	4	2	0	138	0	500000	254	0	276000000	0	0	0	0.002	0	0	0	0	0	0	0	0	0	0	69	0	0	0	1	2	1	1	1	4	0	0	0	2	1	0	Normal	7	0
17	0.728252	tcp	114	-	1	FIN	3	10	6	534	268	20.5973	254	252	5283.89	2460.69	2	1	80.9169	122.462	5333.8	231.802	255	1735938977	4242381139	255	0.134571	0.079982	0.054589	53	45	0	0	43	1	2	2	1	40	0	0	0	2	39	0	Normal	7	0
18	0.393556	tcp	114	http	6	FIN	3	10	8	860	1096	43.1959	62	252	15733.5	19494	2	2	43.7284	47.6691	2124.84	71.8059	255	3882971404	3084071099	255	0.120313	0.059201	0.061112	86	137	1	103	3	1	1	1	1	2	0	0	1	1	3	0	Normal	7	0
19	0.387852	tcp	114	-	1	FIN	3	10	6	534	268	38.6745	254	252	9921.31	4620.32	2	1	38.1197	68.2792	2226.18	105.441	255	527350728	2602577308	255	0.115979	0.046445	0.069534	53	45	0	0	43	1	2	2	1	40	0	0	0	2	39	0	Normal	7	0
20	0.53784	tcp	114	-	1	FIN	3	10	8	534	354	31.6079	254	252	7154.54	4611.04	2	1	59.6694	68.3519	3893.4	104.836	255	1082242371	490886647	255	0.114569	0.059368	0.055201	53	44	0	0	43	1	2	2	1	40	0	0	0	2	39	0	Normal	7	0
21	0.23372	tcp	114	-	1	FIN	3	10	6	534	268	64.1794	254	252	16464.1	7667.29	2	1	25.9689	40.812	1300.72	65.7247	255	3154063438	720362539	255	0.086126	0.028996	0.05713	53	45	0	0	43	1	2	2	1	40	0	0	0	2	39	0	Normal	7	0
22	0.338017	tcp	114	http	6	FIN	3	10	6	998	268	44.3765	254	252	21277	5301.51	2	1	35.2181	56.5798	1928.55	82.0223	255	2665974075	3521361798	255	0.154433	0.055109	0.099324	100	45	1	0	6	1	1	1	1	1	0	0	1	2	3	0	Normal	7	0
23	0.964656	tcp	114	ftp	4	CON	1	14	12	690	950	25.916	62	252	5315.88	7223.3	5	6	74.2043	59.7007	3869.62	65.7552	255	996917599	59266788	255	0.112429	0.052589	0.05984	49	79	0	0	1	3	1	1	1	2	1	1	0	2	1	0	Normal	7	0
24	0.449703	tcp	114	-	1	FIN	3	10	6	738	268	33.3553	254	252	11830	3984.85	2	1	42.6112	67.666	2352.17	90.685	255	3332877477	919392200	255	0.179691	0.111363	0.068328	74	45	0	0	11	1	1	1	1	3	0	0	0	1	6	0	Normal	7	0
25	0.921025	tcp	114	-	1	FIN	3	10	6	534	268	16.2862	254	252	4177.95	1945.66	2	1	98.9226	170.07	6572.49	298.921	255	3206068676	1681266426	255	0.131876	0.070665	0.061211	53	45	0	0	43	1	2	2	1	40	0	0	0	2	39	0	Normal	7	0
26	0.600982	tcp	114	-	1	FIN	3	10	8	534	354	28.287	254	252	6402.85	4126.58	2	1	65.3446	78.6341	4216.41	125.804	255	27784615	3169599504	255	0.122741	0.050532	0.072209	53	44	0	0	43	1	2	2	1	40	0	0	0	2	39	0	Normal	7	0
27	0.568945	tcp	114	-	1	FIN	3	10	6	534	268	26.3646	254	252	6763.4	3149.69	2	1	59.9106	92.7552	2977.5	131.707	255	2091538399	2966279639	255	0.189793	0.105159	0.084634	53	45	0	0	43	1	1	1	1	40	0	0	0	1	39	0	Normal	7	0
28	0.497636	tcp	114	-	1	FIN	3	10	6	2074	268	30.1425	254	252	30013.9	3601.03	2	1	49.5441	83.0696	2540.82	112.738	255	3752199860	1351947933	255	0.14499	0.082275	0.062715	207	45	0	0	11	1	1	1	1	4	0	0	0	1	2	0	Normal	7	0
29	0.546425	tcp	114	http	6	FIN	3	10	8	1168	1040	31.1113	254	252	15401.9	13323	2	2	60.7139	71.6576	3133.15	109.403	255	1648692252	4159782394	255	0.08489	0.043864	0.041026	117	130	1	109	6	1	1	1	1	2	0	0	1	1	8	0	Normal	7	0
30	1.2e-05	udp	120	-	1	INT	4	2	0	1414	0	83333.3	254	0	471333312	0	0	0	0.012	0	0	0	0	0	0	0	0	0	0	707	0	0	0	7	2	1	1	1	3	0	0	0	2	3	0	Normal	7	0
31	0.725996	tcp	114	http	6	FIN	3	10	16	822	12220	34.4355	62	252	8154.31	126249	2	5	80.6662	43.6078	5370.27	3485.81	255	1602967781	379821754	255	0.105602	0.037093	0.068509	82	764	1	5532	6	1	1	1	1	2	0	0	1	2	1	0	Normal	7	0
32	0.274605	tcp	114	http	6	FIN	3	10	6	1228	268	54.6239	62	252	32220.8	6525.74	2	1	27.2163	44.8422	1456.63	63.5638	255	621256643	3708416778	255	0.100635	0.050384	0.050251	123	45	1	0	5	1	1	1	1	4	0	0	1	1	8	0	Normal	7	0
33	0.337456	tcp	114	http	6	FIN	3	10	8	800	2260	50.3769	62	252	17068.9	46892	2	2	37.4951	41.27	1942.89	76.181	255	4112395778	844999239	255	0.091221	0.029011	0.06221	80	283	1	704	3	1	1	1	1	1	0	0	1	1	8	0	Normal	7	0
34	2.5e-05	udp	120	-	1	INT	4	2	0	168	0	40000	254	0	26880000	0	0	0	0.025	0	0	0	0	0	0	0	0	0	0	84	0	0	0	11	2	1	1	1	2	0	0	0	1	5	0	Normal	7	0
35	0.296656	tcp	114	http	6	FIN	3	10	6	988	268	50.5636	254	252	24000.9	6040.67	2	1	29.5004	53.5516	1563.37	76.6173	255	1563109371	3038977009	255	0.117396	0.028884	0.088512	99	45	1	0	3	1	1	1	1	1	0	0	1	1	3	0	Normal	7	0
36	0.647499	tcp	114	http	6	FIN	3	14	12	1778	2968	38.6101	62	252	20398.5	33618.6	4	4	49.8076	52.2471	2422.42	68.0947	255	3580922434	9526895	255	0.087353	0.04638	0.040973	127	247	1	297	6	1	1	1	1	3	0	0	1	1	2	0	Normal	7	0
37	1.5e-05	udp	120	-	1	INT	4	2	0	168	0	66666.7	254	0	44800000	0	0	0	0.015	0	0	0	0	0	0	0	0	0	0	84	0	0	0	7	2	1	1	1	3	0	0	0	1	3	0	Normal	7	0
38	0.783681	tcp	114	-	1	FIN	3	10	8	564	354	21.6925	254	252	5185.78	3164.55	2	1	84.6636	106.731	6241.07	154.208	255	1872773568	1858125725	255	0.097318	0.036553	0.060765	56	44	0	0	43	1	1	1	1	2	0	0	0	1	6	0	Normal	7	0
39	0.354553	tcp	114	-	1	FIN	3	10	6	1016	268	42.3068	254	252	20645.7	5054.25	2	1	39.3948	52.8572	1895.87	88.6748	255	1847180576	2269075358	255	0.069206	0.048666	0.02054	102	45	0	0	11	1	1	1	1	2	0	0	0	1	5	0	Normal	7	0
40	0.288834	tcp	114	http	6	FIN	3	10	6	754	268	51.9329	254	252	18806.7	6204.26	2	1	29.468	50.6098	1566.17	76.9293	255	3478195875	2757256862	255	0.08956	0.035775	0.053785	75	45	1	0	6	1	1	1	1	3	0	0	1	1	1	0	Normal	7	0
41	0.318127	tcp	114	-	1	FIN	3	10	6	3040	268	47.151	254	252	68802.7	5632.97	2	1	29.6268	59.3854	1522.99	82.3116	255	948239585	934979085	255	0.080024	0.021174	0.05885	304	45	0	0	11	1	1	1	1	1	0	0	0	1	3	0	Normal	7	0
42	0.595373	tcp	114	http	6	FIN	3	10	10	842	1454	31.9128	62	252	10185.2	17589	2	2	66.1526	62.3224	4129.91	117.234	255	1350338751	2999326159	255	0.104887	0.033827	0.07106	84	145	1	256	6	1	1	1	1	2	0	0	1	1	8	0	Normal	7	0
43	8e-06	udp	120	-	1	INT	4	2	0	168	0	125000	254	0	84000000	0	0	0	0.008	0	0	0	0	0	0	0	0	0	0	84	0	0	0	7	2	1	1	1	1	0	0	0	1	2	0	Normal	7	0
44	0.340802	tcp	114	http	6	FIN	3	10	8	804	2714	49.8823	62	252	16995.2	55750.8	2	2	37.8669	45.631	1822.86	66.7117	255	1258158764	2960110442	255	0.0768	0.020716	0.056084	80	339	1	955	5	1	1	1	1	4	0	0	1	1	8	0	Normal	7	0
45	0.594195	tcp	114	http	6	FIN	3	10	10	792	3086	31.976	62	252	9599.54	37401.9	2	2	66.0217	58.361	4451.3	110.05	255	738770101	1038968055	255	0.116514	0.052862	0.063652	79	309	1	1097	5	1	1	1	1	4	0	0	1	1	8	0	Normal	7	0
46	0.958877	tcp	114	http	6	FIN	3	24	58	2690	71178	84.4738	62	252	21508.5	583608	6	27	41.6903	15.7517	2138.15	1458.71	255	3196819802	862162377	255	0.08892	0.030047	0.058873	112	1227	1	109	6	1	1	1	1	40	0	0	1	1	8	0	Normal	7	0
47	0.704664	tcp	114	-	1	FIN	3	10	8	564	354	24.125	254	252	5767.29	3519.41	2	1	76.2341	98.2319	5812.38	141.85	255	3456504569	1694936299	255	0.064718	0.017031	0.047687	56	44	0	0	7	1	1	1	1	1	0	0	0	1	2	0	Normal	7	0
48	0.401005	tcp	114	http	6	FIN	3	12	12	1282	5094	57.3559	62	252	23461.1	93165.9	3	4	36.455	32.9889	1794.88	2132.47	255	3583069915	2891606391	255	0.0732	0.020481	0.052719	107	425	1	561	6	1	1	1	1	2	0	0	1	1	1	0	Normal	7	0
49	1.06704	tcp	114	smtp	10	FIN	3	28	20	14984	1848	44.0471	62	252	108330	13165.4	11	8	39.52	52.9183	2221.14	63.3293	255	74221989	462346651	255	0.080984	0.02154	0.059444	535	92	0	0	2	1	2	1	1	2	0	0	0	1	2	0	Normal	7	0
50	1e-05	udp	120	-	1	INT	4	2	0	168	0	100000	254	0	67200000	0	0	0	0.01	0	0	0	0	0	0	0	0	0	0	84	0	0	0	3	2	2	1	1	2	0	0	0	1	3	0	Normal	7	0
51	1.67351	tcp	114	-	1	FIN	3	28	28	4160	3460	32.8651	254	252	19178.9	15952.1	11	11	61.9817	60.9827	3190.6	82.4833	255	3178147768	1236558509	255	0.084224	0.02621	0.058014	149	124	0	0	11	1	1	1	1	3	0	0	0	1	6	0	Normal	7	0
52	1.47431	tcp	114	-	1	FIN	3	10	8	564	354	11.5308	254	252	2756.55	1682.15	2	1	163.812	204.937	13649.5	362.164	255	863087680	984044800	255	0.079521	0.03909	0.040431	56	44	0	0	11	1	1	1	1	4	0	0	0	1	2	0	Normal	7	0
53	0.694488	tcp	114	-	1	FIN	3	10	8	564	354	24.4785	254	252	5851.79	3570.98	2	1	77.1653	96.9476	5552.95	141.95	255	1951555075	4285528683	255	0.069337	0.014848	0.054489	56	44	0	0	43	1	1	1	1	3	0	0	0	1	5	0	Normal	7	0
54	39.6667	arp	7	-	1	CON	1	2	2	56	92	0.07563	0	0	5.64706	9.27731	0	0	39666.5	39666.6	0	12.5963	0	0	0	0	0	0	0	28	46	0	0	2	0	1	1	1	1	0	0	0	1	1	0	Normal	7	0
55	2.4e-05	udp	120	-	1	INT	4	2	0	168	0	41666.7	254	0	28000000	0	0	0	0.024	0	0	0	0	0	0	0	0	0	0	84	0	0	0	7	2	1	1	1	1	0	0	0	1	1	0	Normal	7	0
56	1.35788	tcp	114	-	1	FIN	3	30	24	10894	3254	39.0315	254	252	62043.8	18375.7	12	10	46.8234	57.6543	2426.97	68.5006	255	2487711373	605464524	255	0.082961	0.021634	0.061327	363	136	0	0	11	1	1	1	1	1	0	0	0	1	2	0	Normal	7	0
57	0.304583	tcp	114	http	6	FIN	3	10	8	842	2476	55.814	62	252	19909.2	56917.2	2	2	33.8426	41.0003	1683.32	57.242	255	2794373470	3293312685	255	0.068678	0.01692	0.051758	84	310	1	810	5	1	1	1	1	4	0	0	1	1	3	0	Normal	7	0
58	0	arp	7	-	1	INT	4	1	0	46	0	0	0	0	0	0	0	0	0	0	0	0	0	0	0	0	0	0	0	46	0	0	0	1	2	1	1	1	1	0	0	0	1	2	1	Normal	7	0
59	0	arp	7	-	1	INT	4	1	0	46	0	0	0	0	0	0	0	0	0	0	0	0	0	0	0	0	0	0	0	46	0	0	0	1	2	1	1	1	1	0	0	0	1	1	1	Normal	7	0
60	1.1e-05	udp	120	-	1	INT	4	2	0	168	0	90909.1	254	0	61090908	0	0	0	0.011	0	0	0	0	0	0	0	0	0	0	84	0	0	0	7	2	1	1	1	2	0	0	0	1	5	0	Normal	7	0
61	0.28907	tcp	114	http	6	FIN	3	12	8	3770	1328	65.728	62	252	95644.6	32158.3	3	2	26.2791	39.4764	1416.5	52.7254	255	1805972135	3328703337	255	0.06084	0.011637	0.049203	314	166	1	0	6	1	1	1	1	1	0	0	1	1	2	0	Normal	7	0
62	0.679871	tcp	114	-	1	FIN	3	10	8	564	354	25.0047	254	252	5977.6	3647.75	2	1	75.5412	94.3667	5546.18	136.733	255	1932902012	3978787403	255	0.090469	0.01861	0.071859	56	44	0	0	3	1	1	1	1	1	0	0	0	1	2	0	Normal	7	0
63	0.707468	tcp	114	-	1	FIN	3	10	8	564	354	24.0294	254	252	5744.43	3505.46	2	1	78.6076	99.727	5463.42	138.144	255	477137865	4040016766	255	0.062698	0.008835	0.053863	56	44	0	0	11	1	1	1	1	3	0	0	0	1	3	0	Normal	7	0
64	0.448097	tcp	114	http	6	FIN	3	10	8	942	354	37.9382	254	252	15139.6	5534.52	2	1	49.7886	62.0706	3098.07	119.924	255	2381998750	175150692	255	0.076333	0.012979	0.063354	94	44	1	0	6	1	1	1	1	3	0	0	1	1	1	0	Normal	7	0
65	0.291859	tcp	114	http	6	FIN	3	10	10	860	4770	65.0999	62	252	21215.7	117673	2	3	32.4288	30.0187	1779.64	2046.71	255	196435075	929398098	255	0.059959	0.010475	0.049484	86	477	1	1919	5	1	1	1	1	4	0	0	1	1	8	0	Normal	7	0
66	50.0044	ospf	79	-	1	INT	4	6	0	384	0	0.099991	1	0	51.1955	0	0	0	10000.9	0	0	0	0	0	0	0	0	0	0	64	0	0	0	2	0	2	1	2	1	0	0	0	1	2	0	Normal	7	0
67	50.0044	ospf	79	-	1	INT	4	6	0	384	0	0.099991	1	0	51.1955	0	0	0	10000.9	0	0	0	0	0	0	0	0	0	0	64	0	0	0	2	0	2	1	2	1	0	0	0	1	2	0	Normal	7	0
68	0.307031	tcp	114	-	1	FIN	3	10	8	538	452	55.369	254	252	12637.2	10318.2	2	2	31.7631	41.102	1734.42	52.9545	255	164460045	1427244157	255	0.071316	0.019305	0.052011	54	57	0	0	43	1	1	1	1	3	0	0	0	1	5	0	Normal	7	0
69	0.519983	tcp	114	http	6	FIN	3	12	24	866	22896	67.3099	62	252	12215.8	337580	2	9	47.2712	20.6922	3325.25	2548.42	255	4070831055	76491978	255	0.095227	0.026626	0.068601	72	954	1	10721	6	1	1	1	1	1	0	0	1	1	3	0	Normal	7	0
70	42.0446	arp	7	-	1	CON	1	2	2	56	92	0.071353	0	0	5.32768	8.75262	0	0	42043.5	42043.6	0	0	0	0	0	0	0	0	0	28	46	0	0	2	0	1	1	1	1	0	0	0	1	2	0	Normal	7	0
71	3.93449	tcp	114	-	1	FIN	3	10	8	564	354	4.32076	254	252	1032.92	630.323	2	1	437.165	559.896	28889.7	868.563	255	259308319	2722545171	255	0.066599	0.01451	0.052089	56	44	0	0	3	1	1	1	1	2	0	0	0	1	1	0	Normal	7	0
72	1.1e-05	udp	120	-	1	INT	4	2	0	1458	0	90909.1	254	0	530181824	0	0	0	0.011	0	0	0	0	0	0	0	0	0	0	729	0	0	0	43	2	6	6	1	40	0	0	0	6	39	0	Normal	7	0
73	0.021412	tcp	114	-	1	FIN	3	16	18	1540	1644	1541.19	31	29	539511	580235	4	4	1.40647	1.309	83.0015	2.21233	255	4287458863	4292581725	255	0.00062	0.000464	0.000156	96	91	0	0	7	0	7	6	1	7	0	0	0	12	11	0	Normal	7	0
74	1.1e-05	udp	120	-	1	INT	4	2	0	1362	0	90909.1	254	0	495272736	0	0	0	0.011	0	0	0	0	0	0	0	0	0	0	681	0	0	0	43	2	6	6	1	40	0	0	0	6	39	0	Normal	7	0
75	1e-05	udp	120	-	1	INT	4	2	0	438	0	100000	254	0	175200000	0	0	0	0.01	0	0	0	0	0	0	0	0	0	0	219	0	0	0	43	2	6	6	1	40	0	0	0	6	39	0	Normal	7	0
76	30.9847	arp	7	-	1	CON	1	4	4	184	112	0.225918	0	0	35.6304	21.6881	0	0	10328.2	10328.2	14606.3	14606.3	0	0	0	0	0	0	0	46	28	0	0	1	0	1	1	1	1	0	0	0	1	1	0	Normal	7	0
77	1.1e-05	udp	120	-	1	INT	4	2	0	938	0	90909.1	254	0	341090912	0	0	0	0.011	0	0	0	0	0	0	0	0	0	0	469	0	0	0	43	2	6	6	1	40	0	0	0	6	39	0	Normal	7	0
78	1e-05	udp	120	-	1	INT	4	2	0	636	0	100000	254	0	254400000	0	0	0	0.01	0	0	0	0	0	0	0	0	0	0	318	0	0	0	43	2	6	6	1	40	0	0	0	6	39	0	Normal	7	0
79	1.1e-05	udp	120	-	1	INT	4	2	0	1260	0	90909.1	254	0	458181824	0	0	0	0.011	0	0	0	0	0	0	0	0	0	0	630	0	0	0	43	2	6	6	1	40	0	0	0	6	39	0	Normal	7	0
80	1.1e-05	udp	120	-	1	INT	4	2	0	970	0	90909.1	254	0	352727264	0	0	0	0.011	0	0	0	0	0	0	0	0	0	0	485	0	0	0	43	2	10	10	1	40	0	0	0	10	39	0	Normal	7	0
81	1.1e-05	udp	120	-	1	INT	4	2	0	1740	0	90909.1	254	0	632727296	0	0	0	0.011	0	0	0	0	0	0	0	0	0	0	870	0	0	0	43	2	10	10	1	40	0	0	0	10	39	0	Normal	7	0
82	9e-06	udp	120	-	1	INT	4	2	0	256	0	111111	254	0	113777776	0	0	0	0.009	0	0	0	0	0	0	0	0	0	0	128	0	0	0	43	2	10	10	1	40	0	0	0	10	39	0	Normal	7	0
83	9e-06	udp	120	-	1	INT	4	2	0	344	0	111111	254	0	152888880	0	0	0	0.009	0	0	0	0	0	0	0	0	0	0	172	0	0	0	43	2	10	10	1	40	0	0	0	10	39	0	Normal	7	0
84	1e-05	udp	120	-	1	INT	4	2	0	1096	0	100000	254	0	438400000	0	0	0	0.01	0	0	0	0	0	0	0	0	0	0	548	0	0	0	43	2	10	10	1	40	0	0	0	10	39	0	Normal	7	0
85	8e-06	udp	120	-	1	INT	4	2	0	1784	0	125000	254	0	892000000	0	0	0	0.008	0	0	0	0	0	0	0	0	0	0	892	0	0	0	43	2	10	10	1	40	0	0	0	10	39	0	Normal	7	0
86	1.1e-05	udp	120	-	1	INT	4	2	0	1548	0	90909.1	254	0	562909056	0	0	0	0.011	0	0	0	0	0	0	0	0	0	0	774	0	0	0	43	2	10	10	1	40	0	0	0	10	39	0	Normal	7	0
87	9e-06	udp	120	-	1	INT	4	2	0	206	0	111111	254	0	91555552	0	0	0	0.009	0	0	0	0	0	0	0	0	0	0	103	0	0	0	43	2	10	10	1	40	0	0	0	10	39	0	Normal	7	0
88	1e-05	udp	120	-	1	INT	4	2	0	1448	0	100000	254	0	579200000	0	0	0	0.01	0	0	0	0	0	0	0	0	0	0	724	0	0	0	43	2	5	5	1	40	0	0	0	5	39	0	Normal	7	0
89	9e-06	udp	120	-	1	INT	4	2	0	232	0	111111	254	0	103111104	0	0	0	0.009	0	0	0	0	0	0	0	0	0	0	116	0	0	0	43	2	5	5	1	40	0	0	0	5	39	0	Normal	7	0
90	9e-06	udp	120	-	1	INT	4	2	0	352	0	111111	254	0	156444432	0	0	0	0.009	0	0	0	0	0	0	0	0	0	0	176	0	0	0	43	2	5	5	1	40	0	0	0	5	39	0	Normal	7	0
91	1.1e-05	udp	120	-	1	INT	4	2	0	986	0	90909.1	254	0	358545440	0	0	0	0.011	0	0	0	0	0	0	0	0	0	0	493	0	0	0	43	2	5	5	1	40	0	0	0	5	39	0	Normal	7	0
92	0.989341	tcp	114	smtp	10	FIN	3	36	22	24835	1772	57.6141	62	252	195249	13681.8	15	8	28.2669	46.3379	1718.26	51.577	255	1717978351	3336318753	255	0.069729	0.015132	0.054597	690	81	0	0	1	1	2	1	1	3	0	0	0	1	2	0	Normal	7	0
93	1e-05	udp	120	-	1	INT	4	2	0	926	0	100000	254	0	370400000	0	0	0	0.01	0	0	0	0	0	0	0	0	0	0	463	0	0	0	43	2	5	5	1	40	0	0	0	5	39	0	Normal	7	0
94	0.018501	tcp	114	-	1	FIN	3	16	18	1540	1644	1783.69	31	29	624399	671531	4	4	1.21187	1.12738	73.0792	2.27341	255	2204166040	59759043	255	0.000574	0.00046	0.000114	96	91	0	0	12	0	8	6	1	6	0	0	0	12	9	0	Normal	7	0
95	1.2e-05	udp	120	-	1	INT	4	2	0	174	0	83333.3	254	0	57999996	0	0	0	0.012	0	0	0	0	0	0	0	0	0	0	87	0	0	0	43	2	1	1	1	40	0	0	0	1	39	0	Normal	7	0
96	1.1e-05	udp	120	-	1	INT	4	2	0	604	0	90909.1	254	0	219636368	0	0	0	0.011	0	0	0	0	0	0	0	0	0	0	302	0	0	0	43	2	2	2	1	40	0	0	0	2	39	0	Normal	7	0
97	1e-05	udp	120	-	1	INT	4	2	0	552	0	100000	254	0	220800000	0	0	0	0.01	0	0	0	0	0	0	0	0	0	0	276	0	0	0	43	2	2	2	1	40	0	0	0	2	39	0	Normal	7	0
98	37.5788	tcp	114	-	1	FIN	3	22	24	1920	4312	1.19748	31	29	390.22	879.857	6	6	1789.45	1633.83	207538	199563	255	3446481727	3446826646	255	0.000852	0.000682	0.00017	87	180	0	0	6	0	10	1	1	2	0	0	0	3	7	0	Normal	7	0
99	1.1e-05	udp	120	-	1	INT	4	2	0	1754	0	90909.1	254	0	637818176	0	0	0	0.011	0	0	0	0	0	0	0	0	0	0	877	0	0	0	63	2	8	8	1	63	0	0	0	8	62	0	Normal	7	0
100	1.1e-05	udp	120	-	1	INT	4	2	0	742	0	90909.1	254	0	269818176	0	0	0	0.011	0	0	0	0	0	0	0	0	0	0	371	0	0	0	63	2	8	8	1	63	0	0	0	8	62	0	Normal	7	0
101	33.7877	tcp	114	http	6	FIN	3	14	18	1684	10168	0.917495	31	29	370.313	2273.97	3	5	2599.02	1987.48	225331	197173	255	1009427149	3155920751	255	0.000695	0.000555	0.00014	120	565	1	3924	3	0	9	2	1	2	0	0	1	4	5	0	Normal	7	0
102	1.2e-05	udp	120	-	1	INT	4	2	0	1858	0	83333.3	254	0	619333312	0	0	0	0.012	0	0	0	0	0	0	0	0	0	0	929	0	0	0	63	2	8	8	1	63	0	0	0	8	62	0	Normal	7	0
103	1e-05	udp	120	-	1	INT	4	2	0	606	0	100000	254	0	242400000	0	0	0	0.01	0	0	0	0	0	0	0	0	0	0	303	0	0	0	63	2	8	8	1	63	0	0	0	8	62	0	Normal	7	0
104	23.2759	tcp	114	http	6	FIN	3	14	18	1684	10168	1.33185	31	29	537.552	3300.92	3	5	1790.43	1369.14	156253	136646	255	1166977160	3313595088	255	0.000717	0.000574	0.000143	120	565	1	3924	3	0	9	3	1	1	0	0	1	12	5	0	Normal	7	0
105	1.1e-05	udp	120	-	1	INT	4	2	0	1200	0	90909.1	254	0	436363648	0	0	0	0.011	0	0	0	0	0	0	0	0	0	0	600	0	0	0	63	2	8	8	1	63	0	0	0	8	62	0	Normal	7	0
106	13.8283	tcp	114	-	1	FIN	3	122	126	7816	15132	17.862	31	29	4484.72	8684.81	30	32	115.232	113.342	15033.4	14744.5	255	2449906277	305570557	255	0.000698	0.000552	0.000146	64	120	0	0	7	0	12	1	1	1	0	0	0	3	10	0	Normal	7	0
107	1e-05	udp	120	-	1	INT	4	2	0	1204	0	100000	254	0	481600000	0	0	0	0.01	0	0	0	0	0	0	0	0	0	0	602	0	0	0	63	2	8	8	1	63	0	0	0	8	62	0	Normal	7	0
108	1e-05	udp	120	-	1	INT	4	2	0	674	0	100000	254	0	269600000	0	0	0	0.01	0	0	0	0	0	0	0	0	0	0	337	0	0	0	63	2	8	8	1	63	0	0	0	8	62	0	Normal	7	0
109	27.4096	tcp	114	-	1	FIN	3	22	24	1920	4312	1.64176	31	29	534.996	1206.29	6	6	1370.46	1191.69	173234	161549	255	2884030658	734806056	255	0.000808	0.000675	0.000133	87	180	0	0	3	0	4	1	1	3	0	0	0	4	2	0	Normal	7	0
110	1.4e-05	udp	120	-	1	INT	4	2	0	2126	0	71428.6	254	0	607428544	0	0	0	0.014	0	0	0	0	0	0	0	0	0	0	1063	0	0	0	63	2	8	8	1	63	0	0	0	8	62	0	Normal	7	0
111	1.1e-05	udp	120	-	1	INT	4	2	0	1490	0	90909.1	254	0	541818176	0	0	0	0.011	0	0	0	0	0	0	0	0	0	0	745	0	0	0	63	2	9	9	1	63	0	0	0	9	62	0	Normal	7	0
112	29.6623	tcp	114	-	1	FIN	3	28	30	4656	3080	1.92163	31	29	1210.97	803.175	7	7	1098.59	1022.82	129786	3842.39	255	1681939184	3830619533	255	0.000687	0.000564	0.000123	166	103	0	0	12	0	9	1	1	3	0	0	0	12	5	0	Normal	7	0
113	9e-06	udp	120	-	1	INT	4	2	0	290	0	111111	254	0	128888888	0	0	0	0.009	0	0	0	0	0	0	0	0	0	0	145	0	0	0	63	2	9	9	1	63	0	0	0	9	62	0	Normal	7	0
114	36.9422	tcp	114	http	6	FIN	3	14	18	1684	10168	0.839148	31	29	338.691	2079.79	3	5	2841.68	2173.04	244329	213817	255	3866485097	3863518264	255	0.000759	0.000592	0.000167	120	565	1	3924	3	0	8	3	1	1	0	0	1	12	1	0	Normal	7	0
115	1.1e-05	udp	120	-	1	INT	4	2	0	1688	0	90909.1	254	0	613818176	0	0	0	0.011	0	0	0	0	0	0	0	0	0	0	844	0	0	0	63	2	9	9	1	63	0	0	0	9	62	0	Normal	7	0
116	1e-05	udp	120	-	1	INT	4	2	0	544	0	100000	254	0	217600000	0	0	0	0.01	0	0	0	0	0	0	0	0	0	0	272	0	0	0	63	2	9	9	1	63	0	0	0	9	62	0	Normal	7	0
117	0.022011	tcp	114	-	1	FIN	3	16	18	1540	1644	1499.25	31	29	524828	564445	4	4	1.44587	1.34688	87.7049	2.33318	255	2319974706	180086246	255	0.000578	0.000456	0.000122	96	91	0	0	6	0	12	6	1	7	0	0	0	13	10	0	Normal	7	0
118	1.1e-05	udp	120	-	1	INT	4	2	0	1926	0	90909.1	254	0	700363648	0	0	0	0.011	0	0	0	0	0	0	0	0	0	0	963	0	0	0	63	2	9	9	1	63	0	0	0	9	62	0	Normal	7	0
119	0.006295	tcp	114	ftp-data	5	FIN	3	14	6	8928	320	3018.27	31	29	10536616	339317	4	1	0.484231	1.141	25.9861	1.6933	255	2022076359	2038656425	255	0.000584	0.000468	0.000116	638	53	0	0	3	0	10	1	1	4	0	0	0	13	3	0	Normal	7	0
120	1.1e-05	udp	120	-	1	INT	4	2	0	1646	0	90909.1	254	0	598545472	0	0	0	0.011	0	0	0	0	0	0	0	0	0	0	823	0	0	0	63	2	9	9	1	63	0	0	0	9	62	0	Normal	7	0
121	1.1e-05	udp	120	-	1	INT	4	2	0	2152	0	90909.1	254	0	782545472	0	0	0	0.011	0	0	0	0	0	0	0	0	0	0	1076	0	0	0	63	2	9	9	1	63	0	0	0	9	62	0	Normal	7	0
122	0.02173	tcp	114	-	1	FIN	3	16	18	1540	1644	1518.64	31	29	531615	571744	4	4	1.42767	1.25041	86.8155	2.3532	255	2319973931	2324935030	255	0.000596	0.000468	0.000128	96	91	0	0	6	0	12	6	1	7	0	0	0	13	10	0	Normal	7	0
123	9e-06	udp	120	-	1	INT	4	2	0	216	0	111111	254	0	96000000	0	0	0	0.009	0	0	0	0	0	0	0	0	0	0	108	0	0	0	63	2	9	9	1	63	0	0	0	9	62	0	Normal	7	0
124	1.1e-05	udp	120	-	1	INT	4	2	0	2126	0	90909.1	254	0	773090880	0	0	0	0.011	0	0	0	0	0	0	0	0	0	0	1063	0	0	0	63	2	9	9	1	63	0	0	0	9	62	0	Normal	7	0
125	0.018574	tcp	114	-	1	FIN	3	16	18	1540	1644	1776.68	31	29	621945	668892	4	4	1.21713	1.06282	74.1195	2.13396	255	2204166818	60275815	255	0.000633	0.000502	0.000131	96	91	0	0	12	0	8	6	1	6	0	0	0	12	9	0	Normal	7	0
126	1e-05	udp	120	-	1	INT	4	2	0	1140	0	100000	254	0	456000000	0	0	0	0.01	0	0	0	0	0	0	0	0	0	0	570	0	0	0	63	2	9	9	1	63	0	0	0	9	62	0	Normal	7	0
127	3.19767	tcp	114	-	1	FIN	3	38	40	2438	18508	24.08	31	29	5939.32	45147.8	7	13	86.4121	81.973	6493.06	6317.47	255	2089421982	294068856	255	0.000869	0.000721	0.000148	64	463	0	0	3	0	9	1	1	2	0	0	0	4	5	0	Normal	7	0
128	3.3e-05	udp	120	-	1	INT	4	2	0	1644	0	30303	254	0	199272720	0	0	0	0.033	0	0	0	0	0	0	0	0	0	0	822	0	0	0	63	2	9	9	1	63	0	0	0	9	62	0	Normal	7	0
129	1e-05	udp	120	-	1	INT	4	2	0	734	0	100000	254	0	293600000	0	0	0	0.01	0	0	0	0	0	0	0	0	0	0	367	0	0	0	63	2	9	9	1	63	0	0	0	9	62	0	Normal	7	0
130	9.29631	tcp	114	-	1	FIN	3	16	18	1272	2572	3.5498	31	29	1026.64	2091.15	4	4	619.732	544.414	35579.8	910.471	255	977033143	1001653029	255	0.042044	0.04127	0.000774	80	143	0	0	3	0	5	2	1	1	0	0	0	3	10	0	Normal	7	0
131	1e-05	udp	120	-	1	INT	4	2	0	1020	0	100000	254	0	408000000	0	0	0	0.01	0	0	0	0	0	0	0	0	0	0	510	0	0	0	63	2	9	9	1	63	0	0	0	9	62	0	Normal	7	0
132	1e-05	udp	120	-	1	INT	4	2	0	1422	0	100000	254	0	568800000	0	0	0	0.01	0	0	0	0	0	0	0	0	0	0	711	0	0	0	63	2	9	9	1	63	0	0	0	9	62	0	Normal	7	0
133	1e-05	udp	120	-	1	INT	4	2	0	1756	0	100000	254	0	702400000	0	0	0	0.01	0	0	0	0	0	0	0	0	0	0	878	0	0	0	63	2	9	9	1	63	0	0	0	9	62	0	Normal	7	0
134	0.895857	tcp	114	smtp	10	FIN	3	20	20	3346	1932	43.5337	254	252	28388.5	16395.5	7	8	47.1504	43.9263	2245.28	51.4943	255	2359537163	847306770	255	0.046623	0.016781	0.029842	167	97	0	0	1	1	1	1	1	2	0	0	0	1	1	0	Normal	7	0
135	1.1e-05	udp	120	-	1	INT	4	2	0	1702	0	90909.1	254	0	618909056	0	0	0	0.011	0	0	0	0	0	0	0	0	0	0	851	0	0	0	63	2	9	9	1	63	0	0	0	9	62	0	Normal	7	0
136	1.1e-05	udp	120	-	1	INT	4	2	0	1178	0	90909.1	254	0	428363648	0	0	0	0.011	0	0	0	0	0	0	0	0	0	0	589	0	0	0	63	2	8	8	1	63	0	0	0	8	62	0	Normal	7	0
137	9e-06	udp	120	-	1	INT	4	2	0	250	0	111111	254	0	111111104	0	0	0	0.009	0	0	0	0	0	0	0	0	0	0	125	0	0	0	63	2	8	8	1	63	0	0	0	8	62	0	Normal	7	0
138	33.6071	tcp	114	http	6	FIN	3	14	18	1684	10168	0.922423	31	29	372.302	2286.18	3	5	2585.14	1976.86	266476	233038	255	3214807334	3220177318	255	0.000641	0.000503	0.000138	120	565	1	3924	2	0	9	2	1	1	0	0	1	3	5	0	Normal	7	0
139	1e-05	udp	120	-	1	INT	4	2	0	1238	0	100000	254	0	495200000	0	0	0	0.01	0	0	0	0	0	0	0	0	0	0	619	0	0	0	63	2	8	8	1	63	0	0	0	8	62	0	Normal	7	0
140	1.2e-05	udp	120	-	1	INT	4	2	0	1062	0	83333.3	254	0	354000000	0	0	0	0.012	0	0	0	0	0	0	0	0	0	0	531	0	0	0	63	2	8	8	1	63	0	0	0	8	62	0	Normal	7	0
141	33.0185	arp	7	-	1	CON	1	2	2	56	92	0.090858	0	0	6.78407	11.1453	0	0	33017.6	33017.5	0	8.12619	0	0	0	0	0	0	0	28	46	0	0	1	0	1	1	1	1	0	0	0	1	1	0	Normal	7	0
142	2.2e-05	icmp	37	-	1	ECO	2	2	0	168	0	45454.5	63	0	30545454	0	0	0	0.022	0	0	0	0	0	0	0	0	0	0	84	0	0	0	2	0	1	1	1	1	0	0	0	1	1	0	Normal	7	0
143	1.1e-05	udp	120	-	1	INT	4	2	0	942	0	90909.1	254	0	342545440	0	0	0	0.011	0	0	0	0	0	0	0	0	0	0	471	0	0	0	63	2	8	8	1	63	0	0	0	8	62	0	Normal	7	0
144	0.020677	tcp	114	-	1	FIN	3	16	18	1540	1644	1595.98	31	29	558688	600861	4	4	1.33107	1.26119	81.9048	2.35846	255	2142070598	4291507886	255	0.000635	0.000495	0.00014	96	91	0	0	7	0	7	6	1	7	0	0	0	12	11	0	Normal	7	0
145	1.1e-05	udp	120	-	1	INT	4	2	0	1058	0	90909.1	254	0	384727264	0	0	0	0.011	0	0	0	0	0	0	0	0	0	0	529	0	0	0	63	2	8	8	1	63	0	0	0	8	62	0	Normal	7	0
146	0.016974	tcp	114	-	1	FIN	3	16	18	1540	1644	1944.15	31	29	680570	731943	4	4	1.10973	0.970529	75.2913	1.72488	255	2319970764	180589574	255	0.000622	0.000472	0.00015	96	91	0	0	6	0	12	6	1	7	0	0	0	13	10	0	Normal	7	0
147	1.1e-05	udp	120	-	1	INT	4	2	0	618	0	90909.1	254	0	224727264	0	0	0	0.011	0	0	0	0	0	0	0	0	0	0	309	0	0	0	63	2	8	8	1	63	0	0	0	8	62	0	Normal	7	0
148	1e-05	udp	120	-	1	INT	4	2	0	814	0	100000	254	0	325600000	0	0	0	0.01	0	0	0	0	0	0	0	0	0	0	407	0	0	0	63	2	8	8	1	63	0	0	0	8	62	0	Normal	7	0
149	0.004688	tcp	114	ftp-data	5	FIN	3	10	12	528	8824	4479.52	31	29	812287	13803755	1	4	0.486444	0.382273	37.4446	21.9016	255	4171656256	2034849337	255	0.000601	0.000477	0.000124	53	735	0	0	3	0	10	1	1	4	0	0	0	13	3	0	Normal	7	0
150	0.260795	tcp	114	http	6	FIN	3	10	6	1056	268	57.5164	254	252	29172.3	6871.3	2	1	25.939	48.173	1299.39	71.2381	255	1249024597	1165416708	255	0.077471	0.01992	0.057551	106	45	1	0	5	1	2	2	1	5	0	0	1	2	4	0	Normal	7	0
151	0.347786	tcp	114	http	6	FIN	3	10	6	1014	268	43.13	254	252	21001.4	5152.59	2	1	35.7294	64.5662	1878.77	97.5253	255	3960871221	1607635134	255	0.072692	0.024947	0.047745	101	45	1	0	5	1	2	2	1	5	0	0	1	2	4	0	Normal	7	0
152	0.018515	tcp	114	-	1	FIN	3	16	18	1540	1644	1782.34	31	29	623927	671024	4	4	1.21253	1.06141	75.9063	1.98108	255	2204168373	2206910481	255	0.000589	0.000468	0.000121	96	91	0	0	12	0	8	6	1	6	0	0	0	12	9	0	Normal	7	0
153	1.1e-05	udp	120	-	1	INT	4	2	0	1938	0	90909.1	254	0	704727296	0	0	0	0.011	0	0	0	0	0	0	0	0	0	0	969	0	0	0	63	2	5	5	1	63	0	0	0	5	62	0	Normal	7	0
154	1e-05	udp	120	-	1	INT	4	2	0	1064	0	100000	254	0	425600000	0	0	0	0.01	0	0	0	0	0	0	0	0	0	0	532	0	0	0	63	2	5	5	1	63	0	0	0	5	62	0	Normal	7	0
155	1.1e-05	udp	120	-	1	INT	4	2	0	1520	0	90909.1	254	0	552727296	0	0	0	0.011	0	0	0	0	0	0	0	0	0	0	760	0	0	0	63	2	5	5	1	63	0	0	0	5	62	0	Normal	7	0
156	6.55717	tcp	114	-	1	FIN	3	66	68	3910	51912	20.2832	31	29	4698.37	62403.8	7	26	100.874	97.8602	6666.52	183.137	255	2714933824	569808312	255	0.000987	0.00053	0.000457	59	763	0	0	6	0	10	1	1	2	0	0	0	3	7	0	Normal	7	0
157	1.2e-05	udp	120	-	1	INT	4	2	0	1774	0	83333.3	254	0	591333312	0	0	0	0.012	0	0	0	0	0	0	0	0	0	0	887	0	0	0	63	2	5	5	1	63	0	0	0	5	62	0	Normal	7	0
158	25.9157	tcp	114	-	1	FIN	3	66	66	3910	51808	5.05486	31	29	1188.78	15750.8	7	26	404.926	398.692	70090.5	2162.91	255	1754450303	1754784761	255	0.000757	0.000628	0.000129	59	785	0	0	4	0	10	1	1	3	0	0	0	3	7	0	Normal	7	0
159	1.1e-05	udp	120	-	1	INT	4	2	0	2180	0	90909.1	254	0	792727296	0	0	0	0.011	0	0	0	0	0	0	0	0	0	0	1090	0	0	0	63	2	5	5	1	63	0	0	0	5	62	0	Normal	7	0
160	1.1e-05	udp	120	-	1	INT	4	2	0	2120	0	90909.1	254	0	770909056	0	0	0	0.011	0	0	0	0	0	0	0	0	0	0	1060	0	0	0	63	2	7	7	2	63	0	0	0	8	62	0	Normal	7	0
161	30.613	tcp	114	-	1	FIN	3	78	80	4550	72810	5.12855	31	29	1173.88	18789.4	7	33	402.798	392.466	79156.8	78322.8	255	841933471	2987661359	255	0.000753	0.000624	0.000129	58	910	0	0	3	0	8	1	1	1	0	0	0	3	9	0	Normal	7	0
162	9e-06	udp	120	-	1	INT	4	2	0	168	0	111111	254	0	74666664	0	0	0	0.009	0	0	0	0	0	0	0	0	0	0	84	0	0	0	63	2	1	1	1	5	0	0	0	8	2	0	Normal	7	0
163	34.2477	tcp	114	http	6	FIN	3	14	18	1684	10168	0.90517	31	29	365.338	2243.42	3	5	2634.41	2014.54	242370	211958	255	949420386	3095931284	255	0.000691	0.000555	0.000136	120	565	1	3924	2	0	10	2	1	1	0	0	1	3	2	0	Normal	7	0
164	1.1e-05	udp	120	-	1	INT	4	2	0	1660	0	90909.1	254	0	603636352	0	0	0	0.011	0	0	0	0	0	0	0	0	0	0	830	0	0	0	63	2	7	7	1	63	0	0	0	8	62	0	Normal	7	0
165	1.1e-05	udp	120	-	1	INT	4	2	0	2070	0	90909.1	254	0	752727296	0	0	0	0.011	0	0	0	0	0	0	0	0	0	0	1035	0	0	0	63	2	7	7	1	63	0	0	0	8	62	0	Normal	7	0
166	9.11105	tcp	114	-	1	FIN	3	66	66	3910	51808	14.3781	31	29	3381.39	44801.9	7	26	140.165	140.162	8255.53	239.185	255	3302417220	3302692089	255	0.000633	0.000513	0.00012	59	785	0	0	7	0	5	1	1	1	0	0	0	3	10	0	Normal	7	0
167	1.1e-05	udp	120	-	1	INT	4	2	0	1230	0	90909.1	254	0	447272736	0	0	0	0.011	0	0	0	0	0	0	0	0	0	0	615	0	0	0	63	2	7	7	1	63	0	0	0	8	62	0	Normal	7	0
168	0.73477	tcp	114	-	1	FIN	3	10	8	564	354	23.1365	254	252	5530.98	3375.21	2	1	75.9356	102.519	5668.12	135.445	255	3622738338	2067284869	255	0.03418	0.017125	0.017055	56	44	0	0	2	1	1	1	1	2	0	0	0	1	3	0	Normal	7	0
169	36.4482	tcp	114	http	6	FIN	3	14	18	1684	10168	0.850522	31	29	343.282	2107.98	3	5	2803.68	2143.98	243485	213095	255	3922290037	1778095680	255	0.000755	0.000599	0.000156	120	565	1	3924	2	0	10	2	1	3	0	0	1	3	2	0	Normal	7	0
170	1.1e-05	udp	120	-	1	INT	4	2	0	2120	0	90909.1	254	0	770909056	0	0	0	0.011	0	0	0	0	0	0	0	0	0	0	1060	0	0	0	63	2	7	7	2	63	0	0	0	8	62	0	Normal	7	0
171	20.6241	tcp	114	http	6	FIN	3	14	18	1684	10168	1.50309	31	29	606.668	3725.35	3	5	1586.44	1213.15	122128	107784	255	2789065561	640565832	255	0.000698	0.000549	0.000149	120	565	1	3924	2	0	12	2	1	2	0	0	1	12	2	0	Normal	7	0
172	1e-05	udp	120	-	1	INT	4	2	0	1254	0	100000	254	0	501600000	0	0	0	0.01	0	0	0	0	0	0	0	0	0	0	627	0	0	0	63	2	7	7	1	63	0	0	0	8	62	0	Normal	7	0
173	1.1e-05	udp	120	-	1	INT	4	2	0	724	0	90909.1	254	0	263272720	0	0	0	0.011	0	0	0	0	0	0	0	0	0	0	362	0	0	0	63	2	7	7	1	63	0	0	0	8	62	0	Normal	7	0
174	0.021388	tcp	114	-	1	FIN	3	16	18	1540	1644	1542.92	31	29	540116	580886	4	4	1.40367	1.3075	88.0164	2.27364	255	4287459866	285917	255	0.000592	0.000465	0.000127	96	91	0	0	7	0	7	6	1	7	0	0	0	12	11	0	Normal	7	0
175	1.3e-05	udp	120	-	1	INT	4	2	0	1150	0	76923.1	254	0	353846144	0	0	0	0.013	0	0	0	0	0	0	0	0	0	0	575	0	0	0	63	2	6	6	1	63	0	0	0	6	62	0	Normal	7	0
176	0.049922	tcp	114	-	1	FIN	3	30	42	2302	34406	1422.22	31	29	356716	5.38232e+06	5	15	1.71076	1.20442	96.8368	74.4816	255	174585106	2327498795	255	0.00068	0.000537	0.000143	77	819	0	0	6	0	12	6	1	7	0	0	0	13	10	0	Normal	7	0
177	1e-05	udp	120	-	1	INT	4	2	0	1326	0	100000	254	0	530400000	0	0	0	0.01	0	0	0	0	0	0	0	0	0	0	663	0	0	0	63	2	6	6	1	63	0	0	0	6	62	0	Normal	7	0
178	0.021643	tcp	114	-	1	FIN	3	16	18	1540	1644	1524.74	31	29	533752	574042	4	4	1.42007	1.24512	85.9329	2.45317	255	2319972370	178525900	255	0.000549	0.000473	7.6e-05	96	91	0	0	6	0	12	6	1	7	0	0	0	13	10	0	Normal	7	0
179	9e-06	udp	120	-	1	INT	4	2	0	332	0	111111	254	0	147555552	0	0	0	0.009	0	0	0	0	0	0	0	0	0	0	166	0	0	0	9	2	1	1	1	4	0	0	0	1	2	0	Normal	7	0
180	1e-05	udp	120	-	1	INT	4	2	0	570	0	100000	254	0	228000000	0	0	0	0.01	0	0	0	0	0	0	0	0	0	0	285	0	0	0	63	2	6	6	1	63	0	0	0	6	62	0	Normal	7	0
181	0.003869	tcp	114	http	6	FIN	3	8	10	1052	824	4393.9	31	29	1.90437e+06	1.53425e+06	2	2	0.504286	0.369111	31.8137	0.656866	255	174583172	2320929467	255	0.000685	0.000544	0.000141	132	82	1	83	1	0	1	1	1	1	0	0	1	13	1	0	Normal	7	0
182	1e-05	udp	120	-	1	INT	4	2	0	1502	0	100000	254	0	600800000	0	0	0	0.01	0	0	0	0	0	0	0	0	0	0	751	0	0	0	63	2	6	6	1	63	0	0	0	6	62	0	Normal	7	0
183	1.1e-05	udp	120	-	1	INT	4	2	0	1298	0	90909.1	254	0	472000000	0	0	0	0.011	0	0	0	0	0	0	0	0	0	0	649	0	0	0	63	2	6	6	1	63	0	0	0	6	62	0	Normal	7	0
184	0.013285	tcp	114	-	1	FIN	3	16	18	1540	1644	2484	31	29	869552	935190	4	4	0.8644	0.753294	59.1231	1.35525	255	54583645	62064948	255	0.00062	0.000476	0.000144	96	91	0	0	12	0	8	6	1	6	0	0	0	12	9	0	Normal	7	0
185	1.1e-05	udp	120	-	1	INT	4	2	0	1960	0	90909.1	254	0	712727296	0	0	0	0.011	0	0	0	0	0	0	0	0	0	0	980	0	0	0	63	2	6	6	1	63	0	0	0	6	62	0	Normal	7	0
186	1e-05	udp	120	-	1	INT	4	2	0	522	0	100000	254	0	208800000	0	0	0	0.01	0	0	0	0	0	0	0	0	0	0	261	0	0	0	63	2	5	5	1	63	0	0	0	5	62	0	Normal	7	0
187	9e-06	udp	120	-	1	INT	4	2	0	406	0	111111	254	0	180444432	0	0	0	0.009	0	0	0	0	0	0	0	0	0	0	203	0	0	0	63	2	5	5	1	63	0	0	0	5	62	0	Normal	7	0
188	1.1e-05	udp	120	-	1	INT	4	2	0	1154	0	90909.1	254	0	419636352	0	0	0	0.011	0	0	0	0	0	0	0	0	0	0	577	0	0	0	63	2	5	5	1	63	0	0	0	5	62	0	Normal	7	0
189	2.02306	tcp	114	-	1	FIN	3	42	42	2662	23162	41.0269	31	29	10277.5	89412.9	7	14	50.5665	49.3304	3209.33	87.2691	255	2239135689	1147509319	255	0.000663	0.000518	0.000145	63	551	0	0	12	0	5	1	1	1	0	0	0	12	10	0	Normal	7	0
190	10.6753	udp	120	-	1	INT	4	4	0	578	0	0.281024	254	0	325.238	0	0	0	3558.42	0	5032.35	0	0	0	0	0	0	0	0	145	0	0	0	63	2	5	5	1	63	0	0	0	5	62	0	Normal	7	0
191	1e-05	udp	120	-	1	INT	4	2	0	1462	0	100000	254	0	584800000	0	0	0	0.01	0	0	0	0	0	0	0	0	0	0	731	0	0	0	63	2	5	5	1	63	0	0	0	5	62	0	Normal	7	0
192	0.001088	udp	120	dns	3	CON	1	2	2	132	164	2757.35	31	29	485294	602941	0	0	0.005	0.007	0	0	0	0	0	0	0	0	0	66	82	0	0	2	0	2	2	1	1	0	0	0	12	2	0	Normal	7	0
193	0.001186	udp	120	dns	3	CON	1	2	2	132	164	2529.51	31	29	445194	553120	0	0	0.015	0.011	0	0	0	0	0	0	0	0	0	66	82	0	0	6	0	3	2	1	2	0	0	0	2	8	0	Normal	7	0
194	0.001701	udp	120	-	1	CON	1	4	4	528	304	4115.23	31	29	1.86243e+06	1.07231e+06	0	0	0.438667	0.208667	0.614711	0.287323	0	0	0	0	0	0	0	132	76	0	0	4	0	3	1	1	2	0	0	0	4	8	0	Normal	7	0
195	0.026584	tcp	114	ftp	4	FIN	3	52	54	2934	3742	3949.74	31	29	866085	1.10533e+06	11	15	0.5254	0.491717	36.8715	0.896762	255	2022073107	2027759033	255	0.00064	0.000508	0.000132	56	69	0	0	1	0	10	1	1	4	1	1	0	13	1	0	Normal	7	0
196	0.001061	udp	120	dns	3	CON	1	2	2	146	178	2827.52	31	29	550424	671065	0	0	0.009	0.007	0	0	0	0	0	0	0	0	0	73	89	0	0	8	0	1	2	1	4	0	0	0	4	12	0	Normal	7	0
197	0.001064	udp	120	dns	3	CON	1	2	2	132	164	2819.55	31	29	496241	616541	0	0	0.009	0.007	0	0	0	0	0	0	0	0	0	66	82	0	0	8	0	1	2	1	3	0	0	0	4	3	0	Normal	7	0
198	0.003081	tcp	114	ftp-data	5	FIN	3	6	8	320	1826	4219.41	31	29	693281	4.1493e+06	1	2	0.551	0.363857	30.8094	0.614728	255	2022074493	4180968900	255	0.000665	0.000531	0.000134	53	228	0	0	3	0	10	1	1	4	0	0	0	13	3	0	Normal	7	0
199	0.001115	udp	120	dns	3	CON	1	2	2	146	178	2690.58	31	29	523767	638565	0	0	0.009	0.007	0	0	0	0	0	0	0	0	0	73	89	0	0	6	0	4	2	1	1	0	0	0	2	5	0	Normal	7	0
200	0.004754	udp	120	-	1	CON	1	4	4	568	312	1472.44	31	29	716870	393774	0	0	1.228	1.053	1.72817	1.47927	0	0	0	0	0	0	0	142	78	0	0	4	0	3	1	1	2	0	0	0	4	8	0	Normal	7	0
201	9.54403	tcp	114	http	6	FIN	3	12	18	1580	10168	3.03855	31	29	1214.58	8050.27	3	5	867.608	561.378	55314.8	39705.4	255	797034991	798124296	255	0.000751	0.000606	0.000145	132	565	1	3924	2	0	9	2	1	2	0	0	1	3	5	0	Normal	7	0
202	0.001167	udp	120	dns	3	CON	1	2	2	146	178	2570.69	31	29	500428	610111	0	0	0.01	0.007	0	0	0	0	0	0	0	0	0	73	89	0	0	5	0	1	1	1	2	0	0	0	1	10	0	Normal	7	0
203	12.9551	tcp	114	http	6	FIN	3	14	18	1684	10168	2.39288	31	29	965.795	5930.62	3	5	996.52	762.033	71257.9	62243.2	255	604519115	2755175801	255	0.000715	0.000567	0.000148	120	565	1	3924	3	0	4	2	1	3	0	0	1	4	2	0	Normal	7	0
204	0.004846	udp	120	-	1	CON	1	4	4	568	312	1444.49	31	29	703260	386298	0	0	1.26433	1.07567	1.77885	1.51132	0	0	0	0	0	0	0	142	78	0	0	8	0	4	1	1	4	0	0	0	2	2	0	Normal	7	0
205	27.2446	tcp	114	-	1	FIN	3	24	26	2024	4416	1.79852	31	29	569.655	1247.07	6	6	1184.53	1089.76	140504	4120.35	255	2704030513	2704402239	255	0.000799	0.000664	0.000135	84	170	0	0	3	0	9	2	1	1	0	0	0	3	5	0	Normal	7	0
206	0.001754	udp	120	-	1	CON	1	4	4	528	304	3990.88	31	29	1.80616e+06	1.03991e+06	0	0	0.464	0.215	0.649124	0.298402	0	0	0	0	0	0	0	132	76	0	0	8	0	4	1	1	4	0	0	0	2	2	0	Normal	7	0
207	0.001253	udp	120	dns	3	CON	1	2	2	146	178	2394.25	31	29	466081	568236	0	0	0.009	0.006	0	0	0	0	0	0	0	0	0	73	89	0	0	9	0	4	1	1	1	0	0	0	1	5	0	Normal	7	0
208	32.345	tcp	114	-	1	FIN	3	122	126	7816	15132	7.63641	31	29	1917.33	3712.97	30	32	269.539	260.843	68694.6	67577	255	1969420719	1970525525	255	0.000661	0.00053	0.000131	64	120	0	0	11	0	5	1	1	5	0	0	0	3	10	0	Normal	7	0
209	0.00106	udp	120	dns	3	CON	1	2	2	132	164	2830.19	31	29	498113	618868	0	0	0.015	0.011	0	0	0	0	0	0	0	0	0	66	82	0	0	8	0	1	1	1	2	0	0	0	1	9	0	Normal	7	0
210	36.7471	tcp	114	-	1	FIN	3	64	66	3806	51808	3.51048	31	29	815.737	11108.1	7	26	583.282	565.33	110599	108897	255	3742293324	3742662704	255	0.000855	0.000696	0.000159	59	785	0	0	11	0	10	1	1	2	0	0	0	3	7	0	Normal	7	0
211	0.001162	udp	120	dns	3	CON	1	2	2	130	162	2581.76	31	29	447504	557659	0	0	0.009	0.007	0	0	0	0	0	0	0	0	0	65	81	0	0	5	0	1	2	1	1	0	0	0	2	7	0	Normal	7	0
212	0.001195	udp	120	dns	3	CON	1	2	2	130	162	2510.46	31	29	435146	542259	0	0	0.023	0.011	0	0	0	0	0	0	0	0	0	65	81	0	0	5	0	1	2	1	1	0	0	0	2	4	0	Normal	7	0
213	0.001146	udp	120	dns	3	CON	1	2	2	146	178	2617.8	31	29	509599	621291	0	0	0.009	0.006	0	0	0	0	0	0	0	0	0	73	89	0	0	9	0	2	2	2	3	0	0	0	2	8	0	Normal	7	0
214	0.001003	udp	120	dns	3	CON	1	2	2	146	178	2991.03	31	29	582253	709870	0	0	0.009	0.002	0	0	0	0	0	0	0	0	0	73	89	0	0	2	0	12	2	1	2	0	0	0	12	2	0	Normal	7	0
215	0.001146	udp	120	dns	3	CON	1	2	2	146	178	2617.8	31	29	509599	621291	0	0	0.009	0.006	0	0	0	0	0	0	0	0	0	73	89	0	0	9	0	2	2	2	3	0	0	0	2	8	0	Normal	7	0
216	0.020663	tcp	114	-	1	FIN	3	16	18	1540	1644	1597.06	31	29	559067	601268	4	4	1.35613	1.18835	85.3973	2.24167	255	2142071420	4292058385	255	0.000573	0.000457	0.000116	96	91	0	0	7	0	7	6	1	7	0	0	0	12	11	0	Normal	7	0
217	0.001115	udp	120	dns	3	CON	1	2	2	132	164	2690.58	31	29	473543	588341	0	0	0.008	0.007	0	0	0	0	0	0	0	0	0	66	82	0	0	8	0	1	1	1	4	0	0	0	1	5	0	Normal	7	0
218	0.001153	udp	120	dns	3	CON	1	2	2	132	164	2601.91	31	29	457936	568951	0	0	0.009	0.007	0	0	0	0	0	0	0	0	0	66	82	0	0	5	0	2	1	1	3	0	0	0	1	12	0	Normal	7	0
219	0.004034	tcp	114	http	6	FIN	3	8	10	1052	824	4214.18	31	29	1826475	1.47149e+06	2	2	0.525429	0.388333	33.4511	0.688493	255	2142067552	4288462895	255	0.00066	0.000535	0.000125	132	82	1	83	3	0	12	3	1	2	0	0	1	12	2	0	Normal	7	0
220	0.001094	udp	120	dns	3	CON	1	2	2	132	164	2742.23	31	29	482633	599634	0	0	0.009	0.007	0	0	0	0	0	0	0	0	0	66	82	0	0	6	0	2	1	1	2	0	0	0	1	12	0	Normal	7	0
221	0.001065	udp	120	dns	3	CON	1	2	2	132	164	2816.9	31	29	495775	615962	0	0	0.009	0.007	0	0	0	0	0	0	0	0	0	66	82	0	0	9	0	3	2	1	2	0	0	0	4	4	0	Normal	7	0
222	0.047744	tcp	114	ssh	12	FIN	3	62	58	5928	8010	2492.46	31	29	977379	1.31903e+06	14	17	0.795733	0.870333	125.534	0	255	4107450233	1962368749	255	0.000761	0.000615	0.000146	96	138	0	0	1	0	9	1	1	1	0	0	0	3	1	0	Normal	7	0
223	0.001215	udp	120	dns	3	CON	1	2	2	132	164	2469.14	31	29	434568	539918	0	0	0.009	0.007	0	0	0	0	0	0	0	0	0	66	82	0	0	6	0	1	1	1	2	0	0	0	1	8	0	Normal	7	0
224	0.001157	udp	120	dns	3	CON	1	2	2	132	164	2592.91	31	29	456353	566984	0	0	0.008	0.007	0	0	0	0	0	0	0	0	0	66	82	0	0	2	0	4	1	1	1	0	0	0	12	1	0	Normal	7	0
225	0.001128	udp	120	dns	3	CON	1	2	2	146	178	2659.57	31	29	517730	631206	0	0	0.009	0.007	0	0	0	0	0	0	0	0	0	73	89	0	0	6	0	3	2	1	1	0	0	0	2	4	0	Normal	7	0
226	0.001274	udp	120	dns	3	CON	1	2	2	132	164	2354.79	31	29	414443	514914	0	0	0.009	0.007	0	0	0	0	0	0	0	0	0	66	82	0	0	9	0	1	2	1	3	0	0	0	4	7	0	Normal	7	0
227	0.018716	tcp	114	-	1	FIN	3	16	18	1540	1644	1763.2	31	29	617226	663817	4	4	1.22467	1.06094	73.671	2.02842	255	2204167607	60896555	255	0.000831	0.000677	0.000154	96	91	0	0	12	0	8	6	1	6	0	0	0	12	9	0	Normal	7	0
228	0.004739	udp	120	-	1	CON	1	4	4	568	312	1477.1	31	29	719139	395020	0	0	1.215	1.05867	1.70484	1.48516	0	0	0	0	0	0	0	142	78	0	0	2	0	2	1	1	3	0	0	0	4	4	0	Normal	7	0
229	0.00124	udp	120	dns	3	CON	1	2	2	146	178	2419.35	31	29	470968	574194	0	0	0.009	0.007	0	0	0	0	0	0	0	0	0	73	89	0	0	5	0	3	1	1	1	0	0	0	1	4	0	Normal	7	0
230	1.37585	tcp	114	-	1	FIN	3	40	42	2558	23162	58.8725	31	29	14507.4	131473	7	14	35.2702	33.5301	2820.51	2750.72	255	169420096	1077905678	255	0.001233	0.001116	0.000117	64	551	0	0	12	0	1	1	1	1	0	0	0	12	7	0	Normal	7	0
231	0.001151	udp	120	dns	3	CON	1	2	2	146	178	2606.43	31	29	507385	618592	0	0	0.009	0.007	0	0	0	0	0	0	0	0	0	73	89	0	0	9	0	1	1	1	1	0	0	0	1	4	0	Normal	7	0
232	0.001074	udp	120	dns	3	CON	1	2	2	132	164	2793.3	31	29	491620	610801	0	0	0.01	0.007	0	0	0	0	0	0	0	0	0	66	82	0	0	6	0	1	2	1	2	0	0	0	2	9	0	Normal	7	0
233	0.001673	udp	120	-	1	CON	1	4	4	528	304	4184.1	31	29	1.8936e+06	1090257	0	0	0.428667	0.197667	0.600569	0.272472	0	0	0	0	0	0	0	132	76	0	0	2	0	2	1	1	3	0	0	0	4	4	0	Normal	7	0
234	2.15197	tcp	114	-	1	FIN	3	40	44	2558	23266	38.5693	31	29	9275.21	84528.9	7	14	55.1708	50.0349	3548.72	3377.75	255	2814106418	3754860334	255	0.001009	0.000469	0.00054	64	529	0	0	7	0	5	1	1	1	0	0	0	6	11	0	Normal	7	0
235	0.001677	udp	120	-	1	CON	1	4	4	528	304	4174.12	31	29	1.88909e+06	1.08766e+06	0	0	0.432333	0.206	0.606462	0.284257	0	0	0	0	0	0	0	132	76	0	0	4	0	2	1	1	3	0	0	0	3	4	0	Normal	7	0
236	0.004855	udp	120	-	1	CON	1	4	4	568	312	1441.81	31	29	701957	385582	0	0	1.26133	1.058	1.77531	1.48704	0	0	0	0	0	0	0	142	78	0	0	8	0	2	1	1	3	0	0	0	5	2	0	Normal	7	0
237	0.051862	tcp	114	-	1	FIN	3	30	42	2302	34406	1369.02	31	29	343373	5180980	5	15	1.77645	1.28303	103.281	83.5255	255	2919971646	2924413575	255	0.000696	0.000536	0.00016	77	819	0	0	7	0	8	4	1	4	0	0	0	7	7	0	Normal	7	0
238	0.001063	udp	120	dns	3	CON	1	2	2	146	178	2822.2	31	29	549389	669802	0	0	0.009	0.007	0	0	0	0	0	0	0	0	0	73	89	0	0	8	0	2	1	1	1	0	0	0	3	10	0	Normal	7	0
239	0.004659	udp	120	-	1	CON	1	4	4	568	312	1502.47	31	29	731487	401803	0	0	1.20267	1.035	1.69164	1.45381	0	0	0	0	0	0	0	142	78	0	0	4	0	2	1	1	3	0	0	0	3	4	0	Normal	7	0
240	28.6527	tcp	114	-	1	FIN	3	78	80	4550	72810	5.47941	31	29	1254.19	20074.9	7	33	372.109	362.682	70000.6	69113.3	255	2524030270	374892018	255	0.000971	0.000831	0.00014	58	910	0	0	7	0	5	1	1	7	0	0	0	1	11	0	Normal	7	0
241	0.00109	udp	120	dns	3	CON	1	2	2	132	164	2752.29	31	29	484404	601835	0	0	0.008	0.007	0	0	0	0	0	0	0	0	0	66	82	0	0	9	0	2	1	1	3	0	0	0	1	7	0	Normal	7	0
242	0.001066	udp	120	dns	3	CON	1	2	2	146	178	2814.26	31	29	547842	667917	0	0	0.009	0.007	0	0	0	0	0	0	0	0	0	73	89	0	0	8	0	1	3	1	4	0	0	0	5	5	0	Normal	7	0
243	38.242	tcp	114	-	1	FIN	3	64	66	3806	51808	3.37325	31	29	783.849	10673.9	7	26	616.802	588.327	114042	111624	255	1176906193	3322677352	255	0.000912	0.000748	0.000164	59	785	0	0	6	0	7	1	1	2	0	0	0	3	5	0	Normal	7	0
244	0.001053	udp	120	dns	3	CON	1	2	2	146	178	2849	31	29	554606	676163	0	0	0.01	0.007	0	0	0	0	0	0	0	0	0	73	89	0	0	8	0	2	3	1	1	0	0	0	5	10	0	Normal	7	0
245	12.3644	tcp	114	-	1	FIN	3	16	18	1272	2572	2.66896	31	29	771.895	1572.26	4	4	824.268	727.276	44964.9	1132.95	255	4009904976	4010249487	255	0.000823	0.000674	0.000149	80	143	0	0	3	0	2	1	1	1	0	0	0	2	9	0	Normal	7	0
246	0.001171	udp	120	dns	3	CON	1	2	2	132	164	2561.91	31	29	450897	560205	0	0	0.009	0.006	0	0	0	0	0	0	0	0	0	66	82	0	0	8	0	2	3	1	1	0	0	0	5	7	0	Normal	7	0
247	0.001715	udp	120	-	1	CON	1	4	4	528	304	4081.63	31	29	1.84723e+06	1.06356e+06	0	0	0.449667	0.202	0.628854	0.279313	0	0	0	0	0	0	0	132	76	0	0	8	0	2	1	1	3	0	0	0	5	2	0	Normal	7	0
248	13.0692	tcp	114	-	1	FIN	3	28	30	4656	3080	4.36139	31	29	2748.44	1822.91	7	7	484.034	450.645	36140.1	1017.93	255	1504518715	1507666764	255	0.000646	0.000519	0.000127	166	103	0	0	12	0	7	1	1	1	0	0	0	4	5	0	Normal	7	0
249	0.00108	udp	120	dns	3	CON	1	2	2	130	162	2777.78	31	29	481482	600000	0	0	0.009	0.006	0	0	0	0	0	0	0	0	0	65	81	0	0	9	0	1	1	1	3	0	0	0	1	10	0	Normal	7	0
250	0.00113	udp	120	dns	3	CON	1	2	2	146	178	2654.87	31	29	516814	630088	0	0	0.007	0.007	0	0	0	0	0	0	0	0	0	73	89	0	0	8	0	3	1	1	3	0	0	0	3	12	0	Normal	7	0
251	0.023688	tcp	114	-	1	FIN	3	16	18	1540	1644	1393.11	31	29	487673	524485	4	4	1.558	1.367	91.3347	2.68358	255	594587476	599102792	255	0.000565	0.000445	0.00012	96	91	0	0	11	0	6	4	1	5	0	0	0	9	10	0	Normal	7	0
252	0.001894	udp	120	-	1	CON	1	4	4	528	304	3695.88	31	29	1.67265e+06	963041	0	0	0.488333	0.266667	0.684951	0.35468	0	0	0	0	0	0	0	132	76	0	0	2	0	2	1	1	2	0	0	0	2	8	0	Normal	7	0
253	0.020192	tcp	114	-	1	FIN	3	16	18	1540	1644	1634.31	31	29	572108	615293	4	4	1.39521	1.23369	80.5838	2.25	255	774586690	780113635	255	0.00056	0.000447	0.000113	96	91	0	0	7	0	8	4	1	4	0	0	0	7	7	0	Normal	7	0
254	0.020369	tcp	114	-	1	FIN	3	16	18	1540	1644	1620.11	31	29	567136	609946	4	4	1.33707	1.171	82.9209	2.15102	255	2919974815	2930857377	255	0.000573	0.000457	0.000116	96	91	0	0	7	0	8	4	1	4	0	0	0	7	7	0	Normal	7	0
255	0.002178	udp	120	-	1	CON	1	4	4	520	304	3213.96	31	29	1.43251e+06	837466	0	0	0.543	0.303333	0.762261	0.420494	0	0	0	0	0	0	0	130	76	0	0	8	0	3	1	1	3	0	0	0	3	4	0	Normal	7	0
256	0.001169	udp	120	dns	3	CON	1	2	2	132	164	2566.3	31	29	451668	561163	0	0	0.009	0.007	0	0	0	0	0	0	0	0	0	66	82	0	0	5	0	1	1	1	1	0	0	0	1	4	0	Normal	7	0
257	2.72531	tcp	114	-	1	FIN	3	28	30	4256	3080	20.9151	31	29	12047.1	8741.76	7	7	100.924	93.9569	6250.48	166.061	255	149551432	2971314978	255	0.000693	0.000549	0.000144	152	103	0	0	6	0	3	1	1	1	0	0	0	3	5	0	Normal	7	0
258	0.005086	udp	120	-	1	CON	1	4	4	568	312	1376.33	31	29	670075	368069	0	0	1.34233	1.11233	1.88915	1.56318	0	0	0	0	0	0	0	142	78	0	0	2	0	2	1	1	2	0	0	0	2	8	0	Normal	7	0
259	2.29873	tcp	114	-	1	FIN	3	38	40	2438	18508	33.4968	31	29	8261.96	62803.5	7	13	62.116	58.9274	4989.93	4859.21	255	3024872765	3435917385	255	0.00068	0.000556	0.000124	64	463	0	0	4	0	8	1	1	1	0	0	0	5	7	0	Normal	7	0
260	0.005417	udp	120	-	1	CON	1	4	4	568	304	1292.23	31	29	629130	336718	0	0	1.46333	1.27767	2.06098	1.79629	0	0	0	0	0	0	0	142	76	0	0	8	0	3	1	1	3	0	0	0	3	4	0	Normal	7	0
261	0.001119	udp	120	dns	3	CON	1	2	2	132	164	2680.97	31	29	471850	586238	0	0	0.009	0.007	0	0	0	0	0	0	0	0	0	66	82	0	0	9	0	2	1	1	3	0	0	0	1	9	0	Normal	7	0
262	1.48123	udp	120	-	1	CON	1	4	4	520	304	4.72579	31	29	2106.35	1231.41	0	0	357.014	204.7	504.884	289.487	0	0	0	0	0	0	0	130	76	0	0	7	0	4	1	1	2	0	0	0	6	7	0	Normal	7	0
263	0.004583	udp	120	-	1	CON	1	4	4	568	304	1527.38	31	29	743618	397993	0	0	1.22333	0.991333	1.72157	1.39277	0	0	0	0	0	0	0	142	76	0	0	2	0	2	1	1	2	0	0	0	3	8	0	Normal	7	0
264	0.001706	udp	120	-	1	CON	1	4	4	520	304	4103.17	31	29	1.82884e+06	1.06917e+06	0	0	0.441	0.199667	0.617305	0.276015	0	0	0	0	0	0	0	130	76	0	0	2	0	2	1	1	2	0	0	0	3	8	0	Normal	7	0
265	6.73209	tcp	114	-	1	FIN	3	28	30	4256	3080	8.46691	31	29	4876.94	3538.87	7	7	249.323	231.765	13555.3	343.286	255	1577035788	2725133900	255	0.011114	0.01091	0.000204	152	103	0	0	7	0	6	1	1	1	0	0	0	7	10	0	Normal	7	0
266	0.001133	udp	120	dns	3	CON	1	2	2	146	178	2647.84	31	29	515446	628420	0	0	0.009	0.007	0	0	0	0	0	0	0	0	0	73	89	0	0	5	0	2	1	1	2	0	0	0	3	9	0	Normal	7	0
267	0.004767	udp	120	-	1	CON	1	4	4	568	312	1468.43	31	29	714915	392700	0	0	1.232	1.03733	1.72394	1.45428	0	0	0	0	0	0	0	142	78	0	0	2	0	4	1	1	3	0	0	0	2	4	0	Normal	7	0
268	3.01618	tcp	114	-	1	FIN	3	42	42	2662	23162	27.5183	31	29	6893.49	59972.5	7	14	73.5575	73.5516	4436.38	119.288	255	929549898	778625470	255	0.000675	0.000562	0.000113	63	551	0	0	11	0	2	1	1	2	0	0	0	9	10	0	Normal	7	0
269	0.001123	udp	120	dns	3	CON	1	2	2	132	164	2671.42	31	29	470169	584150	0	0	0.009	0.007	0	0	0	0	0	0	0	0	0	66	82	0	0	5	0	4	1	1	2	0	0	0	1	10	0	Normal	7	0
270	0.001664	udp	120	-	1	CON	1	4	4	528	304	4206.73	31	29	1.90385e+06	1.09615e+06	0	0	0.439	0.195333	0.613061	0.269887	0	0	0	0	0	0	0	132	76	0	0	2	0	4	1	1	3	0	0	0	2	4	0	Normal	7	0
271	0.001162	udp	120	dns	3	CON	1	2	2	146	178	2581.76	31	29	502582	612737	0	0	0.007	0.007	0	0	0	0	0	0	0	0	0	73	89	0	0	3	0	4	1	1	2	0	0	0	1	10	0	Normal	7	0
272	3.21825	udp	120	-	1	CON	1	4	4	568	304	2.17509	31	29	1058.96	566.767	0	0	1054.02	1031.94	1490.61	1459.37	0	0	0	0	0	0	0	142	76	0	0	7	0	4	1	1	2	0	0	0	6	7	0	Normal	7	0
273	0.001627	udp	120	-	1	CON	1	4	4	520	304	4302.4	31	29	1.91764e+06	1.12108e+06	0	0	0.427	0.185	0.598212	0.253854	0	0	0	0	0	0	0	130	76	0	0	8	0	2	1	1	3	0	0	0	2	8	0	Normal	7	0
274	0.001196	udp	120	dns	3	CON	1	2	2	146	178	2508.36	31	29	488294	595318	0	0	0.01	0.007	0	0	0	0	0	0	0	0	0	73	89	0	0	8	0	1	1	1	4	0	0	0	1	12	0	Normal	7	0
275	20.9062	tcp	114	-	1	FIN	3	64	66	3806	51808	6.17043	31	29	1433.84	19525	7	26	337.191	326.649	43872.9	43170.7	255	3329063788	1179821388	255	0.000787	0.000648	0.000139	59	785	0	0	12	0	2	1	1	2	0	0	0	4	10	0	Normal	7	0
276	0.001746	udp	120	-	1	CON	1	4	4	528	304	4009.16	31	29	1814433	1.04467e+06	0	0	0.451	0.218	0.630739	0.30194	0	0	0	0	0	0	0	132	76	0	0	2	0	2	1	1	2	0	0	0	2	2	0	Normal	7	0
277	32.7182	tcp	114	http	6	FIN	3	12	18	1580	10168	0.886357	31	29	354.298	2348.3	3	5	2974.35	1924.57	229096	182546	255	2447323940	303080644	255	0.000696	0.000543	0.000153	132	565	1	3924	2	0	8	2	1	1	0	0	1	2	1	0	Normal	7	0
278	0.004427	udp	120	-	1	CON	1	4	4	568	304	1581.21	31	29	769822	412017	0	0	1.17467	0.973333	1.65275	1.3659	0	0	0	0	0	0	0	142	76	0	0	8	0	2	1	1	3	0	0	0	2	8	0	Normal	7	0
279	0.004808	udp	120	-	1	CON	1	4	4	568	312	1455.91	31	29	708819	389351	0	0	1.25333	1.061	1.764	1.48987	0	0	0	0	0	0	0	142	78	0	0	2	0	2	1	1	2	0	0	0	2	2	0	Normal	7	0
280	24.9866	tcp	114	-	1	FIN	3	16	18	1272	2572	1.32071	31	29	381.965	778.018	4	4	1665.75	1469.76	164807	4670.21	255	2592353189	2592689023	255	0.000757	0.000624	0.000133	80	143	0	0	6	0	5	1	1	1	0	0	0	3	11	0	Normal	7	0
281	0.001172	udp	120	dns	3	CON	1	2	2	146	178	2559.73	31	29	498294	607509	0	0	0.04	0.008	0	0	0	0	0	0	0	0	0	73	89	0	0	6	0	1	3	1	2	0	0	0	3	9	0	Normal	7	0
282	0.00109	udp	120	dns	3	CON	1	2	2	132	164	2752.29	31	29	484404	601835	0	0	0.009	0.007	0	0	0	0	0	0	0	0	0	66	82	0	0	6	0	1	3	1	1	0	0	0	3	3	0	Normal	7	0
283	16.0041	tcp	114	-	1	FIN	3	64	66	3806	51808	8.06042	31	29	1873.02	25505.4	7	26	254.029	246.207	28590.3	28165.2	255	4057385673	4057705161	255	0.000795	0.000634	0.000161	59	785	0	0	7	0	7	1	1	1	0	0	0	6	5	0	Normal	7	0
284	0.001126	udp	120	dns	3	CON	1	2	2	132	164	2664.3	31	29	468917	582593	0	0	0.009	0.007	0	0	0	0	0	0	0	0	0	66	82	0	0	3	0	1	1	1	1	0	0	0	1	5	0	Normal	7	0
285	0.001205	udp	120	dns	3	CON	1	2	2	146	178	2489.63	31	29	484647	590871	0	0	0.034	0.007	0	0	0	0	0	0	0	0	0	73	89	0	0	6	0	1	3	1	2	0	0	0	3	10	0	Normal	7	0
286	0.023745	tcp	114	-	1	FIN	3	16	18	1540	1644	1389.77	31	29	486502	523226	4	4	1.562	1.369	89.2843	2.61301	255	594588306	2745085795	255	0.000593	0.000469	0.000124	96	91	0	0	11	0	6	4	1	5	0	0	0	9	10	0	Normal	7	0
287	0.001087	udp	120	dns	3	CON	1	2	2	146	178	2759.89	31	29	537258	655014	0	0	0.01	0.008	0	0	0	0	0	0	0	0	0	73	89	0	0	9	0	1	2	1	3	0	0	0	2	7	0	Normal	7	0
288	0.001059	udp	120	dns	3	CON	1	2	2	132	164	2832.86	31	29	498584	619452	0	0	0.009	0.007	0	0	0	0	0	0	0	0	0	66	82	0	0	1	0	7	1	1	2	0	0	0	9	2	0	Normal	7	0
289	0.001108	udp	120	dns	3	CON	1	2	2	132	164	2707.58	31	29	476534	592058	0	0	0.009	0.007	0	0	0	0	0	0	0	0	0	66	82	0	0	9	0	1	2	1	2	0	0	0	2	4	0	Normal	7	0
290	0.000945	udp	120	dns	3	CON	1	2	2	146	178	3174.6	31	29	617989	753439	0	0	0.009	0.004	0	0	0	0	0	0	0	0	0	73	89	0	0	1	0	8	1	1	2	0	0	0	6	1	0	Normal	7	0
291	0.001143	udp	120	dns	3	CON	1	2	2	130	162	2624.67	31	29	454943	566929	0	0	0.033	0.007	0	0	0	0	0	0	0	0	0	65	81	0	0	8	0	2	3	1	3	0	0	0	3	8	0	Normal	7	0
292	0.001064	udp	120	dns	3	CON	1	2	2	130	162	2819.55	31	29	488722	609023	0	0	0.009	0.007	0	0	0	0	0	0	0	0	0	65	81	0	0	6	0	1	1	1	1	0	0	0	1	7	0	Normal	7	0
293	0.001062	udp	120	dns	3	CON	1	2	2	130	162	2824.86	31	29	489642	610169	0	0	0.009	0.007	0	0	0	0	0	0	0	0	0	65	81	0	0	1	0	4	1	1	3	0	0	0	5	1	0	Normal	7	0
294	0.001106	udp	120	dns	3	CON	1	2	2	132	164	2712.48	31	29	477396	593128	0	0	0.034	0.008	0	0	0	0	0	0	0	0	0	66	82	0	0	5	0	1	2	1	1	0	0	0	2	3	0	Normal	7	0
295	0.047405	tcp	114	ftp-data	5	FIN	3	6	8	320	1862	274.233	31	29	45058.5	275076	1	2	9.4152	6.70543	657.199	16.072	255	2864165767	722372043	255	0.000589	0.000464	0.000125	53	233	0	0	1	0	7	1	1	1	0	0	0	5	1	0	Normal	7	0
296	0.00114	udp	120	dns	3	CON	1	2	2	132	164	2631.58	31	29	463158	575439	0	0	0.009	0.008	0	0	0	0	0	0	0	0	0	66	82	0	0	8	0	1	3	1	1	0	0	0	3	2	0	Normal	7	0
297	7.15729	tcp	114	http	6	FIN	3	12	18	1580	10168	4.05181	31	29	1619.61	10734.8	3	5	650.629	420.834	43356	34565.4	255	329550898	2680741680	255	0.003238	0.003104	0.000134	132	565	1	3924	2	0	7	2	1	1	0	0	1	2	1	0	Normal	7	0
298	0.001084	udp	120	dns	3	CON	1	2	2	132	164	2767.53	31	29	487085	605166	0	0	0.009	0.007	0	0	0	0	0	0	0	0	0	66	82	0	0	8	0	1	3	1	3	0	0	0	3	4	0	Normal	7	0
299	1.49251	tcp	114	-	1	FIN	3	38	40	2438	18508	51.5909	31	29	12724.9	96728.2	7	13	41.4501	38.2565	2960.19	2846.69	255	2534936715	1679359090	255	0.001562	0.000506	0.001056	64	463	0	0	11	0	5	1	1	1	0	0	0	9	11	0	Normal	7	0
300	0.001122	udp	120	dns	3	CON	1	2	2	132	164	2673.8	31	29	470588	584670	0	0	0.008	0.007	0	0	0	0	0	0	0	0	0	66	82	0	0	9	0	2	1	1	2	0	0	0	1	8	0	Normal	7	0
301	0.001139	udp	120	dns	3	CON	1	2	2	132	164	2633.89	31	29	463564	575944	0	0	0.009	0.007	0	0	0	0	0	0	0	0	0	66	82	0	0	5	0	1	2	1	1	0	0	0	2	12	0	Normal	7	0
302	1.81755	tcp	114	-	1	FIN	3	42	42	2662	23162	45.6658	31	29	11439.6	99522.8	7	14	44.3219	44.317	2474.09	64.5913	255	1709549753	1643398856	255	0.000679	0.000553	0.000126	63	551	0	0	7	0	2	1	1	1	0	0	0	7	2	0	Normal	7	0
303	0.001068	udp	120	dns	3	CON	1	2	2	132	164	2808.99	31	29	494382	614232	0	0	0.009	0.007	0	0	0	0	0	0	0	0	0	66	82	0	0	8	0	1	1	1	2	0	0	0	1	9	0	Normal	7	0
304	0.001095	udp	120	dns	3	CON	1	2	2	146	178	2739.73	31	29	533333	650228	0	0	0.01	0.007	0	0	0	0	0	0	0	0	0	73	89	0	0	6	0	5	1	1	2	0	0	0	1	12	0	Normal	7	0
305	0.018902	tcp	114	-	1	FIN	3	16	18	1540	1644	1745.85	31	29	611152	657285	4	4	1.23793	1.08518	81.5186	2.0107	255	594584718	600716716	255	0.000567	0.000449	0.000118	96	91	0	0	11	0	6	4	1	5	0	0	0	9	10	0	Normal	7	0
306	0.001088	udp	120	dns	3	CON	1	2	2	146	178	2757.35	31	29	536765	654412	0	0	0.009	0.007	0	0	0	0	0	0	0	0	0	73	89	0	0	9	0	5	1	1	1	0	0	0	1	12	0	Normal	7	0
307	0.00112	udp	120	dns	3	CON	1	2	2	132	164	2678.57	31	29	471429	585714	0	0	0.008	0.007	0	0	0	0	0	0	0	0	0	66	82	0	0	5	0	1	3	1	3	0	0	0	3	10	0	Normal	7	0
308	0.001237	udp	120	dns	3	CON	1	2	2	132	164	2425.22	31	29	426839	530315	0	0	0.01	0.007	0	0	0	0	0	0	0	0	0	66	82	0	0	8	0	5	1	1	4	0	0	0	1	12	0	Normal	7	0
309	0.000905	udp	120	dns	3	CON	1	2	2	146	178	3314.92	31	29	645304	786740	0	0	0.003	0.005	0	0	0	0	0	0	0	0	0	73	89	0	0	2	0	5	1	1	1	0	0	0	4	1	0	Normal	7	0
310	0.001098	udp	120	dns	3	CON	1	2	2	132	164	2732.24	31	29	480874	597450	0	0	0.01	0.008	0	0	0	0	0	0	0	0	0	66	82	0	0	5	0	5	3	2	3	0	0	0	3	12	0	Normal	7	0
311	0.004801	udp	120	-	1	CON	1	4	4	568	312	1458.03	31	29	709852	389919	0	0	1.26033	1.06367	1.7739	1.49435	0	0	0	0	0	0	0	142	78	0	0	4	0	2	1	1	2	0	0	0	2	2	0	Normal	7	0
312	0.020122	tcp	114	-	1	FIN	3	16	18	1540	1644	1640	31	29	574098	617434	4	4	1.31927	1.15524	79.9195	2.16766	255	2919974033	2930324325	255	0.000603	0.000478	0.000125	96	91	0	0	7	0	8	4	1	4	0	0	0	7	7	0	Normal	7	0
313	0.001754	udp	120	-	1	CON	1	4	4	528	304	3990.88	31	29	1.80616e+06	1.03991e+06	0	0	0.454667	0.206	0.633806	0.284267	0	0	0	0	0	0	0	132	76	0	0	4	0	2	1	1	2	0	0	0	2	2	0	Normal	7	0
314	0.001098	udp	120	dns	3	CON	1	2	2	132	164	2732.24	31	29	480874	597450	0	0	0.01	0.008	0	0	0	0	0	0	0	0	0	66	82	0	0	5	0	5	3	2	3	0	0	0	3	12	0	Normal	7	0
315	2.80467	tcp	114	http	6	FIN	3	12	18	1580	10168	10.3399	31	29	4133.11	27394.3	3	5	254.938	164.952	16525.9	13119.5	255	2671647392	3128855681	255	0.000612	0.000486	0.000126	132	565	1	3924	3	0	2	1	1	3	0	0	1	2	2	0	Normal	7	0
316	0.001077	udp	120	dns	3	CON	1	2	2	146	178	2785.52	31	29	542247	661096	0	0	0.009	0.008	0	0	0	0	0	0	0	0	0	73	89	0	0	9	0	2	2	1	3	0	0	0	2	9	0	Normal	7	0
317	2.56042	tcp	114	-	1	FIN	3	40	42	2558	23162	31.6354	31	29	7795.6	70647.8	7	14	65.6434	62.4371	0	3615.59	255	52002396	3072553764	255	0.0006	0.000492	0.000108	64	551	0	0	11	0	4	1	1	2	0	0	0	9	7	0	Normal	7	0
318	0.001121	udp	120	dns	3	CON	1	2	2	130	162	2676.18	31	29	463872	578055	0	0	0.009	0.008	0	0	0	0	0	0	0	0	0	65	81	0	0	9	0	1	1	1	2	0	0	0	1	8	0	Normal	7	0
319	0.004492	udp	120	-	1	CON	1	4	4	568	304	1558.33	31	29	758682	406055	0	0	1.208	0.978333	1.69989	1.37226	0	0	0	0	0	0	0	142	76	0	0	2	0	2	1	1	2	0	0	0	2	4	0	Normal	7	0
320	3.41108	tcp	114	-	1	FIN	3	78	80	4550	72810	46.0265	31	29	10535.1	168627	7	33	44.2934	43.1702	2760.11	2722.92	255	762063622	762371671	255	0.000763	0.000625	0.000138	58	910	0	0	4	0	6	1	1	1	0	0	0	5	10	0	Normal	7	0
321	0.001695	udp	120	-	1	CON	1	4	4	520	304	4129.79	31	29	1840708	1.07611e+06	0	0	0.444	0.197	0.621546	0.270828	0	0	0	0	0	0	0	130	76	0	0	2	0	2	1	1	2	0	0	0	2	4	0	Normal	7	0
322	17.5823	tcp	114	-	1	FIN	3	22	24	1920	4312	2.55939	31	29	834.019	1880.52	6	6	837.197	764.421	72203.1	69105.8	255	2921580514	772334661	255	0.000791	0.000644	0.000147	87	180	0	0	7	0	8	1	1	2	0	0	0	6	7	0	Normal	7	0
323	0.001158	udp	120	dns	3	CON	1	2	2	146	178	2590.67	31	29	504318	614853	0	0	0.009	0.008	0	0	0	0	0	0	0	0	0	73	89	0	0	5	0	1	1	1	1	0	0	0	1	2	0	Normal	7	0
324	0.00111	udp	120	dns	3	CON	1	2	2	132	164	2702.7	31	29	475676	590991	0	0	0.009	0.007	0	0	0	0	0	0	0	0	0	66	82	0	0	8	0	3	1	1	4	0	0	0	1	12	0	Normal	7	0
325	0.023796	tcp	114	-	1	FIN	3	16	18	1540	1644	1386.79	31	29	485460	522105	4	4	1.5656	1.37271	93.3077	2.58064	255	594589159	600216451	255	0.000575	0.000457	0.000118	96	91	0	0	11	0	6	4	1	5	0	0	0	9	10	0	Normal	7	0
326	0.001646	udp	120	-	1	CON	1	4	4	528	304	4252.73	31	29	1.92467e+06	1108141	0	0	0.428333	0.185	0.598684	0.255977	0	0	0	0	0	0	0	132	76	0	0	4	0	3	1	1	2	0	0	0	2	4	0	Normal	7	0
327	0.001098	udp	120	dns	3	CON	1	2	2	146	178	2732.24	31	29	531876	648452	0	0	0.01	0.007	0	0	0	0	0	0	0	0	0	73	89	0	0	9	0	2	2	1	3	0	0	0	2	9	0	Normal	7	0
328	0.001045	udp	120	dns	3	CON	1	2	2	132	164	2870.81	31	29	505263	627751	0	0	0.009	0.001	0	0	0	0	0	0	0	0	0	66	82	0	0	1	0	3	1	1	2	0	0	0	7	1	0	Normal	7	0
329	0.004625	udp	120	-	1	CON	1	4	4	568	312	1513.51	31	29	736865	404757	0	0	1.19833	1.01533	1.68551	1.42671	0	0	0	0	0	0	0	142	78	0	0	4	0	3	1	1	2	0	0	0	2	4	0	Normal	7	0
330	0.001077	udp	120	dns	3	CON	1	2	2	132	164	2785.52	31	29	490251	609099	0	0	0.009	0.007	0	0	0	0	0	0	0	0	0	66	82	0	0	3	0	1	1	1	2	0	0	0	1	10	0	Normal	7	0
331	1.50624	tcp	114	-	1	FIN	3	122	126	7810	14540	163.984	31	29	41140.8	76614.6	30	32	12.549	12.1427	834.928	825.415	255	3687454410	1557361261	255	0.000652	0.000542	0.00011	64	115	0	0	11	0	7	1	1	2	0	0	0	9	5	0	Normal	7	0
332	0.00118	udp	120	dns	3	CON	1	2	2	146	178	2542.37	31	29	494915	603390	0	0	0.008	0.007	0	0	0	0	0	0	0	0	0	73	89	0	0	9	0	1	2	1	3	0	0	0	2	8	0	Normal	7	0
333	0.001135	udp	120	dns	3	CON	1	2	2	146	178	2643.17	31	29	514537	627313	0	0	0.009	0.007	0	0	0	0	0	0	0	0	0	73	89	0	0	5	0	1	1	1	2	0	0	0	1	9	0	Normal	7	0
334	18.7244	tcp	114	-	1	FIN	3	80	80	4654	72810	8.49159	31	29	1963.64	30719.2	7	33	237.014	237.01	31387.7	965.104	255	2321579435	172316279	255	0.000759	0.00061	0.000149	58	910	0	0	4	0	2	1	1	1	0	0	0	5	9	0	Normal	7	0
335	0.001104	udp	120	dns	3	CON	1	2	2	132	164	2717.39	31	29	478261	594203	0	0	0.008	0.007	0	0	0	0	0	0	0	0	0	66	82	0	0	9	0	1	2	1	1	0	0	0	2	7	0	Normal	7	0
336	31.9713	tcp	114	-	1	FIN	3	64	68	3806	51912	4.09743	31	29	937.592	12798.7	7	26	507.475	491.856	91203.5	89812.6	255	481933455	2627629142	255	0.000753	0.000616	0.000137	59	763	0	0	12	0	3	1	1	3	0	0	0	4	5	0	Normal	7	0
337	0.001131	udp	120	dns	3	CON	1	2	2	132	164	2652.52	31	29	466844	580018	0	0	0.009	0.007	0	0	0	0	0	0	0	0	0	66	82	0	0	1	0	1	1	1	1	0	0	0	1	1	0	Normal	7	0
338	0.0011	udp	120	dns	3	CON	1	2	2	132	164	2727.27	31	29	480000	596364	0	0	0.009	0.007	0	0	0	0	0	0	0	0	0	66	82	0	0	3	0	1	1	1	1	0	0	0	1	1	0	Normal	7	0
339	2.37538	udp	120	-	1	CON	1	4	4	568	312	2.9469	31	29	1434.72	788.084	0	0	783.337	778.01	1107.8	1100.26	0	0	0	0	0	0	0	142	78	0	0	14	0	7	2	1	3	0	0	0	17	8	0	Normal	7	0
340	0.004601	udp	120	-	1	CON	1	4	4	568	312	1521.41	31	29	740709	406868	0	0	1.18633	1.021	1.66925	1.43472	0	0	0	0	0	0	0	142	78	0	0	7	0	2	1	1	3	0	0	0	2	2	0	Normal	7	0
341	0.052992	tcp	114	-	1	FIN	3	30	42	2302	34406	1339.82	31	29	336051	5070501	5	15	1.87971	1.27988	100.223	77.1571	255	2739972170	598028940	255	0.00064	0.000513	0.000127	77	819	0	0	6	0	3	2	1	2	0	0	0	3	2	0	Normal	7	0
342	0.001052	udp	120	dns	3	CON	1	2	2	130	162	2851.71	31	29	494297	615970	0	0	0.008	0.007	0	0	0	0	0	0	0	0	0	65	81	0	0	3	0	2	2	1	2	0	0	0	2	3	0	Normal	7	0
343	0.001678	udp	120	-	1	CON	1	4	4	528	304	4171.63	31	29	1.88796e+06	1.08701e+06	0	0	0.440667	0.197667	0.616834	0.273187	0	0	0	0	0	0	0	132	76	0	0	7	0	2	1	1	3	0	0	0	2	2	0	Normal	7	0
344	0.02366	tcp	114	-	1	FIN	3	16	18	1540	1644	1394.76	31	29	488250	525106	4	4	1.5578	1.36482	91.6297	2.65668	255	2739972998	598573862	255	0.000578	0.000455	0.000123	96	91	0	0	6	0	3	2	1	2	0	0	0	3	2	0	Normal	7	0
345	0.001084	udp	120	dns	3	CON	1	2	2	146	178	2767.53	31	29	538745	656827	0	0	0.009	0.007	0	0	0	0	0	0	0	0	0	73	89	0	0	3	0	2	2	1	1	0	0	0	2	3	0	Normal	7	0
346	0.001088	udp	120	dns	3	CON	1	2	2	130	162	2757.35	31	29	477941	595588	0	0	0.009	0.006	0	0	0	0	0	0	0	0	0	65	81	0	0	2	0	2	2	2	2	0	0	0	2	2	0	Normal	7	0
347	0.01981	tcp	114	-	1	FIN	3	16	18	1540	1644	1665.83	31	29	583140	627158	4	4	1.2964	1.13747	75.3321	2.17613	255	2919972408	2924977644	255	0.000597	0.00047	0.000127	96	91	0	0	6	0	2	2	1	3	0	0	0	3	6	0	Normal	7	0
348	0.001088	udp	120	dns	3	CON	1	2	2	130	162	2757.35	31	29	477941	595588	0	0	0.009	0.006	0	0	0	0	0	0	0	0	0	65	81	0	0	2	0	2	2	2	2	0	0	0	2	2	0	Normal	7	0
349	0.001086	udp	120	dns	3	CON	1	2	2	146	178	2762.43	31	29	537753	655617	0	0	0.008	0.007	0	0	0	0	0	0	0	0	0	73	89	0	0	3	0	1	2	1	3	0	0	0	2	1	0	Normal	7	0
350	0.00391	tcp	114	http	6	FIN	3	8	10	1052	824	4347.83	31	29	1884399	1.51816e+06	2	2	0.508	0.374778	32.4794	0.656635	255	594583644	2745192702	255	0.000667	0.000533	0.000134	132	82	1	83	2	0	2	1	1	3	0	0	1	3	5	0	Normal	7	0
351	0.001089	udp	120	dns	3	CON	1	2	2	146	178	2754.82	31	29	536272	653811	0	0	0.009	0.007	0	0	0	0	0	0	0	0	0	73	89	0	0	2	0	2	1	1	1	0	0	0	1	3	0	Normal	7	0
352	0.001015	udp	120	dns	3	CON	1	2	2	146	178	2955.66	31	29	575369	701478	0	0	0.008	0.005	0	0	0	0	0	0	0	0	0	73	89	0	0	2	0	1	1	1	2	0	0	0	2	2	0	Normal	7	0
353	0.001052	udp	120	dns	3	CON	1	2	2	146	178	2851.71	31	29	555133	676806	0	0	0.009	0.006	0	0	0	0	0	0	0	0	0	73	89	0	0	3	0	2	2	1	1	0	0	0	2	3	0	Normal	7	0
354	0.336135	tcp	114	-	1	FIN	3	16	18	1540	1644	98.1748	31	29	34367.1	36961.3	4	4	22.3827	22.3738	1869.91	57.1813	255	2269910953	3150271885	255	0.000639	0.000519	0.00012	96	91	0	0	11	0	11	11	1	7	0	0	0	19	5	0	Normal	7	0
355	1.81658	tcp	114	http	6	FIN	3	8	10	1052	824	9.35823	31	29	4055.97	3267.67	2	2	245.213	201.782	20127.7	528.554	255	2044518704	2045695605	255	0.000671	0.000544	0.000127	132	82	1	83	5	0	11	5	1	1	0	0	1	5	5	0	Normal	7	0
356	4.5938	tcp	114	http	6	FIN	3	8	10	1052	824	3.70064	31	29	1603.9	1292.18	2	2	656.095	510.36	52750.2	1442.11	255	2574099923	2575194768	255	0.000692	0.000559	0.000133	132	82	1	83	6	0	9	6	1	2	0	0	1	11	6	0	Normal	7	0
357	15.0489	tcp	114	http	6	FIN	3	8	10	1052	824	1.12965	31	29	489.605	394.448	2	2	2149.67	1672.04	179296	4721.94	255	506970224	508126771	255	0.000698	0.000554	0.000144	132	82	1	83	5	0	13	5	1	1	0	0	1	5	7	0	Normal	7	0
358	0.005026	tcp	114	http	6	FIN	3	8	10	1052	824	3382.41	31	29	1.46598e+06	1.18106e+06	2	2	0.669	0.465556	42.8027	0.92355	255	2919969620	2921017946	255	0.000976	0.000833	0.000143	132	82	1	83	2	0	3	1	1	1	0	0	1	3	2	0	Normal	7	0
359	5.53577	tcp	114	http	6	FIN	3	8	10	1052	824	3.07094	31	29	1330.98	1072.3	2	2	789.547	615.023	64496.1	1696.73	255	4121584103	1973107493	255	0.000701	0.000559	0.000142	132	82	1	83	8	0	6	8	1	1	0	0	1	9	6	0	Normal	7	0
360	20.2622	tcp	114	http	6	FIN	3	8	10	1052	824	0.838999	31	29	363.632	292.959	2	2	2894.55	2251.3	242103	6366.82	255	1741935912	1743038625	255	0.000689	0.00054	0.000149	132	82	1	83	8	0	7	8	1	3	0	0	1	14	7	0	Normal	7	0
361	0.013982	tcp	114	-	1	FIN	3	16	18	1540	1644	2360.18	31	29	826205	888571	4	4	0.9098	0.795706	62.3614	1.41009	255	774584306	781811247	255	0.000565	0.000449	0.000116	96	91	0	0	6	0	2	2	1	3	0	0	0	3	6	0	Normal	7	0
362	23.945	tcp	114	http	6	FIN	3	8	10	1052	824	0.709959	31	29	307.705	247.901	2	2	3420.6	2660.49	285604	7517.36	255	3754808330	3760223890	255	0.000721	0.000568	0.000153	132	82	1	83	8	0	14	8	1	3	0	0	1	10	4	0	Normal	7	0
363	25.8342	tcp	114	http	6	FIN	3	14	18	1684	10168	1.19996	31	29	484.319	2974.04	3	5	1987.22	1519.63	157653	138820	255	2176551327	28052175	255	0.00068	0.000533	0.000147	120	565	1	3924	1	0	2	1	1	2	0	0	1	1	5	0	Normal	7	0
364	25.147	tcp	114	http	6	FIN	3	8	10	1052	824	0.676026	31	29	292.997	236.052	2	2	3592.34	3143.3	299911	8308.2	255	889420030	890600041	255	0.000732	0.000574	0.000158	132	82	1	83	8	0	6	8	1	3	0	0	1	14	6	0	Normal	7	0
365	27.2869	tcp	114	http	6	FIN	3	8	10	1052	824	0.623011	31	29	270.02	217.541	2	2	3895.97	3031.81	322917	8511.37	255	4102290167	4103575079	255	0.000764	0.000598	0.000166	132	82	1	83	5	0	7	5	1	1	0	0	4	5	7	0	Normal	7	0
366	27.7715	tcp	114	-	1	FIN	3	78	80	4550	72810	5.65329	31	29	1293.99	20711.9	7	33	365.41	356.036	65650.8	65230.7	255	914452430	3064389151	255	0.000785	0.000647	0.000138	58	910	0	0	11	0	2	1	1	2	0	0	0	1	10	0	Normal	7	0
367	0.003074	tcp	114	ftp-data	5	FIN	3	6	8	320	1862	4229.02	31	29	694860	4242030	1	2	0.5494	0.373714	30.3257	0.622734	255	2766617008	1112398289	255	0.000713	0.000455	0.000258	53	233	0	0	1	0	14	1	1	1	0	0	0	9	1	0	Normal	7	0
368	11.0872	tcp	114	http	6	FIN	3	12	18	1580	10168	2.61562	31	29	1045.53	6929.78	3	5	1007.9	652.157	65450.5	40766.4	255	377039570	378054925	255	0.000709	0.000544	0.000165	132	565	1	3924	2	0	2	1	1	1	0	0	1	2	2	0	Normal	7	0
369	0.051153	tcp	114	-	1	FIN	3	16	18	1540	1644	645.123	31	29	225832	242879	4	4	3.63021	2.97329	220.084	6.33915	255	1356921147	3087941131	255	0.000725	0.000607	0.000118	96	91	0	0	7	0	14	5	1	5	0	0	0	14	9	0	Normal	7	0
370	0.021784	tcp	114	-	1	FIN	3	16	18	1540	1644	1514.87	31	29	530297	570327	4	4	1.43073	1.25412	85.0614	2.32265	255	1074593811	1080184617	255	0.000574	0.000459	0.000115	96	91	0	0	6	0	13	6	1	6	0	0	0	8	10	0	Normal	7	0
371	0.037412	tcp	114	http	6	FIN	3	8	10	1052	824	454.4	31	29	196942	158666	2	2	5.29529	0.807111	377.454	1.5521	255	3366615409	3456031196	255	0.031066	0.030147	0.000919	132	82	1	83	8	0	13	8	1	1	0	0	1	14	7	0	Normal	7	0
372	0.004117	tcp	114	ftp-data	5	FIN	3	6	8	320	1862	3157.64	31	29	518824	3167355	1	2	0.7036	0.452143	37.5488	0.733449	255	497038634	1110567386	255	0.001088	0.000949	0.000139	53	233	0	0	2	0	9	1	1	2	0	0	0	10	2	0	Normal	7	0
373	0.015255	tcp	114	-	1	FIN	3	16	18	1540	1644	2163.23	31	29	757260	814422	4	4	0.995667	0.868588	66.2835	1.60983	255	3224169838	1080690827	255	0.001167	0.000483	0.000684	96	91	0	0	6	0	13	6	1	6	0	0	0	8	10	0	Normal	7	0
374	10.6468	tcp	114	http	6	FIN	3	8	10	1052	824	1.59672	31	29	692.038	557.538	2	2	1520.9	1182.92	126732	3338.38	255	3149066899	3146049388	255	0.000716	0.000554	0.000162	132	82	1	83	5	0	14	5	1	2	0	0	1	5	4	0	Normal	7	0
375	10.3841	tcp	114	http	6	FIN	3	8	10	1052	824	1.63711	31	29	709.544	571.641	2	2	1483.4	1153.73	124031	3262.73	255	1299484694	3450276081	255	0.000724	0.000581	0.000143	132	82	1	83	6	0	6	6	1	1	0	0	1	11	6	0	Normal	7	0
376	0.020997	tcp	114	-	1	FIN	3	16	18	1540	1644	1571.65	31	29	550174	591704	4	4	1.379	1.28337	85.7364	2.41845	255	1074592884	1079600143	255	0.000618	0.000462	0.000156	96	91	0	0	6	0	13	6	1	6	0	0	0	8	10	0	Normal	7	0
377	12.0619	tcp	114	http	6	FIN	3	8	10	1052	824	1.4094	31	29	610.849	492.128	2	2	1722.97	1507.67	144076	3987.87	255	2369067548	220578407	255	0.000685	0.00054	0.000145	132	82	1	83	6	0	9	6	1	2	0	0	1	11	6	0	Normal	7	0
378	2.52556	tcp	114	http	6	FIN	3	8	10	1052	824	6.73117	31	29	2917.37	2350.37	2	2	360.637	280.556	25723.1	743.325	255	3954099231	1805740042	255	0.00068	0.000553	0.000127	132	82	1	83	5	0	6	5	1	2	0	0	1	8	5	0	Normal	7	0
379	0.044805	tcp	114	-	1	FIN	3	30	42	2302	34406	1584.64	31	29	397456	5997009	5	15	1.58864	1.08032	87.3779	69.611	255	3224170872	3227561229	255	0.000642	0.000508	0.000134	77	819	0	0	6	0	13	6	1	6	0	0	0	8	10	0	Normal	7	0
380	17.4358	tcp	114	http	6	FIN	3	8	10	1052	824	0.975006	31	29	422.579	340.449	2	2	2489.55	2179.41	206729	5725.04	255	3419847586	3425221946	255	0.0007	0.000546	0.000154	132	82	1	83	7	0	13	7	1	8	0	0	1	19	7	0	Normal	7	0
381	15.6008	tcp	114	http	6	FIN	3	8	10	1052	824	1.08969	31	29	472.282	380.492	2	2	2228.54	1733.37	185055	4869.58	255	2356550556	208113727	255	0.000666	0.000532	0.000134	132	82	1	83	5	0	14	5	1	2	0	0	1	5	4	0	Normal	7	0
382	0.000948	udp	120	dns	3	CON	1	2	2	132	164	3164.56	31	29	556962	691983	0	0	0.005	0.004	0	0	0	0	0	0	0	0	0	66	82	0	0	1	0	12	1	1	1	0	0	0	8	1	0	Normal	7	0
383	0.759727	tcp	114	http	6	FIN	3	8	10	1052	824	22.3765	31	29	9698.22	7813.33	2	2	108.371	84.3522	6420.49	198.054	255	2882421733	738156176	255	0.000696	0.000553	0.000143	132	82	1	83	8	0	6	8	1	1	0	0	1	14	5	0	Normal	7	0
384	0.014717	tcp	114	-	1	FIN	3	16	18	1540	1644	2242.3	31	29	784943	844194	4	4	0.957467	0.839235	61.8597	1.59777	255	1194584278	3350445939	255	0.000575	0.000447	0.000128	96	91	0	0	9	0	24	6	1	7	0	0	0	12	21	0	Normal	7	0
385	0.001081	udp	120	dns	3	CON	1	2	2	132	164	2775.21	31	29	488437	606846	0	0	0.009	0.007	0	0	0	0	0	0	0	0	0	66	82	0	0	1	0	5	1	1	1	0	0	0	11	1	0	Normal	7	0
386	0.020925	tcp	114	-	1	FIN	3	16	18	1540	1644	1577.06	31	29	552067	593740	4	4	1.37433	1.20435	87.2811	2.27059	255	1314588883	3465561290	255	0.000562	0.000447	0.000115	96	91	0	0	7	0	12	6	1	6	0	0	0	9	12	0	Normal	7	0
387	0.048775	tcp	114	-	1	FIN	3	30	42	2302	34406	1455.66	31	29	365105	5508888	5	15	1.67117	1.17815	92.6432	75.5383	255	3464166311	1318089039	255	0.000591	0.000468	0.000123	77	819	0	0	7	0	12	6	1	6	0	0	0	9	12	0	Normal	7	0
388	0.0939	tcp	114	smtp	10	FIN	3	52	42	37358	3380	990.415	31	29	3.12162e+06	281150	18	8	1.87116	2.27668	224.493	7.52977	255	2979969083	2985106184	255	0.000686	0.000552	0.000134	718	80	0	0	1	0	7	1	1	2	0	0	0	12	2	0	Normal	7	0
389	1.04609	tcp	114	-	1	FIN	3	40	42	2558	23162	77.4313	31	29	19080.6	172918	7	14	26.8117	25.5002	1722.68	1684.45	255	2627323364	2487009254	255	0.000741	0.000578	0.000163	64	551	0	0	3	0	6	1	1	1	0	0	0	3	2	0	Normal	7	0
390	2.01372	tcp	114	-	1	FIN	3	40	42	2558	23162	40.224	31	29	9911.98	89827.6	7	14	51.6243	49.0897	3608.26	3514.37	255	3302420313	181454329	255	0.001159	0.001046	0.000113	64	551	0	0	9	0	6	1	1	2	0	0	0	12	5	0	Normal	7	0
391	0.999452	tcp	114	-	1	FIN	3	38	40	2438	18508	77.0422	31	29	19002.4	144447	7	13	27.7536	26.2867	1785.66	1733.52	255	762066568	661561270	255	0.000687	0.000555	0.000132	64	463	0	0	13	0	6	1	1	1	0	0	0	19	5	0	Normal	7	0
392	0.004015	tcp	114	http	6	FIN	3	8	10	1052	824	4234.12	31	29	1.83512e+06	1.47846e+06	2	2	0.524429	0.383222	33.2992	0.677635	255	3224168405	1075519033	255	0.000701	0.000562	0.000139	132	82	1	83	1	0	6	1	1	1	0	0	1	8	2	0	Normal	7	0
393	0.047493	tcp	114	-	1	FIN	3	30	42	2302	34406	1494.96	31	29	374961	5.65759e+06	5	15	1.62493	1.14727	93.5721	73.2662	255	3339971598	1198220768	255	0.000567	0.000451	0.000116	77	819	0	0	9	0	24	6	1	7	0	0	0	12	21	0	Normal	7	0
394	0.01939	tcp	114	-	1	FIN	3	16	18	1540	1644	1701.91	31	29	595771	640743	4	4	1.27167	1.11318	77.2749	2.30769	255	1194585875	3344145877	255	0.000578	0.000463	0.000115	96	91	0	0	9	0	24	6	1	7	0	0	0	12	21	0	Normal	7	0
395	0.047875	tcp	114	-	1	FIN	3	30	42	2302	34406	1483.03	31	29	371969	5.61245e+06	5	15	1.69818	1.15517	96.6819	75.4363	255	1434585325	1438071576	255	0.000633	0.000509	0.000124	77	819	0	0	11	0	24	6	1	7	0	0	0	13	21	0	Normal	7	0
396	0.001038	udp	120	dns	3	CON	1	2	2	132	164	2890.17	31	29	508671	631985	0	0	0.008	0.007	0	0	0	0	0	0	0	0	0	66	82	0	0	2	0	6	2	1	2	0	0	0	13	1	0	Normal	7	0
397	0.000964	udp	120	dns	3	CON	1	2	2	146	178	3112.03	31	29	605809	738589	0	0	0.006	0.001	0	0	0	0	0	0	0	0	0	73	89	0	0	2	0	24	2	1	7	0	0	0	13	2	0	Normal	7	0
398	2.88013	tcp	114	-	1	FIN	3	40	42	2558	23162	28.1238	31	29	6930.25	62805.6	7	14	73.8414	70.2327	4401.14	4300.2	255	352001754	3612099837	255	0.000725	0.000581	0.000144	64	551	0	0	13	0	7	1	1	1	0	0	0	19	3	0	Normal	7	0
399	3.59681	tcp	114	-	1	FIN	3	80	80	4654	72810	44.2059	31	29	10222.4	159920	7	33	45.525	45.5144	0	70.0332	255	3211644806	1062307114	255	0.001294	0.001168	0.000126	58	910	0	0	5	0	7	1	1	2	0	0	0	6	5	0	Normal	7	0
400	6.05719	tcp	114	http	6	FIN	3	14	18	1684	10168	5.11789	31	29	2065.64	12684.4	3	5	465.911	378.509	25568.8	23050.3	255	2009550692	4239237514	255	0.001208	0.001047	0.000161	120	565	1	3924	2	0	7	2	1	1	0	0	1	3	2	0	Normal	7	0
401	10.5913	tcp	114	-	1	FIN	3	64	66	3806	51808	12.1798	31	29	2830.25	38540.4	7	26	173.622	162.464	10521	10189.8	255	3546611209	1415643780	255	0.032015	0.031135	0.00088	59	785	0	0	6	0	7	1	1	1	0	0	0	4	3	0	Normal	7	0
402	1.51058	tcp	114	-	1	FIN	3	40	42	2558	23162	53.622	31	29	13213.5	119748	7	14	38.7247	36.8145	0	2275.29	255	3426613770	238488252	255	0.001321	0.001175	0.000146	64	551	0	0	5	0	12	1	1	2	0	0	0	6	12	0	Normal	7	0
403	4.11607	tcp	114	-	1	FIN	3	80	80	4654	72810	38.6291	31	29	8932.79	139745	7	33	52.7645	52.0943	3805.81	107.663	255	882064572	882366273	255	0.00075	0.000609	0.000141	58	910	0	0	3	0	7	1	1	1	0	0	0	3	3	0	Normal	7	0
404	7.04087	tcp	114	-	1	FIN	3	22	26	1920	4416	6.67532	31	29	2082.7	4825.54	6	6	335.26	293.344	18919.4	17700.9	255	3494933401	3495225942	255	0.000754	0.000611	0.000143	87	170	0	0	7	0	4	1	1	1	0	0	0	9	6	0	Normal	7	0
405	33.8296	tcp	114	-	1	FIN	3	28	30	4256	3080	1.68492	31	29	970.512	704.236	7	7	1252.93	1166.52	141085	4158.6	255	361938669	365040092	255	0.000711	0.000546	0.000165	152	103	0	0	11	0	7	1	1	1	0	0	0	13	5	0	Normal	7	0
406	0.004136	tcp	114	http	6	FIN	3	8	10	1052	824	4110.25	31	29	1.78143e+06	1.4352e+06	2	2	0.538286	0.402444	35.1764	0.635406	255	894582243	895542488	255	0.000636	0.00051	0.000126	132	82	1	83	3	0	13	3	1	5	0	0	1	19	2	0	Normal	7	0
407	0.225914	tcp	114	ftp-data	5	FIN	3	14	6	8928	320	84.1028	31	29	293598	9454.92	4	1	17.378	45.0542	1594.66	68.6771	255	714586652	3165958426	255	0.000644	0.000514	0.00013	638	53	0	0	3	0	13	1	1	5	0	0	0	19	2	0	Normal	7	0
408	0.021484	tcp	114	-	1	FIN	3	16	18	1540	1644	1536.03	31	29	537702	578291	4	4	1.41053	1.31444	86.9765	2.59011	255	3044166666	3048738474	255	0.000569	0.00045	0.000119	96	91	0	0	13	0	24	6	1	9	0	0	0	19	21	0	Normal	7	0
409	0.024553	tcp	114	-	1	FIN	3	16	18	1540	1644	1344.03	31	29	470492	506007	4	4	1.61513	1.41718	104.869	2.67782	255	3584167655	3588738174	255	0.000582	0.00046	0.000122	96	91	0	0	11	0	24	6	1	7	0	0	0	13	21	0	Normal	7	0
410	0.02198	tcp	114	-	1	FIN	3	16	18	1540	1644	1501.36	31	29	525569	565241	4	4	1.44327	1.265	88.5287	2.44299	255	1434586070	1438645387	255	0.000585	0.000472	0.000113	96	91	0	0	11	0	24	6	1	7	0	0	0	13	21	0	Normal	7	0
411	20.4194	tcp	114	http	6	FIN	3	14	18	1684	10168	1.51817	31	29	612.752	3762.7	3	5	1570.69	1201.11	114641	100333	255	3804871877	3805897626	255	0.000677	0.000533	0.000144	120	565	1	3924	3	0	24	3	1	9	0	0	1	19	2	0	Normal	7	0
412	22.5905	tcp	114	-	1	FIN	3	16	18	1272	2572	1.46079	31	29	422.479	860.54	4	4	1613.58	1328.82	124635	3321.04	255	699482305	2845163879	255	0.000682	0.000554	0.000128	80	143	0	0	11	0	6	1	1	2	0	0	0	13	5	0	Normal	7	0
413	40.0884	tcp	114	-	1	FIN	3	66	66	3910	51808	3.26778	31	29	768.502	10182.3	7	26	616.74	626.367	112585	3540.85	255	996911817	3142679372	255	0.001086	0.000898	0.000188	59	785	0	0	13	0	12	1	1	1	0	0	0	19	12	0	Normal	7	0
414	0.020968	tcp	114	-	1	FIN	3	16	18	1540	1644	1573.83	31	29	550935	592522	4	4	1.37733	1.20635	84.7365	2.43781	255	1074590957	3228106858	255	0.000575	0.000457	0.000118	96	91	0	0	6	0	13	6	1	6	0	0	0	8	10	0	Normal	7	0
415	0.012278	tcp	114	ssh	12	FIN	3	62	60	5928	8114	9855.03	31	29	3800619	5.19889e+06	14	17	0.201279	0.19969	14.5726	0	255	1254580126	1254830142	255	0.000722	0.000576	0.000146	96	135	0	0	1	0	12	1	1	2	0	0	0	6	1	0	Normal	7	0
416	0.001081	udp	120	dns	3	CON	1	2	2	132	164	2775.21	31	29	488437	606846	0	0	0.009	0.007	0	0	0	0	0	0	0	0	0	66	82	0	0	1	0	24	1	1	7	0	0	0	12	2	0	Normal	7	0
417	0.019678	tcp	114	-	1	FIN	3	16	18	1540	1644	1677	31	29	587052	631365	4	4	1.29193	1.20125	78.9162	2.17115	255	1194588191	3349927284	255	0.000569	0.000455	0.000114	96	91	0	0	9	0	24	6	1	7	0	0	0	12	21	0	Normal	7	0
418	0.015863	tcp	114	-	1	FIN	3	16	18	1540	1644	2080.31	31	29	728236	783206	4	4	1.03633	0.906294	64.0526	1.76558	255	894583418	900747473	255	0.002096	0.000453	0.001643	96	91	0	0	13	0	24	6	1	9	0	0	0	19	21	0	Normal	7	0
419	0.039762	tcp	114	-	1	FIN	3	16	18	1540	1644	829.938	31	29	290529	312459	4	4	2.62993	2.31082	161.982	4.35413	255	857039354	1040317804	255	0.000596	0.000475	0.000121	96	91	0	0	4	0	14	4	1	4	0	0	0	11	9	0	Normal	7	0
420	0.021522	tcp	114	-	1	FIN	3	16	18	1540	1644	1533.31	31	29	536753	577270	4	4	1.41407	1.238	87.8784	2.48496	255	3044167525	3049257695	255	0.000599	0.000473	0.000126	96	91	0	0	13	0	24	6	1	9	0	0	0	19	21	0	Normal	7	0
421	0.055841	tcp	114	-	1	FIN	3	16	18	1540	1644	590.964	31	29	206873	222489	4	4	3.7026	3.24418	294.822	6.69664	255	2126972046	3088180278	255	0.000826	0.000687	0.000139	96	91	0	0	3	0	9	3	1	3	0	0	0	8	3	0	Normal	7	0
422	0.02085	tcp	114	-	1	FIN	3	16	18	1540	1644	1582.73	31	29	554053	595875	4	4	1.367	1.19812	84.5066	2.49402	255	1314586424	3468192640	255	0.000595	0.000479	0.000116	96	91	0	0	7	0	12	6	1	6	0	0	0	9	12	0	Normal	7	0
423	0.034695	tcp	114	-	1	FIN	3	16	18	1540	1644	951.146	31	29	332959	358092	4	4	2.45443	2.00888	145.393	3.69779	255	2374821971	1043261752	255	0.000656	0.000538	0.000118	96	91	0	0	11	0	13	11	1	8	0	0	0	19	6	0	Normal	7	0
424	8.35816	tcp	114	-	1	FIN	3	80	80	4654	72810	19.0233	31	29	4399.05	68818.9	7	33	107.151	105.792	6452.49	172.975	255	2659127693	2655810720	255	0.000712	0.000571	0.000141	58	910	0	0	5	0	13	1	1	1	0	0	0	6	10	0	Normal	7	0
425	0.316452	tcp	114	-	1	FIN	3	16	18	1540	1644	104.281	31	29	36504.7	39260.3	4	4	21.0459	19.7493	1935.76	51.193	255	2269906905	1006436213	255	0.000576	0.00046	0.000116	96	91	0	0	11	0	11	11	1	7	0	0	0	19	5	0	Normal	7	0
426	0.336492	tcp	114	-	1	FIN	3	16	18	1540	1644	98.0707	31	29	34330.7	36922.1	4	4	22.3782	22.4012	1571.76	58.0907	255	124523541	3153600489	255	0.000595	0.00047	0.000125	96	91	0	0	11	0	11	11	1	7	0	0	0	19	5	0	Normal	7	0
427	8.07254	tcp	114	-	1	FIN	3	40	44	2558	23266	10.2818	31	29	2472.58	22533.7	7	14	212.426	192.18	15955.6	15167.1	255	958406585	542553766	255	0.001138	0.000973	0.000165	64	529	0	0	6	0	6	1	1	1	0	0	0	4	5	0	Normal	7	0
428	3.94482	tcp	114	http	6	FIN	3	8	10	1052	824	4.30945	31	29	1867.77	1504.76	2	2	563.434	438.248	46433.8	1231.12	255	724519628	725723197	255	0.000719	0.000584	0.000135	132	82	1	83	8	0	9	8	1	1	0	0	1	10	6	0	Normal	7	0
429	19.5519	tcp	114	http	6	FIN	3	8	10	1052	824	0.869479	31	29	376.842	303.602	2	2	2792.97	2172.37	233197	6137.52	255	2101936487	2103095525	255	0.000736	0.000578	0.000158	132	82	1	83	5	0	7	5	1	1	0	0	1	5	7	0	Normal	7	0
430	26.9621	tcp	114	http	6	FIN	3	8	10	1052	824	0.630515	31	29	273.273	220.161	2	2	3851.67	3370.18	320480	8915.48	255	4162298773	2018212318	255	0.000792	0.000627	0.000165	132	82	1	83	7	0	7	7	1	3	0	0	1	19	7	0	Normal	7	0
431	0.021388	tcp	114	-	1	FIN	3	16	18	1540	1644	1542.92	31	29	540116	580886	4	4	1.40487	1.30662	84.2537	2.69609	255	894585117	3048235386	255	0.000606	0.000479	0.000127	96	91	0	0	13	0	24	6	1	9	0	0	0	19	21	0	Normal	7	0
432	7.92217	tcp	114	http	6	FIN	3	8	10	1052	824	2.14588	31	29	930.048	749.289	2	2	1131.69	880.177	93420.9	2488.87	255	2677389702	2682663773	255	0.000715	0.000574	0.000141	132	82	1	83	5	0	13	5	1	2	0	0	1	5	7	0	Normal	7	0
433	20.7082	tcp	114	http	6	FIN	3	8	10	1052	824	0.820929	31	29	355.8	286.649	2	2	2958.25	2300.86	246192	6478.45	255	3587324190	1443104336	255	0.000701	0.000539	0.000162	132	82	1	83	8	0	11	8	1	1	0	0	1	9	5	0	Normal	7	0
434	0.016671	tcp	114	-	1	FIN	3	16	18	1540	1644	1979.49	31	29	692940	745246	4	4	1.0366	0.941824	70.8125	1.59988	255	3584165257	1441063544	255	0.00077	0.000656	0.000114	96	91	0	0	11	0	24	6	1	7	0	0	0	13	21	0	Normal	7	0
435	23.6511	tcp	114	http	6	FIN	3	8	10	1052	824	0.718784	31	29	311.53	250.983	2	2	3378.41	2956.31	282175	7813.72	255	1789419752	3935947232	255	0.000702	0.000555	0.000147	132	82	1	83	5	0	9	5	1	1	0	0	1	5	6	0	Normal	7	0
436	9.69906	tcp	114	-	1	FIN	3	64	66	3806	51808	13.3003	31	29	3090.61	42085.7	7	26	153.948	149.207	13032.4	12835.2	255	1997031252	4147500051	255	0.000744	0.000599	0.000145	59	785	0	0	6	0	7	1	1	3	0	0	0	4	5	0	Normal	7	0
437	28.8284	tcp	114	http	6	FIN	3	8	10	1052	824	0.589696	31	29	255.581	205.908	2	2	4118.16	3203.09	341648	9003.95	255	3103792285	3104939798	255	0.000709	0.00057	0.000139	132	82	1	83	8	0	5	8	1	2	0	0	1	9	4	0	Normal	7	0
438	26.382	tcp	114	http	6	FIN	3	8	10	1052	824	0.644378	31	29	279.281	225.002	2	2	3768.69	2931.27	313349	8281.32	255	229429560	2376013507	255	0.000711	0.000553	0.000158	132	82	1	83	7	0	13	7	1	8	0	0	1	19	7	0	Normal	7	0
439	27.7774	tcp	114	http	6	FIN	3	14	18	1684	10168	1.11601	31	29	450.438	2765.99	3	5	2136.7	1633.93	180044	157452	255	3839839581	3845086427	255	0.000688	0.000544	0.000144	120	565	1	3924	2	0	7	1	1	2	0	0	1	4	5	0	Normal	7	0
440	26.4218	tcp	114	http	6	FIN	3	8	10	1052	824	0.643409	31	29	278.861	224.663	2	2	3774.38	2935.69	308469	8259.94	255	469430849	2620293614	255	0.00071	0.000568	0.000142	132	82	1	83	7	0	7	7	1	1	0	0	1	19	7	0	Normal	7	0
441	37.5526	tcp	114	http	6	FIN	3	14	18	1684	10168	0.825508	31	29	333.186	2045.98	3	5	2888.64	2208.95	245353	214563	255	409422205	2555946620	255	0.00069	0.000551	0.000139	120	565	1	3924	2	0	7	2	1	2	0	0	1	12	2	0	Normal	7	0
442	24.755	tcp	114	http	6	FIN	3	8	10	1052	824	0.686731	31	29	297.637	239.79	2	2	3536.26	2750.49	295369	7773.14	255	3279010064	3275980102	255	0.000697	0.000547	0.00015	132	82	1	83	8	0	9	8	1	1	0	0	1	9	6	0	Normal	7	0
443	25.6033	tcp	114	http	6	FIN	3	8	10	1052	824	0.663976	31	29	287.775	231.845	2	2	3657.56	2844.76	304850	8045.02	255	649420568	2800142664	255	0.000681	0.000537	0.000144	132	82	1	83	7	0	7	7	1	3	0	0	1	19	7	0	Normal	7	0
444	4.13132	tcp	114	-	1	FIN	3	38	40	2438	18508	18.6381	31	29	4597.07	34944.7	7	13	114.75	105.918	6947.51	6673.82	255	4156551050	993918373	255	0.000625	0.000507	0.000118	64	463	0	0	6	0	4	1	1	3	0	0	0	4	6	0	Normal	7	0
445	27.9348	tcp	114	http	6	FIN	3	8	10	1052	824	0.608559	31	29	263.757	212.495	2	2	3990.57	3103.8	333396	8771.82	255	1356916320	1358222834	255	0.000747	0.000584	0.000163	132	82	1	83	8	0	7	8	1	1	0	0	1	14	7	0	Normal	7	0
446	27.808	tcp	114	http	6	FIN	3	8	10	1052	824	0.611336	31	29	264.96	213.464	2	2	3972.39	3089.71	330973	8736.14	255	3626497105	3627785560	255	0.000725	0.00058	0.000145	132	82	1	83	5	0	6	5	1	2	0	0	1	8	5	0	Normal	7	0
447	4.71778	tcp	114	http	6	FIN	3	8	10	1052	824	3.60339	31	29	1561.75	1258.22	2	2	673.81	589.651	50759.7	1491.46	255	544518167	2695224337	255	0.000699	0.000574	0.000125	132	82	1	83	5	0	9	5	1	2	0	0	1	8	6	0	Normal	7	0
448	0.020999	tcp	114	-	1	FIN	3	16	18	1540	1644	1571.5	31	29	550121	591647	4	4	1.37833	1.20841	85.0061	2.37363	255	1074591884	1079038981	255	0.000588	0.000452	0.000136	96	91	0	0	6	0	13	6	1	6	0	0	0	8	10	0	Normal	7	0
449	6.47383	tcp	114	http	6	FIN	3	8	10	1052	824	2.62595	31	29	1138.12	916.922	2	2	924.68	719.249	74192	1987.72	255	3637388791	1493094831	255	0.000757	0.000587	0.00017	132	82	1	83	5	0	6	5	1	1	0	0	1	5	6	0	Normal	7	0
450	0.000995	udp	120	dns	3	CON	1	2	2	132	164	3015.08	31	29	530653	659296	0	0	0.009	0.001	0	0	0	0	0	0	0	0	0	66	82	0	0	2	0	6	2	2	2	0	0	0	19	2	0	Normal	7	0
451	9.04686	tcp	114	http	6	FIN	3	8	10	1052	824	1.8791	31	29	814.426	656.139	2	2	1292.33	1005.14	107611	2835.25	255	4109066880	4110190714	255	0.000709	0.000569	0.00014	132	82	1	83	5	0	6	5	1	1	0	0	1	8	6	0	Normal	7	0
452	13.135	tcp	114	http	6	FIN	3	8	10	1052	824	1.29425	31	29	560.944	451.922	2	2	1876.32	1459.38	156518	4121.43	255	3792357066	1648039377	255	0.000682	0.000538	0.000144	132	82	1	83	8	0	5	8	1	1	0	0	1	10	4	0	Normal	7	0
453	0.267148	udp	120	-	1	CON	1	4	4	520	304	26.2027	31	29	11678.9	6827.68	0	0	49.9893	68.3733	70.6864	96.6924	0	0	0	0	0	0	0	130	76	0	0	11	0	12	1	1	1	0	0	0	13	12	0	Normal	7	0
454	0.044338	tcp	114	-	1	FIN	3	16	18	1540	1644	744.283	31	29	260544	280211	4	4	2.93353	2.53894	211.559	4.93124	255	1356917516	3093969852	255	0.001308	0.001173	0.000135	96	91	0	0	7	0	14	5	1	5	0	0	0	14	9	0	Normal	7	0
455	0.137088	tcp	114	-	1	FIN	3	16	18	1540	1644	240.721	31	29	84267	90627.9	4	4	9.76671	7.99906	656.152	16.4304	255	2126975972	3090208056	255	0.00123	0.001104	0.000126	96	91	0	0	3	0	9	3	1	3	0	0	0	8	3	0	Normal	7	0
456	0.024577	tcp	114	-	1	FIN	3	16	18	1540	1644	1342.72	31	29	470033	505513	4	4	1.73279	1.38594	109.348	2.52458	255	3584168404	1439671301	255	0.00118	0.001012	0.000168	96	91	0	0	11	0	24	6	1	7	0	0	0	13	21	0	Normal	7	0
457	0.055922	tcp	114	-	1	FIN	3	16	18	1540	1644	590.108	31	29	206573	222167	4	4	3.706	2.1975	224.108	4.07996	255	229433661	1040644607	255	0.021639	0.020759	0.00088	96	91	0	0	11	0	13	11	1	8	0	0	0	19	6	0	Normal	7	0
458	2.59414	tcp	114	-	1	FIN	3	28	30	4656	3080	21.9726	31	29	13846.6	9183.78	7	7	96.0671	89.4263	5835.27	154.017	255	102067417	3700608280	255	0.000943	0.000774	0.000169	166	103	0	0	5	0	4	1	1	2	0	0	0	6	6	0	Normal	7	0
459	1.88813	tcp	114	http	6	FIN	3	8	10	1052	824	9.00362	31	29	3902.27	3143.85	2	2	269.666	209.728	18521.6	516.703	255	2166615981	18125683	255	0.000688	0.000574	0.000114	132	82	1	83	8	0	6	8	1	1	0	0	1	10	6	0	Normal	7	0
460	1.94403	tcp	114	-	1	FIN	3	78	80	4550	72810	80.7602	31	29	18485.3	295881	7	33	25.243	24.9165	1430.44	1421.41	255	1902063887	1902333577	255	0.000659	0.000535	0.000124	58	910	0	0	13	0	13	1	1	5	0	0	0	19	10	0	Normal	7	0
461	4.98374	tcp	114	http	6	FIN	3	8	10	1052	824	3.41109	31	29	1478.41	1191.07	2	2	711.902	553.684	56485.7	1565.37	255	244518127	2391007203	255	0.000716	0.000579	0.000137	132	82	1	83	8	0	7	8	1	1	0	0	1	9	7	0	Normal	7	0
462	14.4699	tcp	114	http	6	FIN	3	8	10	1052	824	1.17485	31	29	509.195	410.231	2	2	2066.96	1607.7	167633	4499.35	255	3252355644	3257693104	255	0.000711	0.00056	0.000151	132	82	1	83	5	0	9	5	1	1	0	0	1	5	6	0	Normal	7	0
463	3.25337	tcp	114	-	1	FIN	3	28	30	4656	3080	17.5203	31	29	11040.9	7322.87	7	7	120.483	112.168	7305.38	192.904	255	2129552274	1251006896	255	0.000615	0.000491	0.000124	166	103	0	0	5	0	4	1	1	2	0	0	0	6	6	0	Normal	7	0
464	16.0398	tcp	114	http	6	FIN	3	8	10	1052	824	1.05986	31	29	459.357	370.079	2	2	2291.23	1782.14	189836	4992.65	255	4264041157	2115695349	255	0.000743	0.000571	0.000172	132	82	1	83	8	0	9	8	1	1	0	0	1	9	6	0	Normal	7	0
465	14.5529	tcp	114	http	6	FIN	3	8	10	1052	824	1.16815	31	29	506.289	407.89	2	2	2078.84	1616.93	173441	4566.07	255	806970133	808061253	255	0.000697	0.000555	0.000142	132	82	1	83	5	0	6	5	1	1	0	0	1	5	5	0	Normal	7	0
466	0.019593	tcp	114	-	1	FIN	3	16	18	1540	1644	1684.27	31	29	589598	634104	4	4	1.28593	1.19538	78.4267	2.19727	255	3339973883	3349410652	255	0.000586	0.000463	0.000123	96	91	0	0	9	0	24	6	1	7	0	0	0	12	21	0	Normal	7	0
467	21.292	tcp	114	http	6	FIN	3	8	10	1052	824	0.798424	31	29	346.046	278.791	2	2	3041.25	2365.71	252067	6632.7	255	1141944909	1143119103	255	0.000648	0.00052	0.000128	132	82	1	83	5	0	5	5	1	1	0	0	1	5	4	0	Normal	7	0
468	0.591411	tcp	114	-	1	FIN	3	28	42	2198	34406	116.67	31	29	28677.2	454330	5	15	25.6963	14.4002	2050	1019	255	1356918540	3084563322	255	0.001118	0.001004	0.000114	79	819	0	0	7	0	14	5	1	5	0	0	0	14	9	0	Normal	7	0
469	0.019434	tcp	114	-	1	FIN	3	16	18	1540	1644	1698.06	31	29	594422	639292	4	4	1.27373	1.116	78.2905	2.21796	255	3339973145	3344675686	255	0.000585	0.000459	0.000126	96	91	0	0	9	0	24	6	1	7	0	0	0	12	21	0	Normal	7	0
470	0.052618	tcp	114	-	1	FIN	3	16	18	1540	1644	627.162	31	29	219545	236117	4	4	3.4848	2.99718	214.55	6.24545	255	3502306841	3090688602	255	0.001797	0.001663	0.000134	96	91	0	0	7	0	14	5	1	5	0	0	0	14	9	0	Normal	7	0
471	0.05079	tcp	114	-	1	FIN	3	30	42	2302	34406	1397.91	31	29	350620	5.29033e+06	5	15	1.80246	1.22698	106.012	82.6287	255	3044165085	898094373	255	0.0006	0.00048	0.00012	77	819	0	0	13	0	24	6	1	9	0	0	0	19	21	0	Normal	7	0
472	0.10533	tcp	114	ftp-data	5	FIN	3	8	12	424	8824	180.385	31	29	28178.1	614374	1	4	14.9963	10.4878	1238.24	651.054	255	2642426103	3260041977	255	0.000582	0.00045	0.000132	53	735	0	0	2	0	9	1	1	2	0	0	0	10	2	0	Normal	7	0
473	0.011321	udp	120	dns	3	CON	1	2	2	146	178	264.994	31	29	51585.6	62892	0	0	0.001	0.004	0	0	0	0	0	0	0	0	0	73	89	0	0	3	0	6	1	1	1	0	0	0	1	1	0	Normal	7	0
474	0.021549	tcp	114	-	1	FIN	3	16	18	1540	1644	1531.39	31	29	536081	576546	4	4	1.41587	1.23724	88.8168	2.41743	255	3044168292	3045601940	255	0.000631	0.000515	0.000116	96	91	0	0	13	0	24	6	1	9	0	0	0	19	21	0	Normal	7	0
475	0.454346	tcp	114	-	1	FIN	3	30	42	2302	34406	156.269	31	29	39194.8	591391	5	15	16.2135	11.3473	1223.17	683.724	255	2374818304	1027668118	255	0.000549	0.00045	9.9e-05	77	819	0	0	11	0	13	11	1	8	0	0	0	19	6	0	Normal	7	0
476	0.020847	tcp	114	-	1	FIN	3	16	18	1540	1644	1582.96	31	29	554132	595961	4	4	1.369	1.27513	84.8416	2.52846	255	1314587346	1319147087	255	0.000557	0.000442	0.000115	96	91	0	0	7	0	12	6	1	6	0	0	0	9	12	0	Normal	7	0
477	0.029078	tcp	114	-	1	FIN	3	16	18	1540	1644	1134.88	31	29	397276	427265	4	4	1.89167	1.67747	119.456	3.41499	255	229430750	1043871902	255	0.00099	0.000556	0.000434	96	91	0	0	11	0	13	11	1	8	0	0	0	19	6	0	Normal	7	0
478	0.00113	udp	120	dns	3	CON	1	2	2	146	178	2654.87	31	29	516814	630088	0	0	0.009	0.007	0	0	0	0	0	0	0	0	0	73	89	0	0	2	0	11	1	1	7	0	0	0	19	3	0	Normal	7	0
479	0.020875	tcp	114	-	1	FIN	3	16	18	1540	1644	1580.84	31	29	553389	595162	4	4	1.37093	1.27763	86.2194	2.47714	255	3464168944	1319659195	255	0.000567	0.00043	0.000137	96	91	0	0	7	0	12	6	1	6	0	0	0	9	12	0	Normal	7	0
480	3.13089	tcp	114	http	6	FIN	3	8	10	1052	824	5.42977	31	29	2353.33	1895.95	2	2	446.959	347.814	36885.6	971.07	255	3354099846	3355165116	255	0.0007	0.000556	0.000144	132	82	1	83	8	0	7	8	1	3	0	0	1	14	7	0	Normal	7	0
481	6.41187	tcp	114	http	6	FIN	3	8	10	1052	824	2.65133	31	29	1149.12	925.783	2	2	915.816	712.365	75375.7	1985.4	255	1432002375	3578480733	255	0.00075	0.000582	0.000168	132	82	1	83	8	0	9	8	1	2	0	0	1	14	6	0	Normal	7	0
482	0.0154	tcp	114	-	1	FIN	3	16	18	1540	1644	2142.86	31	29	750130	806753	4	4	1.00327	0.878647	71.2317	1.4948	255	1314584643	3466076799	255	0.000573	0.000458	0.000115	96	91	0	0	7	0	12	6	1	6	0	0	0	9	12	0	Normal	7	0
483	0.079377	udp	120	dns	3	CON	1	2	2	132	164	37.7943	31	29	6651.8	8264.36	0	0	0.001	0.002	0	0	0	0	0	0	0	0	0	66	82	0	0	1	0	9	1	1	2	0	0	0	14	3	0	Normal	7	0
484	0.032227	tcp	114	-	1	FIN	3	16	18	1540	1644	1023.99	31	29	358457	385515	4	4	2.1266	1.86624	141.507	3.84734	255	3006616586	3188102922	255	0.000645	0.000498	0.000147	96	91	0	0	4	0	14	4	1	4	0	0	0	11	9	0	Normal	7	0
485	0.024026	tcp	114	-	1	FIN	3	16	18	1540	1644	1373.51	31	29	480812	517106	4	4	1.581	1.38618	107.582	2.55235	255	3584169297	3590122378	255	0.00058	0.000457	0.000123	96	91	0	0	11	0	24	6	1	7	0	0	0	13	21	0	Normal	7	0
486	0.043076	tcp	114	-	1	FIN	3	16	18	1540	1644	766.088	31	29	268177	288420	4	4	2.8496	2.441	167.245	4.88677	255	857037623	3186579632	255	0.001739	0.001575	0.000164	96	91	0	0	4	0	14	4	1	4	0	0	0	11	9	0	Normal	7	0
487	0.135786	tcp	114	-	1	FIN	3	16	18	1540	1644	243.029	31	29	85075	91496.9	4	4	9.02787	8.43294	762.831	19.8551	255	4276557719	942055127	255	0.001025	0.000858	0.000167	96	91	0	0	3	0	9	3	1	3	0	0	0	8	3	0	Normal	7	0
488	0.000995	udp	120	dns	3	CON	1	2	2	132	164	3015.08	31	29	530653	659296	0	0	0.009	0.001	0	0	0	0	0	0	0	0	0	66	82	0	0	2	0	6	2	2	2	0	0	0	19	2	0	Normal	7	0
489	0.034333	tcp	114	-	1	FIN	3	16	18	1540	1644	961.174	31	29	336469	361868	4	4	2.42814	1.98641	147.345	3.64266	255	229434587	1042638590	255	0.000669	0.000559	0.00011	96	91	0	0	11	0	13	11	1	8	0	0	0	19	6	0	Normal	7	0
490	23.2434	tcp	114	-	1	FIN	3	16	18	1272	2572	1.41976	31	29	410.611	836.367	4	4	1549.48	1367.22	131595	3666.11	255	4212352763	2067293072	255	0.000733	0.000603	0.00013	80	143	0	0	9	0	6	1	1	2	0	0	0	12	5	0	Normal	7	0
491	0.336271	tcp	114	-	1	FIN	3	16	18	1540	1644	98.1351	31	29	34353.2	36946.4	4	4	22.3957	19.7146	1564.73	55.7183	255	2269909128	3152709992	255	0.00124	0.001121	0.000119	96	91	0	0	11	0	11	11	1	7	0	0	0	19	5	0	Normal	7	0
492	0.056394	tcp	114	-	1	FIN	3	16	18	1540	1644	585.169	31	29	204844	220307	4	4	3.7392	3.29065	260.027	7.98513	255	2374819247	1028174897	255	0.001171	0.000449	0.000722	96	91	0	0	11	0	13	11	1	8	0	0	0	19	6	0	Normal	7	0
493	28.1887	tcp	114	http	6	FIN	3	14	18	1684	10168	1.09973	31	29	443.866	2725.63	3	5	2168.33	1658.13	199226	174230	255	1514459521	1515511450	255	0.000664	0.000527	0.000137	120	565	1	3924	2	0	6	2	1	2	0	0	1	3	2	0	Normal	7	0
494	0.33715	tcp	114	-	1	FIN	3	16	18	1540	1644	97.8793	31	29	34263.7	36850.1	4	4	22.3884	20.9961	1864.2	55.3768	255	124525417	1005449424	255	0.001365	0.001207	0.000158	96	91	0	0	11	0	11	11	1	7	0	0	0	19	5	0	Normal	7	0
495	34.1045	tcp	114	-	1	FIN	3	66	66	3910	51808	3.84114	31	29	903.342	11968.9	7	26	524.679	532.872	91461.5	92179.1	255	2151526135	2295707	255	0.000787	0.000648	0.000139	59	785	0	0	6	0	24	1	1	1	0	0	0	4	21	0	Normal	7	0
496	19.8015	tcp	114	http	6	FIN	3	8	10	1052	824	0.858522	31	29	372.093	299.776	2	2	2828.72	2200.1	235494	6222.27	255	1981936598	4128491518	255	0.000722	0.000565	0.000157	132	82	1	83	5	0	9	5	1	2	0	0	1	8	6	0	Normal	7	0
497	36.1393	tcp	114	http	6	FIN	3	12	18	1580	10168	0.802452	31	29	320.759	2126	3	5	3285.36	2125.8	259617	207769	255	1189423446	1190609537	255	0.000736	0.000573	0.000163	132	565	1	3924	3	0	7	3	1	2	0	0	1	19	5	0	Normal	7	0
498	25.8523	tcp	114	http	6	FIN	3	8	10	1052	824	0.657581	31	29	285.003	229.612	2	2	3693.13	2872.42	306210	8103.47	255	589420708	590571429	255	0.000687	0.000544	0.000143	132	82	1	83	8	0	7	8	1	3	0	0	1	14	7	0	Normal	7	0
499	11.9133	tcp	114	http	6	FIN	3	8	10	1052	824	1.42698	31	29	618.469	498.267	2	2	1701.84	1323.64	141283	3742.65	255	2424872114	2425927512	255	0.000676	0.000535	0.000141	132	82	1	83	5	0	11	5	1	1	0	0	1	5	5	0	Normal	7	0
500	10.4499	tcp	114	http	6	FIN	3	8	10	1052	824	1.62681	31	29	705.078	568.044	2	2	1741.43	1306.17	134394	3448.6	255	1119485533	3270264533	255	0.000708	0.00056	0.000148	132	82	1	83	8	0	7	8	1	1	0	0	1	9	7	0	Normal	7	0
501	10.7845	tcp	114	http	6	FIN	3	8	10	1052	824	1.57634	31	29	683.204	550.421	2	2	1540.58	1198.22	128825	3388.6	255	1059486000	3205951090	255	0.000659	0.000517	0.000142	132	82	1	83	5	0	9	5	1	1	0	0	1	5	6	0	Normal	7	0
502	12.3401	tcp	114	http	6	FIN	3	12	18	1580	10168	2.35007	31	29	939.379	6226.22	3	5	1121.79	725.854	70000	48046.1	255	2406615114	258100229	255	0.000691	0.000546	0.000145	132	565	1	3924	2	0	12	1	1	2	0	0	1	4	1	0	Normal	7	0
503	14.489	tcp	114	http	6	FIN	3	8	10	1052	824	1.17331	31	29	508.525	409.691	2	2	2069.68	1811.05	170838	4726.43	255	3076551508	928082781	255	0.0007	0.000544	0.000156	132	82	1	83	8	0	14	8	1	3	0	0	1	10	4	0	Normal	7	0
504	18.1809	tcp	114	http	6	FIN	3	8	10	1052	824	0.935047	31	29	405.26	326.496	2	2	2586.4	2020.04	212696	5643.37	255	974454604	975611767	255	0.000695	0.000546	0.000149	132	82	1	83	7	0	11	7	1	7	0	0	1	19	5	0	Normal	7	0
505	34.3775	tcp	114	http	6	FIN	3	12	18	1580	10168	0.843574	31	29	337.197	2234.95	3	5	3125.2	2022.17	237772	190559	255	4174806968	2030563525	255	0.000729	0.000579	0.00015	132	565	1	3924	1	0	24	1	1	1	0	0	1	3	2	0	Normal	7	0
506	22.3064	tcp	114	http	6	FIN	3	8	10	1052	824	0.762113	31	29	330.309	266.112	2	2	3186.56	2478.43	263077	6966.22	255	661938863	2812604244	255	0.000703	0.000537	0.000166	132	82	1	83	8	0	5	8	1	2	0	0	1	9	4	0	Normal	7	0
507	0.053293	tcp	114	-	1	FIN	3	16	18	1540	1644	619.218	31	29	216764	233126	4	4	3.52967	3.08018	219.863	6.26765	255	1356919376	3089753812	255	0.001119	0.000926	0.000193	96	91	0	0	7	0	14	5	1	5	0	0	0	14	9	0	Normal	7	0
508	18.9625	tcp	114	-	1	FIN	3	80	80	4654	72810	8.38495	31	29	1938.98	30333.5	7	33	243.105	240.024	30325.1	922.211	255	412001409	412346505	255	0.000792	0.000644	0.000148	58	910	0	0	13	0	24	1	1	9	0	0	0	19	21	0	Normal	7	0
509	0.297023	tcp	114	http	6	FIN	3	8	10	1052	824	57.2346	31	29	24806.2	19985	2	2	42.3739	32.9378	2541.72	92.0313	255	857034677	858111407	255	0.000725	0.000579	0.000146	132	82	1	83	6	0	7	6	1	1	0	0	1	11	7	0	Normal	7	0
510	0.176146	tcp	114	-	1	FIN	3	16	18	1540	1644	187.345	31	29	65582	70532.4	4	4	11.6696	10.2969	1129.46	21.9856	255	3006621004	3191064937	255	0.001262	0.001098	0.000164	96	91	0	0	4	0	14	4	1	4	0	0	0	11	9	0	Normal	7	0
511	28.2486	tcp	114	-	1	FIN	3	16	18	1272	2572	1.1682	31	29	337.857	688.176	4	4	1883.22	1661.64	164769	4604.18	255	1334450054	3484396000	255	0.000816	0.000679	0.000137	80	143	0	0	1	0	6	1	1	2	0	0	0	3	2	0	Normal	7	0
512	2.45379	tcp	114	http	6	FIN	3	8	10	1052	824	6.92806	31	29	3002.7	2419.11	2	2	350.112	272.579	28665.7	763.255	255	3774099353	1625594406	255	0.000715	0.000572	0.000143	132	82	1	83	8	0	11	8	1	2	0	0	1	10	5	0	Normal	7	0
513	0.837592	tcp	114	ftp	4	FIN	3	52	54	2934	3740	125.359	31	29	27488.3	35062.4	11	15	17.0872	15.79	1445.53	52.6851	255	2864164587	2861022784	255	0.000844	0.000718	0.000126	56	69	0	0	1	0	13	1	1	5	1	1	0	19	1	0	Normal	7	0
514	4.55182	tcp	114	http	6	FIN	3	8	10	1052	824	3.73477	31	29	1618.69	1304.09	2	2	649.95	505.696	53914.9	1423	255	364519651	2515197624	255	0.000682	0.000548	0.000134	132	82	1	83	8	0	7	8	1	1	0	0	1	10	7	0	Normal	7	0
515	5.06395	tcp	114	http	6	FIN	3	8	10	1052	824	3.35706	31	29	1454.99	1172.21	2	2	723.24	562.598	57620.4	1536.48	255	2329905111	185629738	255	0.000701	0.000563	0.000138	132	82	1	83	6	0	9	6	1	1	0	0	1	11	6	0	Normal	7	0
516	0.22424	tcp	114	ftp-data	5	FIN	3	8	12	424	8824	84.7306	31	29	13235.8	288584	1	4	31.9896	20.3253	2161.98	1720.01	255	714585837	814825759	255	0.000816	0.000657	0.000159	53	735	0	0	3	0	13	1	1	5	0	0	0	19	2	0	Normal	7	0
517	5.34789	tcp	114	http	6	FIN	3	8	10	1052	824	3.17882	31	29	1377.74	1109.97	2	2	763.868	594.147	63368.7	1673.57	255	4181583093	2033076447	255	0.000725	0.000564	0.000161	132	82	1	83	7	0	7	7	1	3	0	0	1	19	7	0	Normal	7	0
518	15.087	tcp	114	http	6	FIN	3	8	10	1052	824	1.12679	31	29	488.366	393.45	2	2	2153.13	1676.27	176011	4664.72	255	2832356189	2837620385	255	0.00069	0.00055	0.00014	132	82	1	83	5	0	13	5	1	2	0	0	1	5	7	0	Normal	7	0
519	0.004312	tcp	114	http	6	FIN	3	8	10	1052	824	3942.49	31	29	1708720	1.37662e+06	2	2	0.566714	0.418556	37.2	0.672145	255	1194583166	3345205206	255	0.000667	0.000541	0.000126	132	82	1	83	2	0	7	2	1	1	0	0	1	12	5	0	Normal	7	0
520	14.9208	tcp	114	http	6	FIN	3	8	10	1052	824	1.13935	31	29	493.808	397.834	2	2	2131.39	1657.8	176732	4654.58	255	2776552352	628143848	255	0.000727	0.000569	0.000158	132	82	1	83	8	0	13	8	1	1	0	0	4	10	7	0	Normal	7	0
521	0.004174	tcp	114	http	6	FIN	3	8	10	1052	824	4072.83	31	29	1.76521e+06	1422137	2	2	0.546714	0.406778	35.777	0.733044	255	1314583561	1315528330	255	0.000635	0.00051	0.000125	132	82	1	83	2	0	1	1	1	1	0	0	1	9	2	0	Normal	7	0
522	14.6502	tcp	114	http	6	FIN	3	8	10	1052	824	1.1604	31	29	502.93	405.183	2	2	2092.69	1831.2	174351	4837.67	255	746969257	748041783	255	0.000707	0.000562	0.000145	132	82	1	83	6	0	6	6	1	1	0	0	1	11	5	0	Normal	7	0
523	0.000964	udp	120	dns	3	CON	1	2	2	132	164	3112.03	31	29	547718	680498	0	0	0.009	0.005	0	0	0	0	0	0	0	0	0	66	82	0	0	2	0	7	1	1	2	0	0	0	9	2	0	Normal	7	0
524	22.282	tcp	114	http	6	FIN	3	8	10	1052	824	0.762948	31	29	330.671	266.404	2	2	3179.54	2475.71	264454	6992.82	255	2691517217	543129871	255	0.000689	0.00054	0.000149	132	82	1	83	1	0	6	1	1	1	0	0	1	1	3	0	Normal	7	0
525	3.73398	tcp	114	http	6	FIN	3	8	10	1052	824	4.55278	31	29	1973.23	1589.72	2	2	533.109	414.824	40879.6	1123.42	255	3174099288	3170982228	255	0.000715	0.000564	0.000151	132	82	1	83	2	0	1	2	1	1	0	0	1	4	1	0	Normal	7	0
526	0.004064	tcp	114	http	6	FIN	3	8	10	1052	824	4183.07	31	29	1812992	1.46063e+06	2	2	0.531	0.375	32.9752	0.650575	255	3584164071	1435674302	255	0.00081	0.000685	0.000125	132	82	1	83	1	0	1	1	1	1	0	0	1	13	1	0	Normal	7	0
527	4.94774	tcp	114	http	6	FIN	3	8	10	1052	824	3.43591	31	29	1489.17	1199.74	2	2	706.648	618.394	58633.8	1627.55	255	124519214	2271073318	255	0.000721	0.000583	0.000138	132	82	1	83	2	0	4	2	1	1	0	0	1	2	4	0	Normal	7	0
528	7.55489	tcp	114	http	6	FIN	3	8	10	1052	824	2.2502	31	29	975.263	785.716	2	2	1258.95	839.365	97062.4	2370.25	255	2857388530	713105728	255	0.000766	0.000595	0.000171	132	82	1	83	2	0	1	2	1	1	0	0	1	2	1	0	Normal	7	0
529	2.74065	tcp	114	-	1	FIN	3	38	40	2438	18508	28.0955	31	29	6929.74	52676.5	7	13	74.0631	70.2592	5081.9	4933.91	255	326968932	1521514193	255	0.000666	0.000541	0.000125	64	463	0	0	6	0	7	1	1	3	0	0	0	4	5	0	Normal	7	0
530	11.3019	tcp	114	http	6	FIN	3	8	10	1052	824	1.50417	31	29	651.926	525.222	2	2	1614.41	1255.71	130233	3466.21	255	819487161	2965941459	255	0.000681	0.000539	0.000142	132	82	1	83	3	0	6	3	1	2	0	0	1	4	3	0	Normal	7	0
531	1.76382	tcp	114	-	1	FIN	3	42	44	2662	23266	48.1909	31	29	11788.1	103131	7	14	44.0876	41.9836	2359.35	59.6211	255	2714936860	2354529655	255	0.000617	0.000504	0.000113	63	529	0	0	11	0	13	1	1	2	0	0	0	13	10	0	Normal	7	0
532	10.1949	tcp	114	http	6	FIN	3	8	10	1052	824	1.6675	31	29	722.716	582.253	2	2	1456.26	1132.7	119444	3144.38	255	3509073777	3510122501	255	0.000679	0.000535	0.000144	132	82	1	83	3	0	1	3	1	10	0	0	1	4	1	0	Normal	7	0
533	12.333	tcp	114	http	6	FIN	3	8	10	1052	824	1.37842	31	29	597.424	481.312	2	2	1761.74	1370.27	146885	3867.56	255	4276551658	4277632763	255	0.000678	0.000531	0.000147	132	82	1	83	2	0	4	2	1	2	0	0	1	4	4	0	Normal	7	0
534	2.57628	tcp	114	-	1	FIN	3	40	42	2558	23162	31.4406	31	29	7747.6	70212.8	7	14	67.7872	62.8029	4493.22	4328.91	255	3742299706	22908438	255	0.001489	0.001359	0.00013	64	551	0	0	6	0	3	1	1	2	0	0	0	1	12	0	Normal	7	0
535	17.2841	tcp	114	http	6	FIN	3	8	10	1052	824	0.983564	31	29	426.288	343.437	2	2	2469.1	2160.45	204514	5715.27	255	1454453882	3605066652	255	0.000647	0.000517	0.00013	132	82	1	83	3	0	1	3	1	5	0	0	1	4	1	0	Normal	7	0
536	4.02716	tcp	114	-	1	FIN	3	40	42	2558	23162	20.1134	31	29	4956.35	44917	7	14	108.833	98.2097	5806.69	5518.55	255	74453467	3944031160	255	0.000702	0.000559	0.000143	64	551	0	0	6	0	2	1	1	2	0	0	0	1	5	0	Normal	7	0
537	21.3212	tcp	114	http	6	FIN	3	8	10	1052	824	0.79733	31	29	345.572	278.409	2	2	3553.31	2368.96	270864	6624.6	255	3531518821	1383053987	255	0.00066	0.000525	0.000135	132	82	1	83	1	0	4	1	1	1	0	0	1	2	4	0	Normal	7	0
538	0.051626	tcp	114	ftp-data	5	FIN	3	8	12	424	8824	368.032	31	29	57490.4	1.25348e+06	1	4	7.324	4.64773	521.818	317.177	255	617037037	3322487609	255	0.000919	0.000498	0.000421	53	735	0	0	2	0	6	1	1	2	0	0	0	4	1	0	Normal	7	0
539	0.051863	tcp	114	-	1	FIN	3	16	18	1540	1644	636.292	31	29	222741	239554	4	4	3.68164	3.01676	218.731	6.39417	255	1356922021	3088578122	255	0.000695	0.000575	0.00012	96	91	0	0	16	0	6	1	1	1	0	0	0	2	8	0	Normal	7	0
540	0.001096	udp	120	dns	3	CON	1	2	2	132	164	2737.23	31	29	481752	598540	0	0	0.009	0.007	0	0	0	0	0	0	0	0	0	66	82	0	0	1	0	2	1	1	1	0	0	0	2	1	0	Normal	7	0
541	1.67688	tcp	114	-	1	FIN	3	40	42	2558	23162	48.3041	31	29	11903.1	107872	7	14	42.9885	40.887	2846.31	2773.94	255	1912002653	777844697	255	0.000642	0.000501	0.000141	64	551	0	0	9	0	3	1	1	1	0	0	0	1	12	0	Normal	7	0
542	0.041816	tcp	114	-	1	FIN	3	16	18	1540	1644	789.172	31	29	276258	297111	4	4	2.96643	2.58356	173.424	4.95604	255	3006619293	1038319069	255	0.000623	0.000476	0.000147	96	91	0	0	2	0	6	1	1	2	0	0	0	2	8	0	Normal	7	0
543	0.118535	tcp	114	-	1	FIN	3	16	18	1540	1644	278.399	31	29	97456.5	104813	4	4	7.87933	6.92053	611.253	16.389	255	2126974036	3083915855	255	0.001005	0.000885	0.00012	96	91	0	0	7	0	2	2	1	2	0	0	0	4	17	0	Normal	7	0
544	0.027014	tcp	114	smtp	10	FIN	3	52	42	37230	3380	3442.66	31	29	10813652	977271	18	8	0.5334	0.64539	30.7549	1.22979	255	3939969574	1797829428	255	0.00066	0.000548	0.000112	716	80	0	0	1	0	1	1	1	1	0	0	0	1	2	0	Normal	7	0
545	0.117827	tcp	114	-	1	FIN	3	16	18	1540	1644	280.072	31	29	98042	105443	4	4	8.3945	6.87247	630.655	16.3878	255	2126975001	3089209572	255	0.00116	0.000989	0.000171	96	91	0	0	7	0	2	2	1	2	0	0	0	4	17	0	Normal	7	0
546	28.5791	tcp	114	http	6	FIN	3	8	10	1052	824	0.59484	31	29	257.811	207.704	2	2	4082.67	3175.39	338346	8947.02	255	1116903940	1118266040	255	0.000766	0.000604	0.000162	132	82	1	83	2	0	6	2	1	1	0	0	1	2	3	0	Normal	7	0
547	0.003478	tcp	114	ftp-data	5	FIN	3	6	8	320	1862	3737.78	31	29	614146	3.74928e+06	1	2	0.6324	0.324	31.8997	0.527793	255	4064165553	1918352089	255	0.001323	0.001207	0.000116	53	233	0	0	3	0	2	1	1	2	0	0	0	3	1	0	Normal	7	0
548	14.9208	tcp	114	http	6	FIN	3	8	10	1052	824	1.13935	31	29	493.808	397.834	2	2	2131.39	1657.8	176732	4654.58	255	2776552352	628143848	255	0.000727	0.000569	0.000158	132	82	1	83	2	0	2	2	1	4	0	0	4	2	1	0	Normal	7	0
549	0.020914	tcp	114	-	1	FIN	3	16	18	1540	1644	1577.89	31	29	552357	594052	4	4	1.37393	1.20312	88.4129	2.23619	255	1674593136	3828729129	255	0.000572	0.000457	0.000115	96	91	0	0	13	0	1	1	1	1	0	0	0	3	1	0	Normal	7	0
550	27.2869	tcp	114	http	6	FIN	3	8	10	1052	824	0.623011	31	29	270.02	217.541	2	2	3895.97	3031.81	322917	8511.37	255	4102290167	4103575079	255	0.000764	0.000598	0.000166	132	82	1	83	1	0	4	1	1	1	0	0	4	1	4	0	Normal	7	0
551	30.371	arp	7	-	1	CON	1	3	3	138	84	0.164631	0	0	24.2337	14.7509	0	0	15185.5	15185.5	15185.4	15185.4	0	0	0	0	0	0	0	46	28	0	0	1	0	1	1	1	1	0	0	0	1	1	0	Normal	7	0
552	28.5243	tcp	114	-	1	FIN	3	28	30	4256	3080	1.99829	31	29	1151.02	835.216	7	7	1056.03	983.58	107655	3134.56	255	3959841045	3967375409	255	0.000642	0.000513	0.000129	152	103	0	0	3	0	3	1	1	1	0	0	0	1	12	0	Normal	7	0
553	0.906254	tcp	114	-	1	FIN	3	16	18	1540	1644	36.4136	31	29	12747	13709.2	4	4	60.3941	53.1079	4206.37	122.982	255	469434062	3441022608	255	0.004261	0.003415	0.000846	96	91	0	0	14	0	9	14	1	8	0	0	0	15	8	0	Normal	7	0
554	0.681786	tcp	114	-	1	FIN	3	16	18	1540	1644	48.4023	31	29	16943.7	18222.7	4	4	45.3803	42.5636	2794.61	80.9282	255	2044523860	1013483093	255	0.000968	0.000766	0.000202	96	91	0	0	10	0	15	10	1	5	0	0	0	10	17	0	Normal	7	0
555	38.3597	tcp	114	-	1	FIN	3	24	24	2024	4312	1.22524	31	29	404.591	861.946	6	6	1667.8	1667.78	186236	5659.18	255	2136905457	4282640689	255	0.00084	0.000675	0.000165	84	180	0	0	13	0	1	1	1	9	0	0	0	3	21	0	Normal	7	0
556	1.1553	tcp	114	-	1	FIN	3	16	18	1540	1644	28.564	31	29	9999.13	10753.9	4	4	76.9979	67.8948	8647.5	190.453	255	3279014392	3181574513	255	0.00199	0.00108	0.00091	96	91	0	0	13	0	12	13	1	5	0	0	0	14	10	0	Normal	7	0
557	36.5494	tcp	114	http	6	FIN	3	14	18	1684	10168	0.848167	31	29	342.331	2102.14	3	5	2811.47	2149.93	232671	203534	255	3459001555	1310510828	255	0.000674	0.000535	0.000139	120	565	1	3924	4	0	10	3	1	8	0	0	1	17	1	0	Normal	7	0
558	0.859491	tcp	114	-	1	FIN	3	16	18	1540	1644	38.3948	31	29	13440.5	14455.1	4	4	61.3689	48.5168	4654.35	102.043	255	3581584453	1208647399	255	0.084999	0.083222	0.001777	96	91	0	0	16	0	17	15	1	5	0	0	0	15	16	0	Normal	7	0
559	1.2442	tcp	114	-	1	FIN	3	16	18	1540	1644	26.5231	31	29	9284.69	9985.54	4	4	81.5371	77.6914	5482.89	166.834	255	1204525001	3158697168	255	0.00134	0.00113	0.00021	96	91	0	0	16	0	15	15	1	5	0	0	0	15	17	0	Normal	7	0
560	13.4012	tcp	114	-	1	FIN	3	80	80	4654	72810	11.8646	31	29	2743.64	42921.7	7	33	169.631	169.627	10508.2	10663.5	255	77030508	2226926890	255	0.00074	0.000597	0.000143	58	910	0	0	4	0	14	1	1	2	0	0	0	5	13	0	Normal	7	0
561	1.09058	tcp	114	-	1	FIN	3	16	18	1540	1644	30.2591	31	29	10592.5	11392.1	4	4	72.684	68.0934	5674.53	143.677	255	3354103005	985819080	255	0.001247	0.001086	0.000161	96	91	0	0	16	0	15	15	1	5	0	0	0	15	17	0	Normal	7	0
562	0.699538	tcp	114	-	1	FIN	3	16	18	1540	1644	47.174	31	29	16513.8	17760.3	4	4	46.615	39.7093	2861.36	86.942	255	589421886	1158257264	255	0.064362	0.064186	0.000176	96	91	0	0	16	0	11	15	1	5	0	0	0	15	11	0	Normal	7	0
563	0.705106	tcp	114	-	1	FIN	3	16	18	1540	1644	46.8015	31	29	16383.4	17620	4	4	46.9331	39.6376	2769.1	80.0393	255	2869912106	1029840444	255	0.031985	0.031265	0.00072	96	91	0	0	9	0	12	9	1	6	0	0	0	11	10	0	Normal	7	0
564	12.1442	tcp	114	http	6	FIN	3	14	18	1684	10168	2.55265	31	29	1030.28	6326.63	3	5	934.143	758.977	74854.5	67427.2	255	2826614792	2823455891	255	0.000724	0.000578	0.000146	120	565	1	3924	1	0	14	1	1	1	0	0	1	5	1	0	Normal	7	0
565	0.793434	tcp	114	-	1	FIN	3	16	18	1540	1644	41.5914	31	29	14559.5	15658.5	4	4	52.8684	45.8306	3332.77	78.2114	255	926972074	1257243900	255	0.061	0.060143	0.000857	96	91	0	0	9	0	11	9	1	2	0	0	0	11	11	0	Normal	7	0
566	0.027979	tcp	114	ftp	4	FIN	3	52	54	2934	3740	3752.81	31	29	822903	1.04964e+06	11	15	0.564653	0.527615	45.8085	1.19013	255	1914583603	4060963351	255	0.000662	0.000539	0.000123	56	69	0	0	1	0	5	1	1	4	1	1	0	19	1	0	Normal	7	0
567	0.604703	tcp	114	-	1	FIN	3	16	18	1540	1644	54.5722	31	29	19103.6	20545.6	4	4	40.2927	30.0268	2892.13	116.957	255	206971014	3439228458	255	0.261932	0.09424	0.167692	96	91	0	0	4	0	17	4	1	2	0	0	0	4	16	0	Normal	7	0
568	0.008028	tcp	114	ftp-data	5	FIN	3	14	6	8928	320	2366.72	31	29	8262083	266069	4	1	0.617538	1.4848	35.0429	2.66217	255	1914586676	4075898413	255	0.000607	0.000483	0.000124	638	53	0	0	2	0	5	1	1	4	0	0	0	19	2	0	Normal	7	0
569	0.606509	tcp	114	-	1	FIN	3	30	42	2302	34406	117.063	31	29	29361.5	443021	5	15	22.4505	14.7787	1861.65	1508.7	255	857036794	3185966556	255	0.00071	0.000581	0.000129	77	819	0	0	2	0	6	1	1	2	0	0	0	2	8	0	Normal	7	0
570	0.021074	tcp	114	-	1	FIN	3	16	18	1540	1644	1565.91	31	29	548164	589542	4	4	1.38053	1.21165	92.8221	2.09153	255	1674594934	3825556014	255	0.000597	0.000472	0.000125	96	91	0	0	17	0	14	5	1	7	0	0	0	19	13	0	Normal	7	0
571	1.52989	tcp	114	-	1	FIN	3	16	18	1540	1644	21.5701	31	29	7550.85	8120.82	4	4	101.919	87.645	6768.08	173.881	255	1959487279	1010057181	255	0.040749	0.039928	0.000821	96	91	0	0	7	0	1	5	1	2	0	0	0	5	1	0	Normal	7	0
572	1.44215	tcp	114	-	1	FIN	3	16	18	1540	1644	22.8826	31	29	8010.29	8614.95	4	4	89.1995	79.5238	6129.44	156.814	255	2101941525	3221431113	255	0.15802	0.090239	0.067781	96	91	0	0	10	0	11	10	1	4	0	0	0	10	11	0	Normal	7	0
573	0.003869	tcp	114	http	6	FIN	3	8	10	1052	824	4393.9	31	29	1.90437e+06	1.53425e+06	2	2	0.504143	0.372222	32.3194	0.672378	255	3644163632	3640924431	255	0.000641	0.000515	0.000126	132	82	1	83	4	0	7	3	1	3	0	0	1	17	2	0	Normal	7	0
574	1.00224	tcp	114	-	1	FIN	3	16	18	1540	1644	32.9261	31	29	11526.1	12396.2	4	4	64.2075	61.8753	4820.23	103.621	255	3587325262	1143838247	255	0.013034	0.012235	0.000799	96	91	0	0	13	0	17	13	1	10	0	0	0	14	16	0	Normal	7	0
575	0.046092	tcp	114	-	1	FIN	3	30	42	2302	34406	1540.4	31	29	386358	5.82956e+06	5	15	1.63489	1.11232	91.1182	68.7236	255	1494584700	1497920171	255	0.000607	0.000484	0.000123	77	819	0	0	14	0	10	6	1	8	0	0	0	17	10	0	Normal	7	0
576	0.410978	tcp	114	ftp-data	5	FIN	3	6	8	320	1826	31.6319	31	29	5197.36	31106.3	1	2	81.9788	55.705	5103.09	126.428	255	1444521372	3461429250	255	0.052889	0.021042	0.031847	53	228	0	0	2	0	2	1	1	1	0	0	0	14	1	0	Normal	7	0
577	0.898092	tcp	114	-	1	FIN	3	16	18	1540	1644	36.7446	31	29	12862.8	13833.8	4	4	59.8165	52.7979	4314.99	130.671	255	3103793644	3396294283	255	0.000649	0.000519	0.00013	96	91	0	0	13	0	17	13	1	10	0	0	0	14	16	0	Normal	7	0
578	0.019312	tcp	114	-	1	FIN	3	16	18	1540	1644	1708.78	31	29	598177	643331	4	4	1.26653	1.10894	77.2941	2.21191	255	1494585487	3648007101	255	0.00059	0.000457	0.000133	96	91	0	0	14	0	10	6	1	8	0	0	0	17	10	0	Normal	7	0
579	1.14265	tcp	114	-	1	FIN	3	16	18	1540	1644	28.8803	31	29	10109.9	10873	4	4	76.1531	65.4617	4751.19	126.463	255	1119491107	3366038579	255	0.096031	0.095257	0.000774	96	91	0	0	13	0	17	13	1	10	0	0	0	14	16	0	Normal	7	0
580	1.23469	tcp	114	-	1	FIN	3	16	18	1540	1644	26.7274	31	29	9356.2	10062.4	4	4	88.1696	72.5614	5915.05	134.826	255	3587327189	1034044776	255	0.00197	0.001146	0.000824	96	91	0	0	13	0	17	13	1	10	0	0	0	14	16	0	Normal	7	0
581	1.96402	tcp	114	http	6	FIN	3	14	18	1684	10168	15.784	31	29	6370.62	39119.9	3	5	151.052	115.478	12150.7	10634.1	255	2684164359	625551302	255	0.001012	0.000889	0.000123	120	565	1	3924	3	0	9	2	1	2	0	0	1	3	5	0	Normal	7	0
582	0.872159	tcp	114	-	1	FIN	3	16	18	1540	1644	37.8371	31	29	13245.3	14245.1	4	4	58.0717	51.238	3705.42	90.7565	255	589426355	3264351741	255	0.00123	0.001107	0.000123	96	91	0	0	16	0	11	15	1	5	0	0	0	15	11	0	Normal	7	0
583	1.39202	tcp	114	-	1	FIN	3	26	42	2094	34406	48.1317	31	29	11574.6	193027	5	15	55.6635	33.9255	3270.01	2543.84	255	2869908244	3094735461	255	0.001272	0.00107	0.000202	81	819	0	0	9	0	12	9	1	6	0	0	0	11	10	0	Normal	7	0
584	0.939115	tcp	114	-	1	FIN	3	16	18	1540	1644	35.1395	31	29	12300.9	13229.5	4	4	62.5327	62.5698	4079.59	113.053	255	1024523095	3331505519	255	0.0007	0.000567	0.000133	96	91	0	0	7	0	6	5	1	4	0	0	0	5	8	0	Normal	7	0
585	3.27737	tcp	114	-	1	FIN	3	28	30	4256	3080	17.392	31	29	10017.8	7269.25	7	7	121.37	112.995	6420.98	159.956	255	1877036063	4113719644	255	0.000692	0.000525	0.000167	152	103	0	0	4	0	2	1	1	2	0	0	0	5	6	0	Normal	7	0
586	0.804833	tcp	114	-	1	FIN	3	16	18	1540	1644	41.0023	31	29	14353.3	15436.7	4	4	53.6326	45.1248	4126.97	164.799	255	649423555	3175229015	255	0.084515	0.082833	0.001682	96	91	0	0	14	0	15	14	1	5	0	0	0	15	17	0	Normal	7	0
587	7.67631	tcp	114	-	1	FIN	3	40	42	2558	23162	10.5519	31	29	2600.21	23564.5	7	14	196.817	187.195	11679	11391.3	255	3779839660	1430683452	255	0.001439	0.001297	0.000142	64	551	0	0	14	0	14	1	1	3	0	0	0	17	13	0	Normal	7	0
588	0.905766	tcp	114	-	1	FIN	3	16	18	1540	1644	36.4333	31	29	12753.8	13716.6	4	4	60.3101	56.5817	4230.63	126.623	255	2614821544	3446246113	255	0.000657	0.000455	0.000202	96	91	0	0	14	0	9	14	1	8	0	0	0	15	8	0	Normal	7	0
589	0.854126	tcp	114	-	1	FIN	3	16	18	1540	1644	38.636	31	29	13524.9	14545.9	4	4	60.9777	52.8852	3903.89	100.967	255	2734811918	1076051682	255	0.075701	0.007959	0.067742	96	91	0	0	16	0	11	15	1	5	0	0	0	15	11	0	Normal	7	0
590	0.000965	udp	120	dns	3	CON	1	2	2	146	178	3108.81	31	29	605181	737824	0	0	0.001	0.008	0	0	0	0	0	0	0	0	0	73	89	0	0	2	0	5	2	1	3	0	0	0	12	1	0	Normal	7	0
591	1.41336	tcp	114	-	1	FIN	3	16	18	1540	1644	23.3486	31	29	8173.43	8790.39	4	4	94.2017	78.9496	5242.71	128.162	255	926974719	3223240281	255	0.072045	0.071217	0.000828	96	91	0	0	9	0	11	9	1	2	0	0	0	11	11	0	Normal	7	0
592	0.00335	udp	120	dns	3	CON	1	2	2	146	178	895.522	31	29	174328	212537	0	0	0.001	0.002	0	0	0	0	0	0	0	0	0	73	89	0	0	2	0	9	2	1	3	0	0	0	12	2	0	Normal	7	0
593	0.776257	tcp	114	-	1	FIN	3	16	18	1540	1644	42.5117	31	29	14881.7	16005	4	4	51.6855	40.0678	3106.75	83.9585	255	724524640	3155435981	255	0.095991	0.095103	0.000888	96	91	0	0	9	0	12	9	1	6	0	0	0	11	10	0	Normal	7	0
594	1.50319	tcp	114	-	1	FIN	3	16	18	1540	1644	21.9533	31	29	7685	8265.1	4	4	107.22	85.5876	6360.84	155.517	255	999489103	3122430554	255	0.049049	0.048193	0.000856	96	91	0	0	4	0	12	4	1	2	0	0	0	4	10	0	Normal	7	0
595	0.001034	udp	120	dns	3	CON	1	2	2	130	162	2901.35	31	29	502901	626692	0	0	0.008	0.007	0	0	0	0	0	0	0	0	0	65	81	0	0	3	0	9	3	1	4	0	0	0	19	2	0	Normal	7	0
596	0.939342	tcp	114	-	1	FIN	3	16	18	1540	1644	35.131	31	29	12298	13226.3	4	4	62.6003	55.2246	4014.15	112.828	255	1024523935	1187289664	255	0.000639	0.000514	0.000125	96	91	0	0	7	0	6	5	1	4	0	0	0	5	8	0	Normal	7	0
597	0.005913	tcp	114	ftp-data	5	FIN	3	8	12	424	8824	3213.26	31	29	501945	10944021	1	4	0.790571	0.495818	46.5789	24.9788	255	4064166470	1921883652	255	0.000572	0.000455	0.000117	53	735	0	0	2	0	5	1	1	4	0	0	0	19	2	0	Normal	7	0
598	1.57644	tcp	114	-	1	FIN	3	26	42	2094	34406	42.5009	31	29	10220.5	170445	5	15	65.6692	36.2246	4571.02	2467.91	255	2269907988	3146435119	255	0.092037	0.091227	0.00081	81	819	0	0	14	0	9	14	1	8	0	0	0	15	8	0	Normal	7	0
599	0.019966	tcp	114	-	1	FIN	3	16	18	1540	1644	1652.81	31	29	578584	622258	4	4	1.30893	1.14665	78.2374	2.2839	255	1494587091	3644906553	255	0.000594	0.000468	0.000126	96	91	0	0	14	0	10	6	1	8	0	0	0	17	10	0	Normal	7	0
600	8.10285	tcp	114	ssh	12	FIN	3	66	58	6136	8010	15.1798	31	29	5967.28	7772.08	14	17	124.659	144.681	27049.4	910.07	255	1131999461	1132303424	255	0.000735	0.000576	0.000159	93	138	0	0	1	0	12	1	1	6	0	0	0	11	1	0	Normal	7	0
601	0.019387	udp	120	dns	3	CON	1	2	2	130	162	154.743	31	29	26822.1	33424.5	0	0	0.001	0.003	0	0	0	0	0	0	0	0	0	65	81	0	0	1	0	9	1	1	1	0	0	0	1	1	0	Normal	7	0
602	0.001038	udp	120	dns	3	CON	1	2	2	132	164	2890.17	31	29	508671	631985	0	0	0.005	0.004	0	0	0	0	0	0	0	0	0	66	82	0	0	2	0	14	1	1	3	0	0	0	17	2	0	Normal	7	0
603	28.0465	tcp	114	-	1	FIN	3	16	18	1272	2572	1.17662	31	29	340.292	693.134	4	4	1869.75	1649.76	164488	4600.09	255	4139837081	4140180492	255	0.000773	0.000644	0.000129	80	143	0	0	11	0	14	1	1	1	0	0	0	12	13	0	Normal	7	0
604	0.715747	tcp	114	-	1	FIN	3	16	18	1540	1644	46.1057	31	29	16139.8	17358.1	4	4	51.0999	40.1456	3032.33	74.1254	255	2044521950	1010055311	255	0.034965	0.033266	0.001699	96	91	0	0	10	0	15	10	1	5	0	0	0	10	17	0	Normal	7	0
605	1.33513	tcp	114	-	1	FIN	3	30	42	2302	34406	53.1783	31	29	13338	201251	5	15	45.9661	32.5366	2624.62	2084.51	255	2044520966	988790657	255	0.001943	0.001132	0.000811	77	819	0	0	10	0	15	10	1	5	0	0	0	10	17	0	Normal	7	0
606	20.5586	tcp	114	-	1	FIN	3	16	18	1272	2572	1.60517	31	29	464.235	945.591	4	4	1370.55	1209.29	94195.8	2532.32	255	111998951	112331378	255	0.000793	0.000642	0.000151	80	143	0	0	1	0	5	1	1	1	0	0	0	3	3	0	Normal	7	0
607	0.911283	tcp	114	-	1	FIN	3	16	18	1540	1644	36.2127	31	29	12676.6	13633.5	4	4	60.2664	53.3628	4295.09	96.8824	255	3264873345	3398453244	255	0.004989	0.004115	0.000874	96	91	0	0	13	0	17	13	1	10	0	0	0	14	16	0	Normal	7	0
608	1.25036	tcp	114	-	1	FIN	3	16	18	1540	1644	26.3925	31	29	9238.96	9936.36	4	4	83.3314	73.4888	8644.14	200.322	255	3279016326	3180318609	255	0.001898	0.001036	0.000862	96	91	0	0	13	0	12	13	1	5	0	0	0	14	10	0	Normal	7	0
609	20.1669	tcp	114	-	1	FIN	3	28	28	4656	2976	2.72724	31	29	1781.14	1138.5	7	7	746.909	746.901	76298.1	2299.24	255	2741584846	2740657454	255	0.000666	0.000537	0.000129	166	106	0	0	14	0	7	1	1	2	0	0	0	17	7	0	Normal	7	0
610	0.981115	tcp	114	-	1	FIN	3	16	18	1540	1644	33.6352	31	29	11774.4	12663.1	4	4	70.0057	57.1701	6245.53	136.918	255	1204520417	1019646469	255	0.010044	0.009222	0.000822	96	91	0	0	16	0	15	15	1	5	0	0	0	15	17	0	Normal	7	0
611	11.4718	tcp	114	-	1	FIN	3	16	18	1272	2572	2.87662	31	29	831.952	1694.59	4	4	764.765	714.228	51157.3	1367.45	255	3786611709	1663439273	255	0.044331	0.044154	0.000177	80	143	0	0	4	0	2	3	1	2	0	0	0	5	6	0	Normal	7	0
612	0.806718	tcp	114	-	1	FIN	3	16	18	1540	1644	40.9065	31	29	14319.8	15400.7	4	4	53.757	47.4268	3842.21	103.48	255	589424575	3220259039	255	0.001279	0.000459	0.00082	96	91	0	0	16	0	11	15	1	5	0	0	0	15	11	0	Normal	7	0
613	1.46665	tcp	114	-	1	FIN	3	16	18	1540	1644	22.5003	31	29	7876.45	8471	4	4	97.7543	90.6335	7221.89	160.193	255	1646974854	1084438146	255	0.108074	0.107139	0.000935	96	91	0	0	9	0	3	9	1	4	0	0	0	11	3	0	Normal	7	0
614	6.75479	tcp	114	-	1	FIN	3	42	44	2662	23266	12.5837	31	29	3078.11	26929.6	7	14	164.743	157.067	12238	343.775	255	2041937825	2252011417	255	0.001052	0.000899	0.000153	63	529	0	0	11	0	2	1	1	1	0	0	0	12	4	0	Normal	7	0
615	0.800566	tcp	114	-	1	FIN	3	16	18	1540	1644	41.2208	31	29	14429.8	15519	4	4	53.3503	49.9712	4567.13	126.107	255	3792358279	1316307706	255	0.001157	0.001025	0.000132	96	91	0	0	9	0	3	9	1	4	0	0	0	11	3	0	Normal	7	0
616	1.28869	tcp	114	-	1	FIN	3	16	18	1540	1644	25.6075	31	29	8964.16	9640.82	4	4	92.0244	75.7396	5996.86	149.46	255	506974005	3183425164	255	0.00195	0.001114	0.000836	96	91	0	0	3	0	4	3	1	3	0	0	0	3	4	0	Normal	7	0
617	0.7111	tcp	114	-	1	FIN	3	16	18	1540	1644	46.407	31	29	16245.3	17471.5	4	4	47.3443	46.4416	2601.03	94.9738	255	1274464156	3154419684	255	0.157955	0.014468	0.143487	96	91	0	0	14	0	9	14	1	8	0	0	0	15	8	0	Normal	7	0
618	5.78877	tcp	114	-	1	FIN	3	78	80	4550	72810	27.1215	31	29	6207.88	99364.8	7	33	76.1631	74.1745	5948.51	5858.89	255	2547451011	2553448823	255	0.003313	0.003154	0.000159	58	910	0	0	4	0	10	1	1	1	0	0	0	2	10	0	Normal	7	0
619	0.412271	tcp	114	-	1	FIN	3	16	18	1540	1644	80.0444	31	29	28020.4	30135.5	4	4	29.4249	24.2178	2105.65	52.4251	255	3419848773	1177134657	255	0.000924	0.000568	0.000356	96	91	0	0	14	0	9	14	1	8	0	0	0	15	8	0	Normal	7	0
620	5.92398	tcp	114	-	1	FIN	3	40	44	2558	23266	14.0109	31	29	3369.36	30706.4	7	14	151.889	137.752	10918.9	10391	255	1836916228	2532171919	255	0.000771	0.000624	0.000147	64	529	0	0	14	0	7	1	1	2	0	0	0	17	7	0	Normal	7	0
621	0.450815	tcp	114	-	1	FIN	3	16	18	1540	1644	73.2008	31	29	25624.7	27559	4	4	30.0272	28.146	1990.64	62.6804	255	3419852333	3309012710	255	0.000598	0.000476	0.000122	96	91	0	0	14	0	9	14	1	8	0	0	0	15	8	0	Normal	7	0
622	0.509272	tcp	114	-	1	FIN	3	16	18	1540	1644	64.7984	31	29	22683.4	24395.6	4	4	33.9302	26.7072	2457.64	97.2659	255	649425201	3341421424	255	0.056994	0.055248	0.001746	96	91	0	0	14	0	15	14	1	5	0	0	0	15	17	0	Normal	7	0
623	14.854	tcp	114	http	6	FIN	3	14	18	1684	10168	2.08698	31	29	842.332	5172.48	3	5	1142.59	873.731	67015.6	58603.1	255	1264526197	1265635941	255	0.000716	0.00057	0.000146	120	565	1	3924	1	0	7	1	1	1	0	0	1	2	2	0	Normal	7	0
624	0.00833	udp	120	dns	3	CON	1	2	2	132	164	360.144	31	29	63385.4	78751.5	0	0	0.002	0.001	0	0	0	0	0	0	0	0	0	66	82	0	0	1	0	17	1	1	1	0	0	0	15	1	0	Normal	7	0
625	0.680762	tcp	114	-	1	FIN	3	16	18	1540	1644	48.4751	31	29	16969.2	18250.1	4	4	48.6024	39.9788	3024.13	76.2302	255	2044522930	1012173204	255	0.001941	0.001123	0.000818	96	91	0	0	10	0	15	10	1	5	0	0	0	10	17	0	Normal	7	0
626	20.43	tcp	114	http	6	FIN	3	12	18	1580	10168	1.41948	31	29	567.401	3760.74	3	5	1857.24	1201.73	131790	96616	255	472004076	473175027	255	0.000729	0.000585	0.000144	132	565	1	3924	2	0	9	2	1	2	0	0	1	5	3	0	Normal	7	0
627	0.703812	tcp	114	-	1	FIN	3	16	18	1540	1644	46.8875	31	29	16413.5	17652.4	4	4	46.8985	41.3675	3959.71	90.6367	255	4251518750	1217932062	255	0.000698	0.000564	0.000134	96	91	0	0	10	0	11	10	1	4	0	0	0	10	11	0	Normal	7	0
628	0.753676	tcp	114	-	1	FIN	3	38	40	2438	18508	102.166	31	29	25199.2	191552	7	13	20.3608	19.2461	1444.84	1415.55	255	509549537	1231786726	255	0.003205	0.003075	0.00013	64	463	0	0	11	0	7	1	1	2	0	0	0	12	8	0	Normal	7	0
629	1.28415	tcp	114	-	1	FIN	3	16	18	1540	1644	25.698	31	29	8995.84	9674.89	4	4	85.5317	75.4724	5282.12	156.554	255	2101939765	3169500193	255	0.001911	0.00111	0.000801	96	91	0	0	10	0	11	10	1	4	0	0	0	10	11	0	Normal	7	0
630	0.918765	tcp	114	-	1	FIN	3	42	42	2662	23162	90.3387	31	29	22630.4	196882	7	14	22.9618	22.3956	1386.33	37.0881	255	4146615484	1374842210	255	0.000623	0.000541	8.2e-05	63	551	0	0	4	0	14	1	1	1	0	0	0	2	13	0	Normal	7	0
631	0.72416	tcp	114	-	1	FIN	3	16	18	1540	1644	45.57	31	29	15952.3	17156.4	4	4	48.2019	42.0546	2797.5	77.2164	255	2044524944	3169223074	255	0.010052	0.00923	0.000822	96	91	0	0	10	0	15	10	1	5	0	0	0	10	17	0	Normal	7	0
632	1.12	tcp	114	-	1	FIN	3	16	18	1540	1644	29.4642	31	29	10314.2	11092.8	4	4	79.8525	65.8541	4858.91	152.835	255	958409376	1198136139	255	0.000602	0.000484	0.000118	96	91	0	0	13	0	17	13	1	10	0	0	0	14	16	0	Normal	7	0
633	2.02443	tcp	114	-	1	FIN	3	38	40	2438	18508	38.0354	31	29	9381.42	71313	7	13	54.7054	51.8939	4592.21	4472.16	255	374452523	386347839	255	0.000691	0.000562	0.000129	64	463	0	0	11	0	9	1	1	1	0	0	0	12	4	0	Normal	7	0
634	1.21538	tcp	114	-	1	FIN	3	16	18	1540	1644	27.1519	31	29	9504.81	10222.3	4	4	80.9985	75.8941	8659.73	194.759	255	1129434566	1034034282	255	0.001278	0.001076	0.000202	96	91	0	0	13	0	12	13	1	5	0	0	0	14	10	0	Normal	7	0
635	1.28436	tcp	114	-	1	FIN	3	16	18	1540	1644	25.6937	31	29	8994.36	9673.3	4	4	85.5991	77.1456	7436.27	166.191	255	3279013463	1029239670	255	0.128005	0.127175	0.00083	96	91	0	0	13	0	12	13	1	5	0	0	0	14	10	0	Normal	7	0
636	1.86219	tcp	114	-	1	FIN	3	40	42	2558	23162	43.4972	31	29	10718.6	97137.3	7	14	47.7405	45.406	0	2913.39	255	3322299132	2649431196	255	0.000675	0.000537	0.000138	64	551	0	0	14	0	10	1	1	8	0	0	0	17	10	0	Normal	7	0
637	1.1488	tcp	114	-	1	FIN	3	16	18	1540	1644	28.7258	31	29	10055.8	10814.8	4	4	76.5581	65.4312	5184.94	167.573	255	3581586402	3157821171	255	0.03764	0.036463	0.001177	96	91	0	0	16	0	17	15	1	5	0	0	0	15	16	0	Normal	7	0
638	0.865115	tcp	114	-	1	FIN	3	38	40	2438	18508	89.0055	31	29	21953.2	166877	7	13	24.0222	22.1697	1406.15	1358.94	255	1062067481	3218335727	255	0.000635	0.000491	0.000144	64	463	0	0	11	0	5	1	1	3	0	0	0	12	3	0	Normal	7	0
639	0.950699	tcp	114	-	1	FIN	3	16	18	1540	1644	34.7113	31	29	12151.1	13068.3	4	4	63.3573	51.2022	4062.61	137.657	255	1432008419	3307833693	255	0.080429	0.080257	0.000172	96	91	0	0	16	0	17	15	1	5	0	0	0	15	16	0	Normal	7	0
640	0.800426	tcp	114	-	1	FIN	3	16	18	1540	1644	41.228	31	29	14432.3	15521.7	4	4	53.3092	49.9974	3826.66	105.847	255	589423755	1070082412	255	0.00058	0.000464	0.000116	96	91	0	0	16	0	11	15	1	5	0	0	0	15	11	0	Normal	7	0
641	0.917164	udp	120	-	1	CON	1	4	4	520	304	7.63222	31	29	3401.79	1988.74	0	0	280.005	236.315	395.981	334.198	0	0	0	0	0	0	0	130	76	0	0	11	0	9	1	1	3	0	0	0	12	5	0	Normal	7	0
642	1.50967	tcp	114	-	1	FIN	3	16	18	1540	1644	21.8591	31	29	7652.02	8229.63	4	4	99.3683	82.7642	6888.44	161.585	255	1646973923	3146433310	255	0.104474	0.102673	0.001801	96	91	0	0	9	0	3	9	1	4	0	0	0	11	3	0	Normal	7	0
643	0.263088	udp	120	-	1	CON	1	4	4	528	304	26.6071	31	29	12041.6	6933.04	0	0	82.6663	65.0047	116.899	91.9255	0	0	0	0	0	0	0	132	76	0	0	4	0	9	1	1	3	0	0	0	5	4	0	Normal	7	0
644	0.593125	tcp	114	-	1	FIN	3	16	18	1540	1644	55.6375	31	29	19476.5	20946.7	4	4	39.4888	32.7616	2946.89	63.6841	255	724520778	3204020393	255	0.036984	0.036168	0.000816	96	91	0	0	9	0	12	9	1	6	0	0	0	11	10	0	Normal	7	0
645	0.524586	tcp	114	-	1	FIN	3	16	18	1540	1644	62.9067	31	29	22021.2	23683.4	4	4	34.7635	29.5805	2119.09	51.4432	255	3419853253	1172665785	255	0.022483	0.021713	0.00077	96	91	0	0	14	0	9	14	1	8	0	0	0	15	8	0	Normal	7	0
646	0.497429	udp	120	-	1	CON	1	4	4	568	312	14.0724	31	29	6851.23	3763.35	0	0	145.688	141.349	206.031	199.891	0	0	0	0	0	0	0	142	78	0	0	4	0	9	1	1	3	0	0	0	5	4	0	Normal	7	0
647	0.442924	tcp	114	-	1	FIN	3	16	18	1540	1644	74.5049	31	29	26081.2	28050	4	4	29.5054	26.0127	3349.79	68.0989	255	2794808235	3345458849	255	0.000865	0.000704	0.000161	96	91	0	0	14	0	15	14	1	5	0	0	0	15	17	0	Normal	7	0
648	0.016252	tcp	114	-	1	FIN	3	16	18	1540	1644	2030.52	31	29	710805	764460	4	4	1.0624	0.986938	75.4169	1.74654	255	3824171060	1680695475	255	0.000569	0.000456	0.000113	96	91	0	0	17	0	14	5	1	7	0	0	0	19	13	0	Normal	7	0
649	1.3608	tcp	114	-	1	FIN	3	30	42	2302	34406	52.1753	31	29	13086.5	197455	5	15	48.5874	33.1771	3662.11	3336.79	255	649422673	3125426730	255	0.000657	0.000531	0.000126	77	819	0	0	14	0	15	14	1	5	0	0	0	15	17	0	Normal	7	0
650	0.001054	udp	120	dns	3	CON	1	2	2	130	162	2846.3	31	29	493359	614801	0	0	0.009	0.001	0	0	0	0	0	0	0	0	0	65	81	0	0	1	0	12	1	1	6	0	0	0	11	1	0	Normal	7	0
651	0.019951	tcp	114	-	1	FIN	3	16	18	1540	1644	1654.05	31	29	579019	622726	4	4	1.30887	1.21781	82.515	2.21417	255	3644168609	3645441502	255	0.000591	0.00046	0.000131	96	91	0	0	14	0	10	6	1	8	0	0	0	17	10	0	Normal	7	0
652	1.41178	tcp	114	-	1	FIN	3	16	18	1540	1644	23.3747	31	29	8182.57	8800.23	4	4	103.826	78.8759	6383.82	129.982	255	3587328908	1077855940	255	0.121705	0.070888	0.050817	96	91	0	0	13	0	17	13	1	10	0	0	0	14	16	0	Normal	7	0
653	0.972221	tcp	114	-	1	FIN	3	16	18	1540	1644	33.9429	31	29	11882.1	12779	4	4	64.7937	55.9273	4278.72	133.965	255	3581588280	3258650850	255	0.022261	0.021454	0.000807	96	91	0	0	16	0	17	15	1	5	0	0	0	15	16	0	Normal	7	0
654	35.4024	tcp	114	http	6	FIN	3	14	18	1684	10168	0.875647	31	29	353.422	2170.25	3	5	2723.23	2082.46	215378	188556	255	1849426533	4000110177	255	0.000665	0.000529	0.000136	120	565	1	3924	1	0	5	1	1	3	0	0	1	12	1	0	Normal	7	0
655	1.0731	tcp	114	-	1	FIN	3	16	18	1540	1644	30.7521	31	29	10765.1	11577.7	4	4	82.4628	63.0579	5926.09	136.317	255	1204524099	1012206775	255	0.001283	0.001111	0.000172	96	91	0	0	16	0	15	15	1	5	0	0	0	15	17	0	Normal	7	0
656	1.00096	tcp	114	-	1	FIN	3	38	40	2438	18508	76.9262	31	29	18973.8	144230	7	13	26.979	25.6517	1747.93	1685.56	255	1902067239	3066691490	255	0.000712	0.00054	0.000172	64	463	0	0	17	0	7	1	1	1	0	0	0	19	7	0	Normal	7	0
657	1.09356	tcp	114	-	1	FIN	3	16	18	1540	1644	30.1767	31	29	10563.7	11361.1	4	4	72.8293	65.87	5348.33	134.006	255	1204523282	1010054879	255	0.041364	0.039639	0.001725	96	91	0	0	16	0	15	15	1	5	0	0	0	15	17	0	Normal	7	0
658	0.824289	tcp	114	-	1	FIN	3	16	18	1540	1644	40.0345	31	29	14014.5	15072.4	4	4	54.93	50.325	5772.61	190.805	255	2356555434	1116257429	255	0.021125	0.019088	0.002037	96	91	0	0	4	0	17	4	1	2	0	0	0	4	16	0	Normal	7	0
659	0.00091	udp	120	dns	3	CON	1	2	2	132	164	3296.7	31	29	580220	720879	0	0	0.006	0.002	0	0	0	0	0	0	0	0	0	66	82	0	0	3	0	9	3	1	2	0	0	0	19	1	0	Normal	7	0
660	1.02653	tcp	114	-	1	FIN	3	16	18	1540	1644	32.1472	31	29	11253.5	12102.9	4	4	68.2898	64.1246	5273.8	126.114	255	999487331	1085655112	255	0.000658	0.00053	0.000128	96	91	0	0	4	0	12	4	1	2	0	0	0	4	10	0	Normal	7	0
661	12.8075	tcp	114	http	6	FIN	3	14	18	1684	10168	2.42046	31	29	976.927	5998.98	3	5	985.166	753.349	62473.7	53768.9	255	2462429134	318099173	255	0.000713	0.00057	0.000143	120	565	1	3924	3	0	9	2	1	1	0	0	1	3	3	0	Normal	7	0
662	0.909381	tcp	114	-	1	FIN	3	16	18	1540	1644	36.2884	31	29	12703.1	13662	4	4	60.6046	53.4639	5199.6	98.8325	255	1024519605	3337430924	255	0.000979	0.000489	0.00049	96	91	0	0	7	0	6	5	1	4	0	0	0	5	8	0	Normal	7	0
663	0.93165	tcp	114	-	1	FIN	3	16	18	1540	1644	35.421	31	29	12399.5	13335.5	4	4	62.0883	54.7379	4068.51	106.549	255	3174103010	3330340491	255	0.001276	0.001104	0.000172	96	91	0	0	7	0	6	5	1	4	0	0	0	5	8	0	Normal	7	0
664	0.809114	tcp	114	-	1	FIN	3	16	18	1540	1644	40.7854	31	29	14277.3	15355.1	4	4	57.7675	50.3806	4209.82	89.2583	255	2652357888	3280825564	255	0.003289	0.003022	0.000267	96	91	0	0	3	0	4	3	1	3	0	0	0	3	4	0	Normal	7	0
665	1.31816	tcp	114	-	1	FIN	3	16	18	1540	1644	25.0349	31	29	8763.73	9425.26	4	4	100.541	73.0581	5302.3	130.9	255	506973129	1029846879	255	0.079002	0.076165	0.002837	96	91	0	0	3	0	4	3	1	3	0	0	0	3	4	0	Normal	7	0
666	5.81454	tcp	114	-	1	FIN	3	38	40	2438	18508	13.2427	31	29	3266.29	24828.8	7	13	161.506	149.076	10737.1	10305.2	255	2412356533	161207247	255	0.000702	0.000569	0.000133	64	463	0	0	1	0	7	1	1	1	0	0	0	2	7	0	Normal	7	0
667	1.08514	tcp	114	-	1	FIN	3	16	18	1540	1644	30.4109	31	29	10645.7	11449.2	4	4	72.3217	67.7596	5664.89	125.534	255	2016913368	1200833835	255	0.001816	0.000983	0.000833	96	91	0	0	14	0	6	14	1	1	0	0	0	15	8	0	Normal	7	0
668	0.450526	tcp	114	-	1	FIN	3	16	18	1540	1644	73.2477	31	29	25641.1	27576.7	4	4	30.0144	28.0937	1982.91	60.7505	255	3419851482	3308114606	255	0.001251	0.001026	0.000225	96	91	0	0	14	0	9	14	1	8	0	0	0	15	8	0	Normal	7	0
669	3.81734	tcp	114	-	1	FIN	3	38	40	2438	18508	20.1711	31	29	4975.2	37819	7	13	103.162	97.765	6238.11	6077.48	255	1201942923	3709058955	255	0.004638	0.004496	0.000142	64	463	0	0	11	0	7	1	1	1	0	0	0	12	7	0	Normal	7	0
670	0.452067	tcp	114	-	1	FIN	3	16	18	1540	1644	72.998	31	29	25553.7	27482.7	4	4	30.0609	28.1884	2452.78	99.0523	255	649426091	1194844318	255	0.001907	0.00105	0.000857	96	91	0	0	14	0	15	14	1	5	0	0	0	15	17	0	Normal	7	0
671	6.96758	tcp	114	http	6	FIN	3	14	18	1684	10168	4.44918	31	29	1795.75	11027.1	3	5	535.938	409.828	38363	33549.6	255	4082421127	4112084198	255	0.00076	0.000501	0.000259	120	565	1	3924	2	0	9	2	1	3	0	0	1	5	5	0	Normal	7	0
672	0.120383	udp	120	dns	3	CON	1	2	2	132	164	24.9205	31	29	4386	5449.27	0	0	0.002	0.004	0	0	0	0	0	0	0	0	0	66	82	0	0	1	0	2	1	1	1	0	0	0	2	1	0	Normal	7	0
673	1.33303	tcp	114	-	1	FIN	3	16	18	1540	1644	24.7556	31	29	8665.96	9320.11	4	4	95.1937	78.3869	6705.47	187.327	255	4251521392	1021239612	255	0.000586	0.000452	0.000134	96	91	0	0	10	0	11	10	1	4	0	0	0	10	11	0	Normal	7	0
674	1.31764	tcp	114	-	1	FIN	3	16	18	1540	1644	25.0447	31	29	8767.16	9428.95	4	4	87.8206	77.4403	7091.13	171.344	255	532004493	1109974779	255	0.001945	0.001158	0.000787	96	91	0	0	10	0	4	10	1	1	0	0	0	10	4	0	Normal	7	0
675	22.1161	tcp	114	http	6	FIN	3	14	18	1684	10168	1.40169	31	29	565.741	3474.02	3	5	1701.14	1382.22	112153	101676	255	3569066601	1420518695	255	0.000694	0.000548	0.000146	120	565	1	3924	2	0	9	2	1	4	0	0	1	19	3	0	Normal	7	0
676	1.26912	tcp	114	-	1	FIN	3	16	18	1540	1644	26.0023	31	29	9102.39	9789.48	4	4	84.5817	74.6051	5773.5	134.512	255	3587328026	3180540891	255	0.001661	0.000828	0.000833	96	91	0	0	13	0	17	13	1	10	0	0	0	14	16	0	Normal	7	0
677	1.12148	tcp	114	-	1	FIN	3	16	18	1540	1644	29.4255	31	29	10300.7	11078.2	4	4	80.081	61.5584	4795.39	145.774	255	958410317	3393023605	255	0.07589	0.074982	0.000908	96	91	0	0	13	0	17	13	1	10	0	0	0	14	16	0	Normal	7	0
678	26.5551	tcp	114	-	1	FIN	3	26	28	4552	2976	1.99585	31	29	1318.62	864.617	7	7	1062.19	983.502	96218.3	2763.53	255	3136552202	990276679	255	0.000662	0.000533	0.000129	175	106	0	0	17	0	14	1	1	7	0	0	0	19	13	0	Normal	7	0
679	0.972195	tcp	114	-	1	FIN	3	16	18	1540	1644	33.9438	31	29	11882.4	12779.3	4	4	64.7386	60.6875	4385.87	140.117	255	1432006562	3245429339	255	0.001392	0.001194	0.000198	96	91	0	0	16	0	17	15	1	5	0	0	0	15	16	0	Normal	7	0
680	1.16597	tcp	114	-	1	FIN	3	16	18	1540	1644	28.3027	31	29	9907.66	10655.5	4	4	77.7107	72.8036	5123.39	140.56	255	926973884	1034288949	255	0.001252	0.001101	0.000151	96	91	0	0	17	0	2	4	1	1	0	0	0	6	2	0	Normal	7	0
681	30.4744	tcp	114	http	6	FIN	3	12	18	1580	10168	0.95162	31	29	380.385	2521.2	3	5	2770.36	1792.58	194631	153754	255	434453683	2580920955	255	0.000661	0.000523	0.000138	132	565	1	3924	4	0	9	3	1	2	0	0	1	17	5	0	Normal	7	0
682	1.33549	tcp	114	-	1	FIN	3	16	18	1540	1644	24.71	31	29	8650.01	9302.96	4	4	102.645	73.4116	6584.1	129.243	255	2776553620	1160640823	255	0.088328	0.087491	0.000837	96	91	0	0	17	0	1	4	1	3	0	0	0	6	11	0	Normal	7	0
683	39.5592	tcp	114	-	1	FIN	3	66	66	3910	51808	3.31149	31	29	778.782	10318.5	7	26	618.107	618.102	112298	112410	255	1536907325	1537275291	255	0.00083	0.000679	0.000151	59	785	0	0	3	0	7	1	1	2	0	0	0	2	8	0	Normal	7	0
684	0.777439	tcp	114	-	1	FIN	3	16	18	1540	1644	42.4471	31	29	14859	15980.7	4	4	51.8027	45.6663	3291.94	96.0998	255	2869910153	3096318894	255	0.002972	0.001111	0.001861	96	91	0	0	17	0	3	4	1	2	0	0	0	6	5	0	Normal	7	0
685	0.820746	tcp	114	-	1	FIN	3	30	42	2302	34406	86.5067	31	29	21697.3	327380	5	15	28.2904	20.0048	2409.75	1522.16	255	2126973107	3083267830	255	0.000684	0.000546	0.000138	77	819	0	0	8	0	4	2	1	1	0	0	0	2	8	0	Normal	7	0
686	1.42097	tcp	114	-	1	FIN	3	16	18	1540	1644	23.2236	31	29	8129.67	8743.33	4	4	94.0528	79.5278	6177.53	135.832	255	2652361354	1076049594	255	0.136776	0.068995	0.067781	96	91	0	0	10	0	4	1	1	7	0	0	0	1	18	0	Normal	7	0
687	1.60336	tcp	114	-	1	FIN	3	16	18	1272	2572	20.5818	31	29	5952.49	12124.5	4	4	114.498	94.2772	6290.94	153.87	255	3159966748	1014885119	255	0.000784	0.00064	0.000144	80	143	0	0	17	0	9	1	1	4	0	0	0	19	5	0	Normal	7	0
688	1.31036	tcp	114	-	1	FIN	3	28	42	2198	34406	52.6574	31	29	12943	205056	5	15	50.3853	31.9382	3068.45	2340.77	255	1274463287	999620985	255	0.001007	0.000889	0.000118	79	819	0	0	12	0	3	4	1	8	0	0	0	5	8	0	Normal	7	0
689	0.592133	udp	120	-	1	CON	1	4	4	568	304	11.8217	31	29	5755.46	3080.39	0	0	168.024	144.922	237.611	204.946	0	0	0	0	0	0	0	142	76	0	0	14	0	2	2	1	2	0	0	0	17	4	0	Normal	7	0
690	15.189	tcp	114	http	6	FIN	3	8	10	1052	824	1.11923	31	29	485.089	390.81	2	2	2145.83	1687.6	172352	4622.03	255	3012357146	3013464852	255	0.000668	0.000527	0.000141	132	82	1	83	2	0	8	2	1	1	0	0	1	2	1	0	Normal	7	0
691	1.99372	tcp	114	ftp	4	FIN	3	52	54	2934	3740	52.6654	31	29	11548.3	14730.3	11	15	40.6815	37.6067	4631.16	122.292	255	497037435	2643464007	255	0.000697	0.000549	0.000148	56	69	0	0	1	0	4	1	1	8	1	1	0	6	1	0	Normal	7	0
692	0.020928	tcp	114	-	1	FIN	3	16	18	1540	1644	1576.83	31	29	551988	593654	4	4	1.37407	1.20382	90.561	2.18219	255	3824174866	1679665934	255	0.00057	0.00046	0.00011	96	91	0	0	17	0	14	5	1	7	0	0	0	19	13	0	Normal	7	0
693	0.000953	udp	120	dns	3	CON	1	2	2	146	178	3147.95	31	29	612802	747114	0	0	0.005	0.002	0	0	0	0	0	0	0	0	0	73	89	0	0	3	0	10	3	1	3	0	0	0	19	1	0	Normal	7	0
694	0.087628	tcp	114	http	6	FIN	3	8	10	1052	824	194.002	31	29	84082.7	67740.9	2	2	12.4684	6.26933	726.965	17.0847	255	1697034761	1788251214	255	0.032978	0.031203	0.001775	132	82	1	83	2	0	4	2	1	1	0	0	1	2	1	0	Normal	7	0
695	0.020926	tcp	114	-	1	FIN	3	16	18	1540	1644	1576.99	31	29	552040	593711	4	4	1.37493	1.20335	86.3419	2.28982	255	1674592250	1678611099	255	0.000589	0.000465	0.000124	96	91	0	0	17	0	14	5	1	7	0	0	0	19	13	0	Normal	7	0
696	0.131219	tcp	114	http	6	FIN	3	8	10	1052	824	129.554	31	29	56150.4	45237.4	2	2	9.905	11.8656	636.474	20.9142	255	1757034102	1791238069	255	0.049996	0.048159	0.001837	132	82	1	83	1	0	2	1	1	1	0	0	1	5	1	0	Normal	7	0
697	0.813141	tcp	114	-	1	FIN	3	16	18	1540	1644	40.5834	31	29	14206.6	15279	4	4	58.0489	51.8215	3828.35	101.231	255	469432053	1365247524	255	0.036666	0.035814	0.000852	96	91	0	0	12	0	3	4	1	8	0	0	0	5	8	0	Normal	7	0
698	1.83434	tcp	114	-	1	FIN	3	40	42	2558	23162	44.1575	31	29	10881.3	98611.9	7	14	49.5665	44.7281	3859.21	3664.93	255	3329067199	838435801	255	0.000637	0.000487	0.00015	64	551	0	0	4	0	5	1	1	1	0	0	0	3	3	0	Normal	7	0
699	0.612391	tcp	114	-	1	FIN	3	16	18	1540	1644	53.8871	31	29	18863.8	20287.7	4	4	40.8005	35.0739	2956.27	60.1997	255	2044519985	3175234168	255	0.016991	0.016132	0.000859	96	91	0	0	7	0	4	1	1	1	0	0	0	1	8	0	Normal	7	0
700	1.28438	tcp	114	-	1	FIN	3	16	18	1540	1644	25.6934	31	29	8994.25	9673.18	4	4	91.7158	78.5147	6382.45	149.291	255	1441943249	1134841074	255	0.02901	0.028141	0.000869	96	91	0	0	17	0	8	5	1	6	0	0	0	5	14	0	Normal	7	0
701	2.78755	tcp	114	-	1	FIN	3	40	42	2558	23162	29.0578	31	29	7160.41	64891.4	7	14	73.3481	67.9752	5290.68	5094.43	255	1754453774	124091529	255	0.000715	0.000561	0.000154	64	551	0	0	17	0	14	1	1	7	0	0	0	19	13	0	Normal	7	0
702	0.785722	tcp	114	-	1	FIN	3	16	18	1540	1644	41.9996	31	29	14702.4	15812.2	4	4	39.4433	45.7022	3417.5	92.5214	255	3279011379	1041239453	255	0.009625	0.008784	0.000841	96	91	0	0	17	0	3	5	1	1	0	0	0	5	5	0	Normal	7	0
703	1.34446	tcp	114	-	1	FIN	3	16	18	1540	1644	24.5451	31	29	8592.27	9240.86	4	4	89.6037	83.9577	5868.09	174.57	255	3264875117	1033718462	255	0.00134	0.001135	0.000205	96	91	0	0	17	0	8	5	1	6	0	0	0	5	14	0	Normal	7	0
704	1.34517	tcp	114	-	1	FIN	3	16	18	1540	1644	24.5322	31	29	8587.75	9235.99	4	4	89.6056	77.7414	4988.02	161.25	255	3264875932	1095246234	255	0.206067	0.101308	0.104759	96	91	0	0	17	0	8	5	1	6	0	0	0	5	14	0	Normal	7	0
705	1.81766	tcp	114	-	1	FIN	3	28	30	4256	3080	31.359	31	29	18062.8	13107	7	7	67.3087	64.8951	3842.78	100.255	255	2727454675	425889365	255	0.000721	0.000592	0.000129	152	103	0	0	3	0	7	1	1	2	0	0	0	2	8	0	Normal	7	0
706	1.13914	tcp	114	-	1	FIN	3	16	18	1540	1644	28.9693	31	29	10141	10906.5	4	4	75.9167	66.9759	4700.87	138.861	255	1119490253	3308698290	255	0.000645	0.00054	0.000105	96	91	0	0	17	0	8	5	1	6	0	0	0	5	14	0	Normal	7	0
707	0.509014	tcp	114	ftp-data	5	FIN	3	14	6	8928	320	37.3271	31	29	130307	4196.35	4	1	39.1549	167.336	2575.33	216.456	255	2642427066	1247649909	255	0.006269	0.006103	0.000166	638	53	0	0	1	0	4	1	1	8	0	0	0	6	1	0	Normal	7	0
708	0.739459	tcp	114	-	1	FIN	3	16	18	1540	1644	44.6272	31	29	15622.2	16801.5	4	4	49.2747	43.4337	3295.72	98.2436	255	2869909234	3091545090	255	0.001851	0.001083	0.000768	96	91	0	0	17	0	3	4	1	2	0	0	0	6	5	0	Normal	7	0
709	2.01823	tcp	114	http	6	FIN	3	14	18	1684	10168	15.36	31	29	6199.49	38069	3	5	155.222	118.69	11661.1	10208.1	255	2804164474	669872177	255	0.000613	0.000499	0.000114	120	565	1	3924	1	0	9	1	1	1	0	0	1	3	5	0	Normal	7	0
710	0.998962	tcp	114	-	1	FIN	3	16	18	1540	1644	33.0343	31	29	11564	12436.9	4	4	71.3312	61.492	6368.49	234.225	255	2356554616	3154416429	255	0.157651	0.015087	0.142564	96	91	0	0	9	0	8	3	1	4	0	0	0	3	14	0	Normal	7	0
711	0.790509	tcp	114	-	1	FIN	3	16	18	1540	1644	41.7453	31	29	14613.4	15716.5	4	4	52.6787	42.0881	5163.44	158.666	255	206975499	3346222492	255	0.117979	0.117094	0.000885	96	91	0	0	9	0	8	3	1	4	0	0	0	3	14	0	Normal	7	0
712	0.998611	tcp	114	-	1	FIN	3	16	18	1540	1644	33.0459	31	29	11568.1	12441.3	4	4	66.5542	62.3791	7288.72	238.025	255	206972914	999476168	255	0.000992	0.000542	0.00045	96	91	0	0	9	0	8	3	1	4	0	0	0	3	14	0	Normal	7	0
713	8.7708	tcp	114	-	1	FIN	3	24	24	2024	4312	5.35869	31	29	1769.51	3769.78	6	6	381.322	381.316	25012.6	25007.9	255	3254934201	3255206707	255	0.000648	0.00052	0.000128	84	180	0	0	4	0	7	3	1	2	0	0	0	5	7	0	Normal	7	0
714	0.958178	tcp	114	-	1	FIN	3	16	18	1540	1644	34.4404	31	29	12056.2	12966.3	4	4	63.8519	59.8366	4114.47	112.973	255	3174102173	1167672319	255	0.000925	0.000789	0.000136	96	91	0	0	8	0	1	2	1	3	0	0	0	2	9	0	Normal	7	0
715	0.906254	tcp	114	-	1	FIN	3	16	18	1540	1644	36.4136	31	29	12747	13709.2	4	4	60.3941	53.1079	4206.37	122.982	255	469434062	3441022608	255	0.004261	0.003415	0.000846	96	91	0	0	12	0	3	4	1	8	0	0	0	5	8	0	Normal	7	0
716	0.717306	tcp	114	-	1	FIN	3	16	18	1540	1644	46.0055	31	29	16104.7	17320.4	4	4	47.7985	36.1192	3242.94	134.866	255	649424360	1095242610	255	0.208066	0.103278	0.104788	96	91	0	0	12	0	4	4	1	1	0	0	0	5	8	0	Normal	7	0
717	33.8706	tcp	114	-	1	FIN	3	16	18	1272	2572	0.974297	31	29	281.779	573.95	4	4	2257.99	2116.87	213190	6175.47	255	3227319637	3231822318	255	0.000714	0.000586	0.000128	80	143	0	0	4	0	7	3	1	2	0	0	0	5	7	0	Normal	7	0
718	1.0731	tcp	114	-	1	FIN	3	16	18	1540	1644	30.7521	31	29	10765.1	11577.7	4	4	82.4628	63.0579	5926.09	136.317	255	1204524099	1012206775	255	0.001283	0.001111	0.000172	96	91	0	0	7	0	4	1	1	2	0	0	0	1	8	0	Normal	7	0
719	20.9647	tcp	114	-	1	FIN	3	28	30	4256	3080	2.71886	31	29	1566.06	1136.39	7	7	776.458	722.902	83455	2442.02	255	1899486607	4048481687	255	0.000653	0.000517	0.000136	152	103	0	0	17	0	9	1	1	4	0	0	0	19	5	0	Normal	7	0
720	2.20013	tcp	114	-	1	FIN	3	16	18	1540	1644	14.9991	31	29	5250.59	5646.93	4	4	146.603	126.002	9244.09	283.296	255	1789422830	987847205	255	0.059019	0.058103	0.000916	96	91	0	0	7	0	7	6	1	3	0	0	0	7	14	0	Normal	7	0
721	16.987	tcp	114	-	1	FIN	3	64	66	3806	51808	7.59405	31	29	1764.64	24029.7	7	26	273.978	265.412	24607	24732.4	255	2214099091	2214455967	255	0.000778	0.000635	0.000143	59	785	0	0	17	0	9	1	1	2	0	0	0	19	4	0	Normal	7	0
722	1.50093	tcp	114	-	1	FIN	3	16	18	1540	1644	21.9863	31	29	7696.55	8277.52	4	4	100.027	88.2647	6554.54	184.258	255	4264045494	1292327527	255	0.000562	0.00043	0.000132	96	91	0	0	17	0	7	11	1	6	0	0	0	13	6	0	Normal	7	0
723	2.08343	tcp	114	-	1	FIN	3	16	18	1540	1644	15.8393	31	29	5544.7	5963.24	4	4	148.79	122.489	8664.48	221.858	255	3509078084	1217390998	255	0.001242	0.00111	0.000132	96	91	0	0	17	0	7	11	1	6	0	0	0	13	6	0	Normal	7	0
724	1.17113	udp	120	-	1	CON	1	4	4	568	304	5.97713	31	29	2910.01	1557.47	0	0	352.332	371.288	498.265	525.077	0	0	0	0	0	0	0	142	76	0	0	11	0	9	1	1	3	0	0	0	12	5	0	Normal	7	0
725	1.1451	tcp	114	-	1	FIN	3	16	18	1540	1644	28.8184	31	29	10088.2	10849.7	4	4	76.2663	66.1155	6169.7	143.327	255	2394100016	3421820437	255	0.022994	0.021135	0.001859	96	91	0	0	17	0	5	11	1	3	0	0	0	13	8	0	Normal	7	0
726	1.64698	tcp	114	-	1	FIN	3	16	18	1540	1644	20.0367	31	29	7014.06	7543.51	4	4	109.776	105.168	7124.7	176.871	255	889424750	1084444747	255	0.070397	0.069455	0.000942	96	91	0	0	7	0	17	5	1	2	0	0	0	6	18	0	Normal	7	0
727	1.21215	udp	120	-	1	CON	1	4	4	528	304	5.77486	31	29	2613.54	1504.76	0	0	353.668	309.004	500.155	436.987	0	0	0	0	0	0	0	132	76	0	0	14	0	7	1	1	3	0	0	0	17	8	0	Normal	7	0
728	1.60712	tcp	114	-	1	FIN	3	16	18	1540	1644	20.5336	31	29	7187.99	7730.57	4	4	123.541	99.9283	6624.12	203.517	255	1609425075	1076042529	255	0.175997	0.108197	0.0678	96	91	0	0	17	0	9	13	1	3	0	0	0	13	9	0	Normal	7	0
729	2.03613	tcp	114	-	1	FIN	3	16	18	1540	1644	16.2072	31	29	5673.51	6101.77	4	4	145.36	111.29	8173.89	240.113	255	364523512	3225022507	255	0.211976	0.144198	0.067778	96	91	0	0	17	0	17	13	1	8	0	0	0	13	18	0	Normal	7	0
730	1.18002	tcp	114	-	1	FIN	3	16	18	1540	1644	27.9656	31	29	9789.65	10528.6	4	4	78.6097	65.5889	5427.85	154.595	255	1609423028	1255444125	255	0.065904	0.065007	0.000897	96	91	0	0	17	0	9	13	1	3	0	0	0	13	9	0	Normal	7	0
731	2.01887	tcp	114	-	1	FIN	3	26	42	2094	34406	33.1869	31	29	7980.71	133092	5	15	84.091	48.8227	6802.1	5397.61	255	2356552843	3133821467	255	0.025927	0.017136	0.008791	81	819	0	0	9	0	7	6	1	4	0	0	0	6	14	0	Normal	7	0
732	0.531194	tcp	114	-	1	FIN	3	38	40	2438	18508	144.956	31	29	35753.4	271780	7	13	14.745	13.6076	1110.2	1067.5	255	882070552	1204515112	255	0.000614	0.000493	0.000121	64	463	0	0	4	0	14	1	1	1	0	0	0	3	13	0	Normal	7	0
733	1.43061	tcp	114	-	1	FIN	3	16	18	1540	1644	23.0671	31	29	8074.89	8684.43	4	4	102.164	89.334	7790.52	194.133	255	2424873227	1117698724	255	0.001968	0.001254	0.000714	96	91	0	0	9	0	10	6	1	4	0	0	0	6	9	0	Normal	7	0
734	1.66668	tcp	114	-	1	FIN	3	16	18	1540	1644	19.7999	31	29	6931.16	7454.35	4	4	118.964	95.4344	8899.05	175.763	255	4127324411	3221426937	255	0.207522	0.139722	0.0678	96	91	0	0	8	0	10	6	1	5	0	0	0	7	11	0	Normal	7	0
735	0.037822	tcp	114	smtp	10	FIN	3	52	42	37358	3380	2458.89	31	29	7.74999e+06	698006	18	8	0.764653	0.909634	52.0989	2.21699	255	1734587578	1735545150	255	0.000649	0.000524	0.000125	718	80	0	0	1	0	5	1	1	3	0	0	0	12	1	0	Normal	7	0
736	20.9191	tcp	114	-	1	FIN	3	78	80	4550	72810	7.50509	31	29	1717.85	27496.3	7	33	282.687	264.791	67847	66174.3	255	2764031337	614787435	255	0.000761	0.000627	0.000134	58	910	0	0	17	0	7	1	1	6	0	0	0	13	14	0	Normal	7	0
737	5.191	tcp	114	ftp	4	FIN	3	52	54	2934	3742	20.2273	31	29	4435.37	5660.56	11	15	108.139	99.8164	13550	380.974	255	1444520094	1445606751	255	0.000688	0.000548	0.00014	56	69	0	0	1	0	7	1	1	6	1	1	0	13	1	0	Normal	7	0
738	13.9883	tcp	114	-	1	FIN	3	64	66	3806	51808	9.222	31	29	2142.94	29181	7	26	225.567	222.027	48913.4	48744.6	255	99488658	2245198434	255	0.000727	0.000589	0.000138	59	785	0	0	3	0	10	1	1	1	0	0	0	3	9	0	Normal	7	0
739	0.046877	tcp	114	-	1	FIN	3	30	42	2302	34406	1514.6	31	29	379888	5.73194e+06	5	15	1.60552	1.13195	88.0738	70.3891	255	1674591325	1677783428	255	0.001038	0.000464	0.000574	77	819	0	0	17	0	14	5	1	7	0	0	0	19	13	0	Normal	7	0
740	10.7622	tcp	114	-	1	FIN	3	64	66	3806	51808	11.9863	31	29	2785.29	37928.1	7	26	176.412	168.15	35898.1	35065.7	255	4224868685	2079811785	255	0.000787	0.000639	0.000148	59	785	0	0	7	0	5	1	1	2	0	0	0	6	8	0	Normal	7	0
741	1.51573	tcp	114	-	1	FIN	3	16	18	1540	1644	21.7716	31	29	7621.4	8196.69	4	4	101.028	81.9178	6294.54	165.976	255	3626498374	1638246764	255	0.216905	0.123127	0.093778	96	91	0	0	8	0	9	6	1	3	0	0	0	7	9	0	Normal	7	0
742	0.003771	tcp	114	http	6	FIN	3	8	10	1052	824	4508.09	31	29	1.95386e+06	1.57412e+06	2	2	0.487571	0.366556	31.4379	0.665271	255	3824169672	3825024311	255	0.000596	0.000468	0.000128	132	82	1	83	2	0	5	2	1	4	0	0	1	19	1	0	Normal	7	0
743	1.92564	tcp	114	-	1	FIN	3	16	18	1540	1644	17.1372	31	29	5999.04	6451.88	4	4	148.103	112.497	224.276	234.624	255	974459782	1373040596	255	0.014032	0.013196	0.000836	96	91	0	0	12	0	5	8	1	8	0	0	0	9	8	0	Normal	7	0
744	8.34571	tcp	114	smtp	10	FIN	3	52	40	37230	3276	10.9038	31	29	35002.4	3062.65	18	8	163.635	213.978	25687.3	907.241	255	3941583829	3938514040	255	0.000671	0.000562	0.000109	716	82	0	0	1	0	5	1	1	1	0	0	0	10	1	0	Normal	7	0
745	0.014479	tcp	114	-	1	FIN	3	16	18	1540	1644	2279.16	31	29	797845	858070	4	4	0.9448	0.825059	66.9846	1.51847	255	1494583842	1500594243	255	0.000571	0.000448	0.000123	96	91	0	0	14	0	10	6	1	8	0	0	0	17	10	0	Normal	7	0
746	1.48274	tcp	114	-	1	FIN	3	16	18	1540	1644	22.2561	31	29	7790.99	8379.09	4	4	98.7737	87.1932	6195.55	172.843	255	3103798684	1245705873	255	0.000568	0.00045	0.000118	96	91	0	0	17	0	7	11	1	6	0	0	0	13	14	0	Normal	7	0
747	50.0044	ospf	79	-	1	REQ	7	6	0	384	0	0.099991	1	0	51.1955	0	0	0	10000.9	0	0	0	0	0	0	0	0	0	0	64	0	0	0	1	0	2	1	2	1	0	0	0	1	2	0	Normal	7	0
748	1.64418	tcp	114	-	1	FIN	3	16	18	1540	1644	20.0708	31	29	7025.99	7556.35	4	4	117.362	95.7092	7783.39	202.641	255	4121590159	1203242509	255	0.01801	0.017123	0.000887	96	91	0	0	17	0	10	11	1	2	0	0	0	13	9	0	Normal	7	0
749	50.0044	ospf	79	-	1	REQ	7	6	0	384	0	0.099991	1	0	51.1955	0	0	0	10000.9	0	3.16243	0	0	0	0	0	0	0	0	64	0	0	0	1	0	2	1	2	1	0	0	0	1	2	0	Normal	7	0
750	1.54507	tcp	114	-	1	FIN	3	16	18	1540	1644	21.3583	31	29	7476.7	8041.08	4	4	102.929	90.2362	7030.23	194.092	255	364520793	3405621348	255	0.057007	0.011047	0.04596	96	91	0	0	17	0	17	13	1	8	0	0	0	13	18	0	Normal	7	0
751	0.019285	tcp	114	-	1	FIN	3	16	18	1540	1644	1711.17	31	29	599015	644231	4	4	1.26287	1.107	77.5016	2.30554	255	1494586246	1498984578	255	0.000575	0.000463	0.000112	96	91	0	0	14	0	10	6	1	8	0	0	0	17	10	0	Normal	7	0
752	1.82465	tcp	114	-	1	FIN	3	16	18	1540	1644	18.0857	31	29	6331.08	6808.98	4	4	128.823	110.054	8281.31	171.711	255	626975782	3175223749	255	0.06451	0.063785	0.000725	96	91	0	0	17	0	10	13	1	3	0	0	0	13	11	0	Normal	7	0
753	1.89513	tcp	114	-	1	FIN	3	16	18	1540	1644	17.4131	31	29	6095.63	6555.75	4	4	135.287	116.061	8906.57	178.563	255	626976710	1107243121	255	0.038352	0.038152	0.0002	96	91	0	0	17	0	10	13	1	3	0	0	0	13	11	0	Normal	7	0
754	0.001018	udp	120	dns	3	CON	1	2	2	130	162	2946.95	31	29	510806	636542	0	0	0.005	0.005	0	0	0	0	0	0	0	0	0	65	81	0	0	2	0	3	1	1	1	0	0	0	4	1	0	Normal	7	0
755	2.09106	tcp	114	-	1	FIN	3	28	42	2198	34406	32.9976	31	29	8110.72	128498	5	15	77.4359	50.9822	5757.77	4716.81	255	1646972947	3089208468	255	0.00096	0.00079	0.00017	79	819	0	0	17	0	10	13	1	2	0	0	0	13	9	0	Normal	7	0
756	2.03433	udp	120	-	1	CON	1	4	4	568	312	3.44093	31	29	1675.24	920.203	0	0	664.686	447.971	940.007	633.521	0	0	0	0	0	0	0	142	78	0	0	17	0	2	1	1	3	0	0	0	6	10	0	Normal	7	0
757	2.04206	tcp	114	-	1	FIN	3	16	18	1540	1644	16.1602	31	29	5657.04	6084.06	4	4	136.101	127.495	9309.77	226.34	255	2424876809	989044513	255	0.002265	0.002131	0.000134	96	91	0	0	9	0	10	6	1	4	0	0	0	6	9	0	Normal	7	0
758	2.12329	tcp	114	-	1	FIN	3	16	18	1540	1644	15.5419	31	29	5440.62	5851.31	4	4	141.531	130.093	10252.5	250.203	255	2574105735	1109065746	255	0.042615	0.041792	0.000823	96	91	0	0	3	0	9	2	1	2	0	0	0	3	9	0	Normal	7	0
759	2.91874	tcp	114	-	1	FIN	3	38	40	2438	18508	26.3813	31	29	6506.93	49462.5	7	13	78.8764	74.8258	5861.72	5710.95	255	3064040266	2542972174	255	0.000646	0.000525	0.000121	64	463	0	0	14	0	2	1	1	3	0	0	0	4	13	0	Normal	7	0
760	1.99413	tcp	114	-	1	FIN	3	16	18	1540	1644	16.5485	31	29	5792.99	6230.27	4	4	132.864	132.903	8939.93	209.311	255	1981940809	3140144929	255	0.000724	0.000588	0.000136	96	91	0	0	8	0	10	6	1	5	0	0	0	7	11	0	Normal	7	0
761	2.13713	tcp	114	-	1	FIN	3	16	18	1540	1644	15.4413	31	29	5405.39	5813.41	4	4	142.453	125.685	9735.66	267.256	255	806971340	3163232813	255	0.000598	0.000471	0.000127	96	91	0	0	10	0	17	9	1	7	0	0	0	10	18	0	Normal	7	0
762	0.789505	tcp	114	-	1	FIN	3	38	40	2438	18508	97.5295	31	29	24055.6	182859	7	13	21.3279	20.7636	0	1318.43	255	2547453974	3877709424	255	0.00057	0.000485	8.5e-05	64	463	0	0	4	0	3	1	1	1	0	0	0	5	8	0	Normal	7	0
763	1.59083	tcp	114	-	1	FIN	3	16	18	1540	1644	20.7439	31	29	7261.63	7809.77	4	4	106.031	91.7176	7714.04	156.731	255	541937823	3315620673	255	0.032433	0.031626	0.000807	96	91	0	0	10	0	10	9	1	3	0	0	0	10	11	0	Normal	7	0
764	0.035845	tcp	114	-	1	FIN	3	122	126	7816	15132	6890.78	31	29	1.73012e+06	3.35043e+06	30	32	0.31683	0.283024	20.4423	16.1415	255	4244163645	2095531042	255	0.000589	0.000464	0.000125	64	120	0	0	4	0	1	1	1	2	0	0	0	2	5	0	Normal	7	0
765	1.67307	tcp	114	-	1	FIN	3	16	18	1540	1644	19.7242	31	29	6904.66	7425.86	4	4	111.465	95.5574	7577.21	163.493	255	2857393380	1076037696	255	0.211952	0.144152	0.0678	96	91	0	0	12	0	5	8	1	8	0	0	0	9	8	0	Normal	7	0
766	7.27822	tcp	114	-	1	FIN	3	16	18	1272	2572	4.53408	31	29	1311.31	2670.98	4	4	485.122	428.095	37266.1	1021.1	255	342063517	2487782402	255	0.000757	0.0006	0.000157	80	143	0	0	4	0	3	1	1	1	0	0	0	2	8	0	Normal	7	0
767	1.65043	tcp	114	-	1	FIN	3	16	18	1540	1644	19.9948	31	29	6999.4	7527.75	4	4	109.984	100.995	7202.24	164.18	255	2016917920	3344435324	255	0.035391	0.0345	0.000891	96	91	0	0	12	0	9	8	1	2	0	0	0	9	9	0	Normal	7	0
768	1.91917	tcp	114	-	1	FIN	3	16	18	1540	1644	17.1949	31	29	6019.26	6473.62	4	4	136.934	111.615	9916.21	227.553	255	2032005190	1029839067	255	0.13506	0.133333	0.001727	96	91	0	0	12	0	3	8	1	2	0	0	0	9	5	0	Normal	7	0
769	15.881	tcp	114	http	6	FIN	3	12	18	1580	10168	1.82609	31	29	729.931	4837.99	3	5	1443.69	934.141	101727	80703.6	255	1684518443	3830994974	255	0.000703	0.000559	0.000144	132	565	1	3924	3	0	3	1	1	2	0	0	1	1	5	0	Normal	7	0
770	14.3949	tcp	114	smtp	10	FIN	3	52	40	37358	3276	6.32167	31	29	20362.7	1775.63	18	8	282.231	378.799	56320.5	2028.82	255	1886969738	1888093169	255	0.000724	0.000576	0.000148	718	82	0	0	1	0	10	1	1	1	0	0	0	7	1	0	Normal	7	0
771	2.29283	tcp	114	-	1	FIN	3	16	18	1540	1644	14.3927	31	29	5038.31	5418.62	4	4	152.836	142.099	9227.75	262.088	255	279491132	1001656787	255	0.020923	0.019242	0.001681	96	91	0	0	9	0	10	6	2	4	0	0	0	6	9	0	Normal	7	0
772	35.7768	tcp	114	-	1	FIN	3	24	26	2024	4416	1.3696	31	29	433.801	949.667	6	6	1555.5	1431.04	177648	5195.15	255	2331514016	2331845005	255	0.000794	0.000651	0.000143	84	170	0	0	11	0	3	2	1	3	0	0	0	3	3	0	Normal	7	0
773	1.61429	tcp	114	-	1	FIN	3	16	18	1540	1644	20.4424	31	29	7156.08	7696.25	4	4	115.28	96.5925	7408.75	187.039	255	974455927	3561026479	255	0.069608	0.068809	0.000799	96	91	0	0	12	0	5	8	1	8	0	0	0	9	8	0	Normal	7	0
774	1.44397	tcp	114	-	1	FIN	3	78	80	4550	72810	108.728	31	29	24887	398347	7	33	18.7488	18.2709	1152.33	1139.2	255	3699966618	3700258692	255	0.000672	0.000556	0.000116	58	910	0	0	11	0	3	1	1	2	0	0	0	3	8	0	Normal	7	0
775	13.3591	tcp	114	smtp	10	FIN	3	52	42	37230	3380	6.96157	31	29	21866.8	1976.19	18	8	272.626	325.816	48638.7	1648.51	255	3084872545	940631757	255	0.000727	0.000577	0.00015	716	80	0	0	1	0	3	1	1	2	0	0	0	9	1	0	Normal	7	0
776	2.06825	tcp	114	-	1	FIN	3	16	18	1540	1644	15.9555	31	29	5585.4	6007.01	4	4	137.862	129.235	9307.69	219.518	255	4127328256	991161256	255	0.000752	0.000492	0.00026	96	91	0	0	8	0	10	6	1	5	0	0	0	7	11	0	Normal	7	0
777	0.000995	udp	120	dns	3	CON	1	2	2	130	162	3015.08	31	29	522613	651256	0	0	0.006	0.001	0	0	0	0	0	0	0	0	0	65	81	0	0	1	0	2	1	1	2	0	0	0	2	2	0	Normal	7	0
778	1.64835	tcp	114	-	1	FIN	3	16	18	1540	1644	20.02	31	29	7008.22	7537.24	4	4	109.867	96.8955	6907.19	194.189	255	4109069967	949142346	255	0.001966	0.001116	0.00085	96	91	0	0	8	0	10	6	1	5	0	0	0	7	11	0	Normal	7	0
779	0.001024	udp	120	dns	3	CON	1	2	2	146	178	2929.69	31	29	570312	695312	0	0	0.001	0.006	0	0	0	0	0	0	0	0	0	73	89	0	0	1	0	5	1	1	2	0	0	0	5	1	0	Normal	7	0
780	1.67086	tcp	114	-	1	FIN	3	16	18	1540	1644	19.7503	31	29	6913.8	7435.68	4	4	119.27	98.2355	6829.78	169.814	255	3291529556	1245043693	255	0.000972	0.000854	0.000118	96	91	0	0	10	0	17	9	1	7	0	0	0	10	18	0	Normal	7	0
781	2.26189	tcp	114	-	1	FIN	3	16	18	1540	1644	14.5896	31	29	5107.23	5492.75	4	4	150.771	132.985	10570.3	312.609	255	2956554777	3162024605	255	0.001941	0.001139	0.000802	96	91	0	0	10	0	17	9	1	7	0	0	0	10	18	0	Normal	7	0
782	1.96705	tcp	114	-	1	FIN	3	16	18	1540	1644	16.7764	31	29	5872.77	6316.07	4	4	131.116	115.681	8524.2	203.265	255	2691520617	3177587150	255	0.000601	0.000468	0.000133	96	91	0	0	10	0	10	9	1	3	0	0	0	10	11	0	Normal	7	0
783	1.47856	tcp	114	-	1	FIN	3	16	18	1540	1644	22.319	31	29	7813	8402.76	4	4	98.5504	86.8511	7109.28	172.828	255	532007423	1079635961	255	0.002233	0.002092	0.000141	96	91	0	0	7	0	17	6	1	3	0	0	0	7	18	0	Normal	7	0
784	0.026756	tcp	114	ssh	12	FIN	3	62	58	5928	8010	4447.6	31	29	1.74406e+06	2353715	14	17	0.445933	0.45807	50.9872	55.4329	255	2456678076	2456946073	255	0.000647	0.000513	0.000134	96	138	0	0	1	0	3	1	1	1	0	0	0	5	1	0	Normal	7	0
785	2.06717	tcp	114	-	1	FIN	3	16	18	1540	1644	15.9639	31	29	5588.32	6010.16	4	4	158.95	113.467	9542.78	216.243	255	3934811877	3366023157	255	0.139054	0.138235	0.000819	96	91	0	0	7	0	7	6	1	3	0	0	0	7	14	0	Normal	7	0
786	1.7146	tcp	114	-	1	FIN	3	40	40	2542	18508	46.0748	31	29	11566.5	84199.1	7	13	43.9521	45.1083	0	71.9399	255	412008228	1052293631	255	0.000598	0.000483	0.000115	64	463	0	0	17	0	3	1	1	2	0	0	0	6	4	0	Normal	7	0
787	2.17947	tcp	114	-	1	FIN	3	16	18	1540	1644	15.1413	31	29	5300.36	5700.46	4	4	167.617	131.895	10235	277.301	255	1789423673	3176422922	255	0.070029	0.069159	0.00087	96	91	0	0	7	0	7	6	1	3	0	0	0	7	14	0	Normal	7	0
788	1.6099	tcp	114	-	1	FIN	3	16	18	1540	1644	20.4981	31	29	7175.59	7717.24	4	4	107.303	99.5685	7069.17	183.438	255	532006436	1001658950	255	0.018472	0.016803	0.001669	96	91	0	0	7	0	17	6	1	3	0	0	0	7	18	0	Normal	7	0
789	1.58357	tcp	114	-	1	FIN	3	40	42	2558	23162	51.1502	31	29	12604.4	114228	7	14	40.5962	38.611	3485.41	3404.76	255	3142310357	3573623319	255	0.000654	0.000517	0.000137	64	551	0	0	17	0	5	1	1	2	0	0	0	6	6	0	Normal	7	0
790	1.57775	tcp	114	-	1	FIN	3	16	18	1540	1644	20.9158	31	29	7321.81	7874.5	4	4	105.162	89.9741	6642.2	224.717	255	4121587172	3240024928	255	0.13899	0.138165	0.000825	96	91	0	0	17	0	10	11	1	2	0	0	0	13	9	0	Normal	7	0
791	2.16544	tcp	114	-	1	FIN	3	16	18	1540	1644	15.2394	31	29	5334.72	5737.41	4	4	144.334	127.291	10025.9	232.84	255	3509079117	3367819436	255	0.001613	0.001487	0.000126	96	91	0	0	17	0	7	11	1	6	0	0	0	13	6	0	Normal	7	0
792	2.13713	tcp	114	http	6	FIN	3	14	18	1684	10168	14.5054	31	29	5854.57	35950.9	3	5	164.369	125.686	11469.4	10033.4	255	3242420675	896102310	255	0.000587	0.000469	0.000118	120	565	1	3924	4	0	3	1	1	2	0	0	1	4	1	0	Normal	7	0
793	1.6975	tcp	114	-	1	FIN	3	16	18	1540	1644	19.4404	31	29	6805.31	7319	4	4	113.142	99.459	8407.24	263.532	255	244521105	3238223501	255	0.00688	0.006676	0.000204	96	91	0	0	17	0	5	11	1	3	0	0	0	13	8	0	Normal	7	0
794	1.95562	tcp	114	-	1	FIN	3	16	18	1540	1644	16.8745	31	29	5907.09	6352.99	4	4	130.351	120.024	8892.11	298.963	255	737038426	3366037334	255	0.036993	0.035231	0.001762	96	91	0	0	7	0	7	5	1	1	0	0	0	6	6	0	Normal	7	0
795	5.78931	tcp	114	-	1	FIN	3	16	18	1272	2572	5.70016	31	29	1648.56	3357.91	4	4	385.931	340.511	24282.1	635.67	255	3451644459	3447750705	255	0.000718	0.000608	0.00011	80	143	0	0	11	0	3	2	1	3	0	0	0	3	3	0	Normal	7	0
796	1.56703	tcp	114	-	1	FIN	3	16	18	1540	1644	21.0589	31	29	7371.9	7928.37	4	4	104.399	89.8241	7454.28	177.41	255	889423060	3190223596	255	0.040251	0.040019	0.000232	96	91	0	0	7	0	17	5	1	2	0	0	0	6	18	0	Normal	7	0
797	1.87817	tcp	114	-	1	FIN	3	28	42	2198	34406	36.7379	31	29	9030.06	143063	5	15	68.9624	45.7826	4558.68	4088.94	255	1432004676	985781674	255	0.001239	0.001085	0.000154	79	819	0	0	7	0	7	5	1	1	0	0	0	6	14	0	Normal	7	0
798	22.9752	tcp	114	http	6	FIN	3	12	18	1580	10168	1.26223	31	29	504.545	3344.13	3	5	2088.54	1351.45	205748	165517	255	3689065506	3690098091	255	0.000687	0.000536	0.000151	132	565	1	3924	1	0	1	1	1	1	0	0	1	5	1	0	Normal	7	0
799	2.08239	tcp	114	-	1	FIN	3	16	18	1540	1644	15.8471	31	29	5547.46	5966.21	4	4	138.804	126.391	8776.81	272.498	255	364522620	3133228871	255	0.061069	0.060136	0.000933	96	91	0	0	17	0	17	13	1	8	0	0	0	13	18	0	Normal	7	0
800	1.77138	tcp	114	-	1	FIN	3	16	18	1540	1644	18.6295	31	29	6521.46	7013.73	4	4	118.067	103.72	8323.87	210.106	255	364525202	3360641340	255	0.008961	0.008141	0.00082	96	91	0	0	17	0	17	13	1	8	0	0	0	13	18	0	Normal	7	0
801	0.457149	udp	120	-	1	CON	1	4	4	528	304	15.3123	31	29	6929.91	3989.95	0	0	106.664	109.685	150.84	155.11	0	0	0	0	0	0	0	132	76	0	0	17	0	2	1	1	3	0	0	0	6	10	0	Normal	7	0
802	1.9548	tcp	114	-	1	FIN	3	16	18	1540	1644	16.8815	31	29	5909.54	6355.62	4	4	130.297	117.91	8015.85	237.463	255	1116909291	1160651350	255	0.06904	0.068238	0.000802	96	91	0	0	17	0	17	13	1	8	0	0	0	13	18	0	Normal	7	0
803	1.39758	tcp	114	-	1	FIN	3	16	18	1540	1644	23.6122	31	29	8265.72	8889.65	4	4	93.1035	81.2218	6879.37	151.16	255	3792362351	3244829674	255	0.073547	0.016806	0.056741	96	91	0	0	17	0	10	13	1	2	0	0	0	13	9	0	Normal	7	0
804	1.58001	tcp	114	-	1	FIN	3	78	80	4550	72810	99.3665	31	29	22744.2	364049	7	33	20.5155	19.9938	1212.08	1195.33	255	3519966839	3520193146	255	0.000627	0.000496	0.000131	58	910	0	0	17	0	5	1	1	2	0	0	0	6	6	0	Normal	7	0
805	2.49242	tcp	114	-	1	FIN	3	30	42	2302	34406	28.4863	31	29	7144.86	107805	5	15	85.9349	58.1395	5369.76	5070.15	255	1609424161	1010041231	255	0.10959	0.108699	0.000891	77	819	0	0	17	0	9	13	1	3	0	0	0	13	9	0	Normal	7	0
806	2.29283	tcp	114	-	1	FIN	3	16	18	1540	1644	14.3927	31	29	5038.31	5418.62	4	4	152.836	142.099	9227.75	262.088	255	279491132	1001656787	255	0.020923	0.019242	0.001681	96	91	0	0	9	0	10	6	2	4	0	0	0	6	9	0	Normal	7	0
807	0.725089	udp	120	-	1	CON	1	4	4	528	304	9.65399	31	29	4369.12	2515.55	0	0	98.6827	166.985	139.554	236.149	0	0	0	0	0	0	0	132	76	0	0	4	0	5	1	1	2	0	0	0	5	6	0	Normal	7	0
808	1.73437	tcp	114	-	1	FIN	3	16	18	1540	1644	19.0271	31	29	6660.63	7163.41	4	4	123.858	123.804	7433.99	206.609	255	4109071658	3135320370	255	0.00125	0.001112	0.000138	96	91	0	0	8	0	10	6	1	5	0	0	0	7	11	0	Normal	7	0
809	1.35411	tcp	114	-	1	FIN	3	16	18	1540	1644	24.3702	31	29	8531.05	9175.02	4	4	90.1989	84.6003	5541	167.092	255	3291528741	3389708964	255	0.00092	0.000507	0.000413	96	91	0	0	10	0	17	9	1	7	0	0	0	10	18	0	Normal	7	0
810	1.51316	tcp	114	-	1	FIN	3	40	42	2558	23162	53.5305	31	29	13191	119543	7	14	42.0233	37.8146	3570.57	3393.98	255	3686494610	3799738078	255	0.000729	0.000572	0.000157	64	551	0	0	3	0	1	1	1	1	0	0	0	1	3	0	Normal	7	0
811	1.97164	tcp	114	-	1	FIN	3	16	18	1540	1644	16.7374	31	29	5859.09	6301.36	4	4	131.421	115.948	9005.63	211.673	255	541940817	3178474970	255	0.00062	0.000505	0.000115	96	91	0	0	10	0	10	9	1	3	0	0	0	10	11	0	Normal	7	0
812	1.31	tcp	114	-	1	FIN	3	16	18	1540	1644	25.1909	31	29	8818.33	9483.98	4	4	87.3053	81.8124	6333.45	148.668	255	4162302670	1177243546	255	0.001122	0.000999	0.000123	96	91	0	0	12	0	9	8	1	2	0	0	0	9	9	0	Normal	7	0
813	1.71612	tcp	114	-	1	FIN	3	16	18	1540	1644	19.2295	31	29	6731.48	7239.61	4	4	122.525	107.181	8933.02	191.122	255	2857391607	953906816	255	0.001976	0.001214	0.000762	96	91	0	0	12	0	5	8	1	8	0	0	0	9	8	0	Normal	7	0
814	1.76262	tcp	114	-	1	FIN	3	16	18	1540	1644	18.7221	31	29	6553.87	7048.59	4	4	117.487	103.618	7211.6	205.03	255	3124038679	3474037259	255	0.001984	0.001099	0.000885	96	91	0	0	12	0	5	8	1	8	0	0	0	9	8	0	Normal	7	0
815	0.010384	udp	120	dns	3	CON	1	2	2	132	164	288.906	31	29	50847.5	63174.1	0	0	0.009	0.002	0	0	0	0	0	0	0	0	0	66	82	0	0	1	0	9	1	1	3	0	0	0	7	1	0	Normal	7	0
816	1.61414	tcp	114	-	1	FIN	3	16	18	1540	1644	20.4443	31	29	7156.76	7696.99	4	4	107.539	99.9357	7345.15	188.212	255	2677394881	3234633817	255	0.016047	0.015166	0.000881	96	91	0	0	7	0	17	6	1	3	0	0	0	7	18	0	Normal	7	0
817	1.59737	tcp	114	-	1	FIN	3	16	18	1540	1644	20.659	31	29	7231.89	7777.79	4	4	114.074	98.8839	7599.66	190.05	255	1359494193	3471019577	255	0.115026	0.114109	0.000917	96	91	0	0	17	0	7	11	1	6	0	0	0	13	6	0	Normal	7	0
818	1.66062	tcp	114	-	1	FIN	3	16	18	1540	1644	19.8721	31	29	6956.43	7481.54	4	4	110.687	93.0358	7933.86	241.366	255	244522058	1208652422	255	0.08079	0.079009	0.001781	96	91	0	0	17	0	5	11	1	3	0	0	0	13	8	0	Normal	7	0
819	2.10239	tcp	114	-	1	FIN	3	16	18	1540	1644	15.6964	31	29	5494.69	5909.46	4	4	150.139	117.839	8580.48	219.82	255	1359496174	1095235892	255	0.155948	0.099132	0.056816	96	91	0	0	17	0	7	11	1	6	0	0	0	13	6	0	Normal	7	0
820	1.7796	tcp	114	-	1	FIN	3	28	42	2198	34406	38.7727	31	29	9530.22	150987	5	15	64.5003	43.3912	4077.77	3225.37	255	2734809304	3214805862	255	0.000732	0.000558	0.000174	79	819	0	0	7	0	1	5	1	1	0	0	0	6	2	0	Normal	7	0
821	1.78764	tcp	114	-	1	FIN	3	16	18	1540	1644	18.4601	31	29	6462.15	6949.94	4	4	119.153	105.126	7763.71	223.193	255	2509910882	3296683240	255	0.000616	0.000498	0.000118	96	91	0	0	17	0	17	13	1	8	0	0	0	13	18	0	Normal	7	0
822	1.96334	tcp	114	-	1	FIN	3	16	18	1540	1644	16.8081	31	29	5883.87	6328.01	4	4	135.292	114.95	9044.32	208.303	255	3149071669	983645421	255	0.010058	0.009181	0.000877	96	91	0	0	9	0	3	6	1	1	0	0	0	6	5	0	Normal	7	0
823	1.99409	tcp	114	-	1	FIN	3	16	18	1540	1644	16.5489	31	29	5793.12	6230.41	4	4	132.919	117.273	9796.92	225.416	255	2574103977	1082588874	255	0.000575	0.000451	0.000124	96	91	0	0	3	0	9	2	1	2	0	0	0	3	9	0	Normal	7	0
824	2.27364	tcp	114	-	1	FIN	3	16	18	1540	1644	14.5142	31	29	5080.84	5464.37	4	4	162.381	132.615	10850.1	290.95	255	806973152	3155445869	255	0.019975	0.019189	0.000786	96	91	0	0	10	0	17	9	1	7	0	0	0	10	18	0	Normal	7	0
825	1.71518	tcp	114	-	1	FIN	3	16	18	1540	1644	19.2399	31	29	6735.13	7243.53	4	4	114.325	96.5619	7995.95	199.703	255	3291530427	1289645430	255	0.074499	0.073629	0.00087	96	91	0	0	10	0	17	9	1	7	0	0	0	10	18	0	Normal	7	0
826	1.19886	tcp	114	-	1	FIN	3	16	18	1540	1644	27.5262	31	29	9635.83	10363.2	4	4	81.2082	73.9343	4686.57	132.686	255	469435997	1306443736	255	0.01674	0.015908	0.000832	96	91	0	0	16	0	9	15	1	9	0	0	0	16	12	0	Normal	7	0
827	1.59669	tcp	114	-	1	FIN	3	16	18	1540	1644	20.6678	31	29	7234.97	7781.1	4	4	114.027	93.8889	9909.32	208.507	255	2032003397	3257630840	255	0.000699	0.000579	0.00012	96	91	0	0	16	0	9	15	1	5	0	0	0	16	8	0	Normal	7	0
828	1.71313	tcp	114	-	1	FIN	3	16	18	1540	1644	19.2629	31	29	6743.2	7252.21	4	4	114.186	97.5849	8663.88	183.898	255	712006019	3133236630	255	0.055022	0.054189	0.000833	96	91	0	0	16	0	9	15	1	9	0	0	0	16	12	0	Normal	7	0
829	0.988955	tcp	114	ftp-data	5	FIN	3	14	6	8928	320	19.2122	31	29	67068.8	2159.86	4	1	76.0735	223.381	6363.28	386.536	255	617037962	3576024912	255	0.099999	0.095245	0.004754	638	53	0	0	3	0	11	1	1	2	0	0	0	17	1	0	Normal	7	0
830	1.7551	tcp	114	-	1	FIN	3	16	18	1540	1644	18.8023	31	29	6581.95	7078.79	4	4	116.935	109.622	7785.05	212.922	255	1116910295	1327715035	255	0.001978	0.001146	0.000832	96	91	0	0	15	0	15	14	1	6	0	0	0	14	16	0	Normal	7	0
831	1.63649	tcp	114	-	1	FIN	3	16	18	1540	1644	20.1651	31	29	7059	7591.84	4	4	109.026	95.4089	8362.36	195.029	255	2394104518	1238045957	255	0.015487	0.014537	0.00095	96	91	0	0	14	0	3	13	1	2	0	0	0	17	4	0	Normal	7	0
832	1.25542	tcp	114	-	1	FIN	3	16	18	1540	1644	26.2859	31	29	9201.67	9896.26	4	4	89.6473	83.6621	6523.86	243.287	255	4121585250	3354246345	255	0.00064	0.000493	0.000147	96	91	0	0	14	0	8	13	1	4	0	0	0	17	10	0	Normal	7	0
833	2.11481	tcp	114	-	1	FIN	3	28	42	2198	34406	32.6271	31	29	8019.64	127055	5	15	81.3254	51.5527	6315.63	4066.54	255	3279012495	952435207	255	0.002046	0.001148	0.000898	79	819	0	0	14	0	9	13	1	1	0	0	0	17	8	0	Normal	7	0
834	1.42883	tcp	114	-	1	FIN	3	16	18	1540	1644	23.0958	31	29	8084.91	8695.2	4	4	95.2314	83.2306	6740.95	196.009	255	3754814500	3279059237	255	0.019716	0.01391	0.005806	96	91	0	0	15	0	11	14	1	3	0	0	0	14	9	0	Normal	7	0
835	1.80175	tcp	114	-	1	FIN	3	16	18	1540	1644	18.3155	31	29	6411.53	6895.51	4	4	120.085	117.444	9151.66	213.97	255	17036386	1224839217	255	0.04025	0.040082	0.000168	96	91	0	0	15	0	15	14	1	6	0	0	0	14	16	0	Normal	7	0
836	2.07562	tcp	114	-	1	FIN	3	28	42	2198	34406	33.2431	31	29	8171.07	129454	5	15	79.8191	53.1897	4839.78	3925.96	255	3076553811	1032437234	255	0.002034	0.001212	0.000822	79	819	0	0	15	0	5	14	1	3	0	0	0	14	7	0	Normal	7	0
837	1.86602	tcp	114	-	1	FIN	3	16	18	1540	1644	17.6847	31	29	6190.72	6658.02	4	4	124.381	109.736	10000.4	212.69	255	2776558609	1107919716	255	0.000617	0.000499	0.000118	96	91	0	0	15	0	8	14	1	2	0	0	0	14	8	0	Normal	7	0
838	1.85421	tcp	114	-	1	FIN	3	16	18	1540	1644	17.7973	31	29	6230.14	6700.42	4	4	132.393	109.04	7981.23	218.54	255	2424874961	3136378799	255	0.00108	0.000526	0.000554	96	91	0	0	4	0	8	4	1	2	0	0	0	4	10	0	Normal	7	0
839	1.7221	tcp	114	-	1	FIN	3	16	18	1540	1644	19.1627	31	29	6708.1	7214.46	4	4	110.204	101.272	7048.01	171.742	255	3149070717	978463753	255	0.000614	0.000474	0.00014	96	91	0	0	4	0	9	4	1	2	0	0	0	4	8	0	Normal	7	0
840	1.99841	tcp	114	-	1	FIN	3	16	18	1540	1644	16.5131	31	29	5780.6	6216.95	4	4	133.196	117.527	9686.38	233.107	255	2574104775	1083120881	255	0.001579	0.000449	0.00113	96	91	0	0	9	0	11	4	1	3	0	0	0	4	9	0	Normal	7	0
841	1.94384	tcp	114	-	1	FIN	3	16	18	1540	1644	16.9767	31	29	5942.88	6391.48	4	4	138.823	129.512	10746.1	283.861	255	2369068870	1199936404	255	0.001843	0.001157	0.000686	96	91	0	0	9	0	8	4	1	1	0	0	0	4	10	0	Normal	7	0
842	1.82277	tcp	114	-	1	FIN	3	16	18	1540	1644	18.1043	31	29	6337.61	6816.01	4	4	130.172	107.142	8993.26	229.532	255	424520371	1110869929	255	0.001509	0.001345	0.000164	96	91	0	0	9	0	11	4	1	3	0	0	0	4	9	0	Normal	7	0
843	0.041901	tcp	114	ftp-data	5	FIN	3	6	8	320	1862	310.255	31	29	50977.3	311210	1	2	8.317	5.91971	579.726	14.178	255	427102675	440566558	255	0.000575	0.000459	0.000116	53	233	0	0	1	0	3	1	1	2	0	0	0	4	1	0	Normal	7	0
844	1.75719	tcp	114	-	1	FIN	3	16	18	1540	1644	18.78	31	29	6574.14	7070.39	4	4	116.539	100.174	6839.12	184.288	255	4109070780	983640547	255	0.055034	0.054229	0.000805	96	91	0	0	5	0	8	5	1	4	0	0	0	6	8	0	Normal	7	0
845	1.62481	tcp	114	-	1	FIN	3	16	18	1540	1644	20.3101	31	29	7109.76	7646.44	4	4	108.289	93.5649	7591.87	202.406	255	3291531296	3477017992	255	0.035947	0.034204	0.001743	96	91	0	0	10	0	15	8	1	6	0	0	0	8	16	0	Normal	7	0
846	25.8514	tcp	114	-	1	FIN	3	66	66	3910	51808	5.06742	31	29	1191.73	15789.9	7	26	423.788	397.704	57767.3	1725.09	255	1706969048	1707306809	255	0.000735	0.000603	0.000132	59	785	0	0	17	0	3	1	1	2	0	0	0	6	4	0	Normal	7	0
847	1.35607	tcp	114	-	1	FIN	3	16	18	1540	1644	24.3351	31	29	8518.76	9161.8	4	4	90.3835	84.7169	6233.75	146.885	255	2016917053	1177995309	255	0.000763	0.000592	0.000171	96	91	0	0	16	0	11	15	1	2	0	0	0	16	9	0	Normal	7	0
848	2.06742	tcp	114	-	1	FIN	3	16	18	1540	1644	15.962	31	29	5587.65	6009.44	4	4	147.645	128.332	10268.6	236.848	255	2032006076	3190817166	255	0.014971	0.014105	0.000866	96	91	0	0	16	0	9	15	1	5	0	0	0	16	8	0	Normal	7	0
849	40.5594	tcp	114	-	1	FIN	3	64	66	3806	51808	3.18052	31	29	739.065	10064.1	7	26	643.795	623.979	117728	116059	255	1656907213	1657282887	255	0.000871	0.000719	0.000152	59	785	0	0	4	0	5	1	1	1	0	0	0	2	6	0	Normal	7	0
850	1.77472	tcp	114	-	1	FIN	3	30	42	2302	34406	40.0062	31	29	10034.2	151402	5	15	65.7169	45.4754	3991.47	3487.54	255	2614819564	1292849974	255	0.001352	0.001175	0.000177	77	819	0	0	16	0	9	15	1	9	0	0	0	16	12	0	Normal	7	0
851	1.35586	tcp	114	-	1	FIN	3	16	18	1540	1644	24.3388	31	29	8520.07	9163.2	4	4	104.211	79.7072	7207.49	151.099	255	2857389697	3269864890	255	0.001684	0.000834	0.00085	96	91	0	0	16	0	9	15	1	9	0	0	0	16	12	0	Normal	7	0
852	3.04266	tcp	114	-	1	FIN	3	40	40	2542	18508	25.9641	31	29	6517.98	47448	7	13	78.0083	78.0032	5221.02	145.615	255	2321582801	2815223583	255	0.000656	0.000536	0.00012	64	463	0	0	11	0	1	1	1	3	0	0	0	1	10	0	Normal	7	0
853	0.962117	tcp	114	-	1	FIN	3	16	18	1540	1644	34.2994	31	29	12006.9	12913.2	4	4	64.0669	54.6459	4068.16	96.4349	255	4264042525	3645036839	255	0.035006	0.033127	0.001879	96	91	0	0	14	0	8	13	1	7	0	0	0	17	6	0	Normal	7	0
854	1.94232	tcp	114	-	1	FIN	3	16	18	1540	1644	16.99	31	29	5947.52	6396.46	4	4	129.465	120.326	7523.21	219.732	255	3124039663	1340044420	255	0.017998	0.017098	0.0009	96	91	0	0	16	0	9	15	1	9	0	0	0	16	12	0	Normal	7	0
855	1.02936	tcp	114	-	1	FIN	3	28	30	4656	3080	55.3743	31	29	34895.5	23144.5	7	7	38.1122	35.4753	2138.87	54.7818	255	1614584012	2065845127	255	0.000724	0.00057	0.000154	166	103	0	0	11	0	13	1	1	2	0	0	0	12	11	0	Normal	7	0
856	2.78809	tcp	114	ftp	4	FIN	3	52	54	2934	3740	37.6602	31	29	8257.99	10533.4	11	15	56.8922	52.5951	5407.71	145.892	255	2766615759	2767676127	255	0.000682	0.000542	0.00014	56	69	0	0	2	0	11	1	1	2	1	1	0	17	1	0	Normal	7	0
857	2.37968	tcp	114	-	1	FIN	3	30	42	2302	34406	29.8359	31	29	7483.36	112913	5	15	88.1237	59.2285	158.162	5832.03	255	4264043571	1009035631	255	0.153976	0.010539	0.143437	77	819	0	0	14	0	8	13	1	7	0	0	0	17	6	0	Normal	7	0
858	35.9886	tcp	114	-	1	FIN	3	66	66	3910	51808	3.64005	31	29	856.05	11342.3	7	26	562.316	553.661	93622.2	2884.92	255	421933865	2567621372	255	0.000718	0.000578	0.00014	59	785	0	0	7	0	8	1	1	3	0	0	0	5	21	0	Normal	7	0
859	9.40273	tcp	114	-	1	FIN	3	66	66	3910	51808	13.9321	31	29	3276.5	43412.1	7	26	146.912	144.649	12150.6	12054.2	255	3979129409	3979414137	255	0.000665	0.000535	0.00013	59	785	0	0	19	0	3	1	1	2	0	0	0	5	3	0	Normal	7	0
860	1.23622	tcp	114	-	1	FIN	3	16	18	1540	1644	26.6943	31	29	9344.63	10050	4	4	82.3385	72.6887	4833.84	145.31	255	958411278	3390229113	255	0.000991	0.000505	0.000486	96	91	0	0	14	0	4	13	1	2	0	0	0	17	7	0	Normal	7	0
861	0.003868	tcp	114	http	6	FIN	3	8	10	1052	824	4395.04	31	29	1.90486e+06	1.53464e+06	2	2	0.502571	0.371333	32.195	0.65897	255	907099697	908010958	255	0.000649	0.000522	0.000127	132	82	1	83	2	0	4	2	1	3	0	0	1	12	1	0	Normal	7	0
862	2.46769	tcp	114	-	1	FIN	3	30	42	2302	34406	28.7719	31	29	7216.48	108886	5	15	91.3837	58.2658	5643.87	4427.78	255	1441939731	1029844724	255	0.081438	0.078787	0.002651	77	819	0	0	14	0	4	13	1	2	0	0	0	17	7	0	Normal	7	0
863	1.38264	tcp	114	-	1	FIN	3	16	18	1540	1644	23.8675	31	29	8355.06	8985.74	4	4	92.153	81.268	6567.05	213.319	255	1972007374	3279354910	255	0.001206	0.001078	0.000128	96	91	0	0	14	0	8	13	1	4	0	0	0	17	10	0	Normal	7	0
864	39.3591	tcp	114	http	6	FIN	3	14	18	1684	10168	0.78762	31	29	317.894	1952.08	3	5	3027.59	2315.21	330903	289388	255	2974807409	2980121436	255	0.000704	0.00055	0.000154	120	565	1	3924	2	0	3	2	1	1	0	0	1	4	2	0	Normal	7	0
865	1.40849	tcp	114	-	1	FIN	3	16	18	1540	1644	23.4293	31	29	8201.67	8820.77	4	4	93.8265	87.0641	6536.8	203.287	255	1972008396	3341425104	255	0.103383	0.102529	0.000854	96	91	0	0	14	0	8	13	1	4	0	0	0	17	10	0	Normal	7	0
866	1.67213	tcp	114	-	1	FIN	3	16	18	1540	1644	19.7353	31	29	6908.56	7430.05	4	4	108.936	98.2979	6954.5	169.941	255	889425578	1133924367	255	0.001194	0.001061	0.000133	96	91	0	0	8	0	15	6	1	3	0	0	0	6	16	0	Normal	7	0
867	1.33394	tcp	114	-	1	FIN	3	16	18	1540	1644	24.7388	31	29	8660.07	9313.78	4	4	88.9027	78.4402	7698.79	156.458	255	3039002063	1134753039	255	0.002532	0.000452	0.00208	96	91	0	0	8	0	15	6	1	3	0	0	0	6	16	0	Normal	7	0
868	1.57822	tcp	114	-	1	FIN	3	16	18	1540	1644	20.9096	31	29	7319.63	7872.15	4	4	105.139	91.5861	6787.03	170.802	255	1741937000	3315624988	255	0.022055	0.021251	0.000804	96	91	0	0	8	0	8	6	1	2	0	0	0	6	10	0	Normal	7	0
869	1.159	tcp	114	-	1	FIN	3	16	18	1540	1644	28.4728	31	29	9967.21	10719.6	4	4	77.1939	65.0585	6615.78	134.321	255	1646976834	3432629164	255	0.084891	0.053004	0.031887	96	91	0	0	15	0	8	14	1	1	0	0	0	14	10	0	Normal	7	0
870	31.5815	tcp	114	-	1	FIN	3	66	66	3910	51808	4.14799	31	29	975.506	12925	7	26	493.457	485.86	75342.9	2321.62	255	3359836463	1214802154	255	0.000786	0.000654	0.000132	59	785	0	0	5	0	4	1	1	1	0	0	0	4	10	0	Normal	7	0
871	1.37948	tcp	114	-	1	FIN	3	16	18	1540	1644	23.922	31	29	8374.15	9006.27	4	4	91.9371	86.1453	6331.57	163.075	255	926975548	3255335548	255	0.002015	0.001158	0.000857	96	91	0	0	15	0	5	14	1	3	0	0	0	14	7	0	Normal	7	0
872	1.84893	tcp	114	-	1	FIN	3	16	18	1540	1644	17.8481	31	29	6247.92	6719.55	4	4	123.24	115.484	9479.08	238.182	255	3149072497	3230079202	255	0.001336	0.001184	0.000152	96	91	0	0	4	0	9	4	1	2	0	0	0	4	8	0	Normal	7	0
873	1.33096	tcp	114	-	1	FIN	3	66	66	3910	51808	98.4252	31	29	23147.2	306690	7	26	20.4715	20.4668	1158.82	30.4491	255	2212482755	2216965800	255	0.000759	0.000609	0.00015	59	785	0	0	4	0	5	1	1	1	0	0	0	2	7	0	Normal	7	0
874	1.97933	tcp	114	-	1	FIN	3	16	18	1540	1644	16.6724	31	29	5836.33	6276.89	4	4	131.932	123.645	9525.47	244.711	255	2574103089	3227112325	255	0.001146	0.000997	0.000149	96	91	0	0	9	0	11	4	1	3	0	0	0	4	9	0	Normal	7	0
875	1.8108	tcp	114	-	1	FIN	3	16	18	1540	1644	18.224	31	29	6379.49	6861.04	4	4	120.696	106.484	7410.96	210.864	255	1959491670	3136202640	255	0.001351	0.000572	0.000779	96	91	0	0	5	0	8	5	1	4	0	0	0	6	8	0	Normal	7	0
876	6.81229	tcp	114	-	1	FIN	3	16	18	1272	2572	4.84419	31	29	1401	2853.67	4	4	454.13	400.692	30689.5	818.725	255	2967450841	2971899688	255	0.000669	0.000524	0.000145	80	143	0	0	3	0	5	1	1	3	0	0	0	5	8	0	Normal	7	0
877	1.3509	tcp	114	-	1	FIN	3	16	18	1540	1644	24.4281	31	29	8551.31	9196.8	4	4	89.9927	82.0534	5638.97	130.252	255	4162301748	1172650225	255	0.038865	0.038049	0.000816	96	91	0	0	16	0	11	15	1	2	0	0	0	16	9	0	Normal	7	0
878	0.048004	tcp	114	-	1	FIN	3	30	42	2302	34406	1479.04	31	29	370969	5.59737e+06	5	15	1.703	1.18847	94.9136	76.0242	255	2816683434	2816424764	255	0.000584	0.000462	0.000122	77	819	0	0	11	0	8	6	1	6	0	0	0	12	21	0	Normal	7	0
879	2.05877	tcp	114	-	1	FIN	3	16	18	1540	1644	16.029	31	29	5611.11	6034.67	4	4	137.216	118.525	10546.8	248.178	255	4181587722	1067652068	255	0.044683	0.043849	0.000834	96	91	0	0	16	0	9	15	1	5	0	0	0	16	8	0	Normal	7	0
880	0.020026	tcp	114	-	1	FIN	3	16	18	1540	1644	1647.86	31	29	576850	620394	4	4	1.31247	1.15112	97.5095	1.894	255	907100982	913431223	255	0.00057	0.000454	0.000116	96	91	0	0	16	0	13	6	1	8	0	0	0	12	11	0	Normal	7	0
881	2.48415	tcp	114	-	1	FIN	3	30	42	2302	34406	28.5812	31	29	7168.64	108164	5	15	88.6759	60.5568	7663.35	5771.64	255	4181585157	947635201	255	0.00304	0.001322	0.001718	77	819	0	0	16	0	9	15	1	5	0	0	0	16	8	0	Normal	7	0
882	1.82598	tcp	114	-	1	FIN	3	16	18	1540	1644	18.0725	31	29	6326.46	6804.01	4	4	121.707	106.248	7443.35	193.411	255	2677395859	3247227403	255	0.030529	0.01977	0.010759	96	91	0	0	6	0	15	5	1	1	0	0	0	5	16	0	Normal	7	0
883	0.025778	tcp	114	-	1	FIN	3	16	18	1540	1644	1280.16	31	29	448134	481961	4	4	1.698	1.48823	115.656	2.71903	255	907105227	3061648406	255	0.001102	0.000475	0.000627	96	91	0	0	16	0	13	6	1	8	0	0	0	12	11	0	Normal	7	0
884	1.57912	tcp	114	-	1	FIN	3	16	18	1540	1644	20.8977	31	29	7315.47	7867.67	4	4	112.717	92.8236	7257.66	171.199	255	889423937	3191711015	255	0.00129	0.001118	0.000172	96	91	0	0	8	0	15	6	1	3	0	0	0	6	16	0	Normal	7	0
885	1.87223	tcp	114	-	1	FIN	3	16	18	1540	1644	17.6261	31	29	6170.2	6635.95	4	4	124.671	130.289	7699.4	242.247	255	3266488172	3261027609	255	0.049047	0.048178	0.000869	96	91	0	0	15	0	15	14	1	6	0	0	0	14	16	0	Normal	7	0
886	7.85392	tcp	114	-	1	FIN	3	78	80	4550	72810	19.99	31	29	4575.55	73237.3	7	33	101.995	99.4083	7907.74	7804.92	255	702063459	702390599	255	0.000802	0.000657	0.000145	58	910	0	0	5	0	3	1	1	2	0	0	0	4	6	0	Normal	7	0
887	1.91083	tcp	114	-	1	FIN	3	16	18	1540	1644	17.27	31	29	6045.55	6501.9	4	4	136.464	112.338	8237.19	241.701	255	3266489190	1118312461	255	0.001961	0.001073	0.000888	96	91	0	0	15	0	15	14	1	6	0	0	0	14	16	0	Normal	7	0
888	1.42986	tcp	114	-	1	FIN	3	16	18	1540	1644	23.0793	31	29	8079.14	8688.99	4	4	95.2494	84.0598	6991.43	198.442	255	3754813583	3269830559	255	0.00167	0.000834	0.000836	96	91	0	0	15	0	11	14	1	3	0	0	0	14	9	0	Normal	7	0
889	1.79026	tcp	114	-	1	FIN	3	16	18	1540	1644	18.433	31	29	6452.68	6939.76	4	4	119.327	111.253	8669.06	185.921	255	1981939841	988434738	255	0.011863	0.010216	0.001647	96	91	0	0	5	0	8	5	1	4	0	0	0	6	8	0	Normal	7	0
890	4.7093	tcp	114	-	1	FIN	3	40	40	2542	18508	16.7753	31	29	4211.24	30655.9	7	13	120.743	123.891	7487.73	205.44	255	2987323285	2029935895	255	0.001608	0.00146	0.000148	64	463	0	0	11	0	5	1	1	1	0	0	0	12	7	0	Normal	7	0
891	1.53539	tcp	114	-	1	FIN	3	28	42	2198	34406	44.9397	31	29	11046.1	175002	5	15	56.8515	37.4225	4486.92	2969.87	255	1024520534	1166324201	255	0.001935	0.001065	0.00087	79	819	0	0	5	0	11	5	1	1	0	0	0	6	9	0	Normal	7	0
892	2.28565	tcp	114	-	1	FIN	3	16	18	1540	1644	14.4379	31	29	5054.14	5435.65	4	4	152.354	134.423	10217.3	303.909	255	2956555660	1013872786	255	0.000942	0.000457	0.000485	96	91	0	0	10	0	15	8	1	6	0	0	0	8	16	0	Normal	7	0
893	4.74935	tcp	114	-	1	FIN	3	22	24	1920	4312	9.47498	31	29	3087.58	6961.8	6	6	226.143	206.467	12183.7	11644.9	255	2379966719	234869924	255	0.000737	0.000602	0.000135	87	180	0	0	4	0	5	1	1	1	0	0	0	2	8	0	Normal	7	0
894	2.36333	tcp	114	-	1	FIN	3	30	42	2302	34406	30.0423	31	29	7535.13	113694	5	15	81.4826	56.5029	5472.84	5244.8	255	3291527861	1095232046	255	0.16005	0.103213	0.056837	77	819	0	0	10	0	15	8	1	6	0	0	0	8	16	0	Normal	7	0
895	0.143857	tcp	114	ssh	12	FIN	3	62	58	5928	8010	827.21	31	29	324378	437768	14	17	2.39762	2.55755	229.358	241.062	255	547096284	547348732	255	0.000644	0.00051	0.000134	96	138	0	0	1	0	5	1	1	1	0	0	0	5	1	0	Normal	7	0
896	2.33899	tcp	114	-	1	FIN	3	16	18	1540	1644	14.1086	31	29	4938.88	5311.69	4	4	155.9	137.343	10500.7	307.958	255	2956556548	3162627531	255	0.004299	0.004166	0.000133	96	91	0	0	10	0	15	8	1	6	0	0	0	8	16	0	Normal	7	0
897	1.9829	tcp	114	-	1	FIN	3	16	18	1540	1644	16.6423	31	29	5825.8	6265.56	4	4	132.173	111.924	8362.79	204.898	255	541941707	3223237064	255	0.08102	0.080197	0.000823	96	91	0	0	10	0	8	8	1	2	0	0	0	8	8	0	Normal	7	0
898	19.8879	tcp	114	-	1	FIN	3	16	18	1272	2572	1.6593	31	29	479.889	977.477	4	4	1325.84	1242.95	101747	2857.24	255	3817386191	3817717543	255	0.000793	0.000645	0.000148	80	143	0	0	19	0	13	1	1	2	0	0	0	5	11	0	Normal	7	0
899	1.42124	tcp	114	-	1	FIN	3	16	18	1540	1644	23.2192	31	29	8128.11	8741.66	4	4	94.6729	83.5734	6468.28	153.08	255	2652362268	1133851576	255	0.001031	0.000487	0.000544	96	91	0	0	10	0	15	8	1	6	0	0	0	8	16	0	Normal	7	0
900	23.4857	tcp	114	ssh	12	FIN	3	62	58	5928	8010	5.06691	31	29	1986.91	2681.46	14	17	391.428	412.016	88415.3	90606.7	255	3111515284	962271691	255	0.000769	0.000626	0.000143	96	138	0	0	1	0	9	1	1	1	0	0	0	6	1	0	Normal	7	0
901	37.767	tcp	114	http	6	FIN	3	14	18	1684	10168	0.820822	31	29	331.294	2034.37	3	5	2905.06	2360.4	318705	287290	255	1549427515	1550665219	255	0.000731	0.000572	0.000159	120	565	1	3924	2	0	5	2	1	1	0	0	1	12	2	0	Normal	7	0
902	0.611112	tcp	114	ftp-data	5	FIN	3	8	12	424	8824	31.0909	31	29	4856.72	105892	1	4	87.1429	61.3336	5038.76	2904.33	255	3594103342	3783633830	255	0.059941	0.059108	0.000833	53	735	0	0	3	0	8	1	1	7	0	0	0	17	2	0	Normal	7	0
903	0.68416	udp	120	-	1	CON	1	4	4	520	304	10.2315	31	29	4560.34	2666.04	0	0	141.997	158.674	200.804	224.391	0	0	0	0	0	0	0	130	76	0	0	16	0	9	1	1	9	0	0	0	16	12	0	Normal	7	0
904	3.79334	tcp	114	-	1	FIN	3	64	66	3806	51808	34.007	31	29	7902.28	107608	7	26	60.2067	58.294	5332.61	5250.36	255	414579232	416985927	255	0.004398	0.004216	0.000182	59	785	0	0	19	0	3	1	1	2	0	0	0	5	3	0	Normal	7	0
905	1.31851	tcp	114	-	1	FIN	3	16	18	1540	1644	25.0282	31	29	8761.38	9422.73	4	4	94.1525	77.5255	6055.57	149.769	255	2114466625	3621027667	255	0.078999	0.078105	0.000894	96	91	0	0	14	0	8	13	1	7	0	0	0	17	6	0	Normal	7	0
906	1.17412	tcp	114	-	1	FIN	3	16	18	1540	1644	28.1061	31	29	9838.83	10581.5	4	4	78.2025	67.7045	5601.48	154.752	255	737036447	3681026732	255	0.024014	0.023138	0.000876	96	91	0	0	8	0	8	6	1	1	0	0	0	6	6	0	Normal	7	0
907	5.19529	tcp	114	-	1	FIN	3	40	42	2558	23162	15.5911	31	29	3841.94	34817.7	7	14	136.709	126.701	0	9250.8	255	4084034340	1782001056	255	0.000669	0.000554	0.000115	64	551	0	0	19	0	5	1	1	1	0	0	0	5	7	0	Normal	7	0
908	1.2166	tcp	114	-	1	FIN	3	16	18	1540	1644	27.1247	31	29	9495.28	10212	4	4	81.0862	74.59	5833.1	185.423	255	3266486069	1342445366	255	0.024008	0.023162	0.000846	96	91	0	0	15	0	15	14	1	6	0	0	0	14	16	0	Normal	7	0
909	1.03768	tcp	114	-	1	FIN	3	16	18	1540	1644	31.8016	31	29	11132.5	11972.8	4	4	69.1561	64.6591	4846.65	160.121	255	3291526923	1331042964	255	0.004008	0.003137	0.000871	96	91	0	0	10	0	15	8	1	6	0	0	0	8	16	0	Normal	7	0
910	5.27524	tcp	114	-	1	FIN	3	64	66	3806	51808	24.4539	31	29	5682.4	77378.9	7	26	83.7288	81.1458	6444.54	6348.6	255	4231645183	4231996320	255	0.000892	0.000751	0.000141	59	785	0	0	16	0	4	1	1	3	0	0	0	12	1	0	Normal	7	0
911	1.15292	tcp	114	-	1	FIN	3	16	18	1540	1644	28.623	31	29	10019.8	10776.1	4	4	82.3286	67.1611	5502.12	144.578	255	469437034	3492647817	255	0.012023	0.011177	0.000846	96	91	0	0	16	0	9	15	1	9	0	0	0	16	12	0	Normal	7	0
912	0.273914	tcp	114	ftp-data	5	FIN	3	14	6	8928	320	69.3648	31	29	242149	7798.07	4	1	24.9013	51.5174	1679.7	102.728	255	1444523536	40955410	255	0.02092	0.01611	0.00481	638	53	0	0	3	0	8	1	1	7	0	0	0	17	2	0	Normal	7	0
913	0.491843	tcp	114	smtp	10	FIN	3	52	42	37230	3380	189.085	31	29	593929	53675.7	18	8	9.63582	11.9834	781.097	25.2463	255	247099775	248085959	255	0.000635	0.000519	0.000116	716	80	0	0	1	0	4	1	1	2	0	0	0	5	1	0	Normal	7	0
914	2.13392	tcp	114	-	1	FIN	3	16	18	1540	1644	15.4645	31	29	5413.52	5822.16	4	4	152.4	119.396	9540.11	241.299	255	1789424554	1094646585	255	0.161006	0.104179	0.056827	96	91	0	0	6	0	4	5	1	2	0	0	0	5	7	0	Normal	7	0
915	2.30001	tcp	114	-	1	FIN	3	28	42	2198	34406	29.9999	31	29	7373.9	116824	5	15	88.4489	53.971	5693.09	4692.84	255	2101938913	1001633803	255	0.088977	0.087182	0.001795	79	819	0	0	6	0	5	5	1	3	0	0	0	5	7	0	Normal	7	0
916	1.46524	tcp	114	-	1	FIN	3	28	30	4656	3080	38.9014	31	29	24514.7	16259.4	7	7	54.2566	50.5066	3569.77	96.5025	255	354583985	1826382452	255	0.000696	0.000549	0.000147	166	103	0	0	3	0	5	1	1	3	0	0	0	5	8	0	Normal	7	0
917	1.5336	tcp	114	-	1	FIN	3	16	18	1540	1644	21.518	31	29	7532.6	8101.2	4	4	102.219	83.4981	6832.28	176.515	255	3934807505	3468629805	255	0.114983	0.114124	0.000859	96	91	0	0	6	0	4	5	1	2	0	0	0	5	7	0	Normal	7	0
918	1.42323	tcp	114	-	1	FIN	3	16	18	1540	1644	23.1867	31	29	8116.75	8729.44	4	4	94.8587	87.7612	6841.56	159.979	255	2101942370	3279056256	255	0.025791	0.01905	0.006741	96	91	0	0	6	0	5	5	1	3	0	0	0	5	7	0	Normal	7	0
919	0.017619	tcp	114	-	1	FIN	3	16	18	1540	1644	1872.98	31	29	655656	705148	4	4	1.15353	1.07281	87.9689	2.02777	255	2816682476	2819124298	255	0.000559	0.000448	0.000111	96	91	0	0	11	0	8	6	1	6	0	0	0	12	21	0	Normal	7	0
920	1.5371	tcp	114	-	1	FIN	3	16	18	1540	1644	21.469	31	29	7515.46	8082.76	4	4	108.574	86.5879	5992.51	177.819	255	4264044575	1255447861	255	0.111065	0.065102	0.045963	96	91	0	0	14	0	8	13	1	7	0	0	0	17	6	0	Normal	7	0
921	1.53111	tcp	114	-	1	FIN	3	16	18	1540	1644	21.553	31	29	7544.85	8114.37	4	4	109.286	98.8688	6838.87	181.682	255	2114465671	1321446812	255	0.048995	0.048077	0.000918	96	91	0	0	14	0	8	13	1	7	0	0	0	17	6	0	Normal	7	0
922	0.022555	tcp	114	-	1	FIN	3	16	18	1540	1644	1463.09	31	29	512170	550831	4	4	1.48213	1.29906	95.368	2.61002	255	2816684357	2821170719	255	0.000587	0.000468	0.000119	96	91	0	0	11	0	8	6	1	6	0	0	0	12	21	0	Normal	7	0
923	1.54993	tcp	114	-	1	FIN	3	16	18	1540	1644	21.2913	31	29	7453.25	8015.86	4	4	110.686	91.138	8660.78	198.05	255	244522876	3378616172	255	0.000709	0.000578	0.000131	96	91	0	0	14	0	3	13	1	2	0	0	0	17	4	0	Normal	7	0
924	2.05438	tcp	114	-	1	FIN	3	28	42	2198	34406	33.5867	31	29	8255.51	130791	5	15	76.0744	50.0793	4970.75	3620.31	255	3354102162	984242478	255	0.001995	0.001131	0.000864	79	819	0	0	8	0	3	6	1	1	0	0	0	6	4	0	Normal	7	0
925	0.02257	tcp	114	-	1	FIN	3	16	18	1540	1644	1462.12	31	29	511830	550465	4	4	1.4842	1.30106	92.4921	2.71817	255	2816687044	2818603722	255	0.000557	0.000446	0.000111	96	91	0	0	11	0	8	6	1	6	0	0	0	12	21	0	Normal	7	0
926	1.64005	tcp	114	-	1	FIN	3	16	18	1540	1644	20.1214	31	29	7043.7	7575.39	4	4	117.119	96.4474	8194.18	175.079	255	626974864	991282194	255	0.00058	0.000437	0.000143	96	91	0	0	15	0	8	14	1	2	0	0	0	14	8	0	Normal	7	0
927	1.43037	tcp	114	-	1	FIN	3	16	18	1540	1644	23.071	31	29	8076.26	8685.9	4	4	95.3351	84.0708	6514	188.393	255	1609425985	1119234352	255	0.00195	0.001161	0.000789	96	91	0	0	15	0	11	14	1	3	0	0	0	14	9	0	Normal	7	0
928	1.62698	tcp	114	http	6	FIN	3	14	18	1684	10168	19.0536	31	29	7690.3	47223.5	3	5	125.118	95.6779	9549.46	8362.21	255	1974583035	4143042241	255	0.000579	0.000458	0.000121	120	565	1	3924	2	0	5	2	1	6	0	0	1	4	2	0	Normal	7	0
929	1.37904	tcp	114	-	1	FIN	3	16	18	1540	1644	23.9296	31	29	8376.82	9009.15	4	4	91.9101	79.3058	6219.75	157.66	255	926976487	3279049701	255	0.036648	0.030843	0.005805	96	91	0	0	15	0	5	14	1	3	0	0	0	14	7	0	Normal	7	0
930	1.96389	tcp	114	-	1	FIN	3	16	18	1540	1644	16.8034	31	29	5882.22	6326.23	4	4	127.721	122.714	8153.72	208.871	255	2424875866	3137193770	255	0.000581	0.000462	0.000119	96	91	0	0	4	0	8	4	1	2	0	0	0	4	10	0	Normal	7	0
931	0.652969	tcp	114	-	1	FIN	3	38	40	2438	18508	117.923	31	29	29085.6	221095	7	13	17.6389	17.1698	1135.51	1121.77	255	3519969978	2320769712	255	0.00063	0.000513	0.000117	64	463	0	0	11	0	4	1	1	3	0	0	0	4	10	0	Normal	7	0
932	2.0812	tcp	114	-	1	FIN	3	16	18	1540	1644	15.8562	31	29	5550.64	5969.63	4	4	138.723	122.369	9788.24	223.805	255	4127329214	3141363885	255	0.001038	0.000924	0.000114	96	91	0	0	5	0	8	5	1	4	0	0	0	6	8	0	Normal	7	0
933	2.49284	tcp	114	-	1	FIN	3	40	42	2558	23162	32.4931	31	29	8006.94	72563.1	7	14	63.8875	60.7892	4238.84	4131.25	255	3546614204	1309586790	255	0.000594	0.000475	0.000119	64	551	0	0	16	0	13	1	1	8	0	0	0	12	11	0	Normal	7	0
934	1.98762	tcp	114	-	1	FIN	3	16	18	1540	1644	16.6028	31	29	5811.98	6250.69	4	4	132.487	124.156	7719.83	223.961	255	541942752	1146500075	255	0.001248	0.001117	0.000131	96	91	0	0	10	0	8	8	1	2	0	0	0	8	8	0	Normal	7	0
935	2.03602	tcp	114	-	1	FIN	3	28	42	2198	34406	33.8896	31	29	8329.97	131971	5	15	81.4277	50.8713	6485.37	4318.7	255	2857390771	3096899129	255	0.001995	0.001167	0.000828	79	819	0	0	16	0	9	15	1	9	0	0	0	16	12	0	Normal	7	0
936	1.46016	tcp	114	-	1	FIN	3	16	18	1540	1644	22.6003	31	29	7911.46	8508.66	4	4	112.215	91.1863	7156.05	163.23	255	2857394199	1119245104	255	0.001984	0.001178	0.000806	96	91	0	0	16	0	9	15	1	9	0	0	0	16	12	0	Normal	7	0
937	1.98167	tcp	114	-	1	FIN	3	16	18	1540	1644	16.6527	31	29	5829.44	6269.47	4	4	132.082	116.54	9132.58	240.123	255	4181588533	1107511307	255	0.000601	0.000482	0.000119	96	91	0	0	16	0	9	15	1	5	0	0	0	16	8	0	Normal	7	0
938	0.022551	tcp	114	-	1	FIN	3	16	18	1540	1644	1463.35	31	29	512261	550929	4	4	1.483	1.29941	93.8288	2.75814	255	667105387	672697079	255	0.000572	0.000458	0.000114	96	91	0	0	11	0	8	6	1	6	0	0	0	12	21	0	Normal	7	0
939	0	arp	7	-	1	INT	4	1	0	46	0	0	0	0	0	0	0	0	60000.6	0	0	0	0	0	0	0	0	0	0	46	0	0	0	1	2	1	1	1	1	0	0	0	1	1	1	Normal	7	0
940	0	arp	7	-	1	INT	4	1	0	46	0	0	0	0	0	0	0	0	60000.5	0	0	0	0	0	0	0	0	0	0	46	0	0	0	1	2	1	1	1	1	0	0	0	1	1	1	Normal	7	0
941	0.001032	udp	120	dns	3	CON	1	2	2	132	164	2906.98	31	29	511628	635659	0	0	0.009	0.007	0	0	0	0	0	0	0	0	0	66	82	0	0	1	0	5	1	1	2	0	0	0	12	1	0	Normal	7	0
942	2.75412	tcp	114	-	1	FIN	3	30	42	2302	34406	25.7795	31	29	6465.94	97561.4	5	15	98.3505	66.7116	6036.97	5953.92	255	4121586253	1010637705	255	0.01973	0.018943	0.000787	77	819	0	0	14	0	2	1	1	4	0	0	0	2	10	0	Normal	7	0
943	3.27675	tcp	114	-	1	FIN	3	16	18	1540	1644	10.0709	31	29	3525.44	3791.56	4	4	234.03	204.77	21848.1	499.769	255	1741939800	3296732377	255	0.000645	0.000435	0.00021	96	91	0	0	8	0	2	2	1	2	0	0	0	2	10	0	Normal	7	0
944	0.057113	tcp	114	-	1	FIN	3	30	42	2302	34406	1243.15	31	29	311803	4704638	5	15	1.95803	1.38105	127.561	98.9055	255	3056682948	3059976163	255	0.000622	0.000486	0.000136	77	819	0	0	16	0	13	6	1	8	0	0	0	12	11	0	Normal	7	0
945	2.70872	tcp	114	-	1	FIN	3	30	42	2302	34406	26.2116	31	29	6574.31	99196.5	5	15	96.728	67.6886	6642.16	6373.99	255	2509908241	3095757206	255	0.002007	0.001177	0.00083	77	819	0	0	15	0	3	1	1	6	0	0	0	1	16	0	Normal	7	0
946	0.025258	tcp	114	-	1	FIN	3	16	18	1540	1644	1306.52	31	29	457360	491884	4	4	1.66313	1.45829	118.431	2.45755	255	907106391	912919936	255	0.000584	0.000464	0.00012	96	91	0	0	16	0	13	6	1	8	0	0	0	12	11	0	Normal	7	0
947	3.4708	tcp	114	-	1	FIN	3	28	42	2198	34406	19.8801	31	29	4886.48	77416.1	5	15	138.82	86.7435	11671.8	7967.83	255	746971484	3098417623	255	0.002872	0.001064	0.001808	79	819	0	0	9	0	3	5	1	2	0	0	0	5	12	0	Normal	7	0
948	3.12715	tcp	114	-	1	FIN	3	16	18	1540	1644	10.5528	31	29	3694.1	3972.95	4	4	208.428	178.234	14675.6	335.012	255	746972322	1010050002	255	0.098999	0.097165	0.001834	96	91	0	0	9	0	3	5	1	2	0	0	0	5	12	0	Normal	7	0
949	0.236106	udp	120	-	1	CON	1	4	4	528	304	29.6477	31	29	13417.7	7725.34	0	0	21.3293	59.6733	30.1593	84.3774	0	0	0	0	0	0	0	132	76	0	0	16	0	3	1	1	2	0	0	0	12	6	0	Normal	7	0
950	3.02274	tcp	114	-	1	FIN	3	16	18	1540	1644	10.9172	31	29	3821.7	4110.18	4	4	201.492	188.89	13191.3	360.843	255	3637392699	3312420762	255	0.000711	0.000503	0.000208	96	91	0	0	10	0	3	2	1	2	0	0	0	2	7	0	Normal	7	0
951	3.03317	tcp	114	-	1	FIN	3	16	18	1540	1644	10.8797	31	29	3808.55	4096.04	4	4	202.187	189.545	13313.1	370	255	1492007107	1163400845	255	0.000581	0.000454	0.000127	96	91	0	0	10	0	3	2	1	2	0	0	0	2	7	0	Normal	7	0
952	1.65523	tcp	114	-	1	FIN	3	16	18	1540	1644	19.9368	31	29	6979.1	7505.91	4	4	110.325	92.1811	8078.43	198.818	255	3366616798	3893435577	255	0.117908	0.088147	0.029761	96	91	0	0	8	0	3	2	1	1	0	0	0	2	7	0	Normal	7	0
953	1.49809	tcp	114	-	1	FIN	3	16	18	1540	1644	22.028	31	29	7711.14	8293.21	4	4	99.8471	83.5239	6747.37	165.064	255	1697036082	4044032622	255	0.079032	0.078181	0.000851	96	91	0	0	9	0	3	5	1	2	0	0	0	5	7	0	Normal	7	0
954	0.025886	tcp	114	-	1	FIN	3	16	18	1540	1644	1274.82	31	29	446264	479951	4	4	1.70367	1.49577	114.294	2.78687	255	3056684992	3061017155	255	0.000729	0.000455	0.000274	96	91	0	0	16	0	13	6	1	8	0	0	0	12	11	0	Normal	7	0
955	2.14034	tcp	114	-	1	FIN	3	16	18	1540	1644	15.4181	31	29	5397.27	5804.69	4	4	142.667	125.364	8535.31	281.605	255	3012362789	3981629411	255	0.009288	0.009145	0.000143	96	91	0	0	9	0	1	5	1	1	0	0	0	5	4	0	Normal	7	0
956	0.001034	udp	120	dns	3	CON	1	2	2	132	164	2901.35	31	29	510638	634429	0	0	0.009	0.002	0	0	0	0	0	0	0	0	0	66	82	0	0	1	0	3	1	1	3	0	0	0	3	1	0	Normal	7	0
957	7.0741	tcp	114	-	1	FIN	3	64	66	3806	51808	18.2355	31	29	4237.43	57702.3	7	26	112.282	108.824	8753.92	8614.22	255	1182063656	1182338060	255	0.000644	0.00053	0.000114	59	785	0	0	2	0	5	1	1	1	0	0	0	1	8	0	Normal	7	0
958	0.065226	tcp	114	http	6	FIN	3	8	10	1052	824	260.632	31	29	112961	91006.6	2	2	9.26529	7.19222	734.251	19.8757	255	2894940269	2909572612	255	0.000608	0.000491	0.000117	132	82	1	83	1	0	1	1	1	1	0	0	1	3	1	0	Normal	7	0
959	0.197303	tcp	114	ftp	4	FIN	3	52	54	2934	3742	532.176	31	29	116694	148928	11	15	3.93952	4.01759	405.16	10.5112	255	2959131952	2959939405	255	0.000559	0.000439	0.00012	56	69	0	0	2	0	1	1	1	1	1	1	0	2	1	0	Normal	7	0
960	0.223365	tcp	114	ftp-data	5	FIN	3	14	6	8928	320	85.0626	31	29	296949	9562.82	4	1	17.1819	44.553	1568.02	66.762	255	427104476	2877802928	255	0.000601	0.000463	0.000138	638	53	0	0	2	0	13	1	1	3	0	0	0	5	2	0	Normal	7	0
961	0.000938	udp	120	dns	3	CON	1	2	2	132	164	3198.29	31	29	562900	699360	0	0	0.001	0.004	0	0	0	0	0	0	0	0	0	66	82	0	0	1	0	3	1	1	2	0	0	0	2	1	0	Normal	7	0
962	0.051301	tcp	114	http	6	FIN	3	8	10	1052	824	331.378	31	29	143623	115709	2	2	7.27643	5.64244	584.757	14.553	255	689549392	694013825	255	0.000673	0.000514	0.000159	132	82	1	83	1	0	3	1	1	2	0	0	1	2	1	0	Normal	7	0
963	0.025846	tcp	114	-	1	FIN	3	16	18	1540	1644	1276.79	31	29	446955	480693	4	4	1.70347	1.49282	111.895	2.84067	255	907103069	3060487998	255	0.0006	0.000465	0.000135	96	91	0	0	16	0	13	6	1	8	0	0	0	12	11	0	Normal	7	0
964	2.67828	tcp	114	-	1	FIN	3	16	18	1540	1644	12.3213	31	29	4313.21	4638.79	4	4	178.531	153.968	12459.9	425.118	255	2832361848	1409651426	255	0.210655	0.06082	0.149835	96	91	0	0	6	0	3	1	1	1	0	0	0	3	12	0	Normal	7	0
965	1.75286	tcp	114	-	1	FIN	3	16	18	1540	1644	18.8263	31	29	6590.35	7087.83	4	4	116.837	109.525	7374.84	221.511	255	3842426935	1851494362	255	0.00059	0.000455	0.000135	96	91	0	0	9	0	3	5	1	2	0	0	0	5	7	0	Normal	7	0
966	5.47527	tcp	114	-	1	FIN	3	22	24	1920	4312	8.21877	31	29	2678.22	6038.79	6	6	260.711	248.853	0	18626.5	255	1842064297	3991877769	255	0.000617	0.000496	0.000121	87	180	0	0	11	0	5	1	1	1	0	0	0	12	8	0	Normal	7	0
967	0.000899	udp	120	dns	3	CON	1	2	2	146	178	3337.04	31	29	649611	791991	0	0	0.001	0.004	0	0	0	0	0	0	0	0	0	73	89	0	0	1	0	10	1	1	1	0	0	0	12	1	0	Normal	7	0
968	12.9604	tcp	114	-	1	FIN	3	122	126	7816	15132	19.0581	31	29	4785.05	9266.4	30	32	111.723	103.679	27556.1	26475	255	1779485579	3925918853	255	0.000674	0.000534	0.00014	64	120	0	0	7	0	8	1	1	4	0	0	0	12	5	0	Normal	7	0
969	15.1077	tcp	114	-	1	FIN	3	66	66	3910	51808	8.67105	31	29	2039.22	27018.7	7	26	236.054	232.417	20137	588.021	255	557032235	557349131	255	0.000754	0.000605	0.000149	59	785	0	0	11	0	3	1	1	1	0	0	0	4	6	0	Normal	7	0
970	2.96299	tcp	114	-	1	FIN	3	16	18	1540	1644	11.1374	31	29	3898.76	4193.06	4	4	197.51	170.861	14706.2	425.288	255	686972716	1327449131	255	0.23097	0.229206	0.001764	96	91	0	0	6	0	18	6	1	4	0	0	0	8	17	0	Normal	7	0
971	1.27628	udp	120	-	1	CON	1	4	4	568	312	5.48469	31	29	2670.26	1466.76	0	0	402.002	403.649	568.506	570.842	0	0	0	0	0	0	0	142	78	0	0	7	0	8	1	1	3	0	0	0	5	21	0	Normal	7	0
972	2.24008	tcp	114	-	1	FIN	3	16	18	1540	1644	14.7316	31	29	5156.97	5546.24	4	4	159.983	130.854	9650.62	264.48	255	3509080049	1227853431	255	0.015706	0.015555	0.000151	96	91	0	0	7	0	6	5	1	2	0	0	0	12	6	0	Normal	7	0
973	3.27019	tcp	114	-	1	FIN	3	16	18	1540	1644	10.0912	31	29	3532.52	3799.17	4	4	233.481	192.326	22002.5	496.596	255	3891519644	1150762283	255	0.000779	0.000637	0.000142	96	91	0	0	11	0	7	10	1	1	0	0	0	12	6	0	Normal	7	0
974	0.843379	tcp	114	ftp	4	FIN	3	52	54	2934	3740	124.499	31	29	27299.7	34821.8	11	15	16.5307	15.9027	1395.17	52.7036	255	427101356	2577657944	255	0.00066	0.000534	0.000126	56	69	0	0	1	0	13	1	1	3	1	1	0	5	1	0	Normal	7	0
975	2.8672	tcp	114	-	1	FIN	3	30	42	2302	34406	24.7629	31	29	6210.94	93713.8	5	15	98.8238	71.6499	6275.27	6551.09	255	3266487154	3231421417	255	0.002006	0.001196	0.00081	77	819	0	0	12	0	9	12	1	5	0	0	0	12	9	0	Normal	7	0
976	2.70107	tcp	114	-	1	FIN	3	16	18	1540	1644	12.2174	31	29	4276.82	4599.66	4	4	192.906	158.57	12994.5	299.311	255	1624523643	1220048073	255	0.007006	0.005378	0.001628	96	91	0	0	12	0	10	12	1	6	0	0	0	12	9	0	Normal	7	0
977	0.000991	udp	120	dns	3	CON	1	2	2	146	178	3027.25	31	29	589304	718466	0	0	0.01	0.005	0	0	0	0	0	0	0	0	0	73	89	0	0	2	0	4	1	1	2	0	0	0	4	3	0	Normal	7	0
978	2.95072	tcp	114	-	1	FIN	3	30	42	2302	34406	24.0619	31	29	6035.13	91061	5	15	105.371	73.7546	6805.53	6168.6	255	2424874131	3135838986	255	0.000641	0.000535	0.000106	77	819	0	0	14	0	7	13	1	1	0	0	0	14	6	0	Normal	7	0
979	2.9437	tcp	114	-	1	FIN	3	16	18	1540	1644	11.2104	31	29	3924.31	4220.54	4	4	196.224	171.692	15551.3	362.936	255	2369071859	3176429177	255	0.027727	0.024928	0.002799	96	91	0	0	21	0	7	21	1	4	0	0	0	21	6	0	Normal	7	0
980	0.022582	tcp	114	-	1	FIN	3	16	18	1540	1644	1461.34	31	29	511558	550173	4	4	1.48573	1.29871	93.9828	2.87396	255	667104435	672139235	255	0.000632	0.000501	0.000131	96	91	0	0	11	0	8	6	1	6	0	0	0	12	21	0	Normal	7	0
981	2.61807	tcp	114	-	1	FIN	3	16	18	1540	1644	12.6047	31	29	4412.4	4745.47	4	4	186.97	160.993	11639.9	327.086	255	2329908132	3289231831	255	0.043003	0.042186	0.000817	96	91	0	0	21	0	12	21	1	9	0	0	0	21	11	0	Normal	7	0
982	2.41319	tcp	114	-	1	FIN	3	16	18	1540	1644	13.6748	31	29	4787.02	5148.36	4	4	160.857	141.54	10622.5	255.621	255	184524205	3441620583	255	0.007191	0.007012	0.000179	96	91	0	0	21	0	12	21	1	9	0	0	0	21	11	0	Normal	7	0
983	0.004836	tcp	114	http	6	FIN	3	8	10	1052	824	3515.3	31	29	1.52357e+06	1.22746e+06	2	2	0.641	0.477778	35.8154	0.947098	255	2816681269	668086204	255	0.000658	0.000532	0.000126	132	82	1	83	1	0	13	1	1	2	0	0	1	12	2	0	Normal	7	0
984	2.34886	tcp	114	-	1	FIN	3	16	18	1540	1644	14.0494	31	29	4918.13	5289.37	4	4	180.655	139.287	9766.06	285.764	255	1476921942	1391059931	255	0.314035	0.120259	0.193776	96	91	0	0	8	0	11	7	1	5	0	0	0	9	9	0	Normal	7	0
985	3.12101	tcp	114	-	1	FIN	3	16	18	1540	1644	10.5735	31	29	3701.37	3980.76	4	4	222.799	183.562	13271.8	370.811	255	1492007926	1163955365	255	0.000574	0.000456	0.000118	96	91	0	0	6	0	10	6	1	3	0	0	0	6	9	0	Normal	7	0
986	0.637723	tcp	114	-	1	FIN	3	40	42	2558	23162	127.014	31	29	31298.9	283647	7	14	16.33	15.9313	0	996.23	255	414582214	543376791	255	0.000594	0.000467	0.000127	64	551	0	0	19	0	5	1	1	1	0	0	0	5	8	0	Normal	7	0
987	9.15614	tcp	114	-	1	FIN	3	78	80	4550	72810	17.147	31	29	3924.8	62821.2	7	33	122.076	117.378	22662.4	22231.2	255	1551999301	3701897866	255	0.00077	0.000619	0.000151	58	910	0	0	8	0	12	1	1	1	0	0	0	9	11	0	Normal	7	0
988	0.00094	udp	120	dns	3	CON	1	2	2	132	164	3191.49	31	29	561702	697872	0	0	0.001	0.008	0	0	0	0	0	0	0	0	0	66	82	0	0	1	0	4	1	1	3	0	0	0	12	3	0	Normal	7	0
989	2.88958	tcp	114	-	1	FIN	3	30	42	2302	34406	24.5711	31	29	6162.84	92988	5	15	99.594	70.4642	6488.26	5249.58	255	532005481	3140972117	255	0.000652	0.00054	0.000112	77	819	0	0	6	0	9	6	1	1	0	0	0	8	9	0	Normal	7	0
990	2.70371	tcp	114	-	1	FIN	3	30	42	2302	34406	26.2602	31	29	6586.5	99380.4	5	15	93.2139	63.7043	6450.04	4776.41	255	889422165	3146431460	255	0.092663	0.091832	0.000831	77	819	0	0	11	0	9	10	1	1	0	0	0	12	9	0	Normal	7	0
991	42.7512	tcp	114	-	1	FIN	3	24	24	2024	4312	1.09938	31	29	363.031	773.405	6	6	1943.22	1858.72	229171	6840.16	255	3202294573	1057291210	255	0.000881	0.000701	0.00018	84	180	0	0	7	0	5	1	1	1	0	0	0	5	7	0	Normal	7	0
992	2.80604	tcp	114	-	1	FIN	3	16	18	1540	1644	11.7604	31	29	4116.84	4427.6	4	4	187.047	164.991	13168.5	274.237	255	1624521726	1078442625	255	0.002992	0.001182	0.00181	96	91	0	0	12	0	10	12	1	6	0	0	0	12	9	0	Normal	7	0
993	2.86494	tcp	114	-	1	FIN	3	16	18	1540	1644	11.5186	31	29	4032.19	4336.56	4	4	190.976	179.027	15748.3	369.259	255	17039941	3331478216	255	0.000637	0.000507	0.00013	96	91	0	0	12	0	9	12	1	5	0	0	0	12	9	0	Normal	7	0
994	3.08591	tcp	114	-	1	FIN	3	16	18	1540	1644	10.6938	31	29	3743.47	4026.04	4	4	205.706	179.224	14874.1	378.196	255	746973182	1040636661	255	0.039967	0.039094	0.000873	96	91	0	0	21	0	18	21	1	4	0	0	0	21	17	0	Normal	7	0
995	0.52261	tcp	114	-	1	FIN	3	38	40	2438	18508	147.337	31	29	36340.7	276244	7	13	14.1157	13.3854	928.901	904.618	255	1554582671	273804872	255	0.000715	0.000575	0.00014	64	463	0	0	5	0	5	1	1	1	0	0	0	4	7	0	Normal	7	0
996	2.73107	tcp	114	-	1	FIN	3	16	18	1540	1644	12.0832	31	29	4229.85	4549.13	4	4	182.042	182.027	15603.2	341.545	255	2369072810	3300377544	255	0.000886	0.000656	0.00023	96	91	0	0	21	0	7	21	1	4	0	0	0	21	6	0	Normal	7	0
997	2.92156	tcp	114	-	1	FIN	3	30	42	2302	34406	24.3021	31	29	6095.37	91970	5	15	100.733	71.2313	8024.08	7232.22	255	2329907288	1117163177	255	0.00195	0.001074	0.000876	77	819	0	0	21	0	12	21	1	9	0	0	0	21	11	0	Normal	7	0
998	0.223437	tcp	114	ftp-data	5	FIN	3	8	12	424	8824	85.0352	31	29	13283.4	289621	1	4	31.8711	20.265	2168.61	1725.55	255	2572490078	530289372	255	0.000641	0.000491	0.00015	53	735	0	0	2	0	13	1	1	3	0	0	0	5	2	0	Normal	7	0
999	3.08974	tcp	114	-	1	FIN	3	30	42	2302	34406	22.9793	31	29	5763.6	86964.1	5	15	110.336	79.1154	7425.87	6148.91	255	1981938945	981243871	255	0.005069	0.004229	0.00084	77	819	0	0	8	0	8	7	1	2	0	0	0	9	5	0	Normal	7	0
1000	0.061594	tcp	114	http	6	FIN	3	8	10	1052	824	276.001	31	29	119622	96373	2	2	8.74672	6.79122	601.343	16.6779	255	2779130553	2789574046	255	0.00095	0.000468	0.000482	132	82	1	83	1	0	2	1	1	1	0	0	1	8	1	0	Normal	7	0
1001	1.7379	tcp	114	-	1	FIN	3	38	40	2438	18508	44.3062	31	29	10928.1	83070.2	7	13	46.9622	44.5486	3731.93	3638.34	255	2226614473	1675495832	255	0.000649	0.000506	0.000143	64	463	0	0	11	0	4	1	1	1	0	0	0	12	10	0	Normal	7	0
1002	0.070694	tcp	114	ftp-data	5	FIN	3	6	8	320	1826	183.891	31	29	30214.7	180836	1	2	14.0654	10.0326	986.107	15.9397	255	2959133127	2971397277	255	0.00058	0.000461	0.000119	53	228	0	0	3	0	8	1	1	4	0	0	0	12	3	0	Normal	7	0
1003	1.42152	tcp	114	-	1	FIN	3	28	30	4656	3080	40.0981	31	29	25268.8	16759.6	7	7	52.6371	48.9998	3030.98	78.3839	255	642066628	2580803075	255	0.000649	0.000517	0.000132	166	103	0	0	11	0	2	1	1	2	0	0	0	8	7	0	Normal	7	0
1004	2.35769	tcp	114	-	1	FIN	3	16	18	1540	1644	13.9968	31	29	4899.71	5269.57	4	4	157.156	131.26	13407.8	300.795	255	2832357433	3754834235	255	0.139001	0.126276	0.012725	96	91	0	0	6	0	18	6	1	4	0	0	0	8	17	0	Normal	7	0
1005	2.26011	tcp	114	-	1	FIN	3	16	18	1540	1644	14.601	31	29	5111.24	5497.07	4	4	150.626	132.114	8989.59	317.059	255	2882425838	1331045527	255	0.015039	0.014175	0.000864	96	91	0	0	11	0	6	10	1	3	0	0	0	12	6	0	Normal	7	0
1006	1.36987	tcp	114	-	1	FIN	3	40	42	2558	23162	59.1296	31	29	14570.7	132047	7	14	35.1171	33.3979	2312.39	2255.15	255	3359839661	836146202	255	0.000679	0.000554	0.000125	64	551	0	0	5	0	6	1	1	1	0	0	0	5	8	0	Normal	7	0
1007	2.65101	tcp	114	-	1	FIN	3	16	18	1540	1644	12.4481	31	29	4357.58	4686.51	4	4	189.321	155.698	11550.2	277.456	255	4102294118	1179248217	255	0.004932	0.004143	0.000789	96	91	0	0	14	0	18	13	2	7	0	0	0	14	17	0	Normal	7	0
1008	2.17178	tcp	114	-	1	FIN	3	16	18	1540	1644	15.1949	31	29	5319.14	5720.66	4	4	144.764	144.753	10628.1	337.718	255	737041262	3662090590	255	0.000597	0.000477	0.00012	96	91	0	0	11	0	6	10	1	3	0	0	0	12	6	0	Normal	7	0
1009	1.7619	tcp	114	-	1	FIN	3	78	80	4550	72810	89.1083	31	29	20396.2	326466	7	33	22.8778	22.295	1333.52	1316.8	255	607096610	607370769	255	0.000734	0.000593	0.000141	58	910	0	0	11	0	4	1	1	2	0	0	0	1	8	0	Normal	7	0
1010	1.74099	tcp	114	-	1	FIN	3	16	18	1540	1644	18.9548	31	29	6635.31	7136.18	4	4	116.022	108.781	7001.73	202.077	255	3842426074	1850918707	255	0.000614	0.000494	0.00012	96	91	0	0	21	0	16	21	1	3	0	0	0	21	16	0	Normal	7	0
1011	0.000962	udp	120	dns	3	CON	1	2	2	132	164	3118.5	31	29	548857	681913	0	0	0.001	0.001	0	0	0	0	0	0	0	0	0	66	82	0	0	1	0	7	1	1	1	0	0	0	8	1	0	Normal	7	0
1012	0.036061	tcp	114	ftp-data	5	FIN	3	14	6	8928	320	526.885	31	29	1.83933e+06	59233	4	1	3.00508	7.017	219.817	13.3343	255	2959134837	890726400	255	0.001171	0.000453	0.000718	638	53	0	0	3	0	8	1	1	4	0	0	0	12	3	0	Normal	7	0
1013	0.001036	udp	120	dns	3	CON	1	2	2	146	178	2895.75	31	29	563707	687259	0	0	0	0.002	0	0	0	0	0	0	0	0	0	73	89	0	0	1	0	11	1	1	2	0	0	0	4	1	0	Normal	7	0
1014	0.180874	tcp	114	ssh	12	FIN	3	110	114	9608	12298	1232.9	31	29	421111	539204	26	31	1.70343	1.61015	138.591	134.63	255	3172483341	3172766105	255	0.000659	0.000536	0.000123	87	108	0	0	1	0	3	1	1	1	0	0	0	2	1	0	Normal	7	0
1015	2.65698	tcp	114	-	1	FIN	3	26	42	2094	34406	25.2166	31	29	6064.03	101128	5	15	120.754	63.0214	6597.02	4791.54	255	1119487752	1029239428	255	0.137921	0.136119	0.001802	81	819	0	0	7	0	16	5	1	2	0	0	0	12	16	0	Normal	7	0
1016	2.36375	tcp	114	-	1	FIN	3	16	18	1540	1644	13.9608	31	29	4887.14	5256.05	4	4	157.561	131.327	9679.89	258.585	255	1217037903	3535823708	255	0.325022	0.13119	0.193832	96	91	0	0	11	0	16	10	1	5	0	0	0	12	16	0	Normal	7	0
1017	2.92894	tcp	114	-	1	FIN	3	16	18	1540	1644	11.2669	31	29	3944.08	4241.8	4	4	195.241	170.986	15424.5	346.296	255	17040753	1199066230	255	0.023171	0.022169	0.001002	96	91	0	0	12	0	9	12	1	5	0	0	0	12	9	0	Normal	7	0
1018	2.95735	tcp	114	-	1	FIN	3	30	42	2302	34406	24.0079	31	29	6021.6	90856.9	5	15	105.608	72.1187	7211.21	5516	255	626973895	990643791	255	0.000757	0.000483	0.000274	77	819	0	0	12	0	8	12	1	1	0	0	0	12	5	0	Normal	7	0
1019	0.742108	udp	120	-	1	CON	1	4	4	528	304	9.43259	31	29	4268.92	2457.86	0	0	113.673	209.325	160.745	296.019	0	0	0	0	0	0	0	132	76	0	0	16	0	5	1	1	2	0	0	0	7	3	0	Normal	7	0
1020	2.77871	tcp	114	-	1	FIN	3	16	18	1540	1644	11.876	31	29	4157.32	4471.13	4	4	185.224	173.488	13228.9	296.736	255	1106973132	3386449247	255	0.003734	0.00291	0.000824	96	91	0	0	14	0	16	13	1	4	0	0	0	14	16	0	Normal	7	0
1021	2.61018	tcp	114	-	1	FIN	3	30	42	2302	34406	27.2012	31	29	6822.52	102942	5	15	89.9946	62.1954	6715.03	5635.85	255	424521443	3220219866	255	0.072045	0.060164	0.011881	77	819	0	0	21	0	11	21	1	1	0	0	0	21	9	0	Normal	7	0
1022	0.003891	tcp	114	http	6	FIN	3	8	10	1052	824	4369.06	31	29	1.8936e+06	1.52557e+06	2	2	0.508	0.373778	32.665	0.656389	255	1207100371	1208139594	255	0.000646	0.000523	0.000123	132	82	1	83	2	0	3	2	1	2	0	0	1	18	2	0	Normal	7	0
1023	2.76663	tcp	114	-	1	FIN	3	16	18	1540	1644	11.9279	31	29	4175.47	4490.66	4	4	197.595	168.669	15956.1	287.905	255	2369073767	3341429263	255	0.069723	0.067926	0.001797	96	91	0	0	21	0	7	21	1	4	0	0	0	21	6	0	Normal	7	0
1024	2.91088	tcp	114	-	1	FIN	3	30	42	2302	34406	24.3913	31	29	6117.74	92307.6	5	15	100.364	70.6287	7498.41	7333.1	255	3626499305	1149839641	255	0.015956	0.015096	0.00086	77	819	0	0	8	0	11	7	1	5	0	0	0	9	9	0	Normal	7	0
1025	0.018969	tcp	114	-	1	FIN	3	16	18	1540	1644	1739.68	31	29	608994	654963	4	4	1.2436	1.08512	76.1937	2.01952	255	3712491465	1572040726	255	0.000641	0.000518	0.000123	96	91	0	0	19	0	14	12	1	13	0	0	0	18	21	0	Normal	7	0
1026	3.0219	tcp	114	-	1	FIN	3	16	18	1540	1644	10.9203	31	29	3822.75	4111.31	4	4	215.828	177.721	12981.9	341.736	255	3637391827	1162134075	255	0.000974	0.000646	0.000328	96	91	0	0	6	0	10	6	1	3	0	0	0	6	9	0	Normal	7	0
1027	0.00088	udp	120	dns	3	CON	1	2	2	130	162	3409.09	31	29	590909	736364	0	0	0.005	0.004	0	0	0	0	0	0	0	0	0	65	81	0	0	1	0	12	1	1	2	0	0	0	12	1	0	Normal	7	0
1028	0.023514	tcp	114	-	1	FIN	3	16	18	1540	1644	1403.42	31	29	491282	528366	4	4	1.54487	1.35612	97.4071	2.76159	255	3532492127	1392139691	255	0.000571	0.000457	0.000114	96	91	0	0	11	0	6	5	1	6	0	0	0	8	8	0	Normal	7	0
1029	2.70593	tcp	114	-	1	FIN	3	16	18	1540	1644	12.1954	31	29	4269.14	4591.39	4	4	180.37	169.051	13596.4	429.999	255	2832360136	1351701976	255	0.001936	0.001111	0.000825	96	91	0	0	6	0	18	6	1	4	0	0	0	8	17	0	Normal	7	0
1030	0.086185	udp	120	-	1	CON	1	4	4	528	304	81.2206	31	29	36758.1	21163.8	0	0	23.9983	24.3483	33.9331	34.4267	0	0	0	0	0	0	0	132	76	0	0	16	0	7	1	1	2	0	0	0	7	10	0	Normal	7	0
1031	2.24304	tcp	114	-	1	FIN	3	16	18	1540	1644	14.7122	31	29	5150.16	5538.92	4	4	149.509	128.637	10252.5	310.742	255	2882426806	1391058561	255	0.250003	0.056209	0.193794	96	91	0	0	11	0	6	10	1	3	0	0	0	12	6	0	Normal	7	0
1032	0.049045	tcp	114	-	1	FIN	3	30	42	2302	34406	1447.65	31	29	363095	5.47856e+06	5	15	1.7405	1.18471	97.7998	76.976	255	3712489042	3720016361	255	0.000578	0.000469	0.000109	77	819	0	0	19	0	14	12	1	13	0	0	0	18	21	0	Normal	7	0
1033	2.06332	tcp	114	-	1	FIN	3	16	18	1540	1644	15.9936	31	29	5598.75	6021.37	4	4	137.529	126.076	9572.79	191.998	255	3366620617	3727818620	255	0.046282	0.046092	0.00019	96	91	0	0	11	0	16	10	1	5	0	0	0	12	16	0	Normal	7	0
1034	2.07274	tcp	114	-	1	FIN	3	16	18	1540	1644	15.9209	31	29	5573.29	5993.99	4	4	138.155	121.182	7875.09	267.136	255	3012361961	3954026861	255	0.175678	0.133831	0.041847	96	91	0	0	21	0	12	21	1	9	0	0	0	21	11	0	Normal	7	0
1035	0.052339	tcp	114	-	1	FIN	3	30	42	2302	34406	1356.54	31	29	340243	5.13376e+06	5	15	1.79266	1.26505	96.4323	79.7893	255	1207102381	1210528385	255	0.000591	0.000468	0.000123	77	819	0	0	19	0	14	12	1	13	0	0	0	18	21	0	Normal	7	0
1036	2.72739	tcp	114	-	1	FIN	3	16	18	1540	1644	12.0995	31	29	4235.55	4555.27	4	4	181.805	160.407	12668.4	300.433	255	3774105414	3371795570	255	0.000598	0.000477	0.000121	96	91	0	0	12	0	10	12	1	6	0	0	0	12	9	0	Normal	7	0
1037	3.52696	tcp	114	-	1	FIN	3	30	42	2302	34406	20.1307	31	29	5049.11	76183.5	5	15	121.608	83.9681	9416.76	7349.09	255	1624520742	1001650237	255	0.085973	0.084263	0.00171	77	819	0	0	12	0	10	12	1	6	0	0	0	12	9	0	Normal	7	0
1038	0.01883	tcp	114	-	1	FIN	3	16	18	1540	1644	1752.52	31	29	613489	659798	4	4	1.2338	1.08065	92.7774	2.03356	255	3532488292	3542760684	255	0.000576	0.000454	0.000122	96	91	0	0	11	0	6	5	1	6	0	0	0	8	8	0	Normal	7	0
1039	2.90318	tcp	114	-	1	FIN	3	16	18	1540	1644	11.3668	31	29	3979.08	4279.44	4	4	193.491	191.856	12787	323.476	255	1624522638	1095246135	255	0.082091	0.025338	0.056753	96	91	0	0	12	0	10	12	1	6	0	0	0	12	9	0	Normal	7	0
1040	2.97406	tcp	114	-	1	FIN	3	30	42	2302	34406	23.8731	31	29	5987.78	90346.6	5	15	114.368	71.8991	8585.67	6474.64	255	4102292416	3315631768	255	0.02701	0.026196	0.000814	77	819	0	0	14	0	18	13	1	7	0	0	0	14	17	0	Normal	7	0
1041	3.40814	tcp	114	-	1	FIN	3	40	42	2558	23162	23.7666	31	29	5856.57	53075.3	7	14	87.38	83.1122	0	4811.57	255	64525216	1667008739	255	0.000689	0.000533	0.000156	64	551	0	0	11	0	2	1	1	2	0	0	0	8	7	0	Normal	7	0
1042	2.93031	tcp	114	-	1	FIN	3	30	42	2302	34406	24.2295	31	29	6077.18	91695.5	5	15	101.034	77.0884	6814.09	6119.32	255	999488284	946307038	255	0.001618	0.000948	0.00067	77	819	0	0	14	0	2	13	1	1	0	0	0	14	1	0	Normal	7	0
1043	3.08765	tcp	114	-	1	FIN	3	16	18	1540	1644	10.6877	31	29	3741.35	4023.77	4	4	205.822	192.948	13713.8	365.525	255	746974994	3188464768	255	0.000596	0.000484	0.000112	96	91	0	0	21	0	18	21	1	4	0	0	0	21	17	0	Normal	7	0
1044	0.850684	tcp	114	-	1	FIN	3	40	42	2558	23162	95.2175	31	29	23463.5	212638	7	14	21.8049	21.2542	1466.18	1438.6	255	1182067059	1131820843	255	0.000636	0.000514	0.000122	64	551	0	0	2	0	3	1	1	1	0	0	0	1	3	0	Normal	7	0
1045	2.58558	tcp	114	-	1	FIN	3	16	18	1540	1644	12.7631	31	29	4467.86	4805.12	4	4	172.351	161.566	10952.7	327.461	255	184522511	3290281011	255	0.000657	0.000521	0.000136	96	91	0	0	21	0	12	21	1	9	0	0	0	21	11	0	Normal	7	0
1046	2.74426	tcp	114	-	1	FIN	3	30	42	2302	34406	25.8722	31	29	6489.19	97912.1	5	15	97.9971	65.4924	6448.19	5435.2	255	506972290	983041424	255	0.05988	0.059067	0.000813	77	819	0	0	6	0	9	6	1	2	0	0	0	6	9	0	Normal	7	0
1047	1.63746	tcp	114	-	1	FIN	3	28	30	4656	3080	34.81	31	29	21936.4	14549.3	7	7	60.6351	56.4468	4196.88	115.101	255	4184165215	664595741	255	0.000637	0.000501	0.000136	166	103	0	0	7	0	14	1	1	3	0	0	0	4	21	0	Normal	7	0
1048	2.90162	tcp	114	-	1	FIN	3	30	42	2302	34406	24.4691	31	29	6137.27	92602.1	5	15	100.011	70.165	6855.52	5582.15	255	2016914412	3175231235	255	0.026477	0.024853	0.001624	77	819	0	0	3	0	11	3	1	2	0	0	0	4	9	0	Normal	7	0
1049	2.85591	tcp	114	-	1	FIN	3	30	42	2302	34406	24.8607	31	29	6235.5	94084.3	5	15	101.985	71.0178	6746.69	6240.01	255	3124037712	3315634961	255	0.016001	0.015194	0.000807	77	819	0	0	3	0	18	3	1	2	0	0	0	4	17	0	Normal	7	0
1050	1.01383	tcp	114	-	1	FIN	3	64	66	3806	51808	127.24	31	29	29567	402623	7	26	16.3473	15.59	939.515	916.719	255	3112482912	967322637	255	0.000605	0.000479	0.000126	59	785	0	0	16	0	4	1	1	1	0	0	0	7	8	0	Normal	7	0
1051	23.8352	tcp	114	-	1	FIN	3	78	80	4550	72810	6.58688	31	29	1507.68	24132.3	7	33	313.617	301.704	75993.9	74801.9	255	3407319788	1262264496	255	0.000751	0.000626	0.000125	58	910	0	0	14	0	6	1	1	1	0	0	0	14	6	0	Normal	7	0
1052	0.609523	tcp	114	http	6	FIN	3	8	10	1052	824	27.8907	31	29	12088.1	9738.76	2	2	86.957	67.6723	6186.15	160.532	255	209550053	276720509	255	0.001432	0.000469	0.000963	132	82	1	83	1	0	18	1	1	1	0	0	1	9	1	0	Normal	7	0
1053	0.899093	tcp	114	-	1	FIN	3	42	42	2662	23162	92.3153	31	29	23125.5	201189	7	14	21.9187	21.9174	0	38.7377	255	367099714	1145568489	255	0.000596	0.000476	0.00012	63	551	0	0	5	0	3	1	1	2	0	0	0	5	6	0	Normal	7	0
1054	2.67987	tcp	114	-	1	FIN	3	16	18	1540	1644	12.314	31	29	4310.66	4636.04	4	4	178.634	157.159	13343.8	444.843	255	686974451	3522625418	255	0.009007	0.008165	0.000842	96	91	0	0	6	0	18	6	1	4	0	0	0	8	17	0	Normal	7	0
1055	2.36938	tcp	114	-	1	FIN	3	16	18	1540	1644	13.9277	31	29	4875.55	5243.57	4	4	182.23	148.015	386.744	255.448	255	1106970453	1375089103	255	0.001308	0.00114	0.000168	96	91	0	0	14	0	16	13	1	4	0	0	0	14	16	0	Normal	7	0
1056	0.021614	tcp	114	-	1	FIN	3	16	18	1540	1644	1526.79	31	29	534468	574813	4	4	1.42013	1.24288	82.6253	2.55087	255	1207103287	3356429790	255	0.0006	0.000483	0.000117	96	91	0	0	19	0	14	12	1	13	0	0	0	18	21	0	Normal	7	0
1057	1.65485	tcp	114	-	1	FIN	3	16	18	1540	1644	19.9413	31	29	6980.67	7507.61	4	4	110.301	97.2132	6530.64	199.519	255	3842425245	1848844321	255	0.003989	0.002224	0.001765	96	91	0	0	21	0	16	21	1	3	0	0	0	21	16	0	Normal	7	0
1058	1.65147	tcp	114	-	1	FIN	3	16	18	1540	1644	19.9821	31	29	6994.96	7522.98	4	4	110.049	109.994	7904.82	237.148	255	3012358262	1837462180	255	0.002369	0.001563	0.000806	96	91	0	0	21	0	12	21	1	9	0	0	0	21	11	0	Normal	7	0
1059	2.1728	tcp	114	-	1	FIN	3	16	18	1540	1644	15.1878	31	29	5316.63	5717.96	4	4	144.818	124.98	9194.62	266.474	255	866973697	1638839731	255	0.048989	0.048142	0.000847	96	91	0	0	21	0	12	21	1	9	0	0	0	21	11	0	Normal	7	0
1060	0.024027	tcp	114	-	1	FIN	3	16	18	1540	1644	1373.45	31	29	480792	517085	4	4	1.5764	1.38671	89.2307	2.19193	255	1567105711	1572568066	255	0.000562	0.000448	0.000114	96	91	0	0	19	0	14	12	1	13	0	0	0	18	21	0	Normal	7	0
1061	2.05043	tcp	114	-	1	FIN	3	16	18	1540	1644	16.0942	31	29	5633.93	6059.21	4	4	136.675	120.587	8244.14	239.445	255	974460698	1374166687	255	0.000579	0.00046	0.000119	96	91	0	0	3	0	18	3	1	2	0	0	0	4	17	0	Normal	7	0
1062	0.018946	tcp	114	-	1	FIN	3	16	18	1540	1644	1741.79	31	29	609733	655758	4	4	1.2428	1.08818	75.9561	2.11352	255	1567104113	1571497123	255	0.000577	0.000444	0.000133	96	91	0	0	19	0	14	12	1	13	0	0	0	18	21	0	Normal	7	0
1063	2.84038	tcp	114	-	1	FIN	3	30	42	2302	34406	24.9967	31	29	6269.59	94598.6	5	15	97.9319	69.2496	7033.34	6600.3	255	1789422010	950411017	255	0.002984	0.001143	0.001841	77	819	0	0	6	0	16	6	1	1	0	0	0	8	16	0	Normal	7	0
1064	3.24113	tcp	114	-	1	FIN	3	30	42	2302	34406	21.9059	31	29	5494.38	82901.9	5	15	111.752	79.0395	7357.05	7419.38	255	244520270	1088406400	255	0.000753	0.000512	0.000241	77	819	0	0	7	0	12	5	1	2	0	0	0	12	11	0	Normal	7	0
1065	1.92991	tcp	114	-	1	FIN	3	78	80	4550	72810	81.351	31	29	18620.6	298045	7	33	25.3895	24.4212	1646.4	1615.47	255	7096947	7398976	255	0.000788	0.000627	0.000161	58	910	0	0	19	0	7	1	1	2	0	0	0	18	10	0	Normal	7	0
1066	2.80869	tcp	114	-	1	FIN	3	30	42	2302	34406	25.2787	31	29	6340.32	95665.9	5	15	96.8407	68.484	7139.43	6197.84	255	1359495251	3180471866	255	0.001026	0.000847	0.000179	77	819	0	0	7	0	6	5	1	2	0	0	0	12	6	0	Normal	7	0
1067	2.9126	tcp	114	-	1	FIN	3	30	42	2302	34406	24.3769	31	29	6114.13	92253	5	15	100.268	72.7999	7962.96	6402.57	255	1217036951	1311815535	255	0.00076	0.000598	0.000162	77	819	0	0	11	0	16	10	1	5	0	0	0	12	16	0	Normal	7	0
1068	30.5176	tcp	114	-	1	FIN	3	22	24	1920	4312	1.47456	31	29	480.509	1083.44	6	6	1453.2	1326.83	145766	139291	255	2536547111	2536874122	255	0.00076	0.000621	0.000139	87	180	0	0	7	0	7	2	1	2	0	0	0	4	10	0	Normal	7	0
1069	2.85143	tcp	114	-	1	FIN	3	16	18	1540	1644	11.5731	31	29	4051.3	4357.11	4	4	190.073	175.983	16278.8	389.039	255	17038177	1172661103	255	0.036504	0.035699	0.000805	96	91	0	0	12	0	9	12	1	5	0	0	0	12	9	0	Normal	7	0
1070	2.46146	tcp	114	-	1	FIN	3	16	18	1540	1644	13.4067	31	29	4693.16	5047.42	4	4	164.073	151.513	11213.3	265.164	255	4102291505	3382821377	255	0.038106	0.037235	0.000871	96	91	0	0	14	0	18	13	1	7	0	0	0	14	17	0	Normal	7	0
1071	6.08845	tcp	114	-	1	FIN	3	22	24	1920	4312	7.39105	31	29	2408.5	5430.61	6	6	289.909	264.695	18275.8	17445.1	255	1782063626	1782265902	255	0.000589	0.000458	0.000131	87	180	0	0	7	0	3	2	1	1	0	0	0	4	11	0	Normal	7	0
1072	2.65697	tcp	114	-	1	FIN	3	16	18	1540	1644	12.4202	31	29	4347.81	4676.01	4	4	177.109	165.484	11258	292.423	255	1956906740	1172673380	255	0.010025	0.009221	0.000804	96	91	0	0	14	0	18	13	1	7	0	0	0	14	17	0	Normal	7	0
1073	2.68515	tcp	114	-	1	FIN	3	16	18	1540	1644	12.2898	31	29	4302.17	4626.92	4	4	178.956	178.978	11172.8	318.572	255	1956909438	3356648607	255	0.00059	0.000472	0.000118	96	91	0	0	14	0	18	13	1	7	0	0	0	14	17	0	Normal	7	0
1074	2.69336	tcp	114	-	1	FIN	3	16	18	1540	1644	12.2524	31	29	4289.07	4612.83	4	4	179.532	155.658	11373.2	291.313	255	4102294938	1208662659	255	0.048951	0.047171	0.00178	96	91	0	0	14	0	18	13	1	7	0	0	0	14	17	0	Normal	7	0
1075	2.67535	tcp	114	-	1	FIN	3	16	18	1540	1644	12.3348	31	29	4317.94	4643.88	4	4	191.069	167.137	13743.1	277.246	255	3252358759	3387891560	255	0.001977	0.001156	0.000821	96	91	0	0	14	0	16	13	1	4	0	0	0	14	16	0	Normal	7	0
1076	2.2849	tcp	114	-	1	FIN	3	16	18	1540	1644	14.4427	31	29	5055.81	5437.44	4	4	152.306	142.714	9442.02	273.938	255	184519875	1292682476	255	0.222294	0.001467	0.220827	96	91	0	0	21	0	12	21	1	9	0	0	0	21	11	0	Normal	7	0
1077	0.790384	udp	120	-	1	CON	1	4	4	568	312	8.85646	31	29	4311.83	2368.47	0	0	221.016	100.354	312.555	141.916	0	0	0	0	0	0	0	142	78	0	0	16	0	7	3	1	2	0	0	0	7	10	0	Normal	7	0
1078	2.47936	tcp	114	-	1	FIN	3	16	18	1540	1644	13.3099	31	29	4659.27	5010.97	4	4	165.268	145.8	10093.2	336.729	255	1476919346	1150916236	255	0.00091	0.000759	0.000151	96	91	0	0	8	0	11	7	1	5	0	0	0	9	9	0	Normal	7	0
1079	2.50045	tcp	114	-	1	FIN	3	16	18	1540	1644	13.1976	31	29	4619.96	4968.7	4	4	166.673	156.249	11027.2	359.615	255	3626501025	3297027919	255	0.001378	0.000474	0.000904	96	91	0	0	8	0	11	7	1	5	0	0	0	9	9	0	Normal	7	0
1080	2.76192	tcp	114	-	1	FIN	3	30	42	2302	34406	25.7068	31	29	6447.7	97286.1	5	15	95.2279	69.0243	5898.68	5052.12	255	4109069073	946434429	255	0.002615	0.000945	0.00167	77	819	0	0	8	0	8	7	1	2	0	0	0	9	5	0	Normal	7	0
1081	2.31786	tcp	114	-	1	FIN	3	40	42	2558	23162	34.9461	31	29	8611.4	78041.1	7	14	60.9878	56.52	3498.71	3365.71	255	1706976381	2187660985	255	0.000657	0.000536	0.000121	64	551	0	0	11	0	7	1	1	3	0	0	0	8	10	0	Normal	7	0
1082	2.98501	tcp	114	-	1	FIN	3	16	18	1540	1644	11.0552	31	29	3870	4162.12	4	4	198.979	172.168	14019.3	324.643	255	1492003500	1199044736	255	0.059042	0.058151	0.000891	96	91	0	0	6	0	10	6	1	3	0	0	0	6	9	0	Normal	7	0
1083	2.4933	tcp	114	-	1	FIN	3	30	42	2302	34406	28.4763	31	29	7142.33	107767	5	15	85.965	58.6629	5692.77	5348.12	255	3103794932	1196653660	255	0.089001	0.088115	0.000886	77	819	0	0	7	0	16	5	1	2	0	0	0	12	16	0	Normal	7	0
1084	2.85925	tcp	114	-	1	FIN	3	16	18	1540	1644	11.5415	31	29	4040.22	4345.19	4	4	204.209	177.885	16980.7	392.602	255	17039021	1184635984	255	0.013902	0.013096	0.000806	96	91	0	0	12	0	9	12	1	5	0	0	0	12	9	0	Normal	7	0
1085	1.68233	udp	120	-	1	CON	1	4	4	568	312	4.16091	31	29	2025.77	1112.75	0	0	543.343	421.318	768.395	595.826	0	0	0	0	0	0	0	142	78	0	0	16	0	3	3	1	2	0	0	0	7	6	0	Normal	7	0
1086	2.90977	tcp	114	-	1	FIN	3	16	18	1540	1644	11.3411	31	29	3970.07	4269.75	4	4	223.799	190.081	16631.6	346.796	255	746970565	3228022182	255	0.108347	0.058565	0.049782	96	91	0	0	21	0	18	21	1	4	0	0	0	21	17	0	Normal	7	0
1087	3.06839	tcp	114	-	1	FIN	3	16	18	1540	1644	10.7548	31	29	3764.84	4049.03	4	4	204.537	180.428	14936.1	372.304	255	2896554987	3191711442	255	0.001278	0.00111	0.000168	96	91	0	0	21	0	18	21	1	4	0	0	0	21	17	0	Normal	7	0
1088	0.00109	udp	120	dns	3	CON	1	2	2	132	164	2752.29	31	29	484404	601835	0	0	0.005	0.007	0	0	0	0	0	0	0	0	0	66	82	0	0	2	0	7	2	1	2	0	0	0	18	1	0	Normal	7	0
1089	14.2246	tcp	114	-	1	FIN	3	28	28	4656	2976	3.86654	31	29	2525.2	1614.11	7	7	526.824	526.816	67330.4	2068.37	255	2909075646	2908134033	255	0.000695	0.000565	0.00013	166	106	0	0	7	0	11	1	1	2	0	0	0	12	9	0	Normal	7	0
1090	0.72211	tcp	114	-	1	FIN	3	38	40	2438	18508	106.632	31	29	26300.7	199925	7	13	19.4411	18.4826	0	1081.78	255	7100017	1165353941	255	0.001399	0.001285	0.000114	64	463	0	0	19	0	3	1	1	1	0	0	0	18	6	0	Normal	7	0
1091	1.97127	tcp	114	-	1	FIN	3	16	18	1540	1644	16.7405	31	29	5860.19	6302.55	4	4	131.395	121.95	9282.82	211.344	255	1217040747	1650849120	255	0.020888	0.02007	0.000818	96	91	0	0	11	0	16	10	1	5	0	0	0	12	16	0	Normal	7	0
1092	0.023518	tcp	114	-	1	FIN	3	16	18	1540	1644	1403.18	31	29	491198	528276	4	4	1.54673	1.35682	93.7115	2.61737	255	3532493045	3542241123	255	0.00057	0.000448	0.000122	96	91	0	0	11	0	6	5	1	6	0	0	0	8	8	0	Normal	7	0
1093	26.1792	tcp	114	-	1	FIN	3	66	68	3910	51912	5.08037	31	29	1176.81	15630.4	7	26	409.045	396.644	90364.1	2787.12	255	2271519216	2271864539	255	0.000794	0.000658	0.000136	59	763	0	0	1	0	16	1	1	1	0	0	0	1	16	0	Normal	7	0
1094	4.63058	tcp	114	ssh	12	FIN	3	62	58	5928	8010	25.6987	31	29	10077.4	13600	14	17	75.9112	85.7389	7167.97	7609.98	255	137032520	2282709946	255	0.000709	0.000555	0.000154	96	138	0	0	1	0	11	1	1	2	0	0	0	12	1	0	Normal	7	0
1095	40.2942	tcp	114	-	1	FIN	3	66	66	3910	51808	3.25109	31	29	764.577	10130.3	7	26	639.585	619.901	104643	3208.97	255	2858998131	709749084	255	0.000764	0.000611	0.000153	59	785	0	0	3	0	4	1	1	3	0	0	0	2	8	0	Normal	7	0
1096	0.032222	tcp	114	ftp-data	5	FIN	3	8	12	424	8824	589.659	31	29	92111	2.00832e+06	1	4	4.55471	3.1704	370.013	238.944	255	2959134012	870039193	255	0.000642	0.000515	0.000127	53	735	0	0	3	0	8	1	1	4	0	0	0	12	3	0	Normal	7	0
1097	25.8751	tcp	114	-	1	FIN	3	16	18	1272	2572	1.27536	31	29	368.85	751.303	4	4	1724.98	1617.15	197817	5840.79	255	61933328	62266513	255	0.000795	0.000648	0.000147	80	143	0	0	11	0	11	1	1	1	0	0	0	12	9	0	Normal	7	0
1098	21.3964	tcp	114	-	1	FIN	3	64	66	3806	51808	6.02905	31	29	1400.98	19077.6	7	26	339.62	329.166	48531.4	47793.2	255	3341580529	1192315177	255	0.000758	0.00061	0.000148	59	785	0	0	16	0	3	1	1	8	0	0	0	7	11	0	Normal	7	0
1099	2.47222	tcp	114	-	1	FIN	3	16	18	1540	1644	13.3483	31	29	4672.73	5025.45	4	4	164.791	144.424	11927.3	289.965	255	3774100565	3378026780	255	0.017188	0.017012	0.000176	96	91	0	0	12	0	10	12	1	6	0	0	0	12	9	0	Normal	7	0
1100	2.65101	tcp	114	-	1	FIN	3	16	18	1540	1644	12.4481	31	29	4357.58	4686.51	4	4	189.321	155.698	11550.2	277.456	255	4102294118	1179248217	255	0.004932	0.004143	0.000789	96	91	0	0	14	0	18	13	2	7	0	0	0	14	17	0	Normal	7	0
1101	1.83599	tcp	114	-	1	FIN	3	40	42	2558	23162	44.1179	31	29	10871.5	98523.4	7	14	47.0685	44.7676	0	2786.46	255	421937203	540279371	255	0.000637	0.000515	0.000122	64	551	0	0	7	0	4	1	1	1	0	0	0	4	8	0	Normal	7	0
1102	2.85247	tcp	114	-	1	FIN	3	16	18	1540	1644	11.5689	31	29	4049.82	4355.52	4	4	190.139	167.762	13076.5	353.727	255	219490026	1015822479	255	0.000656	0.000515	0.000141	96	91	0	0	21	0	7	21	1	4	0	0	0	21	6	0	Normal	7	0
1103	2.62188	tcp	114	-	1	FIN	3	16	18	1540	1644	12.5864	31	29	4405.99	4738.58	4	4	174.771	156.482	10732.2	280.784	255	2329909829	3366032108	255	0.118986	0.11817	0.000816	96	91	0	0	21	0	12	21	1	9	0	0	0	21	11	0	Normal	7	0
1104	0.022305	tcp	114	-	1	FIN	3	16	18	1540	1644	1479.49	31	29	517911	557005	4	4	1.46633	1.28418	91.0666	2.50151	255	3352492213	3362200743	255	0.00058	0.00047	0.00011	96	91	0	0	19	0	14	12	1	13	0	0	0	18	21	0	Normal	7	0
1105	2.57663	tcp	114	-	1	FIN	3	16	18	1540	1644	12.8074	31	29	4483.38	4821.81	4	4	171.748	154.366	10824.2	342.661	255	1476921103	1216455351	255	0.107582	0.106771	0.000811	96	91	0	0	8	0	11	7	1	5	0	0	0	9	9	0	Normal	7	0
1106	2.87541	tcp	114	-	1	FIN	3	30	42	2302	34406	24.6922	31	29	6193.21	93446.3	5	15	99.1395	70.2792	7444.4	6499.02	255	806972311	987857147	255	0.073162	0.064239	0.008923	77	819	0	0	6	0	9	6	1	2	0	0	0	6	9	0	Normal	7	0
1107	0.00101	udp	120	dns	3	CON	1	2	2	132	164	2970.3	31	29	522772	649505	0	0	0.008	0.008	0	0	0	0	0	0	0	0	0	66	82	0	0	2	0	5	2	1	1	0	0	0	18	1	0	Normal	7	0
1108	2.89219	tcp	114	-	1	FIN	3	30	42	2302	34406	24.5488	31	29	6157.26	92903.9	5	15	99.7201	72.2872	6672.81	5744.57	255	541938857	3172855590	255	0.000817	0.000705	0.000112	77	819	0	0	6	0	8	6	1	1	0	0	0	6	5	0	Normal	7	0
1109	0.014147	tcp	114	-	1	FIN	3	16	18	1540	1644	2332.65	31	29	816569	878207	4	4	0.922267	0.804706	61.6728	1.41345	255	1567101652	1573097438	255	0.000569	0.000461	0.000108	96	91	0	0	19	0	14	12	1	13	0	0	0	18	21	0	Normal	7	0
1110	2.11885	tcp	114	-	1	FIN	3	16	18	1540	1644	15.5745	31	29	5452	5863.55	4	4	141.235	131.045	9544.86	231.012	255	1217038803	3673819693	255	0.027975	0.02214	0.005835	96	91	0	0	11	0	16	10	1	5	0	0	0	12	16	0	Normal	7	0
1111	0.018967	tcp	114	-	1	FIN	3	16	18	1540	1644	1739.86	31	29	609058	655032	4	4	1.23367	1.08747	75.5186	2.18352	255	1567103349	3716346844	255	0.000593	0.000477	0.000116	96	91	0	0	19	0	14	12	1	13	0	0	0	18	21	0	Normal	7	0
1112	2.72897	tcp	114	-	1	FIN	3	16	18	1540	1644	12.0925	31	29	4233.1	4552.63	4	4	181.909	169.179	12142.2	286.062	255	3252360455	3484819098	255	0.023956	0.022099	0.001857	96	91	0	0	14	0	16	13	1	4	0	0	0	14	16	0	Normal	7	0
1113	1.5336	tcp	114	-	1	FIN	3	16	18	1540	1644	21.5181	31	29	7532.62	8101.22	4	4	109.52	90.1784	6590.98	184.935	255	3842424337	1847298682	255	0.000678	0.000555	0.000123	96	91	0	0	21	0	16	21	1	3	0	0	0	21	16	0	Normal	7	0
1114	0.003834	tcp	114	http	6	FIN	3	8	10	1052	824	4434.01	31	29	1.92175e+06	1.54825e+06	2	2	0.498429	0.367111	31.6817	0.664426	255	3712486924	1568089896	255	0.000653	0.000526	0.000127	132	82	1	83	2	0	14	2	1	13	0	0	1	18	1	0	Normal	7	0
1115	2.05706	tcp	114	-	1	FIN	3	16	18	1540	1644	16.0423	31	29	5615.78	6039.69	4	4	137.106	120.975	8515.1	270.586	255	3012361099	3869067128	255	0.000975	0.000488	0.000487	96	91	0	0	20	0	1	1	1	1	0	0	0	3	3	0	Normal	7	0
1116	1.87514	udp	120	-	1	CON	1	4	4	568	304	3.73305	31	29	1817.46	972.726	0	0	589.67	593.607	833.917	839.483	0	0	0	0	0	0	0	142	76	0	0	12	0	2	1	1	1	0	0	0	1	8	0	Normal	7	0
1117	0.015454	tcp	114	-	1	FIN	3	16	18	1540	1644	2135.37	31	29	747509	803934	4	4	1.00887	0.820412	64.3271	1.51161	255	3352488045	3363281803	255	0.001674	0.001502	0.000172	96	91	0	0	19	0	14	12	1	13	0	0	0	18	21	0	Normal	7	0
1118	31.5186	tcp	114	-	1	FIN	3	64	66	3806	51808	4.09282	31	29	951.058	12950.8	7	26	500.284	500.283	114035	114063	255	958395366	958780811	255	0.000886	0.000724	0.000162	59	785	0	0	5	0	1	1	1	2	0	0	0	2	6	0	Normal	7	0
1119	25.0043	tcp	114	-	1	FIN	3	64	66	3806	51808	5.15912	31	29	1198.83	16324.9	7	26	396.888	390.682	86966.6	86942	255	781940328	782287711	255	0.000776	0.00064	0.000136	59	785	0	0	20	0	1	1	1	5	0	0	0	3	19	0	Normal	7	0
1120	0.001001	udp	120	dns	3	CON	1	2	2	146	178	2997	31	29	583417	711289	0	0	0.006	0.002	0	0	0	0	0	0	0	0	0	73	89	0	0	2	0	4	2	1	1	0	0	0	9	1	0	Normal	7	0
1121	26.4306	tcp	114	-	1	FIN	3	24	24	4448	2768	1.77824	31	29	1290.32	803.008	7	7	1149.14	1149.13	155767	4791.96	255	3879003094	1788283944	255	0.00079	0.000617	0.000173	185	115	0	0	17	0	1	1	1	7	0	0	0	1	11	0	Normal	7	0
1122	12.671	tcp	114	-	1	FIN	3	78	80	4550	72810	12.3905	31	29	2836.08	45395	7	33	166.72	160.384	34338.5	34120.8	255	1719482744	3869393521	255	0.00075	0.000606	0.000144	58	910	0	0	20	0	2	1	1	1	0	0	0	3	8	0	Normal	7	0
1123	21.8608	tcp	114	-	1	FIN	3	64	68	3806	51912	5.99245	31	29	1371.22	18718	7	26	358.369	326.272	75570.6	72149.9	255	2639836097	494777920	255	0.000725	0.000597	0.000128	59	763	0	0	5	0	1	1	1	3	0	0	0	2	14	0	Normal	7	0
1124	23.3595	tcp	114	ssh	12	FIN	3	62	58	5928	8010	5.09428	31	29	1997.64	2695.94	14	17	382.943	417.119	79445.5	82780.9	255	314453311	314842321	255	0.000871	0.00073	0.000141	96	138	0	0	1	0	7	1	1	2	0	0	0	3	1	0	Normal	7	0
1125	3.59585	tcp	114	-	1	FIN	3	16	18	1540	1644	9.17724	31	29	3212.59	3455.09	4	4	239.7	211.458	18290.6	455.421	255	661944113	1332485449	255	0.001244	0.001068	0.000176	96	91	0	0	9	0	16	8	1	3	0	0	0	10	14	0	Normal	7	0
1126	1.05681	tcp	114	http	6	FIN	3	14	18	1684	10168	29.3336	31	29	11839.4	72701.8	3	5	81.2672	61.8142	8774.02	7682.74	255	847100092	2996692014	255	0.006108	0.005966	0.000142	120	565	1	3924	1	0	3	1	1	1	0	0	1	5	2	0	Normal	7	0
1127	3.54811	tcp	114	-	1	FIN	3	16	18	1540	1644	9.30073	31	29	3255.82	3501.58	4	4	236.487	211.684	19127.2	591.783	255	1381944124	1640041102	255	0.163016	0.161162	0.001854	96	91	0	0	20	0	16	17	1	6	0	0	0	18	14	0	Normal	7	0
1128	3.02325	tcp	114	-	1	FIN	3	16	18	1540	1644	10.9154	31	29	3821.06	4109.49	4	4	201.528	176.336	12867.5	335.305	255	2689905813	1391072056	255	0.219279	0.025523	0.193756	96	91	0	0	17	0	21	15	1	6	0	0	0	17	19	0	Normal	7	0
1129	0.844853	tcp	114	-	1	FIN	3	42	42	2662	23162	98.2419	31	29	24610.2	214106	7	14	20.5984	20.5935	0	35.3616	255	2212485830	3015561512	255	0.000641	0.000516	0.000125	63	551	0	0	4	0	7	1	1	1	0	0	0	2	10	0	Normal	7	0
1130	3.0009	tcp	114	-	1	FIN	3	16	18	1540	1644	10.9967	31	29	3849.52	4140.1	4	4	200.036	184.92	17455.7	345.646	255	1804519548	3627017701	255	0.042958	0.042161	0.000797	96	91	0	0	17	0	5	15	1	4	0	0	0	17	4	0	Normal	7	0
1131	0.57885	tcp	114	-	1	FIN	3	16	18	1540	1644	57.0096	31	29	19956.8	21463.2	4	4	38.5692	35.7977	2540.82	67.6323	255	2779133947	698557157	255	0.006965	0.006086	0.000879	96	91	0	0	12	0	15	10	1	5	0	0	0	12	15	0	Normal	7	0
1132	0.992376	udp	120	-	1	CON	1	4	4	568	312	7.05378	31	29	3434.18	1886.38	0	0	325.685	315.987	460.583	446.87	0	0	0	0	0	0	0	142	78	0	0	16	0	5	3	1	2	0	0	0	7	3	0	Normal	7	0
1133	0.707596	tcp	114	-	1	FIN	3	16	18	1540	1644	46.6368	31	29	16325.7	17558	4	4	47.1525	41.5571	3504.65	110.351	255	209552680	2793786542	255	0.001247	0.00112	0.000127	96	91	0	0	17	0	10	15	1	7	0	0	0	17	11	0	Normal	7	0
1134	0.010215	tcp	114	http	6	FIN	3	8	10	1052	824	1664.22	31	29	721292	581106	2	2	1.411	1.08244	96.77	1.87802	255	3674936232	1530456344	255	0.000591	0.00047	0.000121	132	82	1	83	1	0	3	1	1	1	0	0	1	17	1	0	Normal	7	0
1135	0.022315	tcp	114	-	1	FIN	3	16	18	1540	1644	1478.83	31	29	517679	556756	4	4	1.46333	1.28465	88.0515	2.47234	255	3352490528	3356935828	255	0.00059	0.000473	0.000117	96	91	0	0	19	0	14	12	1	13	0	0	0	18	21	0	Normal	7	0
1136	3.6804	tcp	114	-	1	FIN	3	16	18	1540	1644	8.9664	31	29	3138.79	3375.72	4	4	245.339	215.554	18217.9	401.576	255	3444872265	1238040386	255	0.016818	0.015982	0.000836	96	91	0	0	20	0	7	17	1	4	0	0	0	18	6	0	Normal	7	0
1137	3.96397	tcp	114	-	1	FIN	3	16	18	1540	1644	8.32498	31	29	2914.25	3134.23	4	4	264.245	247.661	17353.7	518.787	255	3444874013	3234710038	255	0.001522	0.0014	0.000122	96	91	0	0	20	0	7	17	1	4	0	0	0	18	6	0	Normal	7	0
1138	0.022311	tcp	114	-	1	FIN	3	16	18	1540	1644	1479.09	31	29	517772	556855	4	4	1.46713	1.28412	90.4769	2.49366	255	3352491410	1212093681	255	0.000582	0.000477	0.000105	96	91	0	0	19	0	14	12	1	13	0	0	0	18	21	0	Normal	7	0
1139	3.6346	tcp	114	-	1	FIN	3	16	18	1540	1644	9.0794	31	29	3178.34	3418.26	4	4	242.285	223.479	18922.1	380.676	255	3954103047	3414028952	255	0.099725	0.058937	0.040788	96	91	0	0	17	0	5	15	1	4	0	0	0	17	4	0	Normal	7	0
1140	1.64027	tcp	114	-	1	FIN	3	40	42	2558	23162	49.3821	31	29	12168.7	110279	7	14	42.0488	39.9933	2614.02	2547.18	255	3806495356	2372328512	255	0.000675	0.000544	0.000131	64	551	0	0	4	0	5	1	1	1	0	0	0	2	3	0	Normal	7	0
1141	3.45137	tcp	114	-	1	FIN	3	28	42	2198	34406	19.992	31	29	4913.99	77851.9	5	15	138.042	84.1046	297.447	7862.11	255	3637390966	3306031882	255	0.088025	0.087188	0.000837	79	819	0	0	6	0	15	6	1	6	0	0	0	7	15	0	Normal	7	0
1142	0.031147	tcp	114	smtp	10	FIN	3	52	40	37358	3276	2921.63	31	29	9410858	820625	18	8	0.61572	0.786795	47.7168	2.22082	255	3476686520	3473548404	255	0.000582	0.000459	0.000123	718	82	0	0	1	0	5	1	1	1	0	0	0	5	1	0	Normal	7	0
1143	4.00131	tcp	114	-	1	FIN	3	16	18	1540	1644	8.24729	31	29	2887.05	3104.98	4	4	266.73	231.664	18265.5	614.71	255	1059489019	3344425470	255	0.063923	0.063027	0.000896	96	91	0	0	6	0	15	6	1	6	0	0	0	7	15	0	Normal	7	0
1144	7.49916	tcp	114	-	1	FIN	3	16	18	1272	2572	4.4005	31	29	1272.68	2592.29	4	4	499.89	468.656	43751.8	1259.92	255	2934096850	784862359	255	0.000793	0.000649	0.000144	80	143	0	0	5	0	16	2	1	3	0	0	0	3	14	0	Normal	7	0
1145	0.001137	udp	120	dns	3	CON	1	2	2	146	178	2638.52	31	29	513632	626209	0	0	0.009	0.009	0	0	0	0	0	0	0	0	0	73	89	0	0	2	0	1	1	1	2	0	0	0	5	3	0	Normal	7	0
1146	20.124	tcp	114	-	1	FIN	3	28	30	4656	3080	2.83243	31	29	1784.93	1183.86	7	7	745.323	693.913	96472.9	2860.97	255	2296552056	2295527327	255	0.000676	0.000539	0.000137	166	103	0	0	1	0	3	1	1	1	0	0	0	3	3	0	Normal	7	0
1147	22.0793	tcp	114	-	1	FIN	3	66	66	3910	51808	5.93316	31	29	1395.33	18487.5	7	26	356.113	350.455	0	2251.94	255	854451830	3000186966	255	0.000793	0.000648	0.000145	59	785	0	0	12	0	3	1	1	1	0	0	0	12	3	0	Normal	7	0
1148	0.050929	tcp	114	-	1	FIN	3	30	42	2302	34406	1394.1	31	29	349663	5275894	5	15	1.74545	1.22941	103.239	80.6015	255	3532489358	1390535904	255	0.000644	0.00052	0.000124	77	819	0	0	11	0	6	5	1	6	0	0	0	8	8	0	Normal	7	0
1149	17.4772	tcp	114	-	1	FIN	3	78	82	4550	72914	9.09758	31	29	2056.17	32968.7	7	33	226.972	215.76	48514.4	47305.3	255	1526965573	3676871719	255	0.000737	0.000603	0.000134	58	889	0	0	5	0	7	1	1	2	0	0	0	3	6	0	Normal	7	0
1150	17.9429	tcp	114	smtp	10	FIN	3	52	40	37230	3276	5.07164	31	29	16280.5	1424.52	18	8	351.815	460.056	60556.3	2144.13	255	3556550106	3553540779	255	0.000886	0.000741	0.000145	716	82	0	0	1	0	4	1	1	3	0	0	0	8	1	0	Normal	7	0
1151	0.023481	tcp	114	-	1	FIN	3	16	18	1540	1644	1405.39	31	29	491972	529109	4	4	1.545	1.35235	99.7185	2.91783	255	3532490302	1391084987	255	0.000595	0.000484	0.000111	96	91	0	0	11	0	6	5	1	6	0	0	0	8	8	0	Normal	7	0
1152	17.6011	tcp	114	ssh	12	FIN	3	106	114	9400	12298	12.4424	31	29	4232.46	5541.01	26	31	169.238	158.563	42654.4	0	255	1466967184	1467286662	255	0.000742	0.000589	0.000153	89	108	0	0	1	0	16	1	1	1	0	0	0	7	2	0	Normal	7	0
1153	27.3685	tcp	114	-	1	FIN	3	16	18	1272	2572	1.20577	31	29	348.723	710.307	4	4	1824.41	1609.87	203146	5814.89	255	4058998633	4059351184	255	0.000839	0.000695	0.000144	80	143	0	0	5	0	16	2	1	3	0	0	0	3	14	0	Normal	7	0
1154	0.001113	udp	120	dns	3	CON	1	2	2	132	164	2695.42	31	29	474394	589398	0	0	0.009	0.008	0	0	0	0	0	0	0	0	0	66	82	0	0	2	0	3	1	1	2	0	0	0	3	2	0	Normal	7	0
1155	15.7669	tcp	114	-	1	FIN	3	64	68	3806	51912	8.30853	31	29	1901.19	25952.5	7	26	250.263	235.318	46129.8	44730.1	255	519483217	2665198214	255	0.000743	0.000608	0.000135	59	763	0	0	12	0	5	1	1	5	0	0	0	12	5	0	Normal	7	0
1156	0.003853	tcp	114	http	6	FIN	3	8	10	1052	824	4412.15	31	29	1.91228e+06	1.54062e+06	2	2	0.502286	0.372889	32.5324	0.663467	255	3532487071	1388143878	255	0.000607	0.000493	0.000114	132	82	1	83	2	0	3	1	1	2	0	0	1	3	1	0	Normal	7	0
1157	0.691843	tcp	114	-	1	FIN	3	16	18	1540	1644	47.6987	31	29	16697.4	17957.8	4	4	46.1011	40.6663	3209.16	101.504	255	209553446	671824878	255	0.000638	0.000507	0.000131	96	91	0	0	17	0	10	15	1	7	0	0	0	17	11	0	Normal	7	0
1158	0.621307	tcp	114	-	1	FIN	3	16	18	1540	1644	53.1138	31	29	18593.1	19996.6	4	4	41.3982	36.2458	2825.81	85.5354	255	209554959	2885334001	255	0.005269	0.005123	0.000146	96	91	0	0	17	0	10	15	1	7	0	0	0	17	11	0	Normal	7	0
1159	32.5586	tcp	114	-	1	FIN	3	16	18	1272	2572	1.01356	31	29	293.133	597.078	4	4	2170.55	1915.17	163598	4473.94	255	3304030605	3304350904	255	0.000735	0.000603	0.000132	80	143	0	0	17	0	3	1	1	1	0	0	0	2	4	0	Normal	7	0
1160	1.03397	tcp	114	-	1	FIN	3	30	42	2302	34406	68.6677	31	29	17223	259870	5	15	35.6393	25.2058	3629.14	3260.71	255	689551250	724868304	255	0.001562	0.000524	0.001038	77	819	0	0	12	0	21	10	1	7	0	0	0	11	19	0	Normal	7	0
1161	1.72319	udp	120	-	1	CON	1	4	4	520	304	4.06224	31	29	1810.6	1058.5	0	0	367.336	289.7	519.486	409.694	0	0	0	0	0	0	0	130	76	0	0	12	0	21	1	1	7	0	0	0	11	19	0	Normal	7	0
1162	41.0598	tcp	114	-	1	FIN	3	64	66	3806	51808	3.14176	31	29	730.056	9941.39	7	26	684.325	631.679	106367	102238	255	529424940	529785296	255	0.00086	0.000677	0.000183	59	785	0	0	9	0	1	1	1	1	0	0	0	1	4	0	Normal	7	0
1163	0.894556	tcp	114	-	1	FIN	3	16	18	1540	1644	36.8898	31	29	12913.7	13888.5	4	4	59.6157	52.5586	4805.7	144.399	255	2839132766	2894639955	255	0.001222	0.00105	0.000172	96	91	0	0	12	0	21	10	1	7	0	0	0	11	19	0	Normal	7	0
1164	0.17836	tcp	114	-	1	FIN	3	16	18	1540	1644	185.019	31	29	64767.9	69656.9	4	4	12.714	11.1181	723.864	21.5648	255	1289553668	3453172139	255	0.000583	0.000469	0.000114	96	91	0	0	5	0	16	5	1	3	0	0	0	8	14	0	Normal	7	0
1165	37.0582	tcp	114	-	1	FIN	3	22	26	1920	4416	1.26827	31	29	395.702	916.828	6	6	1764.66	1482.3	175569	160920	255	2747324529	602280918	255	0.00078	0.000639	0.000141	87	170	0	0	4	0	3	1	1	1	0	0	0	1	17	0	Normal	7	0
1166	0.061111	tcp	114	-	1	FIN	3	16	18	1540	1644	540.001	31	29	189033	203302	4	4	4.04867	3.567	260.543	7.08249	255	3619131955	3638130712	255	0.000596	0.000469	0.000127	96	91	0	0	20	0	21	17	1	5	0	0	0	18	19	0	Normal	7	0
1167	0.244214	tcp	114	-	1	FIN	3	30	42	2302	34406	290.729	31	29	72919.7	1.10025e+06	5	15	8.71036	5.94395	515.84	390.607	255	1229552248	3396010480	255	0.001296	0.000509	0.000787	77	819	0	0	20	0	15	17	1	3	0	0	0	18	15	0	Normal	7	0
1168	17.5219	tcp	114	-	1	FIN	3	64	66	3806	51808	7.36221	31	29	1710.77	23296.1	7	26	278.12	273.77	16324.5	16444.5	255	1924515167	1924842443	255	0.000769	0.000615	0.000154	59	785	0	0	7	0	3	1	1	3	0	0	0	1	17	0	Normal	7	0
1169	3.22055	tcp	114	-	1	FIN	3	16	18	1540	1644	10.2467	31	29	3586.96	3857.72	4	4	214.682	189.377	12246.1	395.46	255	544522831	1358302402	255	0.001944	0.001143	0.000801	96	91	0	0	17	0	21	15	1	6	0	0	0	17	19	0	Normal	7	0
1170	3.54038	tcp	114	-	1	FIN	3	16	18	1540	1644	9.32105	31	29	3262.93	3509.23	4	4	236.003	208.13	16659.7	481.497	255	1059487200	3507624795	255	0.002994	0.002151	0.000843	96	91	0	0	6	0	15	6	1	6	0	0	0	7	15	0	Normal	7	0
1171	0.677983	tcp	114	-	1	FIN	3	38	40	2438	18508	113.572	31	29	28012.5	212938	7	13	18.3155	17.8275	1073.29	1059.82	255	702066167	1119715527	255	0.000642	0.000534	0.000108	64	463	0	0	3	0	4	1	1	3	0	0	0	3	10	0	Normal	7	0
1172	3.84037	tcp	114	-	1	FIN	3	16	18	1540	1644	8.59291	31	29	3008.04	3235.1	4	4	256.003	238.322	14877.7	532.84	255	3599845989	3328217094	255	0.027986	0.027215	0.000771	96	91	0	0	9	0	6	8	1	5	0	0	0	10	8	0	Normal	7	0
1173	0.023515	tcp	114	-	1	FIN	3	16	18	1540	1644	1403.36	31	29	491261	528344	4	4	1.657	1.35588	100.921	2.79519	255	3532491231	3536997022	255	0.000587	0.000461	0.000126	96	91	0	0	11	0	4	1	1	1	0	0	0	3	10	0	Normal	7	0
1174	3.59494	tcp	114	-	1	FIN	3	30	42	2302	34406	19.75	31	29	4953.63	74742.8	5	15	123.952	89.8211	9772.08	8788.06	255	544520216	1238688800	255	0.00222	0.002095	0.000125	77	819	0	0	17	0	21	15	2	6	0	0	0	17	19	0	Normal	7	0
1175	3.62886	tcp	114	-	1	FIN	3	16	18	1540	1644	9.09376	31	29	3183.37	3423.66	4	4	241.901	213.432	19083.2	375.991	255	3954102218	1228874746	255	0.000662	0.000509	0.000153	96	91	0	0	17	0	5	15	1	4	0	0	0	17	4	0	Normal	7	0
1176	2.35065	tcp	114	-	1	FIN	3	28	30	4256	3080	24.2486	31	29	13967.2	10135.1	7	7	87.0494	81.0387	5416.38	143.95	255	3279970608	2003199750	255	0.000649	0.000525	0.000124	152	103	0	0	3	0	4	1	1	3	0	0	0	3	10	0	Normal	7	0
1177	3.53234	tcp	114	-	1	FIN	3	16	18	1540	1644	9.34225	31	29	3270.36	3517.22	4	4	235.467	235.408	19476.5	350.204	255	819491334	3349517268	255	0.001393	0.001221	0.000172	96	91	0	0	9	0	6	8	1	5	0	0	0	10	8	0	Normal	7	0
1178	3.67905	tcp	114	-	1	FIN	3	16	18	1540	1644	8.9697	31	29	3139.94	3376.96	4	4	245.24	215.818	16922.9	510.766	255	661943119	1265641826	255	0.046975	0.010143	0.036832	96	91	0	0	9	0	16	8	1	3	0	0	0	10	14	0	Normal	7	0
1179	2.98496	tcp	114	-	1	FIN	3	28	30	4256	3080	19.0957	31	29	10999.2	7981.35	7	7	110.543	102.891	7027.19	187.959	255	3099971555	3668425144	255	0.001285	0.001126	0.000159	152	103	0	0	2	0	3	1	1	1	0	0	0	1	17	0	Normal	7	0
1180	4.08015	tcp	114	-	1	FIN	3	30	42	2302	34406	17.4013	31	29	4364.55	65854.5	5	15	140.665	99.503	13343.7	12137.4	255	2807327723	1162086705	255	0.000968	0.00052	0.000448	77	819	0	0	9	0	16	8	1	3	0	0	0	10	14	0	Normal	7	0
1181	3.4995	tcp	114	-	1	FIN	3	30	42	2302	34406	20.2886	31	29	5088.72	76781.2	5	15	120.662	89.3476	9871.25	7384.83	255	3252357883	1208667270	255	0.015859	0.014947	0.000912	77	819	0	0	5	0	4	5	1	3	0	0	0	8	3	0	Normal	7	0
1182	1.29696	tcp	114	-	1	FIN	3	66	66	3910	51808	101.005	31	29	23754	314729	7	26	20.2595	19.9444	1181.52	31.2403	255	2512483262	2512741649	255	0.000717	0.000574	0.000143	59	785	0	0	3	0	4	1	1	3	0	0	0	3	10	0	Normal	7	0
1183	3.27289	tcp	114	-	1	FIN	3	16	18	1540	1644	10.0828	31	29	3529.61	3796.04	4	4	233.753	192.457	13292.2	385.335	255	2689908461	3471257254	255	0.001967	0.001112	0.000855	96	91	0	0	17	0	21	15	1	6	0	0	0	17	19	0	Normal	7	0
1184	3.28891	tcp	114	-	1	FIN	3	16	18	1540	1644	10.0337	31	29	3512.4	3777.54	4	4	219.239	193.333	13651.5	388.561	255	2689907548	1241065229	255	0.003061	0.002237	0.000824	96	91	0	0	17	0	21	15	1	6	0	0	0	17	19	0	Normal	7	0
1185	3.78897	tcp	114	-	1	FIN	3	42	42	2662	23162	21.9057	31	29	5487.5	47740.6	7	14	92.3804	92.4002	6106.66	169.798	255	1955230	3286928932	255	0.000751	0.000563	0.000188	63	551	0	0	17	0	1	1	1	2	0	0	0	2	12	0	Normal	7	0
1186	3.9651	tcp	114	-	1	FIN	3	16	18	1540	1644	8.32261	31	29	2913.42	3133.34	4	4	264.319	245.035	16064.1	555.211	255	1059490765	3405612322	255	0.090499	0.044536	0.045963	96	91	0	0	6	0	15	6	1	6	0	0	0	7	15	0	Normal	7	0
1187	1.69872	tcp	114	-	1	FIN	3	42	42	2662	23162	48.8602	31	29	12239.8	106485	7	14	41.4248	41.4205	4096.33	123.013	255	1192003116	3294702392	255	0.000604	0.000481	0.000123	63	551	0	0	17	0	5	1	1	2	0	0	0	9	4	0	Normal	7	0
1188	2.17545	tcp	114	-	1	FIN	3	30	42	2302	34406	32.637	31	29	8185.91	123513	5	15	77.6833	53.9504	5018.51	4537.94	255	1697036946	1832641659	255	0.019254	0.017425	0.001829	77	819	0	0	20	0	4	17	1	1	0	0	0	18	3	0	Normal	7	0
1189	10.6818	tcp	114	ssh	12	FIN	3	62	60	5928	8114	11.3277	31	29	4368.54	5975.76	14	17	175.112	187.387	29154.1	29835	255	3521581430	1372334443	255	0.00079	0.000638	0.000152	96	135	0	0	2	0	21	2	1	2	0	0	0	3	1	0	Normal	7	0
1190	0.00096	udp	120	dns	3	CON	1	2	2	132	164	3125	31	29	550000	683333	0	0	0.003	0.006	0	0	0	0	0	0	0	0	0	66	82	0	0	2	0	15	1	1	7	0	0	0	11	2	0	Normal	7	0
1191	0.582864	tcp	114	-	1	FIN	3	16	18	1540	1644	56.617	31	29	19819.4	21315.4	4	4	38.8369	34.2194	2530.44	71.2778	255	629554657	706096559	255	0.002009	0.001133	0.000876	96	91	0	0	12	0	15	10	1	5	0	0	0	12	15	0	Normal	7	0
1192	0.494848	tcp	114	-	1	FIN	3	16	18	1540	1644	66.6871	31	29	23344.5	25106.7	4	4	32.9669	29.0808	2156.57	60.3854	255	749558053	820000983	255	0.00062	0.000468	0.000152	96	91	0	0	12	0	5	10	1	5	0	0	0	12	5	0	Normal	7	0
1193	0.024759	tcp	114	-	1	FIN	3	16	18	1540	1644	1332.85	31	29	466578	501797	4	4	1.63053	1.42877	97.7929	2.69465	255	2289202267	145333656	255	0.000588	0.000466	0.000122	96	91	0	0	11	0	15	6	1	7	0	0	0	11	17	0	Normal	7	0
1194	0.526311	tcp	114	-	1	FIN	3	16	18	1540	1644	62.7006	31	29	21949	23605.8	4	4	35.0653	30.7144	2163.36	62.6801	255	629550806	2861943413	255	0.004297	0.004165	0.000132	96	91	0	0	12	0	15	10	1	5	0	0	0	12	15	0	Normal	7	0
1195	0.653005	tcp	114	-	1	FIN	3	30	42	2302	34406	108.728	31	29	27270.8	411476	5	15	22.505	15.9148	1594.62	1394.52	255	2894942233	2946201246	255	0.000603	0.000489	0.000114	77	819	0	0	12	0	5	10	1	5	0	0	0	12	5	0	Normal	7	0
1196	0.46021	udp	120	-	1	CON	1	4	4	568	304	15.2104	31	29	7405.31	3963.41	0	0	148.341	87.627	209.779	123.911	0	0	0	0	0	0	0	142	76	0	0	8	0	15	1	1	4	0	0	0	6	17	0	Normal	7	0
1197	0.94073	tcp	114	-	1	FIN	3	30	42	2302	34406	75.4733	31	29	18930	285625	5	15	32.4281	22.9317	2491.3	2492.89	255	2354938467	642529579	255	0.00067	0.000529	0.000141	77	819	0	0	17	0	10	15	1	7	0	0	0	17	11	0	Normal	7	0
1198	0.766252	tcp	114	-	1	FIN	3	16	18	1540	1644	43.0668	31	29	15076	16214	4	4	51.0595	45.0469	4078.03	119.321	255	2839134294	2975014621	255	0.000581	0.000451	0.00013	96	91	0	0	12	0	21	10	1	7	0	0	0	11	19	0	Normal	7	0
1199	10.9589	tcp	114	-	1	FIN	3	22	26	1920	4416	4.28874	31	29	1338.09	3100.3	6	6	521.833	438.333	36253.6	33223	255	4094934119	4095230240	255	0.000741	0.000596	0.000145	87	170	0	0	17	0	15	1	1	3	0	0	0	9	17	0	Normal	7	0
1200	1.32091	tcp	114	-	1	FIN	3	16	18	1540	1644	24.9827	31	29	8745.47	9405.62	4	4	94.3259	77.6325	7043.75	141.058	255	1757035293	314165973	255	0.001275	0.001158	0.000117	96	91	0	0	12	0	10	10	1	4	0	0	0	11	11	0	Normal	7	0
1201	6.14868	tcp	114	-	1	FIN	3	16	18	1272	2572	5.36701	31	29	1552.2	3161.65	4	4	439.166	361.649	31138.8	817.819	255	4249901506	4250235441	255	0.000789	0.000645	0.000144	80	143	0	0	17	0	10	1	1	7	0	0	0	17	11	0	Normal	7	0
1202	0.017135	tcp	114	http	6	FIN	3	8	10	1052	824	992.121	31	29	429997	346425	2	2	2.28871	1.84133	148.552	3.22459	255	3439131142	3441805072	255	0.000962	0.000562	0.0004	132	82	1	83	1	0	21	1	1	2	0	0	1	8	1	0	Normal	7	0
1203	0.076734	tcp	114	-	1	FIN	3	16	18	1540	1644	430.057	31	29	150546	161910	4	4	5.09433	4.48571	314.889	7.8453	255	3619135083	3636767818	255	0.000586	0.000471	0.000115	96	91	0	0	20	0	21	17	1	5	0	0	0	18	19	0	Normal	7	0
1204	3.2494	tcp	114	-	1	FIN	3	30	42	2302	34406	21.8502	31	29	5480.39	82690.9	5	15	112.036	80.9557	10812.9	10152.4	255	2832358375	1179245007	255	0.011403	0.011165	0.000238	77	819	0	0	12	0	6	10	1	1	0	0	0	12	8	0	Normal	7	0
1205	36.6418	tcp	114	-	1	FIN	3	22	26	1920	4416	1.28269	31	29	400.198	927.247	6	6	1832.07	1465.65	201200	179966	255	3651514608	1502272758	255	0.000798	0.000643	0.000155	87	170	0	0	10	0	3	4	1	2	0	0	0	6	4	0	Normal	7	0
1206	3.82169	tcp	114	-	1	FIN	3	16	18	1540	1644	8.63493	31	29	3022.75	3250.92	4	4	254.757	224.776	16726.2	497.164	255	3599845127	1162645650	255	0.000625	0.000497	0.000128	96	91	0	0	9	0	6	8	1	5	0	0	0	10	8	0	Normal	7	0
1207	3.53298	tcp	114	-	1	FIN	3	16	18	1540	1644	9.34056	31	29	3269.76	3516.58	4	4	235.505	205.465	19524.7	416.905	255	819492251	1224843239	255	0.040238	0.040069	0.000169	96	91	0	0	9	0	6	8	1	5	0	0	0	10	8	0	Normal	7	0
1208	43.5416	tcp	114	http	6	FIN	3	360	746	19202	1087890	25.378	31	29	3518.29	199613	2	370	121.285	58.4442	46460.8	32274.7	255	1416915617	1418311566	255	0.000813	0.000621	0.000192	53	1458	1	524288	2	0	5	1	1	1	0	0	1	6	3	0	Normal	7	0
1209	3.82348	tcp	114	-	1	FIN	3	30	42	2302	34406	18.5695	31	29	4657.53	70275.2	5	15	131.833	94.9665	11995.3	11320	255	1741937992	1029842573	255	0.026463	0.02482	0.001643	77	819	0	0	1	0	21	1	1	2	0	0	0	3	19	0	Normal	7	0
1210	3.52789	tcp	114	-	1	FIN	3	30	42	2302	34406	20.1254	31	29	5047.78	76163.4	5	15	121.623	88.1847	9419.54	7588.87	255	219489108	3164797191	255	0.000607	0.000494	0.000113	77	819	0	0	20	0	21	17	1	5	0	0	0	18	19	0	Normal	7	0
1211	4.05366	tcp	114	-	1	FIN	3	16	18	1540	1644	8.14079	31	29	2849.77	3064.88	4	4	270.222	236.446	17566.1	524.62	255	3444876558	1196662843	255	0.034951	0.034084	0.000867	96	91	0	0	20	0	7	17	1	4	0	0	0	18	6	0	Normal	7	0
1212	43.2399	tcp	114	http	6	FIN	3	354	746	18890	1087890	25.4164	31	29	3485.12	201006	2	370	123.19	58.0394	45176.8	31149.2	255	2076912432	4227751753	255	0.000698	0.000552	0.000146	53	1458	1	524288	2	0	5	1	1	1	0	0	1	1	3	0	Normal	7	0
1213	4.34164	tcp	114	-	1	FIN	3	30	42	2302	34406	16.3533	31	29	4101.68	61888.1	5	15	149.701	108.529	13727.3	10607.5	255	1299486686	1088697357	255	0.0006	0.000488	0.000112	77	819	0	0	20	0	7	17	1	4	0	0	0	18	6	0	Normal	7	0
1214	3.20573	tcp	114	-	1	FIN	3	16	18	1540	1644	10.2941	31	29	3603.55	3875.56	4	4	213.693	199.471	19157.4	528.942	255	1381939291	1697637532	255	0.014402	0.014184	0.000218	96	91	0	0	20	0	16	17	1	6	0	0	0	18	14	0	Normal	7	0
1215	0.63988	tcp	114	-	1	FIN	3	38	40	2438	18508	120.335	31	29	29680.6	225617	7	13	17.2853	16.3938	1039.4	1012.12	255	2752486085	3809941219	255	0.00064	0.000519	0.000121	64	463	0	0	10	0	6	1	1	3	0	0	0	6	12	0	Normal	7	0
1216	3.66559	tcp	114	-	1	FIN	3	16	18	1540	1644	9.00265	31	29	3151.47	3389.36	4	4	261.805	215.596	21243.3	563.339	255	3531523064	1456207596	255	0.000576	0.000452	0.000124	96	91	0	0	20	0	16	17	1	6	0	0	0	18	14	0	Normal	7	0
1217	3.79923	tcp	114	-	1	FIN	3	16	18	1540	1644	8.68597	31	29	3040.62	3270.14	4	4	253.26	222.014	16230.2	533.63	255	3204878133	1346643548	255	0.025877	0.024994	0.000883	96	91	0	0	6	0	15	6	1	6	0	0	0	7	15	0	Normal	7	0
1218	0.024673	tcp	114	-	1	FIN	3	16	18	1540	1644	1337.49	31	29	468204	503546	4	4	1.62407	1.42453	95.5961	2.83056	255	139619642	2293873708	255	0.000568	0.000453	0.000115	96	91	0	0	11	0	15	6	1	7	0	0	0	11	17	0	Normal	7	0
1219	2.52133	tcp	114	-	1	FIN	3	30	42	2302	34406	28.1597	31	29	7062.93	106569	5	15	90.0355	61.223	8032.45	8094.52	255	3902422664	1887240693	255	0.011999	0.011192	0.000807	77	819	0	0	12	0	10	10	1	4	0	0	0	11	11	0	Normal	7	0
1220	0.550804	tcp	114	-	1	FIN	3	16	18	1540	1644	59.9124	31	29	20973	22556.1	4	4	36.6982	32.3715	3595.95	73.2299	255	2839131257	953210917	255	0.000625	0.000487	0.000138	96	91	0	0	12	0	21	10	1	7	0	0	0	11	19	0	Normal	7	0
1221	0.000953	udp	120	dns	3	CON	1	2	2	146	178	3147.95	31	29	612802	747114	0	0	0.001	0.006	0	0	0	0	0	0	0	0	0	73	89	0	0	1	0	15	1	1	4	0	0	0	6	2	0	Normal	7	0
1222	0.834822	tcp	114	-	1	FIN	3	16	18	1540	1644	39.5294	31	29	13837.7	14882.2	4	4	55.6331	49.0736	4456.05	137.63	255	689552743	2932415705	255	0.00069	0.00057	0.00012	96	91	0	0	12	0	21	10	1	7	0	0	0	11	19	0	Normal	7	0
1223	0.001431	udp	120	dns	3	CON	1	2	2	132	164	2096.44	31	29	368973	458421	0	0	0.006	0.003	0	0	0	0	0	0	0	0	0	66	82	0	0	1	0	21	1	1	2	0	0	0	8	1	0	Normal	7	0
1224	0.101146	udp	120	-	1	CON	1	4	4	520	304	69.2069	31	29	30846.5	18033.3	0	0	28.35	29.3283	40.0823	41.4695	0	0	0	0	0	0	0	130	76	0	0	8	0	15	1	1	4	0	0	0	6	17	0	Normal	7	0
1225	0.175507	tcp	114	-	1	FIN	3	16	18	1540	1644	188.027	31	29	65820.7	70789.2	4	4	12.5138	10.2914	755.787	19.2603	255	1289555157	3464612858	255	0.000916	0.000545	0.000371	96	91	0	0	5	0	16	5	1	3	0	0	0	8	14	0	Normal	7	0
1226	0.069478	tcp	114	-	1	FIN	3	16	18	1540	1644	474.971	31	29	166268	178819	4	4	4.61133	4.05165	299.417	7.48031	255	3619133540	1489046987	255	0.000941	0.000599	0.000342	96	91	0	0	20	0	21	17	1	5	0	0	0	18	19	0	Normal	7	0
1227	1.06932	tcp	114	-	1	FIN	3	28	30	4656	3080	53.305	31	29	33591.5	22279.6	7	7	39.5923	36.8554	2358.65	61.939	255	487101001	3659674714	255	0.000636	0.000506	0.00013	166	103	0	0	17	0	15	1	1	3	0	0	0	9	17	0	Normal	7	0
1228	0.024752	tcp	114	-	1	FIN	3	16	18	1540	1644	1333.23	31	29	466710	501939	4	4	1.63007	1.42988	96.3598	2.77561	255	2289203215	145879912	255	0.000557	0.000441	0.000116	96	91	0	0	11	0	15	6	1	7	0	0	0	11	17	0	Normal	7	0
1229	0.00422	tcp	114	http	6	FIN	3	8	10	1052	824	4028.44	31	29	1.74597e+06	1.40664e+06	2	2	0.551857	0.416111	36.5605	0.793852	255	2289197286	2286466183	255	0.000605	0.000474	0.000131	132	82	1	83	2	0	4	1	1	1	0	0	1	11	1	0	Normal	7	0
1230	1.7871	tcp	114	-	1	FIN	3	42	42	2662	23162	46.4439	31	29	11634.5	101219	7	14	43.5762	43.5763	2880.33	80.2079	255	1829551799	1029105219	255	0.000605	0.00047	0.000135	63	551	0	0	7	0	6	1	1	1	0	0	0	9	12	0	Normal	7	0
1231	1.68202	tcp	114	-	1	FIN	3	66	66	3910	51808	77.8824	31	29	18316	242679	7	26	25.8706	25.8677	1496.92	39.609	255	2876678493	727414824	255	0.000753	0.000612	0.000141	59	785	0	0	4	0	3	1	1	2	0	0	0	3	4	0	Normal	7	0
1232	18.5205	tcp	114	-	1	FIN	3	24	24	2024	4312	2.53773	31	29	837.992	1785.27	6	6	805.223	805.208	82365	82370.4	255	3534096717	3534441124	255	0.000801	0.000656	0.000145	84	180	0	0	7	0	15	1	1	3	0	0	0	9	17	0	Normal	7	0
1233	15.6259	tcp	114	-	1	FIN	3	22	24	1920	4312	2.87984	31	29	938.445	2115.98	6	6	744.071	679.202	69599.3	66483.6	255	1517033026	1519454427	255	0.154031	0.004192	0.149839	87	180	0	0	10	0	4	4	1	3	0	0	0	6	7	0	Normal	7	0
1234	28.6075	tcp	114	-	1	FIN	3	64	66	3806	51808	4.50931	31	29	1047.84	14268.7	7	26	461.407	440.106	62322.2	60918.5	255	3972353137	1827292254	255	0.000762	0.000606	0.000156	59	785	0	0	17	0	15	1	1	3	0	0	0	9	17	0	Normal	7	0
1235	1.55879	tcp	114	-	1	FIN	3	16	18	1272	2572	21.1703	31	29	6122.7	12471.2	4	4	103.891	91.6597	6385.11	165.679	255	1147096213	1147371847	255	0.000862	0.000565	0.000297	80	143	0	0	10	0	6	4	1	3	0	0	0	6	12	0	Normal	7	0
1236	0.001044	udp	120	dns	3	CON	1	2	2	146	178	2873.56	31	29	559387	681992	0	0	0.009	0.007	0	0	0	0	0	0	0	0	0	73	89	0	0	2	0	5	2	1	1	0	0	0	9	1	0	Normal	7	0
1237	0.367473	tcp	114	-	1	FIN	3	38	40	2438	18508	209.539	31	29	51682.7	392867	7	13	9.92351	9.40854	581.116	566.001	255	3236680070	4100055034	255	0.000723	0.000534	0.000189	64	463	0	0	11	0	3	1	1	1	0	0	0	11	4	0	Normal	7	0
1238	9.68416	tcp	114	-	1	FIN	3	64	66	3806	51808	13.3207	31	29	3095.36	42150.5	7	26	153.712	148.938	11322.8	11148	255	2431644897	283870650	255	0.003365	0.003195	0.00017	59	785	0	0	8	0	6	1	1	2	0	0	0	6	12	0	Normal	7	0
1239	3.58838	tcp	114	-	1	FIN	3	64	66	3806	51808	35.9494	31	29	8353.64	113754	7	26	56.9522	55.1965	4303.48	4237.63	255	127098884	2276984930	255	0.000738	0.000595	0.000143	59	785	0	0	7	0	5	1	1	1	0	0	0	9	4	0	Normal	7	0
1240	37.9551	tcp	114	http	6	FIN	3	360	746	19202	1087890	29.1133	31	29	4036.14	228993	2	370	105.724	50.9457	36460.9	25323.1	255	2871518349	2872607034	255	0.000676	0.000536	0.00014	53	1458	1	524288	3	0	15	1	1	3	0	0	1	9	2	0	Normal	7	0
1241	41.7489	tcp	114	http	6	FIN	3	366	746	19514	1087890	26.6115	31	29	3729.15	208184	2	370	115.01	56.0381	42074.2	29403.3	255	769429600	770616121	255	0.000676	0.000525	0.000151	53	1458	1	524288	2	0	5	1	1	2	0	0	1	9	1	0	Normal	7	0
1242	0.584054	tcp	114	-	1	FIN	3	40	42	2558	23162	138.686	31	29	34174.9	309711	7	14	14.9678	14.234	951.831	930.649	255	3112486044	3721058382	255	0.000568	0.000457	0.000111	64	551	0	0	17	0	3	1	1	4	0	0	0	9	10	0	Normal	7	0
1243	1.37874	tcp	114	-	1	FIN	3	40	42	2558	23162	58.7492	31	29	14477	131198	7	14	36.2742	33.6136	2653.95	2557.67	255	4231648586	952541117	255	0.000705	0.000579	0.000126	64	551	0	0	17	0	6	1	1	2	0	0	0	9	12	0	Normal	7	0
1244	8.4221	tcp	114	-	1	FIN	3	64	66	3806	51808	15.3169	31	29	3559.21	48466.8	7	26	133.679	133.675	8904.75	8901.34	255	1002063507	1002375590	255	0.000697	0.000587	0.00011	59	785	0	0	7	0	3	1	1	2	0	0	0	9	5	0	Normal	7	0
1245	11.4933	tcp	114	-	1	FIN	3	16	18	1272	2572	2.87123	31	29	830.395	1691.42	4	4	766.201	676.043	41393.9	1027.13	255	3914935862	3915236234	255	0.000737	0.000594	0.000143	80	143	0	0	10	0	6	4	1	3	0	0	0	6	12	0	Normal	7	0
1246	1.03388	tcp	114	-	1	FIN	3	80	80	4654	72810	153.79	31	29	35563.2	556351	7	33	13.0833	13.0795	837.35	22.989	255	1507096992	1507369910	255	0.000739	0.000593	0.000146	58	910	0	0	8	0	5	1	1	2	0	0	0	6	4	0	Normal	7	0
1247	1.67828	tcp	114	-	1	FIN	3	40	42	2558	23162	48.2638	31	29	11893.1	107782	7	14	43.0249	40.9218	0	3116.64	255	2859001474	3413182893	255	0.000597	0.00048	0.000117	64	551	0	0	2	0	4	1	1	1	0	0	0	2	7	0	Normal	7	0
1248	0.019241	tcp	114	-	1	FIN	3	16	18	1540	1644	1715.09	31	29	600385	645704	4	4	1.26233	1.10559	84.1694	2.06493	255	139617766	146472235	255	0.000559	0.000443	0.000116	96	91	0	0	11	0	15	6	1	7	0	0	0	11	17	0	Normal	7	0
1249	1.09355	tcp	114	-	1	FIN	3	28	30	4656	3080	52.1239	31	29	32847.2	21785.9	7	7	40.4896	37.6921	2622.23	70.4724	255	2332488395	1288015147	255	0.000608	0.000475	0.000133	166	103	0	0	17	0	3	1	1	2	0	0	0	9	5	0	Normal	7	0
1250	0.463873	tcp	114	-	1	FIN	3	40	42	2558	23162	174.617	31	29	43029	389952	7	14	11.8859	11.5837	821.5	814.007	255	1002066652	1760614536	255	0.000649	0.000522	0.000127	64	551	0	0	7	0	3	1	1	1	0	0	0	9	4	0	Normal	7	0
1251	0.134758	tcp	114	-	1	FIN	3	16	18	1540	1644	244.883	31	29	85724	92194.9	4	4	8.96333	7.85306	563.692	14.0266	255	3379134536	1250821609	255	0.001432	0.001255	0.000177	96	91	0	0	20	0	15	17	1	3	0	0	0	18	15	0	Normal	7	0
1252	0.049339	tcp	114	-	1	FIN	3	30	42	2302	34406	1439.02	31	29	360932	5445915	5	15	1.6881	1.18958	93.0186	78.1104	255	2289199613	2293301316	255	0.000701	0.000563	0.000138	77	819	0	0	11	0	15	6	1	7	0	0	0	11	17	0	Normal	7	0
1253	0.084043	tcp	114	-	1	FIN	3	16	18	1540	1644	392.656	31	29	137453	147829	4	4	5.57007	5.22194	354.793	8.67801	255	3379132209	1257982511	255	0.000608	0.000486	0.000122	96	91	0	0	20	0	15	17	1	3	0	0	0	18	15	0	Normal	7	0
1254	0.020828	tcp	114	ssh	12	FIN	3	106	114	9400	12298	10514.7	31	29	3.57672e+06	4682543	26	31	0.203149	0.183782	12.8614	11.7096	255	4196678663	4196995959	255	0.000727	0.000603	0.000124	89	108	0	0	1	0	5	1	1	1	0	0	0	2	1	0	Normal	7	0
1255	3.52959	tcp	114	-	1	FIN	3	16	18	1540	1644	9.34952	31	29	3272.9	3519.95	4	4	235.286	207.509	18481.5	394.974	255	819493213	3376215672	255	0.002095	0.001933	0.000162	96	91	0	0	9	0	6	8	1	5	0	0	0	10	8	0	Normal	7	0
1256	4.33196	tcp	114	smtp	10	FIN	3	52	42	37230	3380	21.4684	31	29	67433.7	6094.24	18	8	84.9336	104.532	5487.79	188.184	255	3186615312	1109062558	255	0.046983	0.046146	0.000837	716	80	0	0	1	0	7	1	1	2	0	0	0	3	1	0	Normal	7	0
1257	0.00108	udp	120	dns	3	CON	1	2	2	146	178	2777.78	31	29	540741	659259	0	0	0.009	0.008	0	0	0	0	0	0	0	0	0	73	89	0	0	1	0	3	1	1	2	0	0	0	3	2	0	Normal	7	0
1258	3.91258	tcp	114	-	1	FIN	3	16	18	1540	1644	8.43432	31	29	2952.52	3175.39	4	4	260.818	230.112	16716.2	630.608	255	1059489899	1228910560	255	0.00082	0.000686	0.000134	96	91	0	0	6	0	15	6	1	6	0	0	0	7	15	0	Normal	7	0
1259	0.588808	tcp	114	-	1	FIN	3	16	18	1540	1644	56.0454	31	29	19619.3	21100.3	4	4	39.2331	34.6074	2384.91	68.3055	255	2779133199	2837572346	255	0.000603	0.000478	0.000125	96	91	0	0	12	0	15	10	1	5	0	0	0	12	15	0	Normal	7	0
1260	1.1147	tcp	114	-	1	FIN	3	40	42	2558	23162	72.6651	31	29	17906.1	162275	7	14	28.5737	27.1761	1775.66	1731.09	255	2679013385	3688404887	255	0.000601	0.000478	0.000123	64	551	0	0	9	0	5	1	1	1	0	0	0	1	3	0	Normal	7	0
1261	0.693392	tcp	114	-	1	FIN	3	16	18	1540	1644	47.5921	31	29	16660.1	17917.7	4	4	46.2007	40.7526	3655.27	117.427	255	2839135167	876429590	255	0.000729	0.000588	0.000141	96	91	0	0	12	0	21	10	1	7	0	0	0	11	19	0	Normal	7	0
1262	1.44541	tcp	114	-	1	FIN	3	28	30	4656	3080	39.4351	31	29	24851	16482.5	7	7	53.5156	49.8233	3136.42	81.8576	255	787100720	1433870504	255	0.000671	0.000531	0.00014	166	103	0	0	17	0	3	1	1	1	0	0	0	9	4	0	Normal	7	0
1263	0.043361	tcp	114	ftp-data	5	FIN	3	6	8	320	1862	299.809	31	29	49260.9	300731	1	2	8.6084	6.12729	587.563	14.7043	255	3559132492	3590253625	255	0.001505	0.000466	0.001039	53	233	0	0	1	0	5	1	1	1	0	0	0	10	1	0	Normal	7	0
1264	0.13627	tcp	114	-	1	FIN	3	16	18	1540	1644	242.166	31	29	84772.9	91171.9	4	4	9.062	7.98541	582.981	14.2251	255	1289551328	3476609989	255	0.000625	0.000509	0.000116	96	91	0	0	5	0	16	5	1	3	0	0	0	8	14	0	Normal	7	0
1265	2.01445	tcp	114	-	1	FIN	3	40	44	2558	23266	41.2023	31	29	9908.4	90299.5	7	14	51.6448	46.8354	3873.93	3686.99	255	557035806	3181551974	255	0.000642	0.000516	0.000126	64	529	0	0	11	0	5	1	1	1	0	0	0	11	3	0	Normal	7	0
1266	1.4384	tcp	114	-	1	FIN	3	78	80	4550	72810	109.149	31	29	24983.4	399890	7	33	18.6756	18.2006	1078.42	1065.66	255	3236677443	3236955155	255	0.000664	0.000538	0.000126	58	910	0	0	11	0	1	1	1	1	0	0	0	11	7	0	Normal	7	0
1267	0.000938	udp	120	dns	3	CON	1	2	2	132	164	3198.29	31	29	562900	699360	0	0	0	0.008	0	0	0	0	0	0	0	0	0	66	82	0	0	1	0	16	1	1	6	0	0	0	18	1	0	Normal	7	0
1268	3.6761	tcp	114	-	1	FIN	3	16	18	1540	1644	8.97691	31	29	3142.46	3379.67	4	4	245.033	226.683	19752.1	538.362	255	3531523986	3636022698	255	0.088969	0.049166	0.039803	96	91	0	0	20	0	16	17	1	6	0	0	0	18	14	0	Normal	7	0
1269	1.18237	tcp	114	-	1	FIN	3	38	40	2438	18508	65.1234	31	29	16062.6	122100	7	13	31.946	31.9434	1996.49	2003.15	255	2764034543	281184529	255	0.000949	0.000464	0.000485	64	463	0	0	9	0	15	1	1	1	0	0	0	10	15	0	Normal	7	0
1270	0.030191	tcp	114	smtp	10	FIN	3	52	42	37358	3380	3080.39	31	29	9708853	874433	18	8	0.59722	0.722024	35.7511	1.45214	255	3892486335	1748065190	255	0.000722	0.000584	0.000138	718	80	0	0	1	0	3	1	1	2	0	0	0	9	1	0	Normal	7	0
1271	1.76725	tcp	114	ssh	12	FIN	3	64	60	6032	8114	69.5997	31	29	26880.2	36119.4	14	17	28.9713	29.5747	1940.42	1848.12	255	4262418302	2130238562	255	0.022387	0.022198	0.000189	94	135	0	0	2	0	16	2	1	1	0	0	0	3	2	0	Normal	7	0
1272	0.02467	tcp	114	-	1	FIN	3	16	18	1540	1644	1337.66	31	29	468261	503608	4	4	1.6246	1.42453	92.4745	2.61116	255	2289201413	144836511	255	0.000565	0.000449	0.000116	96	91	0	0	11	0	15	6	1	7	0	0	0	11	17	0	Normal	7	0
1273	1.58387	tcp	114	-	1	FIN	3	16	18	1540	1644	20.835	31	29	7293.52	7844.07	4	4	105.57	93.1376	7237.89	229.82	255	3902425188	2340794856	255	0.000968	0.000522	0.000446	96	91	0	0	12	0	10	10	1	4	0	0	0	11	11	0	Normal	7	0
1274	3.59494	tcp	114	-	1	FIN	3	30	42	2302	34406	19.75	31	29	4953.63	74742.8	5	15	123.952	89.8211	9772.08	8788.06	255	544520216	1238688800	255	0.00222	0.002095	0.000125	77	819	0	0	17	0	21	15	2	6	0	0	0	17	19	0	Normal	7	0
1275	0.316978	tcp	114	-	1	FIN	3	38	40	2438	18508	242.919	31	29	59915.8	455451	7	13	8.79645	8.11326	584.838	558.081	255	1507100025	2127728460	255	0.000702	0.000557	0.000145	64	463	0	0	8	0	3	1	1	1	0	0	0	6	10	0	Normal	7	0
1276	2.9561	tcp	114	-	1	FIN	3	16	18	1540	1644	11.1633	31	29	3907.85	4202.83	4	4	211.091	196.731	12449.5	304.937	255	1106974848	3510019146	255	0.005986	0.005131	0.000855	96	91	0	0	5	0	4	5	1	3	0	0	0	8	3	0	Normal	7	0
1277	0.445854	tcp	114	-	1	FIN	3	40	42	2558	23162	181.674	31	29	44768	405711	7	14	11.4242	10.8609	781.997	763.799	255	2876684873	1736662115	255	0.000676	0.000553	0.000123	64	551	0	0	4	0	3	1	1	1	0	0	0	3	5	0	Normal	7	0
1278	3.61657	tcp	114	-	1	FIN	3	16	18	1540	1644	9.12466	31	29	3194.18	3435.3	4	4	241.084	212.712	20750.8	531.586	255	1381941291	1455580633	255	0.000586	0.000465	0.000121	96	91	0	0	20	0	16	17	1	6	0	0	0	18	14	0	Normal	7	0
1279	3.46411	tcp	114	-	1	FIN	3	16	18	1540	1644	9.52625	31	29	3334.77	3586.49	4	4	230.888	209.742	15451.5	340.602	255	3954104819	1425847764	255	0.111967	0.108241	0.003726	96	91	0	0	17	0	5	15	1	4	0	0	0	17	4	0	Normal	7	0
1280	0.2469	tcp	114	-	1	FIN	3	38	40	2438	18508	311.867	31	29	76921.8	584723	7	13	6.66389	6.31721	390.126	379.347	255	2225002228	470543994	255	0.00065	0.000526	0.000124	64	463	0	0	10	0	7	1	1	1	0	0	0	7	7	0	Normal	7	0
1281	2.31891	tcp	114	-	1	FIN	3	16	18	1540	1644	14.2308	31	29	4981.66	5357.7	4	4	154.571	124.395	10493.2	320.445	255	3902423502	4161628310	255	0.205008	0.20419	0.000818	96	91	0	0	12	0	10	10	1	4	0	0	0	11	11	0	Normal	7	0
1282	0.405807	tcp	114	-	1	FIN	3	40	42	2558	23162	199.602	31	29	49185.9	445749	7	14	10.3973	9.88595	604.554	587.194	255	1267098369	353547560	255	0.000599	0.00048	0.000119	64	551	0	0	2	0	7	1	1	1	0	0	0	3	7	0	Normal	7	0
1283	0.4643	tcp	114	-	1	FIN	3	64	68	3806	51912	282.145	31	29	64561.7	881310	7	26	7.36421	6.91875	442.535	429.279	255	439614812	2585405901	255	0.000863	0.000735	0.000128	59	763	0	0	2	0	5	1	1	2	0	0	0	3	5	0	Normal	7	0
1284	0.001666	udp	120	-	1	CON	1	4	4	520	304	4201.68	31	29	1.87275e+06	1.09484e+06	0	0	0.419333	0.214	0.585956	0.295574	0	0	0	0	0	0	0	130	76	0	0	11	0	5	1	1	1	0	0	0	1	12	0	Normal	7	0
1285	0.021029	tcp	114	-	1	FIN	3	16	18	1540	1644	1569.26	31	29	549337	590803	4	4	1.3814	1.19418	83.0016	2.35051	255	319621896	325598658	255	0.000891	0.000719	0.000172	96	91	0	0	17	0	5	3	1	3	0	0	0	8	7	0	Normal	7	0
1286	0.712135	tcp	114	-	1	FIN	3	30	42	2302	34406	99.7002	31	29	25006.5	377310	5	15	24.545	17.3343	1800.62	1592.64	255	2779132409	681222714	255	0.001557	0.001424	0.000133	77	819	0	0	12	0	15	10	1	5	0	0	0	12	15	0	Normal	7	0
1287	0.401841	tcp	114	-	1	FIN	3	16	18	1540	1644	82.122	31	29	28747.7	30917.7	4	4	26.7684	23.6085	1623.24	43.7268	255	749558793	3029596557	255	0.000607	0.000495	0.000112	96	91	0	0	12	0	5	10	1	5	0	0	0	12	5	0	Normal	7	0
1288	1.08607	tcp	114	-	1	FIN	3	40	42	2558	23162	74.5808	31	29	18378.2	166553	7	14	28.5728	26.4771	1795.9	1730.04	255	1924518561	1700438399	255	0.00064	0.000507	0.000133	64	551	0	0	7	0	7	1	1	1	0	0	0	3	7	0	Normal	7	0
1289	0.332607	tcp	114	-	1	FIN	3	16	18	1540	1644	99.2162	31	29	34731.7	37353.4	4	4	22.1501	19.4995	1458.11	35.3854	255	749554884	887201920	255	0.001263	0.00111	0.000153	96	91	0	0	12	0	5	10	1	5	0	0	0	12	5	0	Normal	7	0
1290	0.674839	tcp	114	-	1	FIN	3	16	18	1540	1644	48.9006	31	29	17118.2	18410.3	4	4	44.968	39.6296	3324.63	100.655	255	209554228	684432669	255	0.001278	0.001135	0.000143	96	91	0	0	17	0	10	15	1	7	0	0	0	17	11	0	Normal	7	0
1291	1.94266	tcp	114	-	1	FIN	3	16	18	1272	2572	16.987	31	29	4912.86	10006.9	4	4	129.485	114.242	7432.8	188.878	255	1687097074	3836969594	255	0.000653	0.000538	0.000115	80	143	0	0	17	0	6	3	1	4	0	0	0	8	10	0	Normal	7	0
1292	0.539033	tcp	114	-	1	FIN	3	16	18	1540	1644	61.2207	31	29	21431	23048.7	4	4	35.8964	31.6789	2974.67	75.6116	255	209551153	2883186059	255	0.000603	0.000483	0.00012	96	91	0	0	9	0	5	4	1	1	0	0	0	6	8	0	Normal	7	0
1293	1.00567	tcp	114	http	6	FIN	3	12	18	1580	10168	28.8366	31	29	11526.7	76399	3	5	91.3932	59.1282	9530.57	7674.96	255	1927105626	4073543898	255	0.000617	0.000485	0.000132	132	565	1	3924	3	0	5	2	1	2	0	0	1	3	3	0	Normal	7	0
1294	0.00236	udp	120	dns	3	CON	1	2	2	130	162	1271.19	31	29	220339	274576	0	0	0.009	0.003	0	0	0	0	0	0	0	0	0	65	81	0	0	1	0	3	1	1	1	0	0	0	12	1	0	Normal	7	0
1295	0.000943	udp	120	dns	3	CON	1	2	2	132	164	3181.34	31	29	559915	695652	0	0	0.001	0.005	0	0	0	0	0	0	0	0	0	66	82	0	0	3	0	2	1	1	8	0	0	0	6	2	0	Normal	7	0
1296	0.020531	tcp	114	-	1	FIN	3	16	18	1540	1644	1607.33	31	29	562661	605134	4	4	1.3478	1.12571	81.6339	2.15205	255	2765007600	625102074	255	0.00156	0.001391	0.000169	96	91	0	0	9	0	7	6	1	3	0	0	0	10	7	0	Normal	7	0
1297	0.247784	tcp	114	-	1	FIN	3	30	42	2302	34406	286.54	31	29	71869	1.0844e+06	5	15	8.52645	6.03207	553.122	510.624	255	1289552135	3447935671	255	0.000585	0.000465	0.00012	77	819	0	0	4	0	7	3	1	3	0	0	0	4	7	0	Normal	7	0
1298	0.187617	tcp	114	-	1	FIN	3	16	18	1540	1644	175.89	31	29	61572.2	66220	4	4	12.4857	11.0058	684.737	20.8352	255	1289554407	3456812571	255	0.00063	0.000518	0.000112	96	91	0	0	4	0	7	3	1	3	0	0	0	4	7	0	Normal	7	0
1299	0.001048	udp	120	dns	3	CON	1	2	2	132	164	2862.6	31	29	503817	625954	0	0	0.009	0.007	0	0	0	0	0	0	0	0	0	66	82	0	0	1	0	6	1	1	2	0	0	0	7	1	0	Normal	7	0
1300	0.026391	tcp	114	http	6	FIN	3	8	10	1052	824	644.159	31	29	279186	224925	2	2	3.72157	2.87978	258.709	7.29988	255	1229550416	1230498740	255	0.000583	0.000469	0.000114	132	82	1	83	3	0	5	2	1	2	0	0	1	12	3	0	Normal	7	0
1301	0.000932	udp	120	dns	3	CON	1	2	2	132	164	3218.88	31	29	566524	703863	0	0	0.001	0.009	0	0	0	0	0	0	0	0	0	66	82	0	0	1	0	7	1	1	1	0	0	0	6	1	0	Normal	7	0
1302	0.00387	tcp	114	http	6	FIN	3	8	10	1052	824	4392.76	31	29	1903876	1.53385e+06	2	2	0.505143	0.370667	32.3942	0.65975	255	2469197560	2470203711	255	0.000654	0.000531	0.000123	132	82	1	83	2	0	7	1	1	1	0	0	1	8	1	0	Normal	7	0
1303	10.3624	tcp	114	-	1	FIN	3	80	80	4654	72810	15.3439	31	29	3548.21	55508.3	7	33	132.847	131.159	24069.8	745.213	255	1251999392	3397821513	255	0.000958	0.00081	0.000148	58	910	0	0	13	0	5	1	1	2	0	0	0	12	3	0	Normal	7	0
1304	2.1912	tcp	114	-	1	FIN	3	24	24	2024	4312	21.4494	31	29	7082.88	15089.5	6	6	99.5846	95.2424	6428.44	174.508	255	3596677699	3596988474	255	0.000744	0.000614	0.00013	84	180	0	0	4	0	2	1	1	1	0	0	0	1	3	0	Normal	7	0
1305	3.92346	tcp	114	-	1	FIN	3	16	18	1540	1644	8.41094	31	29	2944.34	3166.59	4	4	280.221	225.693	18083	519.053	255	1454456854	1140852915	255	0.101543	0.086683	0.01486	96	91	0	0	13	0	9	10	1	7	0	0	0	12	18	0	Normal	7	0
1306	3.79945	tcp	114	-	1	FIN	3	16	18	1540	1644	8.68546	31	29	3040.44	3269.95	4	4	253.275	218.217	18773.4	520.016	255	2807328645	1216448478	255	0.091559	0.089768	0.001791	96	91	0	0	13	0	7	10	1	3	0	0	0	12	7	0	Normal	7	0
1307	0.650986	tcp	114	-	1	FIN	3	78	80	4550	72810	241.173	31	29	55202.4	883583	7	33	8.45031	8.23277	593.037	586.709	255	2224999221	2229496265	255	0.000714	0.000588	0.000126	58	910	0	0	10	0	6	1	1	2	0	0	0	7	10	0	Normal	7	0
1308	1.00626	tcp	114	http	6	FIN	3	14	18	1684	10168	30.8071	31	29	12434.1	76353.9	3	5	77.3806	59.1614	8766.25	7674.89	255	2107100319	4253391973	255	0.000644	0.000516	0.000128	120	565	1	3924	1	0	2	1	1	1	0	0	1	4	3	0	Normal	7	0
1309	3.39259	tcp	114	-	1	FIN	3	16	18	1540	1644	9.72708	31	29	3405.07	3662.1	4	4	226.152	212.009	21595	510.118	255	3891522458	1153099039	255	0.000553	0.000442	0.000111	96	91	0	0	15	0	6	3	1	4	0	0	0	6	10	0	Normal	7	0
1310	0.01927	tcp	114	-	1	FIN	3	16	18	1540	1644	1712.51	31	29	599481	644733	4	4	1.2612	1.17556	76.6006	2.12417	255	199619410	204665674	255	0.0006	0.000458	0.000142	96	91	0	0	9	0	5	6	1	3	0	0	0	10	12	0	Normal	7	0
1311	3.88482	tcp	114	-	1	FIN	3	16	18	1540	1644	8.49459	31	29	2973.62	3198.09	4	4	277.464	228.455	17620.6	519.945	255	3444874925	1161543767	255	0.001213	0.001079	0.000134	96	91	0	0	15	0	6	9	1	3	0	0	0	12	5	0	Normal	7	0
1312	23.3041	tcp	114	smtp	10	FIN	3	52	42	37230	3380	3.99071	31	29	12535.1	1132.85	18	8	466.067	582.59	86201.9	2976.35	255	194453825	2340857754	255	0.000665	0.00053	0.000135	716	80	0	0	1	0	6	1	1	1	0	0	0	3	1	0	Normal	7	0
1313	0.019456	tcp	114	-	1	FIN	3	16	18	1540	1644	1696.13	31	29	593750	638569	4	4	1.27513	1.11723	81.7535	2.10739	255	2649203554	507061497	255	0.000572	0.000459	0.000113	96	91	0	0	10	0	5	2	1	3	0	0	0	7	7	0	Normal	7	0
1314	18.1239	tcp	114	-	1	FIN	3	28	30	4656	3080	3.14502	31	29	1981.91	1314.51	7	7	697.061	624.944	84961.4	2469.02	255	1346972027	1350212309	255	0.000669	0.000542	0.000127	166	103	0	0	5	0	3	1	1	1	0	0	0	2	7	0	Normal	7	0
1315	15.8673	tcp	114	-	1	FIN	3	22	24	1920	4312	2.83602	31	29	924.164	2083.78	6	6	755.545	755.555	91723.3	91728.6	255	339482946	2489407082	255	0.000762	0.000633	0.000129	87	180	0	0	2	0	3	1	1	1	0	0	0	3	3	0	Normal	7	0
1316	0.177321	tcp	114	-	1	FIN	3	16	18	1540	1644	186.103	31	29	65147.4	70065	4	4	11.7984	10.4011	706.404	20.4746	255	1289552921	1305414230	255	0.000617	0.000502	0.000115	96	91	0	0	4	0	7	3	1	3	0	0	0	4	7	0	Normal	7	0
1317	0.14874	tcp	114	-	1	FIN	3	16	18	1540	1644	221.864	31	29	77665.7	83528.3	4	4	9.89527	9.22456	631.424	16.9443	255	3379136060	3398615052	255	0.001932	0.001138	0.000794	96	91	0	0	15	0	5	9	1	6	0	0	0	12	8	0	Normal	7	0
1318	0.007067	tcp	114	http	6	FIN	3	8	10	1052	824	2405.55	31	29	1.04259e+06	839960	2	2	0.949857	0.732	51.553	1.51953	255	2649197439	2650221013	255	0.00059	0.000476	0.000114	132	82	1	83	2	0	3	1	1	1	0	0	1	7	2	0	Normal	7	0
1319	0.134796	tcp	114	-	1	FIN	3	16	18	1540	1644	244.814	31	29	85699.9	92168.9	4	4	8.9656	7.90123	623.783	14.125	255	3379135314	3401562746	255	0.000942	0.00047	0.000472	96	91	0	0	15	0	5	9	1	6	0	0	0	12	8	0	Normal	7	0
1320	0.000991	udp	120	dns	3	CON	1	2	2	132	164	3027.25	31	29	532795	661958	0	0	0.009	0.009	0	0	0	0	0	0	0	0	0	66	82	0	0	1	0	9	1	1	1	0	0	0	12	1	0	Normal	7	0
1321	0.021693	tcp	114	-	1	FIN	3	16	18	1540	1644	1521.23	31	29	532522	572719	4	4	1.4246	1.24982	86.046	2.58463	255	319621125	324520895	255	0.00056	0.000443	0.000117	96	91	0	0	17	0	5	3	1	3	0	0	0	8	7	0	Normal	7	0
1322	0.079282	tcp	114	-	1	FIN	3	16	18	1540	1644	416.236	31	29	145708	156706	4	4	5.19147	4.9265	374.755	8.25961	255	3619135845	1491909605	255	0.001096	0.000452	0.000644	96	91	0	0	15	0	6	9	1	3	0	0	0	12	10	0	Normal	7	0
1323	3.66079	tcp	114	-	1	FIN	3	16	18	1540	1644	9.01445	31	29	3155.6	3393.8	4	4	261.461	228.232	17946.4	508.906	255	3599841630	1233249026	255	0.009928	0.009076	0.000852	96	91	0	0	13	0	9	10	1	7	0	0	0	12	18	0	Normal	7	0
1324	41.0739	tcp	114	-	1	FIN	3	22	24	1920	4312	1.09559	31	29	357.015	804.989	6	6	1955.88	1785.79	208854	199573	255	1429418192	1429757600	255	0.000835	0.000664	0.000171	87	180	0	0	17	0	6	3	2	4	0	0	0	8	10	0	Normal	7	0
1325	3.75174	tcp	114	-	1	FIN	3	30	42	2302	34406	18.9245	31	29	4746.59	71619	5	15	129.359	91.4944	13782.9	9505.88	255	819489391	1159211160	255	0.000595	0.000472	0.000123	77	819	0	0	13	0	9	10	1	7	0	0	0	12	18	0	Normal	7	0
1326	0.004016	tcp	114	http	6	FIN	3	8	10	1052	824	4233.07	31	29	1.83466e+06	1.47809e+06	2	2	0.523286	0.393222	34.4394	0.741761	255	2345001564	200572435	255	0.000597	0.000474	0.000123	132	82	1	83	1	0	5	1	1	1	0	0	1	10	3	0	Normal	7	0
1327	3.81975	tcp	114	-	1	FIN	3	16	18	1540	1644	8.63931	31	29	3024.28	3252.57	4	4	254.625	224.623	17113.8	529.015	255	1454457773	3306928978	255	0.001276	0.001153	0.000123	96	91	0	0	13	0	9	10	1	7	0	0	0	12	18	0	Normal	7	0
1328	21.0123	tcp	114	-	1	FIN	3	26	28	4152	2976	2.52234	31	29	1520.26	1092.7	7	7	840.475	808.143	106659	3209.66	255	3724036563	1577541697	255	0.000686	0.000533	0.000153	160	106	0	0	3	0	9	1	1	2	0	0	0	1	18	0	Normal	7	0
1329	0.018788	tcp	114	-	1	FIN	3	16	18	1540	1644	1756.44	31	29	614860	661273	4	4	1.16233	1.07865	70.6115	2.14582	255	2345004338	2349016711	255	0.000571	0.000447	0.000124	96	91	0	0	9	0	5	6	1	3	0	0	0	10	12	0	Normal	7	0
1330	21.1349	tcp	114	-	1	FIN	3	66	66	3910	51808	6.19828	31	29	1457.68	19313.7	7	26	330.228	325.142	66366.7	2058.05	255	3779836109	1634816964	255	0.000818	0.000688	0.00013	59	785	0	0	9	0	6	1	1	1	0	0	0	6	5	0	Normal	7	0
1331	0.000991	udp	120	dns	3	CON	1	2	2	132	164	3027.25	31	29	532795	661958	0	0	0.009	0.002	0	0	0	0	0	0	0	0	0	66	82	0	0	2	0	3	2	1	2	0	0	0	10	2	0	Normal	7	0
1332	0.584021	tcp	114	-	1	FIN	3	16	18	1540	1644	56.5048	31	29	19780.1	21273.2	4	4	38.8873	34.2861	2566.39	61.4271	255	2779134717	700005089	255	0.001269	0.001152	0.000117	96	91	0	0	8	0	5	3	1	1	0	0	0	3	8	0	Normal	7	0
1333	0.019356	tcp	114	-	1	FIN	3	16	18	1540	1644	1704.9	31	29	596818	641868	4	4	1.2712	1.18188	80.3844	2.21584	255	499621856	2651952092	255	0.000556	0.000443	0.000113	96	91	0	0	10	0	5	2	1	3	0	0	0	7	7	0	Normal	7	0
1334	3.61815	tcp	114	-	1	FIN	3	16	18	1540	1644	9.12068	31	29	3192.79	3433.8	4	4	241.184	207.188	16783.3	531.092	255	661945043	1391045362	255	0.28976	0.095954	0.193806	96	91	0	0	13	0	7	10	1	3	0	0	0	12	7	0	Normal	7	0
1335	2.91363	tcp	114	-	1	FIN	3	30	42	2302	34406	24.3682	31	29	6111.96	92220.4	5	15	100.459	70.7185	7222.6	6640.91	255	866972890	3677418466	255	0.014992	0.014161	0.000831	77	819	0	0	15	0	2	9	1	2	0	0	0	12	8	0	Normal	7	0
1336	1.53761	tcp	114	-	1	FIN	3	16	18	1540	1644	21.4619	31	29	7512.96	8080.08	4	4	109.807	90.4157	7118.32	206.988	255	1757039537	2399012343	255	0.000657	0.000534	0.000123	96	91	0	0	3	0	5	2	1	2	0	0	0	2	8	0	Normal	7	0
1337	0.580022	tcp	114	-	1	FIN	3	78	80	4550	72810	270.679	31	29	61956.3	991687	7	33	7.52873	7.33509	450.272	441.919	255	379612785	379860709	255	0.00069	0.000546	0.000144	58	910	0	0	8	0	3	1	1	2	0	0	0	4	4	0	Normal	7	0
1338	1.98331	tcp	114	-	1	FIN	3	16	18	1540	1644	16.6389	31	29	5824.61	6264.28	4	4	132.199	104.776	8570.67	266.86	255	1757037806	73360356	255	0.203022	0.202113	0.000909	96	91	0	0	3	0	5	2	1	2	0	0	0	2	8	0	Normal	7	0
1339	3.6804	tcp	114	-	1	FIN	3	16	18	1540	1644	8.9664	31	29	3138.79	3375.72	4	4	245.339	215.554	18217.9	401.576	255	3444872265	1238040386	255	0.016818	0.015982	0.000836	96	91	0	0	15	0	6	9	1	3	0	0	0	12	5	0	Normal	7	0
1340	0.021634	tcp	114	-	1	FIN	3	16	18	1540	1644	1525.38	31	29	533974	574281	4	4	1.4196	1.24588	83.7633	2.53035	255	2469201143	2473616182	255	0.000561	0.000451	0.00011	96	91	0	0	17	0	5	3	1	3	0	0	0	8	7	0	Normal	7	0
1341	0.504332	tcp	114	-	1	FIN	3	16	18	1540	1644	65.4331	31	29	22905.5	24634.6	4	4	33.6007	33.2075	2142.76	61.6512	255	2894943779	2964536628	255	0.006368	0.006211	0.000157	96	91	0	0	8	0	3	3	1	3	0	0	0	3	3	0	Normal	7	0
1342	24.4329	tcp	114	http	6	FIN	3	354	746	18890	1087890	44.9804	31	29	6167.76	355728	2	370	69.2141	32.795	12501.3	8611.43	255	3037387409	3038533146	255	0.000727	0.000577	0.00015	53	1458	1	524288	2	0	5	1	1	2	0	0	1	3	3	0	Normal	7	0
1343	0.492705	tcp	114	-	1	FIN	3	16	18	1540	1644	66.9772	31	29	23446.1	25215.9	4	4	32.8236	28.9512	2111.84	56.2779	255	2894942973	2952810834	255	0.000686	0.000534	0.000152	96	91	0	0	8	0	3	3	1	3	0	0	0	3	3	0	Normal	7	0
1344	1.69479	tcp	114	-	1	FIN	3	40	42	2542	18612	47.7936	31	29	11701.8	85764.2	7	13	43.4476	41.3249	2870.23	78.4136	255	1261936616	2676203791	255	0.000903	0.000464	0.000439	64	443	0	0	4	0	5	1	1	1	0	0	0	4	8	0	Normal	7	0
1345	0.922025	tcp	114	-	1	FIN	3	64	66	3806	51808	139.909	31	29	32511	442712	7	26	14.6291	14.1762	879.658	867.008	255	4016677705	4016974120	255	0.000706	0.000566	0.00014	59	785	0	0	10	0	1	1	1	2	0	0	0	7	4	0	Normal	7	0
1346	0.302314	tcp	114	http	6	FIN	3	8	10	1052	824	56.2329	31	29	24372	19635.2	2	2	43.1387	33.5237	2568.91	64.9149	255	989550122	3138254372	255	0.00076	0.0006	0.00016	132	82	1	83	2	0	6	1	1	4	0	0	1	6	1	0	Normal	7	0
1347	0.129762	tcp	114	-	1	FIN	3	16	18	1540	1644	254.312	31	29	89024.5	95744.5	4	4	9.24607	8.07831	14.939	13.9539	255	3379133800	3393811025	255	0.00092	0.000509	0.000411	96	91	0	0	15	0	5	9	1	6	0	0	0	12	8	0	Normal	7	0
1348	0.019565	tcp	114	http	6	FIN	3	8	10	1052	824	868.899	31	29	376591	303399	2	2	2.74114	2.12233	165.584	3.06444	255	3619130921	3616474711	255	0.000576	0.00046	0.000116	132	82	1	83	3	0	5	2	1	2	0	0	1	12	3	0	Normal	7	0
1349	0.986727	tcp	114	-	1	FIN	3	42	42	2662	23162	84.1165	31	29	21071.7	183321	7	14	24.6607	24.0542	1734.05	48.5473	255	1826970272	1811703641	255	0.000631	0.0005	0.000131	63	551	0	0	17	0	5	1	1	2	0	0	0	8	5	0	Normal	7	0
1350	0.068018	tcp	114	-	1	FIN	3	16	18	1540	1644	485.166	31	29	169837	182658	4	4	4.47067	3.972	308.181	6.83582	255	3619134338	1490834494	255	0.000598	0.000485	0.000113	96	91	0	0	15	0	6	9	1	3	0	0	0	12	10	0	Normal	7	0
1351	3.14811	tcp	114	-	1	FIN	3	16	18	1540	1644	10.4825	31	29	3669.51	3946.5	4	4	209.823	185.153	16710.7	465.141	255	2807326679	3693884388	255	0.001049	0.000503	0.000546	96	91	0	0	13	0	7	10	1	3	0	0	0	12	7	0	Normal	7	0
1352	41.0739	tcp	114	-	1	FIN	3	22	24	1920	4312	1.09559	31	29	357.015	804.989	6	6	1955.88	1785.79	208854	199573	255	1429418192	1429757600	255	0.000835	0.000664	0.000171	87	180	0	0	17	0	6	3	2	4	0	0	0	8	10	0	Normal	7	0
1353	3.22091	tcp	114	-	1	FIN	3	16	18	1540	1644	10.2455	31	29	3586.56	3857.29	4	4	214.707	189.401	12568.4	396.489	255	2689910179	3520833852	255	0.001253	0.001099	0.000154	96	91	0	0	9	0	6	4	1	1	0	0	0	6	10	0	Normal	7	0
1354	3.49059	tcp	114	-	1	FIN	3	16	18	1540	1644	9.45398	31	29	3309.47	3559.28	4	4	232.684	204.32	16404.4	383.543	255	1804523192	1343060918	255	0.018002	0.017155	0.000847	96	91	0	0	9	0	5	4	1	2	0	0	0	6	3	0	Normal	7	0
1355	7.40386	tcp	114	-	1	FIN	3	16	18	1272	2572	4.45713	31	29	1289.06	2625.66	4	4	493.563	435.457	32632.3	866.211	255	2444160465	294860895	255	0.001209	0.001084	0.000125	80	143	0	0	9	0	3	1	1	1	0	0	0	10	17	0	Normal	7	0
1356	2.17879	tcp	114	-	1	FIN	3	42	42	2662	23162	38.0946	31	29	9542.92	83022.3	7	14	53.115	53.129	3247.49	90.9929	255	4224871938	4244257145	255	0.000619	0.000493	0.000126	63	551	0	0	15	0	3	1	1	1	0	0	0	6	7	0	Normal	7	0
1357	4.12788	tcp	114	-	1	FIN	3	30	42	2302	34406	17.2001	31	29	4314.08	65093	5	15	142.315	100.667	12611.4	11965	255	1454456030	1088480197	255	0.00069	0.000532	0.000158	77	819	0	0	13	0	9	10	1	7	0	0	0	12	18	0	Normal	7	0
1358	0.020512	tcp	114	-	1	FIN	3	16	18	1540	1644	1608.81	31	29	563183	605694	4	4	1.34447	1.176	80.3928	2.43663	255	2765005287	623577032	255	0.000637	0.000516	0.000121	96	91	0	0	9	0	7	6	1	3	0	0	0	10	7	0	Normal	7	0
1359	0.018822	tcp	114	-	1	FIN	3	16	18	1540	1644	1753.27	31	29	613750	660079	4	4	1.2346	1.08053	75.6018	2.13487	255	199618606	2349538878	255	0.000563	0.00045	0.000113	96	91	0	0	9	0	5	6	1	3	0	0	0	10	12	0	Normal	7	0
1360	3.29468	tcp	114	-	1	FIN	3	16	18	1540	1644	10.0162	31	29	3506.26	3770.93	4	4	235.312	193.389	19242.4	439.39	255	819488343	3386431913	255	0.007885	0.007056	0.000829	96	91	0	0	13	0	9	10	1	7	0	0	0	12	18	0	Normal	7	0
1361	3.58564	tcp	114	-	1	FIN	3	16	18	1540	1644	9.20338	31	29	3221.74	3464.93	4	4	239.018	207.74	19467.6	349.808	255	819490357	1191845327	255	0.055838	0.054048	0.00179	96	91	0	0	13	0	9	10	1	7	0	0	0	12	18	0	Normal	7	0
1362	42.7858	tcp	114	http	6	FIN	3	352	746	18786	1087890	25.6393	31	29	3502.66	203139	2	370	122.244	57.4299	44028.1	30197.9	255	349442018	2496116450	255	0.000747	0.000584	0.000163	53	1458	1	524288	3	0	6	2	1	2	0	0	1	3	1	0	Normal	7	0
1363	3.22239	tcp	114	-	1	FIN	3	28	42	2198	34406	21.4127	31	29	5263.17	83384	5	15	123.925	78.5827	8963.31	7755.84	255	2882423948	1194071611	255	0.000643	0.000498	0.000145	79	819	0	0	15	0	6	3	1	1	0	0	0	6	5	0	Normal	7	0
1364	3.39167	tcp	114	-	1	FIN	3	16	18	1540	1644	9.72973	31	29	3406	3663.1	4	4	226.09	199.472	21000.2	499.434	255	3891521630	3297912899	255	0.000753	0.000634	0.000119	96	91	0	0	15	0	6	3	1	4	0	0	0	6	10	0	Normal	7	0
1365	1.06177	tcp	114	-	1	FIN	3	40	42	2558	23162	76.2876	31	29	18798.8	170364	7	14	27.2164	25.8833	2169.47	2111.75	255	282067609	1797859159	255	0.000669	0.000553	0.000116	64	551	0	0	8	0	5	1	1	2	0	0	0	4	12	0	Normal	7	0
1366	3.58673	tcp	114	-	1	FIN	3	30	42	2302	34406	19.7952	31	29	4964.97	74914	5	15	128.085	89.6565	10026.6	8476.49	255	2166618138	3300605239	255	0.000586	0.000463	0.000123	77	819	0	0	5	0	5	1	1	1	0	0	0	2	8	0	Normal	7	0
1367	4.04291	tcp	114	-	1	FIN	3	16	18	1540	1644	8.16244	31	29	2857.35	3073.04	4	4	269.506	251.608	17180.2	538.495	255	1299489248	1172671020	255	0.017924	0.017174	0.00075	96	91	0	0	15	0	6	9	1	3	0	0	0	12	5	0	Normal	7	0
1368	3.96937	tcp	114	-	1	FIN	3	28	42	2198	34406	17.3831	31	29	4272.72	67692.4	5	15	147.002	95.5149	13681.6	8654.53	255	3954101340	1208660365	255	0.055028	0.053251	0.001777	79	819	0	0	9	0	5	4	1	2	0	0	0	6	3	0	Normal	7	0
1369	0.372556	tcp	114	-	1	FIN	3	28	30	4256	3080	152.997	31	29	88126.4	63947.4	7	7	13.7836	12.8288	716.652	17.4944	255	4132487327	2329294501	255	0.000785	0.000519	0.000266	152	103	0	0	8	0	3	1	1	4	0	0	0	4	17	0	Normal	7	0
1370	4.27377	tcp	114	-	1	FIN	3	30	42	2302	34406	16.613	31	29	4166.82	62871	5	15	147.359	104.112	13164.8	11841.9	255	3204874631	1090440589	255	0.005311	0.005189	0.000122	77	819	0	0	2	0	5	1	1	1	0	0	0	3	8	0	Normal	7	0
1371	25.0645	tcp	114	smtp	10	FIN	3	52	42	37230	3380	3.71043	31	29	11654.7	1053.28	18	8	491.454	611.315	89448.3	3071.48	255	4007326131	4012716380	255	0.000691	0.000543	0.000148	716	80	0	0	1	0	9	1	1	3	0	0	0	3	1	0	Normal	7	0
1372	0.020435	tcp	114	-	1	FIN	3	16	18	1540	1644	1614.88	31	29	565305	607976	4	4	1.3422	1.17588	83.1597	2.41522	255	2765006045	2769471674	255	0.000557	0.000442	0.000115	96	91	0	0	9	0	7	6	1	3	0	0	0	10	7	0	Normal	7	0
1373	15.0538	tcp	114	-	1	FIN	3	26	28	4552	2976	3.5207	31	29	2326.05	1525.19	7	7	602.139	557.53	65313.9	1908.64	255	3384872998	3392356463	255	0.00065	0.000524	0.000126	175	106	0	0	15	0	9	1	1	3	0	0	0	7	10	0	Normal	7	0
1374	0.001011	udp	120	dns	3	CON	1	2	2	146	178	2967.36	31	29	577646	704253	0	0	0.009	0.008	0	0	0	0	0	0	0	0	0	73	89	0	0	2	0	3	2	1	2	0	0	0	10	2	0	Normal	7	0
1375	10.5561	tcp	114	ssh	12	FIN	3	108	114	9504	12298	20.9357	31	29	7135.95	9238.99	26	31	99.5815	94.2455	19271.8	0	255	4237386958	2092322886	255	0.000766	0.000625	0.000141	88	108	0	0	1	0	3	1	1	1	0	0	0	1	1	0	Normal	7	0
1376	2.52912	udp	120	-	1	CON	1	4	4	568	304	2.76776	31	29	1347.5	721.199	0	0	784.342	760.911	1109.22	1076.09	0	0	0	0	0	0	0	142	76	0	0	3	0	9	1	1	3	0	0	0	3	10	0	Normal	7	0
1377	0.046594	tcp	114	-	1	FIN	3	30	42	2302	34406	1523.8	31	29	382195	5766751	5	15	1.59576	1.1241	87.8073	71.1572	255	2649199630	504987847	255	0.000657	0.0005	0.000157	77	819	0	0	10	0	7	4	1	4	0	0	0	7	14	0	Normal	7	0
1378	0.078042	tcp	114	-	1	FIN	3	16	18	1540	1644	422.849	31	29	148023	159196	4	4	5.1604	4.56029	401.681	9.48017	255	1649553175	3809585671	255	0.000629	0.000516	0.000113	96	91	0	0	8	0	12	4	1	5	0	0	0	7	18	0	Normal	7	0
1379	0.049217	tcp	114	ftp-data	5	FIN	3	14	8	8928	424	426.682	31	29	1.34766e+06	60304.4	4	1	3.78592	6.93757	402.868	16.831	255	1409553417	3882454626	255	0.000645	0.000518	0.000127	638	53	0	0	1	0	3	1	1	2	0	0	0	3	1	0	Normal	7	0
1380	0.01934	tcp	114	-	1	FIN	3	16	18	1540	1644	1706.31	31	29	597311	642399	4	4	1.26867	1.111	78.7068	2.19937	255	2649201586	2651461473	255	0.00056	0.000449	0.000111	96	91	0	0	10	0	7	4	1	4	0	0	0	7	14	0	Normal	7	0
1381	0.000921	udp	120	dns	3	CON	1	2	2	146	178	3257.33	31	29	634093	773073	0	0	0.001	0.009	0	0	0	0	0	0	0	0	0	73	89	0	0	3	0	9	2	1	8	0	0	0	15	2	0	Normal	7	0
1382	0.00424	udp	120	-	1	CON	1	4	4	568	304	1650.94	31	29	803774	430189	0	0	1.13067	0.955667	1.59405	1.34515	0	0	0	0	0	0	0	142	76	0	0	4	0	6	1	1	2	0	0	0	2	12	0	Normal	7	0
1383	0.004828	tcp	114	http	6	FIN	3	8	10	1052	824	3521.13	31	29	1.5261e+06	1.22949e+06	2	2	0.511	0.537875	32.7713	0.770242	255	2069550543	2070579558	255	0.000653	0.000521	0.000132	132	82	1	83	2	0	2	1	1	1	0	0	1	15	1	0	Normal	7	0
1384	0.019813	tcp	114	-	1	FIN	3	16	18	1540	1644	1665.57	31	29	583052	627063	4	4	1.29953	1.13976	84.5561	1.90284	255	2069551614	4226401867	255	0.000548	0.000434	0.000114	96	91	0	0	15	0	12	11	2	6	0	0	0	15	18	0	Normal	7	0
1385	0.015316	tcp	114	-	1	FIN	3	16	18	1540	1644	2154.61	31	29	754244	811178	4	4	1.00053	0.873941	71.9573	1.48025	255	319617904	326173208	255	0.000567	0.000452	0.000115	96	91	0	0	9	0	7	3	1	3	0	0	0	4	14	0	Normal	7	0
1386	0.060314	tcp	114	-	1	FIN	3	30	42	2302	34406	1177.17	31	29	295255	4.45495e+06	5	15	2.06828	1.45927	128.62	95.9087	255	2069552500	2073541412	255	0.000603	0.00048	0.000123	77	819	0	0	15	0	12	11	1	6	0	0	0	15	18	0	Normal	7	0
1387	0.000948	udp	120	dns	3	CON	1	2	2	132	164	3164.56	31	29	556962	691983	0	0	0.001	0.005	0	0	0	0	0	0	0	0	0	66	82	0	0	1	0	9	1	1	4	0	0	0	6	3	0	Normal	7	0
1388	0.102628	tcp	114	-	1	FIN	3	16	18	1540	1644	321.55	31	29	112562	121059	4	4	6.82133	6.382	420.109	10.0804	255	1589553192	3764602493	255	0.000636	0.000515	0.000121	96	91	0	0	15	0	3	3	1	6	0	0	0	7	8	0	Normal	7	0
1389	0.001337	udp	120	dns	3	CON	1	2	2	146	178	2243.83	31	29	436799	532536	0	0	0.001	0.001	0	0	0	0	0	0	0	0	0	73	89	0	0	1	0	9	1	1	3	0	0	0	3	3	0	Normal	7	0
1390	0.47812	tcp	114	-	1	FIN	3	16	18	1540	1644	69.0203	31	29	24161.3	25985.1	4	4	31.8511	28.0745	2078.47	66.8425	255	3134937646	3455704410	255	0.001012	0.00085	0.000162	96	91	0	0	15	0	9	11	1	8	0	0	0	15	8	0	Normal	7	0
1391	0.013087	tcp	114	-	1	FIN	3	16	18	1540	1644	2521.59	31	29	882708	949339	4	4	0.8524	0.79	59.0962	1.38725	255	199616230	205717146	255	0.000554	0.000444	0.00011	96	91	0	0	16	0	6	6	1	4	0	0	0	8	12	0	Normal	7	0
1392	2.04001	tcp	114	-	1	FIN	3	40	42	2558	23162	39.7056	31	29	9784.24	88669.9	7	14	52.2996	49.7433	3353.24	3272.74	255	121944384	2946799950	255	0.000654	0.000537	0.000117	64	551	0	0	3	0	12	1	1	2	0	0	0	3	18	0	Normal	7	0
1393	0.019278	tcp	114	-	1	FIN	3	16	18	1540	1644	1711.8	31	29	599232	644465	4	4	1.26273	1.10694	80.2134	2.10541	255	199620184	205194688	255	0.000601	0.000457	0.000144	96	91	0	0	16	0	6	6	1	4	0	0	0	8	12	0	Normal	7	0
1394	19.3103	tcp	114	smtp	10	FIN	3	52	42	37230	3380	4.81609	31	29	15127.7	1367.15	18	8	378.626	482.744	64366.8	2239.44	255	3192355923	3193401012	255	0.000679	0.000535	0.000144	716	80	0	0	1	0	9	1	1	1	0	0	0	6	1	0	Normal	7	0
1395	1.50748	tcp	114	-	1	FIN	3	40	40	2542	18508	52.4052	31	29	13155.7	95767.6	7	13	38.6451	38.6083	2387.89	64.4983	255	1252002628	3177534457	255	0.001881	0.001757	0.000124	64	463	0	0	13	0	4	1	1	2	0	0	0	3	8	0	Normal	7	0
1396	0.054773	tcp	114	-	1	FIN	3	30	42	2302	34406	1296.26	31	29	325124	4905629	5	15	1.94543	1.32481	108.609	84.3944	255	199617077	203048343	255	0.00061	0.000454	0.000156	77	819	0	0	16	0	6	6	1	4	0	0	0	8	12	0	Normal	7	0
1397	0.512399	tcp	114	-	1	FIN	3	16	18	1540	1644	64.4029	31	29	22544.9	24246.7	4	4	34.139	31.9806	2477.9	80.9882	255	989554329	1288792339	255	0.000869	0.000706	0.000163	96	91	0	0	15	0	9	11	1	8	0	0	0	15	8	0	Normal	7	0
1398	0.567358	tcp	114	-	1	FIN	3	16	18	1540	1644	58.1643	31	29	20361	21898	4	4	37.8019	33.3249	2646.4	91.3213	255	3134939274	1253931680	255	0.000987	0.000831	0.000156	96	91	0	0	15	0	9	11	1	8	0	0	0	15	8	0	Normal	7	0
1399	0.168777	tcp	114	-	1	FIN	3	16	18	1540	1644	195.524	31	29	68445.3	73611.9	4	4	11.23	9.89771	816.986	24.2062	255	1529552485	1538220004	255	0.000694	0.00051	0.000184	96	91	0	0	9	0	6	4	1	4	0	0	0	4	7	0	Normal	7	0
1400	0.013509	tcp	114	-	1	FIN	3	16	18	1540	1644	2442.82	31	29	855134	919683	4	4	0.8806	0.766235	60.1912	1.41525	255	619617121	626233674	255	0.000633	0.000478	0.000155	96	91	0	0	16	0	7	6	1	4	0	0	0	8	6	0	Normal	7	0
1401	0.014135	tcp	114	http	6	FIN	3	8	10	1052	824	1202.69	31	29	521259	419950	2	2	1.83771	1.70025	117.105	3.65952	255	3799131157	1654604134	255	0.000661	0.000532	0.000129	132	82	1	83	1	0	12	1	1	5	0	0	1	7	1	0	Normal	7	0
1402	0.0242	tcp	114	-	1	FIN	3	16	18	1540	1644	1363.64	31	29	477355	513388	4	4	1.592	1.39147	92.8104	2.64268	255	4034940229	1893292847	255	0.000671	0.00054	0.000131	96	91	0	0	5	0	9	3	1	4	0	0	0	6	10	0	Normal	7	0
1403	0.268851	tcp	114	-	1	FIN	3	40	42	2558	23162	301.282	31	29	74241.9	672819	7	14	6.88549	6.54585	414.853	404.56	255	1867100042	273145217	255	0.000585	0.000468	0.000117	64	551	0	0	10	0	1	1	1	1	0	0	0	7	4	0	Normal	7	0
1404	0.025332	tcp	114	-	1	FIN	3	16	18	1540	1644	1302.7	31	29	456024	490447	4	4	1.64373	1.46312	100.334	2.65022	255	1889555515	4039799049	255	0.000574	0.000455	0.000119	96	91	0	0	5	0	9	3	1	4	0	0	0	6	10	0	Normal	7	0
1405	0.008375	udp	120	dns	3	CON	1	2	2	132	164	358.209	31	29	63044.8	78328.4	0	0	0.005	0.001	0	0	0	0	0	0	0	0	0	66	82	0	0	1	0	6	1	1	1	0	0	0	8	2	0	Normal	7	0
1406	0.652056	tcp	114	-	1	FIN	3	78	80	4550	72810	240.777	31	29	55111.8	882133	7	33	8.69004	8.24692	497.709	483.302	255	259612930	2405288479	255	0.000659	0.00054	0.000119	58	910	0	0	10	0	3	1	1	3	0	0	0	7	12	0	Normal	7	0
1407	0.02548	tcp	114	-	1	FIN	3	16	18	1540	1644	1295.13	31	29	453375	487598	4	4	1.67647	1.564	104.577	2.68903	255	1889556423	4040306795	255	0.000567	0.000452	0.000115	96	91	0	0	5	0	9	3	1	4	0	0	0	6	10	0	Normal	7	0
1408	0.0193	tcp	114	-	1	FIN	3	16	18	1540	1644	1709.84	31	29	598549	643731	4	4	1.26447	1.10877	77.5515	2.24934	255	2649200663	505545388	255	0.00056	0.000446	0.000114	96	91	0	0	10	0	7	4	1	4	0	0	0	7	14	0	Normal	7	0
1409	7.17567	tcp	114	-	1	FIN	3	16	18	1272	2572	4.59888	31	29	1330.05	2709.16	4	4	478.355	422.062	37902.6	1059.39	255	1564515401	3714419921	255	0.000747	0.000597	0.00015	80	143	0	0	15	0	4	1	1	1	0	0	0	7	8	0	Normal	7	0
1410	16.8008	tcp	114	-	1	FIN	3	24	26	2024	4416	2.91652	31	29	923.764	2022.28	6	6	730.455	672.009	91183	87464.4	255	399483518	399800503	255	0.00073	0.000593	0.000137	84	170	0	0	13	0	4	1	1	2	0	0	0	3	8	0	Normal	7	0
1411	0.195609	tcp	114	-	1	FIN	3	22	24	3944	2768	230.051	31	29	153981	108502	7	7	9.29848	8.48465	657.842	17.8286	255	2709199030	2712056532	255	0.000588	0.000458	0.00013	179	115	0	0	4	0	6	1	1	2	0	0	0	2	12	0	Normal	7	0
1412	17.5742	tcp	114	-	1	FIN	3	78	82	4550	72914	9.04736	31	29	2044.82	32786.7	7	33	231.235	216.957	45300	44176.9	255	2189062777	2189415115	255	0.000809	0.000673	0.000136	58	889	0	0	3	0	2	1	1	1	0	0	0	3	7	0	Normal	7	0
1413	1.16681	tcp	114	ssh	12	FIN	3	62	60	5928	8114	103.701	31	29	39992.6	54706.2	14	17	19.4469	19.7651	1421.97	1428.58	255	1049547306	1049824140	255	0.000942	0.000532	0.00041	96	135	0	0	1	0	4	1	1	1	0	0	0	3	1	0	Normal	7	0
1414	0.048957	tcp	114	-	1	FIN	3	30	42	2302	34406	1450.25	31	29	363748	5488408	5	15	1.67741	1.18263	95.1666	79.0579	255	319618797	322992971	255	0.000586	0.000465	0.000121	77	819	0	0	9	0	7	3	1	3	0	0	0	4	14	0	Normal	7	0
1415	0.228149	tcp	114	-	1	FIN	3	30	42	2302	34406	311.2	31	29	78054.3	1.17772e+06	5	15	7.85645	5.55032	609.831	532.132	255	3674938165	1536678082	255	0.000706	0.000582	0.000124	77	819	0	0	9	0	6	4	1	4	0	0	0	4	7	0	Normal	7	0
1416	0.063337	tcp	114	-	1	FIN	3	16	18	1540	1644	521.022	31	29	182389	196157	4	4	4.1974	3.69677	377.729	8.67922	255	1649551469	1672011091	255	0.000608	0.000486	0.000122	96	91	0	0	8	0	12	4	1	5	0	0	0	7	18	0	Normal	7	0
1417	2.05604	tcp	114	-	1	FIN	3	64	66	3806	51808	62.742	31	29	14579.5	198533	7	26	33.1567	31.6227	2759.06	2695.01	255	1267095574	3416956839	255	0.000688	0.000553	0.000135	59	785	0	0	8	0	7	1	1	2	0	0	0	1	6	0	Normal	7	0
1418	0.076061	tcp	114	-	1	FIN	3	16	18	1540	1644	433.862	31	29	151878	163343	4	4	5.04807	4.44582	392.763	12.3413	255	3799135520	3816191064	255	0.000592	0.000476	0.000116	96	91	0	0	8	0	12	4	1	5	0	0	0	7	18	0	Normal	7	0
1419	0.001329	udp	120	dns	3	CON	1	2	2	132	164	2257.34	31	29	397291	493604	0	0	0	0.004	0	0	0	0	0	0	0	0	0	66	82	0	0	1	0	1	1	1	3	0	0	0	7	1	0	Normal	7	0
1420	43.7216	tcp	114	http	6	FIN	3	362	746	19306	1087890	25.3193	31	29	3522.83	198791	2	370	121.112	58.686	45017.5	31360.1	255	4046493277	4043598327	255	0.00073	0.000566	0.000164	53	1458	1	524288	2	0	1	1	1	1	0	0	1	1	1	0	Normal	7	0
1421	0.027426	tcp	114	-	1	FIN	3	16	18	1540	1644	1203.24	31	29	421206	453001	4	4	1.93514	1.55706	106.013	2.88286	255	2069553284	4219480197	255	0.001094	0.000952	0.000142	96	91	0	0	15	0	12	11	1	6	0	0	0	15	18	0	Normal	7	0
1422	0.095752	tcp	114	-	1	FIN	3	16	18	1540	1644	344.64	31	29	120645	129752	4	4	6.3634	5.602	423.073	10.4264	255	3734938963	3760402584	255	0.000631	0.000517	0.000114	96	91	0	0	15	0	3	3	1	6	0	0	0	7	8	0	Normal	7	0
1423	0.372385	tcp	114	-	1	FIN	3	40	42	2558	23162	217.517	31	29	53600.4	485755	7	14	9.54021	9.04095	555.494	540.997	255	127105405	133616737	255	0.001869	0.001701	0.000168	64	551	0	0	9	0	3	1	1	2	0	0	0	1	12	0	Normal	7	0
1424	0.019131	tcp	114	http	6	FIN	3	8	10	1052	824	888.61	31	29	385134	310282	2	2	2.68443	2.07133	177.497	3.51292	255	3734936270	1595530592	255	0.000607	0.000486	0.000121	132	82	1	83	3	0	6	1	1	1	0	0	1	7	1	0	Normal	7	0
1425	1.01285	tcp	114	http	6	FIN	3	14	18	1684	10168	30.6067	31	29	12353.3	75857.3	3	5	77.8846	59.5518	8770.35	7684.24	255	1807100219	3957706501	255	0.000586	0.000464	0.000122	120	565	1	3924	3	0	7	2	2	2	0	0	4	2	4	0	Normal	7	0
1426	29.4287	tcp	114	-	1	FIN	3	66	66	3910	51808	4.45144	31	29	1046.87	13870.5	7	26	452.744	452.739	95929.6	3000.03	255	1489417639	1489754998	255	0.000803	0.000649	0.000154	59	785	0	0	8	0	6	1	1	1	0	0	0	7	7	0	Normal	7	0
1427	0.019813	tcp	114	-	1	FIN	3	16	18	1540	1644	1665.57	31	29	583052	627063	4	4	1.29953	1.13976	84.5561	1.90284	255	2069551614	4226401867	255	0.000548	0.000434	0.000114	96	91	0	0	15	0	12	11	2	6	0	0	0	15	18	0	Normal	7	0
1428	0.020518	tcp	114	-	1	FIN	3	16	18	1540	1644	1608.34	31	29	563018	605517	4	4	1.34693	1.17835	83.6022	2.35339	255	2765006804	624593934	255	0.00059	0.000483	0.000107	96	91	0	0	16	0	7	6	1	4	0	0	0	8	6	0	Normal	7	0
1429	0.508014	tcp	114	-	1	FIN	3	16	18	1540	1644	64.9588	31	29	22739.5	24456	4	4	33.846	29.8497	2540.26	81.4292	255	3134941597	3441803774	255	0.000977	0.000563	0.000414	96	91	0	0	15	0	9	11	1	8	0	0	0	15	8	0	Normal	7	0
1430	1.639	tcp	114	-	1	FIN	3	38	40	2438	18508	46.98	31	29	11587.6	88083.2	7	13	45.5166	42.0135	2708.39	2593.59	255	3864872546	2877762667	255	0.000586	0.000465	0.000121	64	463	0	0	15	0	9	1	1	2	0	0	0	7	8	0	Normal	7	0
1431	0.001032	udp	120	dns	3	CON	1	2	2	132	164	2906.98	31	29	511628	635659	0	0	0.009	0.007	0	0	0	0	0	0	0	0	0	66	82	0	0	2	0	6	1	1	4	0	0	0	8	1	0	Normal	7	0
1432	0.044989	tcp	114	-	1	FIN	3	28	42	2198	34406	1533.71	31	29	376981	5972482	5	15	1.65456	1.08542	97.3856	73.7597	255	619618004	2768399045	255	0.000605	0.000483	0.000122	79	819	0	0	16	0	7	6	1	4	0	0	0	8	6	0	Normal	7	0
1433	0.074975	tcp	114	-	1	FIN	3	16	18	1540	1644	440.147	31	29	154078	165709	4	4	4.97687	4.38082	385.334	12.8231	255	1649555465	3813197049	255	0.000621	0.0005	0.000121	96	91	0	0	8	0	12	4	1	5	0	0	0	7	18	0	Normal	7	0
1434	0.003876	tcp	114	http	6	FIN	3	8	10	1052	824	4385.96	31	29	1.90093e+06	1.53148e+06	2	2	0.504571	0.376444	32.4583	0.660565	255	2765002277	2765998721	255	0.000607	0.000484	0.000123	132	82	1	83	3	0	7	1	1	4	0	0	1	8	4	0	Normal	7	0
1435	0.026517	tcp	114	-	1	FIN	3	16	18	1540	1644	1244.48	31	29	435645	468530	4	4	1.74693	1.53282	111.235	2.78891	255	2069555852	4225904542	255	0.000567	0.000454	0.000113	96	91	0	0	15	0	12	11	1	6	0	0	0	15	18	0	Normal	7	0
1436	0.003744	tcp	114	http	6	FIN	3	8	10	1052	824	4540.6	31	29	1.96795e+06	1585470	2	2	0.485143	0.360444	31.2275	0.640623	255	1889550756	1890452579	255	0.000621	0.000497	0.000124	132	82	1	83	1	0	3	1	1	1	0	0	1	6	3	0	Normal	7	0
1437	0.186804	tcp	114	-	1	FIN	3	38	40	2438	18508	412.197	31	29	101668	772831	7	13	5.1805	4.77531	322.073	303.576	255	259615902	2800781744	255	0.000691	0.000563	0.000128	64	463	0	0	10	0	3	1	1	3	0	0	0	7	12	0	Normal	7	0
1438	0.154073	tcp	114	-	1	FIN	3	30	42	2302	34406	460.821	31	29	115582	1.74395e+06	5	15	5.4915	3.72573	357.172	266.68	255	3734938193	3756675004	255	0.00143	0.001313	0.000117	77	819	0	0	15	0	3	3	1	6	0	0	0	7	8	0	Normal	7	0
1439	0.751445	tcp	114	-	1	FIN	3	30	42	2302	34406	94.4846	31	29	23698.3	357572	5	15	25.9009	18.3167	2562.46	2485.11	255	3134938485	1174257531	255	0.00057	0.000456	0.000114	77	819	0	0	15	0	9	11	1	8	0	0	0	15	8	0	Normal	7	0
1440	0.014724	tcp	114	-	1	FIN	3	16	18	1540	1644	2241.24	31	29	784569	843792	4	4	0.960867	0.837529	61.0471	1.38686	255	2649198629	2657136330	255	0.000632	0.000482	0.00015	96	91	0	0	10	0	7	4	1	4	0	0	0	7	14	0	Normal	7	0
1441	0.547636	tcp	114	-	1	FIN	3	16	18	1540	1644	60.259	31	29	21094.3	22686.6	4	4	36.4887	32.1865	2605.02	87.8713	255	3134940031	1267099489	255	0.00058	0.000462	0.000118	96	91	0	0	15	0	9	11	1	8	0	0	0	15	8	0	Normal	7	0
1442	0.162577	tcp	114	-	1	FIN	3	16	18	1540	1644	202.981	31	29	71055.6	76419.2	4	4	11.5879	9.53365	768.392	22.3601	255	3674940539	1544219433	255	0.000611	0.000496	0.000115	96	91	0	0	9	0	6	4	1	4	0	0	0	4	7	0	Normal	7	0
1443	0.02099	tcp	114	-	1	FIN	3	16	18	1540	1644	1572.18	31	29	550357	591901	4	4	1.37933	1.20835	83.9052	2.63229	255	2469200392	2473087376	255	0.000564	0.000445	0.000119	96	91	0	0	9	0	7	3	1	3	0	0	0	4	14	0	Normal	7	0
1444	0.168547	tcp	114	-	1	FIN	3	16	18	1540	1644	195.791	31	29	68538.7	73712.4	4	4	11.2155	10.5047	804.504	24.8294	255	1529553240	1539395260	255	0.000942	0.000471	0.000471	96	91	0	0	9	0	6	4	1	4	0	0	0	4	7	0	Normal	7	0
1445	0.001051	udp	120	dns	3	CON	1	2	2	132	164	2854.42	31	29	502379	624168	0	0	0.009	0.008	0	0	0	0	0	0	0	0	0	66	82	0	0	3	0	1	1	1	2	0	0	0	4	3	0	Normal	7	0
1446	0.001014	udp	120	dns	3	CON	1	2	2	146	178	2958.58	31	29	575937	702170	0	0	0.009	0.002	0	0	0	0	0	0	0	0	0	73	89	0	0	3	0	9	2	1	4	0	0	0	15	3	0	Normal	7	0
1447	25.991	tcp	114	smtp	10	FIN	3	52	42	37230	3380	3.57816	31	29	11239.3	1015.74	18	8	509.621	649.76	93571.3	3239.41	255	3471519300	1323023669	255	0.000697	0.000566	0.000131	716	80	0	0	1	0	12	1	1	6	0	0	0	15	1	0	Normal	7	0
1448	1.01285	tcp	114	http	6	FIN	3	14	18	1684	10168	30.6067	31	29	12353.3	75857.3	3	5	77.8846	59.5518	8770.35	7684.24	255	1807100219	3957706501	255	0.000586	0.000464	0.000122	120	565	1	3924	3	0	7	2	2	2	0	0	4	2	4	0	Normal	7	0
1449	0.230692	tcp	114	ftp-data	5	FIN	3	8	12	424	8824	82.3609	31	29	12865.6	280513	1	4	32.9127	23.0197	2156.5	1719.89	255	3559133391	3681174501	255	0.000609	0.000494	0.000115	53	735	0	0	1	0	4	1	1	2	0	0	0	2	1	0	Normal	7	0
1450	0.170443	tcp	114	-	1	FIN	3	30	42	2302	34406	416.562	31	29	104481	1.57646e+06	5	15	6.07464	4.14573	316.793	268.98	255	1469551992	1482907814	255	0.000586	0.000463	0.000123	77	819	0	0	9	0	4	5	1	1	0	0	0	8	6	0	Normal	7	0
1451	0.159687	tcp	114	-	1	FIN	3	16	18	1540	1644	206.654	31	29	72341.5	77802.2	4	4	10.625	9.36418	725.17	21.053	255	3674941322	3692007904	255	0.000611	0.000495	0.000116	96	91	0	0	6	0	3	2	1	3	0	0	0	3	14	0	Normal	7	0
1452	0.078009	tcp	114	-	1	FIN	3	16	18	1540	1644	423.028	31	29	148085	159264	4	4	5.17973	4.45876	387.022	12.0197	255	1649553921	1664734530	255	0.002341	0.002206	0.000135	96	91	0	0	11	0	6	2	1	4	0	0	0	4	8	0	Normal	7	0
1453	0.026844	tcp	114	-	1	FIN	3	16	18	1540	1644	1229.32	31	29	430338	462822	4	4	1.7694	1.55065	111.535	2.94472	255	2069554164	2074974214	255	0.000615	0.000479	0.000136	96	91	0	0	4	0	6	2	1	2	0	0	0	4	8	0	Normal	7	0
1454	0.024281	tcp	114	-	1	FIN	3	16	18	1540	1644	1359.09	31	29	475763	511676	4	4	1.5984	1.40041	105.139	2.52677	255	919620763	3070325419	255	0.000591	0.000469	0.000122	96	91	0	0	9	0	9	7	2	7	0	0	0	11	14	0	Normal	7	0
1455	0.024981	tcp	114	-	1	FIN	3	16	18	1540	1644	1321	31	29	462431	497338	4	4	1.6444	1.44165	98.8355	2.66495	255	4034941102	1893885540	255	0.000598	0.000472	0.000126	96	91	0	0	7	0	4	3	1	3	0	0	0	3	6	0	Normal	7	0
1456	0.085497	tcp	114	-	1	FIN	3	16	18	1540	1644	385.978	31	29	135116	145315	4	4	5.6764	4.99918	463.819	9.62141	255	1589554776	3771814925	255	0.000633	0.00051	0.000123	96	91	0	0	9	0	4	5	1	3	0	0	0	8	8	0	Normal	7	0
1457	0.020889	tcp	114	-	1	FIN	3	16	18	1540	1644	1579.78	31	29	553018	594763	4	4	1.3706	1.20147	87.491	2.56124	255	1099623602	3254665251	255	0.000587	0.000461	0.000126	96	91	0	0	16	0	10	6	1	6	0	0	0	12	7	0	Normal	7	0
1458	0.062793	tcp	114	-	1	FIN	3	16	18	1540	1644	525.536	31	29	183970	197856	4	4	4.1636	3.89513	324.146	7.12029	255	1589550844	3772388158	255	0.000922	0.000465	0.000457	96	91	0	0	9	0	4	5	1	3	0	0	0	8	8	0	Normal	7	0
1459	0.094549	tcp	114	-	1	FIN	3	16	18	1540	1644	349.025	31	29	122180	131403	4	4	6.28147	5.534	482.715	10.0231	255	3734940509	1620395827	255	0.000592	0.000465	0.000127	96	91	0	0	9	0	4	5	1	3	0	0	0	8	8	0	Normal	7	0
1460	0.104892	tcp	114	-	1	FIN	3	16	18	1540	1644	314.609	31	29	110132	118446	4	4	6.9718	6.13918	434.93	11.5581	255	1529550858	1575411504	255	0.000636	0.00052	0.000116	96	91	0	0	6	0	3	2	1	3	0	0	0	3	14	0	Normal	7	0
1461	0.033711	tcp	114	-	1	FIN	3	64	66	3806	51808	3826.64	31	29	889205	12108569	7	26	0.530111	0.509308	33.0942	31.9388	255	3185000018	1039933905	255	0.000724	0.000597	0.000127	59	785	0	0	8	0	11	1	1	8	0	0	0	10	8	0	Normal	7	0
1462	7.00062	tcp	114	smtp	10	FIN	3	52	42	37358	3380	13.2845	31	29	41870.6	3771.09	18	8	137.26	170.733	12100.7	388.43	255	4134100594	1985619448	255	0.000663	0.000544	0.000119	718	80	0	0	1	0	3	1	1	3	0	0	0	4	2	0	Normal	7	0
1463	0.003887	tcp	114	http	6	FIN	3	8	10	1052	824	4373.55	31	29	1.89555e+06	1.52714e+06	2	2	0.506714	0.376556	32.496	0.659888	255	1279616310	3430187721	255	0.000621	0.000493	0.000128	132	82	1	83	2	0	10	1	1	1	0	0	1	10	2	0	Normal	7	0
1464	1.57624	tcp	114	-	1	FIN	3	40	42	2558	23162	51.3881	31	29	12663.1	114759	7	14	41.4708	39.3925	2611.23	2554.18	255	781946543	2901840901	255	0.000676	0.000535	0.000141	64	551	0	0	9	0	3	1	1	2	0	0	0	8	11	0	Normal	7	0
1465	12.3009	tcp	114	-	1	FIN	3	28	30	4656	3080	4.63382	31	29	2920.12	1936.78	7	7	455.576	439.298	44864.1	1323.84	255	952002404	955274590	255	0.000654	0.000525	0.000129	166	103	0	0	12	0	1	1	1	4	0	0	0	3	6	0	Normal	7	0
1466	0.001037	udp	120	dns	3	CON	1	2	2	132	164	2892.96	31	29	509161	632594	0	0	0.009	0.007	0	0	0	0	0	0	0	0	0	66	82	0	0	2	0	4	2	1	2	0	0	0	11	3	0	Normal	7	0
1467	10.5668	tcp	114	-	1	FIN	3	122	126	7816	15132	23.375	31	29	5868.92	11365.4	30	32	90.3116	85.2119	15366.4	14864.4	255	4518757	2155185345	255	0.000726	0.000561	0.000165	64	120	0	0	9	0	3	1	1	2	0	0	0	8	11	0	Normal	7	0
1468	0.024281	tcp	114	-	1	FIN	3	16	18	1540	1644	1359.09	31	29	475763	511676	4	4	1.5984	1.40041	105.139	2.52677	255	919620763	3070325419	255	0.000591	0.000469	0.000122	96	91	0	0	9	0	9	7	2	7	0	0	0	11	14	0	Normal	7	0
1469	3.79672	tcp	114	-	1	FIN	3	30	42	2302	34406	18.7003	31	29	4690.36	70770.5	5	15	140.607	97.2945	13592.5	9929.26	255	3531521171	1453443276	255	0.003054	0.002236	0.000818	77	819	0	0	9	0	4	5	1	2	0	0	0	8	7	0	Normal	7	0
1470	8.47018	tcp	114	-	1	FIN	3	16	18	1272	2572	3.89602	31	29	1126.78	2295.11	4	4	564.655	498.208	46875.5	1300.5	255	904514875	904853701	255	0.000799	0.000627	0.000172	80	143	0	0	11	0	4	1	1	1	0	0	0	4	3	0	Normal	7	0
1471	0.013994	tcp	114	-	1	FIN	3	16	18	1540	1644	2358.15	31	29	825497	887809	4	4	0.912333	0.796588	65.4819	1.49299	255	3365004187	1225695713	255	0.000564	0.000448	0.000116	96	91	0	0	7	0	7	6	1	6	0	0	0	8	7	0	Normal	7	0
1472	26.4975	tcp	114	-	1	FIN	3	28	30	4256	3080	2.15115	31	29	1239.06	899.105	7	7	981.375	913.689	135039	4018.29	255	901939453	904969495	255	0.000591	0.000477	0.000114	152	103	0	0	11	0	1	1	1	1	0	0	0	4	5	0	Normal	7	0
1473	0.019797	tcp	114	-	1	FIN	3	16	18	1540	1644	1666.92	31	29	583523	627570	4	4	1.2996	1.13688	81.5721	2.14909	255	2945006412	804576194	255	0.000603	0.000467	0.000136	96	91	0	0	9	0	11	6	1	8	0	0	0	9	12	0	Normal	7	0
1474	0.877776	tcp	114	ftp	4	FIN	3	52	54	2934	3740	119.62	31	29	26229.9	33457.3	11	15	17.5493	16.8705	1625.56	53.7857	255	1409550570	1411593987	255	0.000623	0.000507	0.000116	56	69	0	0	1	0	4	1	1	2	1	1	0	2	1	0	Normal	7	0
1475	0.115773	tcp	114	-	1	FIN	3	30	42	2302	34406	613.269	31	29	153818	2.32089e+06	5	15	3.9771	2.81207	305.72	237.198	255	1649552375	3808521422	255	0.000592	0.000475	0.000117	77	819	0	0	11	0	6	2	1	4	0	0	0	4	8	0	Normal	7	0
1476	29.6837	tcp	114	-	1	FIN	3	24	24	2024	4312	1.58336	31	29	522.846	1113.88	6	6	1290.58	1290.57	99886.3	100063	255	2309067000	159824860	255	0.000781	0.000619	0.000162	84	180	0	0	4	0	10	2	1	1	0	0	0	2	7	0	Normal	7	0
1477	0.026517	tcp	114	-	1	FIN	3	16	18	1540	1644	1244.48	31	29	435645	468530	4	4	1.74607	1.53094	111.397	2.6739	255	2069554908	4221150144	255	0.000608	0.000485	0.000123	96	91	0	0	4	0	6	2	1	2	0	0	0	4	8	0	Normal	7	0
1478	0.018761	tcp	114	-	1	FIN	3	16	18	1540	1644	1758.97	31	29	615745	662225	4	4	1.2272	1.14444	81.6141	2.19374	255	1889551886	1895421083	255	0.000565	0.000447	0.000118	96	91	0	0	7	0	4	3	1	3	0	0	0	3	6	0	Normal	7	0
1479	1.0067	tcp	114	http	6	FIN	3	14	18	1684	10168	30.7936	31	29	12428.7	76320.4	3	5	77.411	59.1881	8765.65	7673.95	255	2889197350	2885996945	255	0.000633	0.000504	0.000129	120	565	1	3924	3	0	9	2	1	1	0	0	1	12	1	0	Normal	7	0
1480	13.6278	tcp	114	-	1	FIN	3	78	80	4550	72810	11.5206	31	29	2636.96	42207.8	7	33	184.155	172.495	31016.2	30408	255	2381579578	232376214	255	0.000845	0.000697	0.000148	58	910	0	0	6	0	3	1	1	3	0	0	0	3	14	0	Normal	7	0
1481	21.1634	tcp	114	-	1	FIN	3	24	26	4048	2872	2.31532	31	29	1466.68	1044.07	7	7	961.957	846.514	107644	3078.92	255	2232358005	90126405	255	0.000702	0.000559	0.000143	169	110	0	0	11	0	4	1	1	2	0	0	0	4	8	0	Normal	7	0
1482	0.001042	udp	120	dns	3	CON	1	2	2	132	164	2879.08	31	29	506718	629558	0	0	0.009	0.007	0	0	0	0	0	0	0	0	0	66	82	0	0	2	0	11	1	1	2	0	0	0	9	3	0	Normal	7	0
1483	12.5311	tcp	114	-	1	FIN	3	80	80	4654	72810	12.6885	31	29	2934.15	45902	7	33	160.651	160.646	25381.3	787.356	255	3217385312	3217725476	255	0.000792	0.000642	0.00015	58	910	0	0	12	0	4	1	1	2	0	0	0	3	7	0	Normal	7	0
1484	0.018524	tcp	114	-	1	FIN	3	16	18	1540	1644	1781.47	31	29	623623	670697	4	4	1.21127	1.06265	86.035	1.6964	255	3069198419	3071379660	255	0.000575	0.000456	0.000119	96	91	0	0	9	0	9	7	1	7	0	0	0	11	14	0	Normal	7	0
1485	23.498	tcp	114	-	1	FIN	3	78	80	4550	72810	6.68142	31	29	1529.32	24478.7	7	33	313.302	297.435	68415.9	66684	255	794450484	794781312	255	0.000743	0.000617	0.000126	58	910	0	0	4	0	1	1	1	1	0	0	0	4	7	0	Normal	7	0
1486	11.8693	tcp	114	-	1	FIN	3	16	18	1272	2572	2.78028	31	29	804.09	1637.84	4	4	791.264	698.157	72088.9	2024.71	255	1012002834	1012346308	255	0.000803	0.000647	0.000156	80	143	0	0	11	0	6	1	1	4	0	0	0	4	8	0	Normal	7	0
1487	0.01466	tcp	114	-	1	FIN	3	16	18	1540	1644	2251.02	31	29	787995	847476	4	4	0.9534	0.836235	62.8435	1.4178	255	799616571	805666906	255	0.000619	0.000439	0.00018	96	91	0	0	9	0	11	6	1	8	0	0	0	9	12	0	Normal	7	0
1488	0.00104	udp	120	dns	3	CON	1	2	2	132	164	2884.62	31	29	507692	630769	0	0	0.009	0.007	0	0	0	0	0	0	0	0	0	66	82	0	0	1	0	4	1	1	1	0	0	0	4	1	0	Normal	7	0
1489	0.056071	tcp	114	-	1	FIN	3	30	42	2302	34406	1266.25	31	29	317597	4.79207e+06	5	15	1.92241	1.39013	105.232	83.5829	255	1889552774	4042349777	255	0.000576	0.000462	0.000114	77	819	0	0	7	0	4	3	1	3	0	0	0	3	6	0	Normal	7	0
1490	0.00102	udp	120	dns	3	CON	1	2	2	132	164	2941.18	31	29	517647	643137	0	0	0.009	0.007	0	0	0	0	0	0	0	0	0	66	82	0	0	1	0	11	1	1	8	0	0	0	10	3	0	Normal	7	0
1491	25.1745	tcp	114	http	6	FIN	3	12	18	1580	10168	1.15196	31	29	460.466	3051.98	3	5	2288.56	1480.82	192177	154767	255	1921937126	1923085468	255	0.000691	0.000541	0.00015	132	565	1	3924	3	0	4	1	1	2	0	0	1	3	2	0	Normal	7	0
1492	20.2275	tcp	114	http	6	FIN	3	12	18	1580	10168	1.43369	31	29	573.081	3798.39	3	5	1838.83	1189.82	147144	118430	255	566976826	568076811	255	0.000724	0.000572	0.000152	132	565	1	3924	3	0	4	1	1	2	0	0	1	4	2	0	Normal	7	0
1493	0.019175	tcp	114	-	1	FIN	3	16	18	1540	1644	1720.99	31	29	602451	647927	4	4	1.2568	1.10135	77.267	2.15743	255	3429200564	3433626925	255	0.000561	0.000449	0.000112	96	91	0	0	8	0	11	6	1	8	0	0	0	10	8	0	Normal	7	0
1494	15.8222	tcp	114	-	1	FIN	3	28	30	4656	3080	3.60254	31	29	2270.23	1505.74	7	7	585.992	545.572	61315.8	1792.9	255	1479488232	1482713318	255	0.000697	0.000567	0.00013	166	103	0	0	7	0	3	1	1	2	0	0	0	2	8	0	Normal	7	0
1495	0.016098	tcp	114	-	1	FIN	3	40	42	2558	23162	5031.68	31	29	1.23991e+06	11236675	7	14	0.404795	0.387375	23.6611	25.0226	255	3185003135	3205577546	255	0.000756	0.0006	0.000156	64	551	0	0	8	0	2	1	1	1	0	0	0	10	4	0	Normal	7	0
1496	33.3673	tcp	114	-	1	FIN	3	64	68	3806	51912	3.92599	31	29	898.363	12263.2	7	26	538.178	505.555	109241	106076	255	1836908937	3986850522	255	0.000821	0.000662	0.000159	59	763	0	0	6	0	5	1	1	1	0	0	0	3	6	0	Normal	7	0
1497	0.023379	tcp	114	-	1	FIN	3	16	18	1540	1644	1411.52	31	29	494119	531417	4	4	1.53713	1.34777	99.5094	2.57674	255	2611652130	2616343448	255	0.000587	0.000464	0.000123	96	91	0	0	11	0	8	6	1	6	0	0	0	10	11	0	Normal	7	0
1498	0.018726	tcp	114	-	1	FIN	3	16	18	1540	1644	1762.26	31	29	616896	663463	4	4	1.2266	1.14081	74.6931	2.2853	255	3489200899	1344588501	255	0.000593	0.00047	0.000123	96	91	0	0	8	0	7	6	1	6	0	0	0	9	12	0	Normal	7	0
1499	0.001082	udp	120	dns	3	CON	1	2	2	132	164	2772.64	31	29	487985	606285	0	0	0.01	0.004	0	0	0	0	0	0	0	0	0	66	82	0	0	1	0	5	1	1	2	0	0	0	10	1	0	Normal	7	0
1500	0.023612	tcp	114	-	1	FIN	3	16	18	1540	1644	1397.59	31	29	489243	526173	4	4	1.55353	1.36241	97.1077	2.65366	255	2307457133	166567407	255	0.00056	0.000447	0.000113	96	91	0	0	12	0	8	6	1	7	0	0	0	8	14	0	Normal	7	0
1501	0.018609	tcp	114	-	1	FIN	3	16	18	1540	1644	1773.34	31	29	620775	667634	4	4	1.21933	1.06882	74.76	2.23557	255	3489200121	3493668606	255	0.000555	0.000436	0.000119	96	91	0	0	8	0	7	6	1	6	0	0	0	9	12	0	Normal	7	0
1502	4.30113	tcp	114	-	1	FIN	3	78	80	4550	72810	36.502	31	29	8355.01	133732	7	33	55.8519	55.0766	4060.18	4108.04	255	1817030560	1820047097	255	0.005308	0.005147	0.000161	58	910	0	0	5	0	4	1	1	3	0	0	0	3	8	0	Normal	7	0
1503	17.0572	tcp	114	http	6	FIN	3	14	18	1684	10168	1.81741	31	29	733.531	4504.37	3	5	1312.06	1003.33	103764	90848	255	2729067281	2730132030	255	0.000689	0.000548	0.000141	120	565	1	3924	1	0	5	1	1	1	0	0	1	8	2	0	Normal	7	0
1504	0.003952	tcp	114	http	6	FIN	3	8	10	1052	824	4301.62	31	29	1.86437e+06	1.50202e+06	2	2	0.514143	0.384333	33.4239	0.669842	255	1339616281	3486478335	255	0.000613	0.000484	0.000129	132	82	1	83	1	0	1	1	1	2	0	0	1	9	4	0	Normal	7	0
1505	14.7729	tcp	114	-	1	FIN	3	28	30	4256	3080	3.8584	31	29	2222.44	1612.68	7	7	568.178	509.393	53087.8	1526.42	255	292004521	295162459	255	0.000685	0.00055	0.000135	152	103	0	0	2	0	8	1	1	1	0	0	0	4	14	0	Normal	7	0
1506	0.001065	udp	120	dns	3	CON	1	2	2	146	178	2816.9	31	29	548357	668545	0	0	0.009	0.007	0	0	0	0	0	0	0	0	0	73	89	0	0	2	0	4	2	1	2	0	0	0	11	3	0	Normal	7	0
1507	7.88466	tcp	114	-	1	FIN	3	78	82	4550	72914	20.1657	31	29	4557.71	73078.6	7	33	103.741	98.5501	10216	10040.3	255	1744514445	3894447607	255	0.000789	0.000646	0.000143	58	889	0	0	2	0	4	1	1	1	0	0	0	4	8	0	Normal	7	0
1508	19.5653	tcp	114	-	1	FIN	3	64	66	3806	51808	6.59332	31	29	1532.1	20863.1	7	26	315.562	300.994	55652.1	54387.7	255	1286967107	3432691274	255	0.000762	0.000623	0.000139	59	785	0	0	11	0	4	1	1	4	0	0	0	8	8	0	Normal	7	0
1509	0.018663	tcp	114	-	1	FIN	3	16	18	1540	1644	1768.2	31	29	618979	665702	4	4	1.22433	1.13806	75.0031	2.30992	255	3365006814	3369502831	255	0.000566	0.000451	0.000115	96	91	0	0	7	0	7	6	1	6	0	0	0	8	7	0	Normal	7	0
1510	6.69349	tcp	114	-	1	FIN	3	16	18	1272	2572	4.93016	31	29	1425.86	2904.32	4	4	446.209	393.696	30263.5	810.365	255	2586612881	437356970	255	0.000809	0.000646	0.000163	80	143	0	0	9	0	3	1	1	2	0	0	0	2	7	0	Normal	7	0
1511	10.6609	tcp	114	http	6	FIN	3	14	18	1684	10168	2.90782	31	29	1173.63	7206.89	3	5	819.988	666.272	48630.1	44251.3	255	484518782	485576522	255	0.000692	0.000551	0.000141	120	565	1	3924	3	0	3	2	1	1	0	0	1	10	2	0	Normal	7	0
1512	12.6327	tcp	114	-	1	FIN	3	22	24	1920	4312	3.56218	31	29	1160.79	2617.33	6	6	601.541	549.2	63516.5	60700.2	255	2367452562	222324659	255	0.001282	0.001132	0.00015	87	180	0	0	9	0	11	1	1	2	0	0	0	11	12	0	Normal	7	0
1513	24.0255	tcp	114	-	1	FIN	3	16	18	1272	2572	1.37354	31	29	397.245	809.141	4	4	1601.68	1413.22	163770	4655.42	255	1094450637	3244388124	255	0.000805	0.000665	0.00014	80	143	0	0	11	0	8	2	1	3	0	0	0	8	11	0	Normal	7	0
1514	0.133515	tcp	114	-	1	FIN	3	40	42	2558	23162	606.673	31	29	149496	1354814	7	14	3.41559	3.24324	202.102	196.393	255	439620995	2868122893	255	0.000661	0.000518	0.000143	64	551	0	0	8	0	11	1	1	2	0	0	0	9	8	0	Normal	7	0
1515	4.48659	tcp	114	-	1	FIN	3	42	42	2662	23162	18.4996	31	29	4634.25	40317.5	7	14	109.421	111.145	7571.68	213.677	255	99495699	4219825437	255	0.091632	0.040805	0.050827	63	551	0	0	9	0	2	1	1	1	0	0	0	2	3	0	Normal	7	0
1516	26.373	tcp	114	smtp	10	FIN	3	52	42	37358	3380	3.52633	31	29	11114.4	1001.02	18	8	517.111	659.312	90424.5	3152.51	255	1801945148	3948475534	255	0.000698	0.000541	0.000157	718	80	0	0	1	0	4	1	1	3	0	0	0	3	1	0	Normal	7	0
1517	0.00101	udp	120	dns	3	CON	1	2	2	132	164	2970.3	31	29	522772	649505	0	0	0.009	0.005	0	0	0	0	0	0	0	0	0	66	82	0	0	2	0	4	1	1	3	0	0	0	12	3	0	Normal	7	0
1518	0.023429	tcp	114	-	1	FIN	3	16	18	1540	1644	1408.51	31	29	493064	530283	4	4	1.65071	1.347	101.611	2.54544	255	2611651210	2615795929	255	0.00065	0.00053	0.00012	96	91	0	0	11	0	8	6	1	6	0	0	0	10	11	0	Normal	7	0
1519	0.023391	tcp	114	-	1	FIN	3	16	18	1540	1644	1410.8	31	29	493865	531144	4	4	1.53847	1.34865	103.27	2.5051	255	462073021	467840784	255	0.000584	0.00046	0.000124	96	91	0	0	11	0	8	6	1	6	0	0	0	10	11	0	Normal	7	0
1520	0.004069	tcp	114	http	6	FIN	3	8	10	1052	824	4177.93	31	29	1.81076e+06	1.45884e+06	2	2	0.528857	0.389667	33.5956	0.69381	255	2611648163	2612676569	255	0.000702	0.000558	0.000144	132	82	1	83	3	0	5	2	1	2	0	0	1	10	2	0	Normal	7	0
1521	0.039034	tcp	114	-	1	FIN	3	30	42	2302	34406	1818.93	31	29	456218	6.88364e+06	5	15	1.33497	0.939098	75.4139	63.4229	255	3489199351	1343562772	255	0.000664	0.000528	0.000136	77	819	0	0	8	0	7	6	1	6	0	0	0	9	12	0	Normal	7	0
1522	0.00101	udp	120	dns	3	CON	1	2	2	132	164	2970.3	31	29	522772	649505	0	0	0.01	0.006	0	0	0	0	0	0	0	0	0	66	82	0	0	1	0	4	1	1	1	0	0	0	8	2	0	Normal	7	0
1523	0.025206	tcp	114	-	1	FIN	3	16	18	1540	1644	1309.21	31	29	458304	492899	4	4	1.61773	1.54669	103.09	2.78001	255	2307458665	167622707	255	0.000566	0.000454	0.000112	96	91	0	0	12	0	8	6	1	7	0	0	0	8	14	0	Normal	7	0
1524	0.013968	tcp	114	-	1	FIN	3	16	18	1540	1644	2362.54	31	29	827033	889462	4	4	0.9104	0.794765	64.5919	1.48415	255	3489198238	1346160260	255	0.000564	0.000452	0.000112	96	91	0	0	8	0	7	6	1	6	0	0	0	9	12	0	Normal	7	0
1525	0.003955	tcp	114	http	6	FIN	3	8	10	1052	824	4298.36	31	29	1.86296e+06	1.50088e+06	2	2	0.515857	0.380222	32.9725	0.679814	255	162067193	2308435312	255	0.000641	0.000528	0.000113	132	82	1	83	3	0	8	1	1	1	0	0	1	8	1	0	Normal	7	0
1526	0.004331	tcp	114	http	6	FIN	3	8	10	1052	824	3925.19	31	29	1.70122e+06	1.37058e+06	2	2	0.57	0.427	38.0027	0.677658	255	919616384	920639987	255	0.000608	0.000485	0.000123	132	82	1	83	1	0	10	1	1	1	0	0	1	11	2	0	Normal	7	0
1527	29.2197	tcp	114	-	1	FIN	3	78	80	4550	72810	5.37309	31	29	1229.86	19685.4	7	33	389.591	369.861	85328.8	83148.1	255	4238999759	4239329803	255	0.00078	0.000645	0.000135	58	910	0	0	11	0	2	1	1	1	0	0	0	8	3	0	Normal	7	0
1528	0.045454	tcp	114	-	1	FIN	3	30	42	2302	34406	1562.02	31	29	391781	5911383	5	15	1.55662	1.09634	91.1658	70.6163	255	3069199298	923314203	255	0.000619	0.0005	0.000119	77	819	0	0	9	0	9	7	1	7	0	0	0	11	14	0	Normal	7	0
1529	0.018553	tcp	114	-	1	FIN	3	16	18	1540	1644	1778.69	31	29	622649	669649	4	4	1.21453	1.06347	78.1337	1.71413	255	462068613	2613774225	255	0.000611	0.00047	0.000141	96	91	0	0	11	0	8	6	1	6	0	0	0	10	11	0	Normal	7	0
1530	0.018569	tcp	114	-	1	FIN	3	16	18	1540	1644	1777.16	31	29	622112	669072	4	4	1.21453	1.06565	81.6304	1.96542	255	2307454783	168158626	255	0.000563	0.000447	0.000116	96	91	0	0	12	0	8	6	1	7	0	0	0	8	14	0	Normal	7	0
1531	0.00103	udp	120	dns	3	CON	1	2	2	132	164	2912.62	31	29	512621	636893	0	0	0.009	0.008	0	0	0	0	0	0	0	0	0	66	82	0	0	1	0	9	1	1	1	0	0	0	8	1	0	Normal	7	0
1532	21.2983	tcp	114	-	1	FIN	3	78	80	4550	72810	7.3715	31	29	1687.27	27006.9	7	33	276.597	269.59	55962.8	55661.6	255	266966514	2412684463	255	0.000749	0.000619	0.00013	58	910	0	0	11	0	3	1	1	1	0	0	0	8	7	0	Normal	7	0
1533	1.66625	tcp	114	-	1	FIN	3	24	24	2024	4312	28.2071	31	29	9314.33	19843.4	6	6	72.4299	72.421	4393.84	118.798	255	19613660	19906805	255	0.000681	0.000558	0.000123	84	180	0	0	10	0	11	1	1	3	0	0	0	1	12	0	Normal	7	0
1534	25.4004	tcp	114	-	1	FIN	3	64	66	3806	51808	5.07866	31	29	1180.14	16070.3	7	26	409.678	390.765	79192.2	77576.1	255	2041934256	4187645226	255	0.000743	0.000607	0.000136	59	785	0	0	8	0	5	1	1	1	0	0	0	2	6	0	Normal	7	0
1535	29.5583	tcp	114	-	1	FIN	3	28	28	4656	2976	1.86073	31	29	1215.22	776.77	7	7	1094.74	1094.73	145000	4457.41	255	1669423095	3866645154	255	0.000765	0.000639	0.000126	166	106	0	0	5	0	3	1	1	1	0	0	0	3	7	0	Normal	7	0
1536	0.020817	tcp	114	-	1	FIN	3	16	18	1540	1644	1585.24	31	29	554931	596820	4	4	1.3658	1.19735	87.6705	2.8438	255	3249201151	3253110242	255	0.000574	0.000459	0.000115	96	91	0	0	16	0	10	6	1	6	0	0	0	12	7	0	Normal	7	0
1537	9.30221	tcp	114	-	1	FIN	3	28	30	4256	3080	6.12758	31	29	3529.48	2561.11	7	7	344.514	320.746	22605.1	614.715	255	1324520433	1327636202	255	0.000697	0.000567	0.00013	152	103	0	0	11	0	3	1	1	2	0	0	0	10	8	0	Normal	7	0
1538	0.036952	tcp	114	-	1	FIN	3	28	42	2198	34406	1867.29	31	29	458974	7.27149e+06	5	15	1.356	0.889707	75.9728	62.1198	255	1279618130	1282996297	255	0.000594	0.000471	0.000123	79	819	0	0	8	0	11	6	1	8	0	0	0	10	8	0	Normal	7	0
1539	24.0603	tcp	114	http	6	FIN	3	12	18	1580	10168	1.2053	31	29	481.789	3193.3	3	5	2187.26	1415.28	172774	138246	255	3179841909	1035574851	255	0.000699	0.000548	0.000151	132	565	1	3924	2	0	3	2	1	1	0	0	1	4	2	0	Normal	7	0
1540	22.5436	tcp	114	-	1	FIN	3	80	80	4654	72810	7.05299	31	29	1630.97	25515	7	33	289.016	289.013	58233.8	1820.4	255	4199836432	4200173940	255	0.000766	0.000634	0.000132	58	910	0	0	11	0	2	1	1	2	0	0	0	8	7	0	Normal	7	0
1541	0.018698	tcp	114	-	1	FIN	3	16	18	1540	1644	1764.89	31	29	617820	664456	4	4	1.22593	1.07341	75.0593	2.15383	255	1339620850	3490503007	255	0.000559	0.000447	0.000112	96	91	0	0	8	0	7	6	1	6	0	0	0	9	12	0	Normal	7	0
1542	0.023411	tcp	114	-	1	FIN	3	16	18	1540	1644	1409.59	31	29	493443	530691	4	4	1.53953	1.34977	96.6963	2.69808	255	2307456344	166044611	255	0.000594	0.000462	0.000132	96	91	0	0	12	0	8	6	1	7	0	0	0	8	14	0	Normal	7	0
1543	0.02455	tcp	114	-	1	FIN	3	16	18	1540	1644	1344.2	31	29	470550	506069	4	4	1.61547	1.41653	99.1977	2.43484	255	162071389	167096502	255	0.000579	0.000463	0.000116	96	91	0	0	12	0	8	6	1	7	0	0	0	8	14	0	Normal	7	0
1544	2.77993	tcp	114	-	1	FIN	3	40	40	2542	18508	28.418	31	29	7134	51932.3	7	13	73.1383	73.1422	5092.74	143.451	255	1552002597	2748913452	255	0.000634	0.000521	0.000113	64	463	0	0	6	0	4	1	1	3	0	0	0	3	5	0	Normal	7	0
1545	2.04712	tcp	114	-	1	FIN	3	40	42	2558	23162	39.5677	31	29	9750.26	88362	7	14	52.482	49.9171	3776.96	3691.65	255	519486798	3539522660	255	0.000635	0.000518	0.000117	64	551	0	0	11	0	2	1	1	2	0	0	0	8	7	0	Normal	7	0
1546	0.024292	tcp	114	-	1	FIN	3	16	18	1540	1644	1358.47	31	29	475548	511444	4	4	1.59907	1.40206	101.206	2.39988	255	919621600	925467288	255	0.000565	0.000453	0.000112	96	91	0	0	9	0	9	7	1	7	0	0	0	11	14	0	Normal	7	0
1547	10.3108	tcp	114	-	1	FIN	3	24	24	2024	4312	4.55835	31	29	1505.22	3206.75	6	6	468.654	448.265	35539.2	1011.45	255	844515727	2994448116	255	0.000808	0.00065	0.000158	84	180	0	0	7	0	8	1	1	1	0	0	0	2	14	0	Normal	7	0
1548	10.1339	tcp	114	-	1	FIN	3	28	28	4656	2976	5.42732	31	29	3544.54	2265.66	7	7	375.317	389.745	27987.2	834.13	255	964520622	967813806	255	0.000689	0.000542	0.000147	166	106	0	0	5	0	4	1	1	2	0	0	0	3	5	0	Normal	7	0
1549	0.024173	tcp	114	-	1	FIN	3	16	18	1540	1644	1365.16	31	29	477889	513962	4	4	1.56827	1.39524	100.056	2.50057	255	919619273	3073433563	255	0.000564	0.000449	0.000115	96	91	0	0	9	0	9	7	1	7	0	0	0	11	14	0	Normal	7	0
1550	9.37598	tcp	114	http	6	FIN	3	14	18	1684	10168	3.30632	31	29	1334.47	8194.55	3	5	721.201	551.494	47535.6	41684.1	255	1144519294	3295260964	255	0.00071	0.000578	0.000132	120	565	1	3924	2	0	4	2	1	1	0	0	1	4	2	0	Normal	7	0
1551	0.023386	tcp	114	-	1	FIN	3	16	18	1540	1644	1411.1	31	29	493971	531258	4	4	1.53833	1.432	101.257	2.53543	255	462072152	467293303	255	0.000603	0.00047	0.000133	96	91	0	0	11	0	8	6	1	6	0	0	0	10	11	0	Normal	7	0
1552	0.018739	tcp	114	-	1	FIN	3	16	18	1540	1644	1761.03	31	29	616468	663002	4	4	1.2286	1.07347	75.5162	2.20013	255	1219619458	3368955893	255	0.000619	0.000487	0.000132	96	91	0	0	7	0	7	6	1	6	0	0	0	8	7	0	Normal	7	0
1553	0.053869	tcp	114	-	1	FIN	3	28	42	2198	34406	1280.89	31	29	314838	4987952	5	15	1.98204	1.3	112.212	77.316	255	462069544	465630719	255	0.000706	0.000566	0.00014	79	819	0	0	11	0	8	6	1	6	0	0	0	10	11	0	Normal	7	0
1554	0.001071	udp	120	dns	3	CON	1	2	2	146	178	2801.12	31	29	545285	664799	0	0	0.009	0.007	0	0	0	0	0	0	0	0	0	73	89	0	0	3	0	11	2	1	8	0	0	0	9	2	0	Normal	7	0
1555	8.06727	tcp	114	-	1	FIN	3	22	24	1920	4312	5.57809	31	29	1817.71	4098.54	6	6	403.346	350.725	24057.8	22433.2	255	474582119	2624463002	255	0.000714	0.000589	0.000125	87	180	0	0	4	0	2	2	1	1	0	0	0	2	4	0	Normal	7	0
1556	0.05624	tcp	114	-	1	FIN	3	30	42	2302	34406	1262.45	31	29	316643	4777667	5	15	1.92862	1.35895	110.057	83.7763	255	162069094	165498075	255	0.000644	0.00052	0.000124	77	819	0	0	12	0	8	6	1	7	0	0	0	8	14	0	Normal	7	0
1557	15.8669	tcp	114	-	1	FIN	3	16	18	1272	2572	2.0798	31	29	601.503	1225.19	4	4	1057.77	933.312	94130.3	2637.04	255	3749063869	3749376658	255	0.000747	0.000604	0.000143	80	143	0	0	11	0	3	2	1	1	0	0	0	8	8	0	Normal	7	0
1558	0.020799	tcp	114	-	1	FIN	3	16	18	1540	1644	1586.61	31	29	555411	597336	4	4	1.3664	1.196	86.3212	2.74232	255	3249202273	3253617817	255	0.00058	0.000464	0.000116	96	91	0	0	16	0	10	6	1	6	0	0	0	12	7	0	Normal	7	0
1559	6.0251	tcp	114	-	1	FIN	3	80	80	4654	72810	26.3896	31	29	6102.47	95467.3	7	33	76.2618	77.1403	4758.81	133.131	255	917034192	918842073	255	0.010981	0.008153	0.002828	58	910	0	0	8	0	3	1	1	1	0	0	0	2	6	0	Normal	7	0
1560	12.8827	tcp	114	smtp	10	FIN	3	52	42	37230	3380	7.21897	31	29	22675.3	2049.26	18	8	252.595	314.198	29618.5	984.286	255	3877388637	3882758473	255	0.000742	0.000601	0.000141	716	80	0	0	1	0	2	1	1	3	0	0	0	4	1	0	Normal	7	0
1561	0.020831	tcp	114	-	1	FIN	3	16	18	1540	1644	1584.18	31	29	554558	596419	4	4	1.36813	1.19771	85.7281	2.64473	255	3249203414	1104562891	255	0.000602	0.000466	0.000136	96	91	0	0	16	0	10	6	1	6	0	0	0	12	7	0	Normal	7	0
1562	27.0923	tcp	114	http	6	FIN	3	14	18	1684	10168	1.14423	31	29	461.828	2835.93	3	5	2084	1593.64	182306	159516	255	3767323467	3768365543	255	0.000656	0.000522	0.000134	120	565	1	3924	1	0	2	1	1	3	0	0	1	4	1	0	Normal	7	0
1563	0.016187	tcp	114	-	1	FIN	3	16	18	1540	1644	2038.67	31	29	713659	767530	4	4	1.05807	0.925529	81.6512	1.97007	255	3249199208	3250981445	255	0.000562	0.000448	0.000114	96	91	0	0	16	0	10	6	1	6	0	0	0	12	7	0	Normal	7	0
1564	19.7862	tcp	114	-	1	FIN	3	78	80	4550	72810	7.93484	31	29	1816.22	29070.8	7	33	260.34	253.661	47723.6	47607.9	255	2006966756	4152669763	255	0.000731	0.000593	0.000138	58	910	0	0	12	0	3	1	1	7	0	0	0	5	14	0	Normal	7	0
1565	0.018545	tcp	114	-	1	FIN	3	16	18	1540	1644	1779.46	31	29	622917	669938	4	4	1.2152	1.06382	75.7005	2.12942	255	942072108	948854432	255	0.000574	0.000454	0.00012	96	91	0	0	8	0	5	4	1	5	0	0	0	8	7	0	Normal	7	0
1566	0.019148	tcp	114	-	1	FIN	3	16	18	1540	1644	1723.42	31	29	603301	648841	4	4	1.25373	1.09888	76.5993	2.26312	255	3429199727	1283543849	255	0.00059	0.000464	0.000126	96	91	0	0	8	0	11	6	1	8	0	0	0	10	8	0	Normal	7	0
1567	0.013952	tcp	114	-	1	FIN	3	16	18	1540	1644	2365.25	31	29	827982	890482	4	4	0.908733	0.733059	58.1796	1.3566	255	1122068706	3278904568	255	0.001589	0.001486	0.000103	96	91	0	0	12	0	4	3	1	4	0	0	0	5	6	0	Normal	7	0
1568	0.018931	tcp	114	-	1	FIN	3	16	18	1540	1644	1743.17	31	29	610216	656278	4	4	1.24147	1.08635	75.2754	2.29863	255	3267457710	1127544695	255	0.000576	0.000457	0.000119	96	91	0	0	12	0	4	3	1	4	0	0	0	5	6	0	Normal	7	0
1569	0.019541	tcp	114	-	1	FIN	3	16	18	1540	1644	1688.76	31	29	591167	635791	4	4	1.2674	1.12224	75.2275	2.18818	255	3365007544	3370034973	255	0.000585	0.000459	0.000126	96	91	0	0	7	0	7	6	1	6	0	0	0	8	7	0	Normal	7	0
1570	31.3843	tcp	114	http	6	FIN	3	14	18	1684	10168	0.987757	31	29	398.671	2448.11	3	5	2414.08	1846.1	217309	191119	255	3394807400	3400062532	255	0.000695	0.000558	0.000137	120	565	1	3924	1	0	2	1	1	1	0	0	4	8	1	0	Normal	7	0
1571	0.019556	tcp	114	-	1	FIN	3	16	18	1540	1644	1687.46	31	29	590714	635304	4	4	1.28153	1.12335	80.052	2.20813	255	1219621805	3374757729	255	0.000573	0.000456	0.000117	96	91	0	0	7	0	7	6	1	6	0	0	0	8	7	0	Normal	7	0
1572	4.0842	udp	120	-	1	CON	1	4	4	568	304	1.71392	31	29	834.436	446.599	0	0	1331.69	639.937	1883.29	905.007	0	0	0	0	0	0	0	142	76	0	0	6	0	4	1	1	3	0	0	0	1	5	0	Normal	7	0
1573	0.676058	udp	120	-	1	CON	1	4	4	528	304	10.3541	31	29	4685.99	2697.99	0	0	106.343	220.644	150.385	312.033	0	0	0	0	0	0	0	132	76	0	0	8	0	3	1	1	2	0	0	0	8	14	0	Normal	7	0
1574	0.019469	tcp	114	-	1	FIN	3	16	18	1540	1644	1695	31	29	593354	638143	4	4	1.27573	1.11871	78.186	2.30505	255	799618313	803507921	255	0.00057	0.000448	0.000122	96	91	0	0	9	0	11	6	1	8	0	0	0	9	12	0	Normal	7	0
1575	1.8741	tcp	114	-	1	FIN	3	40	40	2542	18508	42.1536	31	29	10582.2	77033.3	7	13	48.0461	48.0414	3201.83	89.0394	255	2944034696	4153869782	255	0.000597	0.000478	0.000119	64	463	0	0	4	0	2	1	1	1	0	0	0	2	7	0	Normal	7	0
1576	33.7263	tcp	114	-	1	FIN	3	64	68	3806	51912	3.8842	31	29	888.801	12132.7	7	26	562.1	503.368	108034	102257	255	2318997892	2319332767	255	0.00099	0.000647	0.000343	59	763	0	0	5	0	4	1	1	2	0	0	0	4	5	0	Normal	7	0
1577	0.001443	udp	120	dns	3	CON	1	2	2	146	178	2079	31	29	404712	493416	0	0	0.001	0.002	0	0	0	0	0	0	0	0	0	73	89	0	0	1	0	4	1	1	1	0	0	0	2	1	0	Normal	7	0
1578	0.019807	tcp	114	-	1	FIN	3	16	18	1540	1644	1666.08	31	29	583228	627253	4	4	1.29893	1.13612	79.0557	2.25958	255	799619089	2949410080	255	0.000607	0.00049	0.000117	96	91	0	0	9	0	11	6	1	8	0	0	0	9	12	0	Normal	7	0
1579	3.47835	tcp	114	-	1	FIN	3	42	42	2662	23162	23.8619	31	29	5977.55	52004	7	14	86.9504	84.8256	4936.02	128.904	255	494452872	2875791630	255	0.000631	0.000496	0.000135	63	551	0	0	7	0	3	1	1	1	0	0	0	2	11	0	Normal	7	0
1580	0.003754	tcp	114	http	6	FIN	3	8	10	1052	824	4528.5	31	29	1.96271e+06	1.58125e+06	2	2	0.486857	0.364222	31.4377	0.632525	255	2945001939	2945996965	255	0.000593	0.000472	0.000121	132	82	1	83	1	0	11	1	1	2	0	0	1	9	1	0	Normal	7	0
1581	13.6233	tcp	114	-	1	FIN	3	16	18	1272	2572	2.42231	31	29	700.563	1426.96	4	4	908.199	851.419	70521.5	1988.94	255	1612001829	1612332305	255	0.000797	0.000624	0.000173	80	143	0	0	11	0	2	1	1	2	0	0	0	1	7	0	Normal	7	0
1582	31.3732	tcp	114	smtp	10	FIN	3	52	42	37230	3380	2.96432	31	29	9311.14	841.483	18	8	627.457	765.186	111331	3799.78	255	3519004509	3515892474	255	0.000686	0.000552	0.000134	716	80	0	0	1	0	3	1	1	1	0	0	0	2	2	0	Normal	7	0
1583	0.019804	tcp	114	-	1	FIN	3	16	18	1540	1644	1666.33	31	29	583316	627348	4	4	1.29913	1.13312	82.8968	2.13028	255	799620833	805114024	255	0.000669	0.000537	0.000132	96	91	0	0	9	0	11	6	1	8	0	0	0	9	12	0	Normal	7	0
1584	2.03849	tcp	114	-	1	FIN	3	40	42	2558	23162	39.7353	31	29	9791.55	88736.2	7	14	53.6362	49.7084	3212.33	3091.98	255	1489421338	1966827430	255	0.000567	0.000442	0.000125	64	551	0	0	11	0	3	1	1	3	0	0	0	2	11	0	Normal	7	0
1585	0.049169	tcp	114	-	1	FIN	3	30	42	2302	34406	1444	31	29	362179	5464744	5	15	1.68469	1.17173	108.649	91.7522	255	942068649	3091292437	255	0.00124	0.001124	0.000116	77	819	0	0	8	0	5	4	1	5	0	0	0	8	7	0	Normal	7	0
1586	2.87935	tcp	114	-	1	FIN	3	16	18	1272	2572	11.4609	31	29	3314.64	6751.53	4	4	191.932	169.337	10703.8	269.03	255	1627096400	3776990940	255	0.00076	0.000614	0.000146	80	143	0	0	16	0	4	1	1	3	0	0	0	12	2	0	Normal	7	0
1587	0.013721	tcp	114	-	1	FIN	3	16	18	1540	1644	2405.07	31	29	841921	905473	4	4	0.894133	0.779882	60.8515	1.52099	255	3087454182	3098956035	255	0.001167	0.000457	0.00071	96	91	0	0	8	0	5	4	1	5	0	0	0	8	7	0	Normal	7	0
1588	0.000978	udp	120	dns	3	CON	1	2	2	132	164	3067.48	31	29	539877	670757	0	0	0.006	0.008	0	0	0	0	0	0	0	0	0	66	82	0	0	1	0	5	1	1	5	0	0	0	8	1	0	Normal	7	0
1589	0.333088	tcp	114	-	1	FIN	3	78	80	4550	72810	471.347	31	29	107887	1.72687e+06	7	33	4.32192	4.2097	250.464	246.342	255	2829194617	2829433706	255	0.000653	0.000518	0.000135	58	910	0	0	16	0	7	1	1	1	0	0	0	12	7	0	Normal	7	0
1590	0.019201	tcp	114	-	1	FIN	3	16	18	1540	1644	1718.66	31	29	601635	647050	4	4	1.25873	1.10206	78.8919	2.4292	255	942070344	947364067	255	0.000579	0.000462	0.000117	96	91	0	0	8	0	5	4	1	5	0	0	0	8	7	0	Normal	7	0
1591	0.238061	udp	120	-	1	CON	1	4	4	528	304	29.4042	31	29	13307.5	7661.9	0	0	61.3417	25.2847	86.7446	35.7558	0	0	0	0	0	0	0	132	76	0	0	8	0	3	1	1	2	0	0	0	8	14	0	Normal	7	0
1592	0.173652	tcp	114	-	1	FIN	3	38	40	2438	18508	443.416	31	29	109368	831364	7	13	4.6843	4.43928	308.422	303.916	255	2525002323	727922136	255	0.000638	0.000517	0.000121	64	463	0	0	1	0	7	1	1	1	0	0	0	3	12	0	Normal	7	0
1593	0.00388	tcp	114	http	6	FIN	3	8	10	1052	824	4381.44	31	29	1.89897e+06	1.5299e+06	2	2	0.505143	0.371667	31.8603	0.676736	255	3267454087	1123061970	255	0.000675	0.000531	0.000144	132	82	1	83	3	0	4	1	1	1	0	0	1	5	2	0	Normal	7	0
1594	0.019739	tcp	114	-	1	FIN	3	16	18	1540	1644	1671.82	31	29	585237	629414	4	4	1.29613	1.08871	76.583	2.41329	255	3267456896	3271899357	255	0.001396	0.001225	0.000171	96	91	0	0	12	0	4	3	1	4	0	0	0	5	6	0	Normal	7	0
1595	0.041741	tcp	114	-	1	FIN	3	38	40	2438	18508	1844.71	31	29	454996	3.45866e+06	7	13	1.11951	1.05636	68.459	67.8279	255	2829198034	3025178069	255	0.000667	0.00054	0.000127	64	463	0	0	16	0	3	1	1	2	0	0	0	12	1	0	Normal	7	0
1596	5.34136	tcp	114	-	1	FIN	3	66	66	3910	51808	24.5256	31	29	5767.82	76421	7	26	82.1698	82.1665	5162.32	141.082	255	2239129903	89838604	255	0.000921	0.000527	0.000394	59	785	0	0	5	0	4	1	1	1	0	0	0	4	6	0	Normal	7	0
1597	3.32708	tcp	114	-	1	FIN	3	66	68	3910	51912	39.975	31	29	9259.78	122988	7	26	51.1789	50.346	3039.82	81.1306	255	929546913	931954152	255	0.004371	0.004234	0.000137	59	763	0	0	7	0	2	1	1	2	0	0	0	2	8	0	Normal	7	0
1598	0.019232	tcp	114	-	1	FIN	3	16	18	1540	1644	1715.89	31	29	600666	646007	4	4	1.26173	1.10418	79.0142	2.05	255	3429202110	3434689049	255	0.000572	0.000458	0.000114	96	91	0	0	8	0	11	6	1	8	0	0	0	10	8	0	Normal	7	0
1599	1.48498	tcp	114	-	1	FIN	3	38	42	2438	18612	53.1993	31	29	12789.4	97881.4	7	13	40.1262	37.1121	2896.05	2783.96	255	2189066156	4140174695	255	0.000602	0.00049	0.000112	64	443	0	0	19	0	2	1	1	1	0	0	0	3	10	0	Normal	7	0
1600	0.019247	tcp	114	-	1	FIN	3	16	18	1540	1644	1714.55	31	29	600197	645503	4	4	1.2626	1.10323	77.8827	2.1553	255	1279620533	3434150282	255	0.000607	0.000489	0.000118	96	91	0	0	8	0	11	6	1	8	0	0	0	10	8	0	Normal	7	0
1601	1.96227	tcp	114	-	1	FIN	3	38	40	2438	18508	39.2402	31	29	9678.56	73571.7	7	13	54.4986	50.3022	3909.29	3755.01	255	1744517239	2178534920	255	0.000607	0.000487	0.00012	64	463	0	0	19	0	4	1	1	6	0	0	0	3	11	0	Normal	7	0
1602	16.1312	tcp	114	http	6	FIN	3	12	18	1580	10168	1.79776	31	29	718.608	4762.95	3	5	1466.44	948.86	106496	85722	255	4289066838	4290160329	255	0.000698	0.000565	0.000133	132	565	1	3924	1	0	2	1	1	2	0	0	1	3	3	0	Normal	7	0
1603	19.9008	tcp	114	-	1	FIN	3	122	126	7816	15132	12.4115	31	29	3116.25	6034.72	30	32	164.467	159.202	38529.8	37527.9	255	1586970278	1588071677	255	0.000695	0.000547	0.000148	64	120	0	0	19	0	1	1	1	7	0	0	0	3	17	0	Normal	7	0
1604	1.72013	udp	120	-	1	CON	1	4	4	520	304	4.06946	31	29	1813.82	1060.39	0	0	281.332	366.676	397.857	518.556	0	0	0	0	0	0	0	130	76	0	0	5	0	2	1	1	2	0	0	0	3	10	0	Normal	7	0
1605	3.11805	tcp	114	smtp	10	FIN	3	52	42	37230	3380	29.8263	31	29	93686.7	8466.82	18	8	61.131	75.9011	4635.14	145.374	255	3019131583	915152072	255	0.006242	0.006107	0.000135	716	80	0	0	1	0	2	1	1	2	0	0	0	5	1	0	Normal	7	0
1606	0.019152	tcp	114	-	1	FIN	3	16	18	1540	1644	1723.06	31	29	603175	648705	4	4	1.2544	1.099	78.0748	2.53437	255	3087455971	946822229	255	0.000589	0.000466	0.000123	96	91	0	0	8	0	3	2	1	2	0	0	0	4	10	0	Normal	7	0
1607	0.051503	tcp	114	-	1	FIN	3	30	42	2302	34406	1378.56	31	29	345766	5.21709e+06	5	15	1.75897	1.27412	104.735	86.1266	255	1122069572	1125454477	255	0.000692	0.000535	0.000157	77	819	0	0	9	0	4	3	1	5	0	0	0	5	11	0	Normal	7	0
1608	0.01859	tcp	114	-	1	FIN	3	16	18	1540	1644	1775.15	31	29	621409	668316	4	4	1.2176	1.13006	74.919	2.24256	255	3087457691	3097893384	255	0.000642	0.000508	0.000134	96	91	0	0	8	0	3	2	1	2	0	0	0	4	10	0	Normal	7	0
1609	0.018674	tcp	114	-	1	FIN	3	16	18	1540	1644	1767.16	31	29	618614	665310	4	4	1.22487	1.07177	73.8865	2.1527	255	1122071955	1128265166	255	0.000561	0.000449	0.000112	96	91	0	0	9	0	4	3	1	5	0	0	0	5	11	0	Normal	7	0
1610	0.018727	tcp	114	-	1	FIN	3	16	18	1540	1644	1762.16	31	29	616863	663427	4	4	1.22787	1.07482	75.78	2.10251	255	1122072739	3278351069	255	0.000567	0.000449	0.000118	96	91	0	0	9	0	4	3	1	5	0	0	0	5	11	0	Normal	7	0
1611	1.70883	tcp	114	-	1	FIN	3	38	42	2438	18612	46.2305	31	29	11114	85059.4	7	13	46.1694	41.6675	3332.04	3165.6	255	1817033435	2248433665	255	0.000578	0.000462	0.000116	64	443	0	0	8	0	3	1	1	1	0	0	0	1	10	0	Normal	7	0
1612	1.85442	tcp	114	-	1	FIN	3	40	40	2542	18508	42.6009	31	29	10694.4	77850.7	7	13	47.54	47.5367	3011.07	82.6366	255	2381582784	4111967690	255	0.000605	0.000489	0.000116	64	463	0	0	5	0	2	1	1	1	0	0	0	3	4	0	Normal	7	0
1613	2.50386	tcp	114	-	1	FIN	3	40	40	2542	18508	31.5513	31	29	7920.57	57658.2	7	13	64.1932	64.1895	5633.25	166.15	255	3676549331	1276069417	255	0.000581	0.000466	0.000115	64	463	0	0	6	0	2	1	1	2	0	0	0	2	5	0	Normal	7	0
1614	31.3843	tcp	114	http	6	FIN	3	14	18	1684	10168	0.987757	31	29	398.671	2448.11	3	5	2414.08	1846.1	217309	191119	255	3394807400	3400062532	255	0.000695	0.000558	0.000137	120	565	1	3924	4	0	2	2	1	2	0	0	4	4	1	0	Normal	7	0
1615	14.7365	tcp	114	-	1	FIN	3	26	28	4152	2976	3.59652	31	29	2167.68	1558.04	7	7	589.446	545.775	50174	1428.22	255	2981584385	835046866	255	0.000679	0.000544	0.000135	160	106	0	0	4	0	1	1	1	1	0	0	0	3	6	0	Normal	7	0
1616	13.5553	tcp	114	-	1	FIN	3	22	24	1920	4312	3.31974	31	29	1081.79	2439.19	6	6	645.433	589.334	58651.4	56580.7	255	3457385879	1312316978	255	0.000765	0.000613	0.000152	87	180	0	0	5	0	2	1	1	1	0	0	0	3	5	0	Normal	7	0
1617	0.018733	tcp	114	-	1	FIN	3	16	18	1540	1644	1761.6	31	29	616666	663215	4	4	1.228	1.07518	75.5537	2.10271	255	3489202430	3491024192	255	0.000562	0.00045	0.000112	96	91	0	0	8	0	7	6	1	6	0	0	0	9	12	0	Normal	7	0
1618	23.5821	tcp	114	-	1	FIN	3	122	126	7816	15132	10.474	31	29	2629.79	5092.67	30	32	196.515	190.174	47496.6	46548.7	255	4019840763	4025073265	255	0.000679	0.000541	0.000138	64	120	0	0	4	0	2	1	1	2	0	0	0	3	2	0	Normal	7	0
1619	15.7678	tcp	114	-	1	FIN	3	64	66	3806	51808	8.18122	31	29	1901.09	25887.7	7	26	250.277	250.273	36006.1	36282.6	255	2201579770	52316437	255	0.000767	0.000617	0.00015	59	785	0	0	6	0	2	1	1	2	0	0	0	2	5	0	Normal	7	0
1620	0.490083	tcp	114	smtp	10	FIN	3	52	40	37230	3276	185.683	31	29	596062	52154.4	18	8	9.60251	12.5529	892.558	30.2448	255	3005002443	3010179458	255	0.000628	0.000516	0.000112	716	82	0	0	1	0	11	1	1	1	0	0	0	3	1	0	Normal	7	0
1621	0.003802	tcp	114	http	6	FIN	3	8	10	1052	824	4471.33	31	29	1.93793e+06	1.56128e+06	2	2	0.494857	0.369556	32.0044	0.672697	255	942066558	3088944265	255	0.000611	0.000472	0.000139	132	82	1	83	4	0	2	2	1	1	0	0	1	4	1	0	Normal	7	0
1622	0.044835	tcp	114	-	1	FIN	3	26	42	2094	34406	1494.37	31	29	359362	5.993e+06	5	15	1.78124	1.08078	103.896	69.704	255	799617478	2952521821	255	0.000676	0.00052	0.000156	81	819	0	0	9	0	11	6	1	8	0	0	0	9	12	0	Normal	7	0
1623	0.001023	udp	120	dns	3	CON	1	2	2	132	164	2932.55	31	29	516129	641251	0	0	0.009	0.007	0	0	0	0	0	0	0	0	0	66	82	0	0	1	0	2	1	1	1	0	0	0	5	1	0	Normal	7	0
1624	0.018814	tcp	114	-	1	FIN	3	16	18	1540	1644	1754.01	31	29	614011	660359	4	4	1.23233	1.07618	76.0292	2.06559	255	3391652703	1247654279	255	0.001021	0.000514	0.000507	96	91	0	0	9	0	8	6	1	6	0	0	0	13	10	0	Normal	7	0
1625	0.040964	tcp	114	-	1	FIN	3	30	42	2302	34406	1733.23	31	29	434723	6.55932e+06	5	15	1.40107	0.987537	83.2799	73.9146	255	1099619373	1103014514	255	0.000593	0.000472	0.000121	77	819	0	0	16	0	10	6	1	6	0	0	0	12	7	0	Normal	7	0
1626	0.01834	tcp	114	-	1	FIN	3	16	18	1540	1644	1799.35	31	29	629880	677426	4	4	1.2002	1.05147	73.9127	2.06531	255	3391651905	1247148835	255	0.000575	0.000462	0.000113	96	91	0	0	9	0	8	6	1	6	0	0	0	13	10	0	Normal	7	0
1627	0.003869	tcp	114	http	6	FIN	3	8	10	1052	824	4393.9	31	29	1.90437e+06	1.53425e+06	2	2	0.502714	0.372667	32.3036	0.661011	255	1099617304	3250213438	255	0.000637	0.000511	0.000126	132	82	1	83	3	0	3	2	1	2	0	0	1	12	2	0	Normal	7	0
1628	0.000979	udp	120	dns	3	CON	1	2	2	132	164	3064.35	31	29	539326	670072	0	0	0.006	0.004	0	0	0	0	0	0	0	0	0	66	82	0	0	1	0	8	1	1	2	0	0	0	13	2	0	Normal	7	0
1629	0.014455	tcp	114	-	1	FIN	3	16	18	1540	1644	2282.95	31	29	799170	859495	4	4	0.9428	0.824353	65.9269	1.47228	255	3429198130	1285610151	255	0.000552	0.000435	0.000117	96	91	0	0	8	0	11	6	1	8	0	0	0	10	8	0	Normal	7	0
1630	0.001005	udp	120	dns	3	CON	1	2	2	146	178	2985.07	31	29	581095	708458	0	0	0.001	0.009	0	0	0	0	0	0	0	0	0	73	89	0	0	1	0	8	1	1	2	0	0	0	4	2	0	Normal	7	0
1631	0.024254	tcp	114	-	1	FIN	3	16	18	1540	1644	1360.6	31	29	476293	512245	4	4	1.5966	1.39953	102.78	2.55378	255	3069200831	924394615	255	0.000573	0.000459	0.000114	96	91	0	0	9	0	9	7	1	7	0	0	0	11	14	0	Normal	7	0
1632	0.020764	tcp	114	-	1	FIN	3	16	18	1540	1644	1589.29	31	29	556348	598343	4	4	1.3634	1.19471	84.9377	2.32151	255	3867456718	3871928657	255	0.000563	0.00045	0.000113	96	91	0	0	19	0	18	12	1	7	0	0	0	21	17	0	Normal	7	0
1633	0.001057	udp	120	dns	3	CON	1	2	2	146	178	2838.22	31	29	552507	673604	0	0	0.004	0.007	0	0	0	0	0	0	0	0	0	73	89	0	0	1	0	10	1	1	1	0	0	0	3	1	0	Normal	7	0
1634	0.020162	tcp	114	-	1	FIN	3	16	18	1540	1644	1636.74	31	29	572959	616209	4	4	1.3232	1.15871	80.6796	2.39664	255	3631656792	3632326096	255	0.000579	0.000459	0.00012	96	91	0	0	19	0	9	12	1	8	0	0	0	21	10	0	Normal	7	0
1635	0.01942	tcp	114	-	1	FIN	3	16	18	1540	1644	1699.28	31	29	594851	639753	4	4	1.27347	1.11541	78.395	2.44386	255	1482075017	3636007802	255	0.000565	0.000452	0.000113	96	91	0	0	19	0	9	12	1	8	0	0	0	21	10	0	Normal	7	0
1636	0.039587	tcp	114	-	1	FIN	3	30	42	2302	34406	1793.52	31	29	449845	6787481	5	15	1.35438	0.953951	75.3546	63.9861	255	3365005096	3368417178	255	0.000594	0.000472	0.000122	77	819	0	0	7	0	7	6	1	6	0	0	0	8	7	0	Normal	7	0
1637	25.4077	tcp	114	-	1	FIN	3	24	24	2024	4312	1.84983	31	29	610.838	1301.34	6	6	1104.66	1104.65	127936	127943	255	3544030344	1394810837	255	0.0008	0.000664	0.000136	84	180	0	0	5	0	8	1	1	2	0	0	0	4	10	0	Normal	7	0
1638	16.1731	tcp	114	-	1	FIN	3	64	66	3806	51808	7.97618	31	29	1853.44	25238.9	7	26	256.712	252.695	34605.7	34427.2	255	2497384764	2501918573	255	0.000808	0.000638	0.00017	59	785	0	0	4	0	18	1	1	1	0	0	0	2	17	0	Normal	7	0
1639	0.003919	tcp	114	http	6	FIN	3	8	10	1052	824	4337.84	31	29	1.88007e+06	1.51467e+06	2	2	0.510714	0.378778	32.7038	0.671531	255	3365002940	3370200747	255	0.000635	0.000507	0.000128	132	82	1	83	3	0	3	1	1	1	0	0	1	8	2	0	Normal	7	0
1640	27.1763	tcp	114	http	6	FIN	3	14	18	1684	10168	1.1407	31	29	460.401	2827.17	3	5	2090.45	1598.57	173761	152603	255	134454015	135550407	255	0.000697	0.000552	0.000145	120	565	1	3924	3	0	3	3	1	2	0	0	1	13	3	0	Normal	7	0
1641	26.3561	tcp	114	-	1	FIN	3	122	126	7816	15132	9.37164	31	29	2353	4556.67	30	32	217.816	214.273	53007.8	52521.1	255	2819840937	2825113842	255	0.000688	0.000545	0.000143	64	120	0	0	3	0	3	1	1	1	0	0	0	3	2	0	Normal	7	0
1642	0.001029	udp	120	dns	3	CON	1	2	2	132	164	2915.45	31	29	513120	637512	0	0	0.009	0.007	0	0	0	0	0	0	0	0	0	66	82	0	0	3	0	11	2	1	8	0	0	0	9	2	0	Normal	7	0
1643	11.786	tcp	114	http	6	FIN	3	12	18	1580	10168	2.46055	31	29	983.543	6518.94	3	5	1071.42	693.259	60691.6	43611.8	255	1084518855	1085588523	255	0.000701	0.000559	0.000142	132	565	1	3924	3	0	9	3	1	2	0	0	1	13	3	0	Normal	7	0
1644	42.2806	arp	7	-	1	CON	1	3	3	84	138	0.118258	0	0	10.5959	17.4075	0	0	21140.2	21140.2	7.97993	0	0	0	0	0	0	0	0	28	46	0	0	1	0	1	1	1	1	0	0	0	1	1	0	Normal	7	0
1645	9.2422	tcp	114	-	1	FIN	3	28	30	4656	3080	6.16737	31	29	3886.52	2577.74	7	7	342.292	318.678	20341	526.786	255	2342424038	2345564258	255	0.000648	0.000521	0.000127	166	103	0	0	3	0	4	1	1	1	0	0	0	3	4	0	Normal	7	0
1646	12.3119	tcp	114	-	1	FIN	3	64	66	3806	51808	10.4776	31	29	2434.71	33154.2	7	26	195.422	189.405	20783.5	20465	255	2814099543	664861783	255	0.000767	0.000615	0.000152	59	785	0	0	2	0	4	1	1	1	0	0	0	4	5	0	Normal	7	0
1647	27.231	tcp	114	-	1	FIN	3	22	24	1920	4312	1.65253	31	29	538.503	1214.2	6	6	1296.7	1183.93	0	140990	255	2164035050	14797040	255	0.000769	0.000639	0.00013	87	180	0	0	9	0	10	1	1	5	0	0	0	7	11	0	Normal	7	0
1648	0.516777	tcp	114	smtp	10	FIN	3	52	42	37358	3380	179.962	31	29	567208	51085.9	18	8	10.1259	12.5915	773.777	25.1693	255	1159616567	1160647030	255	0.000647	0.000521	0.000126	718	80	0	0	1	0	1	1	1	1	0	0	0	1	1	0	Normal	7	0
1649	28.9353	tcp	114	http	6	FIN	3	14	18	1684	10168	1.07135	31	29	432.412	2655.3	3	5	2225.77	1702.05	184426	162466	255	1561937600	1562980238	255	0.000625	0.000504	0.000121	120	565	1	3924	4	0	8	2	1	1	0	0	1	8	3	0	Normal	7	0
1650	2.05448	tcp	114	-	1	FIN	3	38	40	2438	18508	37.479	31	29	9244.18	70269.8	7	13	55.5182	52.6634	4264.52	4115.85	255	2054453028	2693819425	255	0.000729	0.000604	0.000125	64	463	0	0	9	0	4	1	1	1	0	0	0	13	5	0	Normal	7	0
1651	0.001739	udp	120	-	1	CON	1	4	4	520	304	4025.3	31	29	1.79413e+06	1.04888e+06	0	0	0.438	0.232667	0.614475	0.321969	0	0	0	0	0	0	0	130	76	0	0	16	0	1	1	1	3	0	0	0	1	2	0	Normal	7	0
1652	2.57815	udp	120	-	1	CON	1	4	4	520	304	2.71512	31	29	1210.17	707.483	0	0	803	94.34	1135.61	133.414	0	0	0	0	0	0	0	130	76	0	0	9	0	18	1	1	3	0	0	0	7	17	0	Normal	7	0
1653	7.2578	tcp	114	-	1	FIN	3	122	126	7816	15132	34.0324	31	29	8544.74	16547.2	30	32	61.5038	60.4863	3863.72	3849.94	255	1337034950	1391055353	255	0.252754	0.059927	0.192827	64	120	0	0	6	0	3	1	1	1	0	0	0	5	3	0	Normal	7	0
1654	0.014351	tcp	114	-	1	FIN	3	16	18	1540	1644	2299.49	31	29	804961	865724	4	4	0.935667	0.817412	62.6858	1.54733	255	1819618443	1825698764	255	0.000563	0.000451	0.000112	96	91	0	0	10	0	2	2	1	2	0	0	0	2	6	0	Normal	7	0
1655	0.019029	tcp	114	-	1	FIN	3	16	18	1540	1644	1734.2	31	29	607073	652898	4	4	1.24787	1.1605	76.0581	2.25259	255	1819621350	1824093966	255	0.000571	0.000458	0.000113	96	91	0	0	10	0	2	2	1	2	0	0	0	2	6	0	Normal	7	0
1656	0.003777	tcp	114	http	6	FIN	3	8	10	1052	824	4500.93	31	29	1.95075e+06	1.57162e+06	2	2	0.490429	0.368	31.5987	0.65242	255	1242066879	1242974697	255	0.000601	0.000461	0.00014	132	82	1	83	3	0	3	3	1	2	0	0	1	13	3	0	Normal	7	0
1657	0.004932	tcp	114	http	6	FIN	3	8	10	1052	824	3446.88	31	29	1.49392e+06	1.20357e+06	2	2	0.654857	0.484	36.3874	0.920754	255	1722067496	1723025281	255	0.000711	0.000575	0.000136	132	82	1	83	3	0	9	3	1	1	0	0	1	21	3	0	Normal	7	0
1658	0.000997	udp	120	dns	3	CON	1	2	2	146	178	3009.03	31	29	585757	714142	0	0	0.009	0.004	0	0	0	0	0	0	0	0	0	73	89	0	0	2	0	2	1	1	1	0	0	0	1	1	0	Normal	7	0
1659	0.020845	tcp	114	-	1	FIN	3	16	18	1540	1644	1583.11	31	29	554186	596018	4	4	1.36813	1.272	83.1545	2.32406	255	3867457482	1727053706	255	0.000624	0.000487	0.000137	96	91	0	0	19	0	18	12	1	7	0	0	0	21	17	0	Normal	7	0
1660	0.021604	tcp	114	-	1	FIN	3	16	18	1540	1644	1527.49	31	29	534716	575079	4	4	1.41953	1.24382	83.2548	2.34864	255	1662070038	3813070171	255	0.000574	0.000455	0.000119	96	91	0	0	8	0	18	6	1	7	0	0	0	9	17	0	Normal	7	0
1661	0.033881	tcp	114	-	1	FIN	3	38	40	2438	18508	2272.66	31	29	560550	4261031	7	13	0.932556	0.854359	62.5911	60.4415	255	3545004547	3577083019	255	0.00068	0.00056	0.00012	64	463	0	0	1	0	1	1	1	1	0	0	0	1	12	0	Normal	7	0
1662	3.81754	tcp	114	http	6	FIN	3	14	18	1684	10168	8.12041	31	29	3277.5	20126.1	3	5	293.63	238.562	17024.6	15333.5	255	2179129880	1654580329	255	0.000676	0.000544	0.000132	120	565	1	3924	1	0	8	1	1	1	0	0	1	7	3	0	Normal	7	0
1663	0.014867	tcp	114	-	1	FIN	3	40	42	2558	23162	5448.31	31	29	1.34257e+06	12167081	7	14	0.392405	0.349683	22.6045	20.0788	255	1639617214	3805117691	255	0.000652	0.000527	0.000125	64	551	0	0	7	0	2	1	1	1	0	0	0	1	4	0	Normal	7	0
1664	2.83999	tcp	114	-	1	FIN	3	38	40	2438	18508	27.1128	31	29	6687.35	50834	7	13	76.7478	72.7916	4531.26	4412.29	255	1072002260	2151128285	255	0.001237	0.001107	0.00013	64	463	0	0	9	0	3	1	1	2	0	0	0	7	3	0	Normal	7	0
1665	4.57078	tcp	114	-	1	FIN	3	16	18	1272	2572	7.21977	31	29	2088.05	4253.1	4	4	304.695	285.639	22046.9	611.239	255	3314935452	3320001428	255	0.000696	0.000556	0.00014	80	143	0	0	6	0	4	1	1	1	0	0	0	5	4	0	Normal	7	0
1666	0.019151	tcp	114	-	1	FIN	3	16	18	1540	1644	1723.15	31	29	603206	648739	4	4	1.25667	1.09624	76.1938	2.29032	255	3965006831	1823552311	255	0.00064	0.000511	0.000129	96	91	0	0	10	0	6	4	1	5	0	0	0	6	7	0	Normal	7	0
1667	0.01182	tcp	114	ssh	12	FIN	3	62	58	5928	8010	10067.7	31	29	3947885	5327919	14	17	0.197	0.210509	12.4539	0	255	1422064772	3571942834	255	0.000917	0.000535	0.000382	96	138	0	0	1	0	9	1	1	4	0	0	0	8	1	0	Normal	7	0
1668	0.014722	tcp	114	-	1	FIN	3	16	18	1540	1644	2241.54	31	29	784676	843907	4	4	0.960667	0.891563	64.3047	1.63109	255	3631653938	3633882130	255	0.000584	0.000453	0.000131	96	91	0	0	19	0	9	12	1	8	0	0	0	21	10	0	Normal	7	0
1669	0.019058	tcp	114	-	1	FIN	3	16	18	1540	1644	1731.56	31	29	606150	651905	4	4	1.25	1.09412	75.4143	2.13136	255	3965008877	1824630188	255	0.000578	0.000455	0.000123	96	91	0	0	10	0	6	4	1	5	0	0	0	6	7	0	Normal	7	0
1670	0.015388	tcp	114	-	1	FIN	3	16	18	1540	1644	2144.53	31	29	750715	807382	4	4	1.00493	0.876235	67.6035	1.43033	255	1722068542	3878254315	255	0.000636	0.000488	0.000148	96	91	0	0	19	0	18	12	1	7	0	0	0	21	17	0	Normal	7	0
1671	0.001023	udp	120	dns	3	CON	1	2	2	132	164	2932.55	31	29	516129	641251	0	0	0.009	0.007	0	0	0	0	0	0	0	0	0	66	82	0	0	2	0	3	1	1	4	0	0	0	6	3	0	Normal	7	0
1672	0.023928	tcp	114	-	1	FIN	3	16	18	1540	1644	1379.14	31	29	482782	519224	4	4	1.56827	1.37988	89.2174	2.3339	255	1482077690	3633371324	255	0.000589	0.000466	0.000123	96	91	0	0	19	0	9	12	1	8	0	0	0	21	10	0	Normal	7	0
1673	0.021125	tcp	114	-	1	FIN	3	16	18	1540	1644	1562.13	31	29	546840	588118	4	4	1.38533	1.21371	85.9938	2.11905	255	3867459058	1728139997	255	0.000607	0.000486	0.000121	96	91	0	0	19	0	18	12	1	7	0	0	0	21	17	0	Normal	7	0
1674	0.183973	tcp	114	smtp	10	FIN	3	52	42	37230	3380	505.509	31	29	1.58784e+06	143499	18	8	3.60012	4.47278	426.989	14.5195	255	3747453633	1603620914	255	0.000722	0.000584	0.000138	716	80	0	0	1	0	10	1	1	1	0	0	0	4	1	0	Normal	7	0
1675	0.015044	tcp	114	-	1	FIN	3	16	18	1540	1644	2193.57	31	29	767881	825844	4	4	0.9832	0.855647	66.5469	1.59013	255	1662067661	3819041222	255	0.000638	0.000492	0.000146	96	91	0	0	8	0	18	6	1	7	0	0	0	9	17	0	Normal	7	0
1676	0.049744	tcp	114	-	1	FIN	3	30	42	2302	34406	1427.31	31	29	357993	5401576	5	15	1.70314	1.20161	94.5384	78.7039	255	1662068548	1666349877	255	0.000648	0.000472	0.000176	77	819	0	0	8	0	18	6	1	7	0	0	0	9	17	0	Normal	7	0
1677	0.003866	tcp	114	http	6	FIN	3	8	10	1052	824	4397.31	31	29	1.90585e+06	1.53544e+06	2	2	0.501714	0.371778	32.0446	0.678115	255	3965003524	1820613954	255	0.000649	0.000516	0.000133	132	82	1	83	1	0	2	1	1	1	0	0	1	6	1	0	Normal	7	0
1678	0.005487	tcp	114	http	6	FIN	3	8	10	1052	824	3098.23	31	29	1.34281e+06	1.08183e+06	2	2	0.733143	0.558556	42.3881	0.976988	255	3811647317	3812562677	255	0.000588	0.000456	0.000132	132	82	1	83	1	0	18	1	1	7	0	0	1	9	2	0	Normal	7	0
1679	13.8581	tcp	114	http	6	FIN	3	12	18	1580	10168	2.09264	31	29	836.479	5544.2	3	5	1259.8	815.148	80554.2	64634.3	255	3997388751	3998459637	255	0.000711	0.000571	0.00014	132	565	1	3924	4	0	18	2	1	1	0	0	1	8	2	0	Normal	7	0
1680	0.530808	tcp	114	smtp	10	FIN	3	52	42	37358	3380	175.205	31	29	552215	49735.5	18	8	10.4014	12.9339	784.647	25.025	255	3605003103	3608430238	255	0.00065	0.000514	0.000136	718	80	0	0	1	0	2	1	1	1	0	0	0	3	2	0	Normal	7	0
1681	6.63316	tcp	114	-	1	FIN	3	122	126	7816	15132	37.2372	31	29	9349.4	18105.4	30	32	54.8165	52.6927	4039.58	3993.22	255	3606614522	1608845175	255	0.100932	0.099253	0.001679	64	120	0	0	19	0	10	3	1	6	0	0	0	21	11	0	Normal	7	0
1682	29.6082	tcp	114	http	6	FIN	3	14	18	1684	10168	1.04701	31	29	422.585	2594.95	3	5	2277.45	1741.63	192376	168318	255	3167323802	1022966701	255	0.000644	0.000512	0.000132	120	565	1	3924	1	0	9	1	1	1	0	0	1	5	3	0	Normal	7	0
1683	41.6589	tcp	114	-	1	FIN	3	24	24	2024	4312	1.12821	31	29	372.55	793.684	6	6	1811.24	1811.23	183107	5500.33	255	241932745	242254393	255	0.000766	0.000629	0.000137	84	180	0	0	3	0	6	2	1	3	0	0	0	2	7	0	Normal	7	0
1684	17.3923	tcp	114	-	1	FIN	3	16	18	1272	2572	1.89739	31	29	548.748	1117.73	4	4	1159.47	1023.04	90745.8	2494.26	255	3984868748	3985204459	255	0.000789	0.000637	0.000152	80	143	0	0	8	0	10	1	1	1	0	0	0	8	11	0	Normal	7	0
1685	47.5849	tcp	114	-	1	FIN	3	24	24	2024	4312	0.987708	31	29	326.154	694.842	6	6	2162.93	2068.88	265701	259866	255	1236906533	1237264585	255	0.000863	0.000699	0.000164	84	180	0	0	6	0	2	2	1	2	0	0	0	4	3	0	Normal	7	0
1686	23.4655	tcp	114	-	1	FIN	3	78	82	4550	72914	6.77591	31	29	1531.44	24555.2	7	33	308.752	289.69	56421.7	54747.8	255	2472352665	327299062	255	0.000745	0.000614	0.000131	58	889	0	0	6	0	4	1	1	2	0	0	0	5	5	0	Normal	7	0
1687	30.2791	tcp	114	-	1	FIN	3	24	24	2024	4312	1.55223	31	29	512.565	1091.98	6	6	1316.47	1316.45	101020	2922.41	255	2604869145	459816005	255	0.000752	0.000624	0.000128	84	180	0	0	3	0	1	1	1	3	0	0	0	2	4	0	Normal	7	0
1688	2.25839	udp	120	-	1	CON	1	4	4	568	312	3.09956	31	29	1509.04	828.911	0	0	722.681	501.977	1022.02	709.898	0	0	0	0	0	0	0	142	78	0	0	8	0	9	2	1	4	0	0	0	8	6	0	Normal	7	0
1689	1.88874	tcp	114	-	1	FIN	3	38	42	2438	18612	41.8269	31	29	10055.4	76957.3	7	13	51.0385	46.055	2952.26	2800.65	255	917041809	2383424172	255	0.00059	0.000475	0.000115	64	443	0	0	8	0	8	1	1	1	0	0	0	8	10	0	Normal	7	0
1690	0.019145	tcp	114	-	1	FIN	3	16	18	1540	1644	1723.69	31	29	603395	648942	4	4	1.25373	1.099	76.8529	2.07267	255	1819623282	3974744313	255	0.000566	0.000459	0.000107	96	91	0	0	10	0	6	4	1	5	0	0	0	6	7	0	Normal	7	0
1691	0.0489	tcp	114	-	1	FIN	3	30	42	2302	34406	1451.94	31	29	364172	5.49481e+06	5	15	1.73096	1.17754	97.5911	71.9412	255	3391649609	3390697756	255	0.000755	0.000617	0.000138	77	819	0	0	9	0	8	6	1	6	0	0	0	13	10	0	Normal	7	0
1692	0.044901	tcp	114	-	1	FIN	3	78	80	4550	72810	3496.58	31	29	800339	12810406	7	33	0.586697	0.560721	35.2508	33.8884	255	1399614425	1399928178	255	0.000719	0.000595	0.000124	58	910	0	0	3	0	3	1	1	2	0	0	0	2	5	0	Normal	7	0
1693	0.037714	tcp	114	smtp	10	FIN	3	52	42	37230	3380	2465.93	31	29	7.74566e+06	700005	18	8	0.732745	0.896756	49.5871	2.12778	255	3507453493	1363007635	255	0.00107	0.000944	0.000126	716	80	0	0	1	0	4	1	1	1	0	0	0	4	1	0	Normal	7	0
1694	0.020835	tcp	114	-	1	FIN	3	16	18	1540	1644	1583.87	31	29	554452	596304	4	4	1.36787	1.19871	84.3638	2.2213	255	3867458266	1727594903	255	0.000581	0.000451	0.00013	96	91	0	0	19	0	18	12	1	7	0	0	0	21	17	0	Normal	7	0
1695	0.030343	tcp	114	-	1	FIN	3	64	66	3806	51808	4251.39	31	29	987905	13452592	7	26	0.475397	0.464531	27.9302	27.3205	255	1699613259	1699933744	255	0.000728	0.000604	0.000124	59	785	0	0	5	0	2	1	1	1	0	0	0	3	7	0	Normal	7	0
1696	0.053224	tcp	114	-	1	FIN	3	30	42	2302	34406	1333.98	31	29	334586	5048399	5	15	1.82355	1.28583	108.87	86.9779	255	1482074163	1485900290	255	0.000611	0.000501	0.00011	77	819	0	0	19	0	9	12	1	8	0	0	0	21	10	0	Normal	7	0
1697	0.015388	tcp	114	-	1	FIN	3	40	42	2558	23162	5263.84	31	29	1.29711e+06	11755134	7	14	0.407541	0.362561	22.7134	21.801	255	1699617084	3863541091	255	0.000677	0.000517	0.00016	64	551	0	0	5	0	2	1	1	2	0	0	0	3	4	0	Normal	7	0
1698	0.001083	udp	120	dns	3	CON	1	2	2	146	178	2770.08	31	29	539243	657433	0	0	0.009	0.007	0	0	0	0	0	0	0	0	0	73	89	0	0	3	0	6	1	1	1	0	0	0	3	3	0	Normal	7	0
1699	6.62577	tcp	114	-	1	FIN	3	22	24	1920	4312	6.79166	31	29	2213.18	4990.21	6	6	315.496	301.147	23388.6	22869.8	255	4004160772	4004394631	255	0.000676	0.000535	0.000141	87	180	0	0	3	0	3	2	1	1	0	0	0	2	4	0	Normal	7	0
1700	13.6396	tcp	114	-	1	FIN	3	22	24	1920	4312	3.29921	31	29	1075.1	2424.11	6	6	649.488	593.004	61414.7	58682.3	255	2191644773	2191896251	255	0.000653	0.00052	0.000133	87	180	0	0	6	0	3	2	1	3	0	0	0	4	3	0	Normal	7	0
1701	0.040025	tcp	114	-	1	FIN	3	30	42	2302	34406	1773.89	31	29	444922	6.7132e+06	5	15	1.41857	0.964439	79.216	63.6208	255	1819619375	1823002704	255	0.000594	0.000479	0.000115	77	819	0	0	10	0	6	4	1	5	0	0	0	6	7	0	Normal	7	0
1702	1.02997	tcp	114	http	6	FIN	3	12	18	1580	10168	28.1561	31	29	11254.7	74596.3	3	5	93.6015	60.5554	9613.03	7742.11	255	979622098	980766230	255	0.000671	0.000524	0.000147	132	565	2	0	3	0	3	1	1	3	0	0	1	3	1	0	Normal	7	0
1703	0.004773	tcp	114	-	1	FIN	3	18	18	3736	2456	7332.91	31	29	5.91494e+06	3.88854e+06	7	7	0.259059	0.248529	12.7408	0.320888	255	1759617881	3912327288	255	0.000667	0.000544	0.000123	208	136	0	0	6	0	3	1	1	3	0	0	0	4	3	0	Normal	7	0
1704	0.000954	udp	120	dns	3	CON	1	2	2	146	178	3144.65	31	29	612159	746331	0	0	0.001	0.003	0	0	0	0	0	0	0	0	0	73	89	0	0	3	0	3	1	1	1	0	0	0	2	2	0	Normal	7	0
1705	0.004554	udp	120	-	1	CON	1	4	4	568	304	1537.11	31	29	748353	400527	0	0	1.205	1.04267	1.69564	1.46536	0	0	0	0	0	0	0	142	76	0	0	6	0	3	1	1	3	0	0	0	4	3	0	Normal	7	0
1706	0.001102	udp	120	dns	3	CON	1	2	2	146	178	2722.32	31	29	529946	646098	0	0	0.009	0.007	0	0	0	0	0	0	0	0	0	73	89	0	0	1	0	3	1	1	2	0	0	0	2	2	0	Normal	7	0
1707	0.03295	tcp	114	-	1	FIN	3	64	66	3806	51808	3915.02	31	29	909742	12388225	7	26	0.526258	0.490338	28.492	28.0029	255	1639613850	3785337282	255	0.00123	0.001077	0.000153	59	785	0	0	5	0	2	1	1	2	0	0	0	3	4	0	Normal	7	0
1708	0.530966	tcp	114	smtp	10	FIN	3	52	42	37358	3380	175.152	31	29	552050	49720.7	18	8	10.4043	12.9374	807.278	25.7372	255	1579623092	3919122717	255	0.000655	0.00053	0.000125	718	80	0	0	2	0	2	1	1	2	0	0	0	2	1	0	Normal	7	0
1709	0.001034	udp	120	dns	3	CON	1	2	2	146	178	2901.35	31	29	564797	688588	0	0	0.009	0.005	0	0	0	0	0	0	0	0	0	73	89	0	0	2	0	1	1	1	1	0	0	0	1	1	0	Normal	7	0
1710	0.058337	tcp	114	-	1	FIN	3	78	80	4550	72810	2691.26	31	29	616007	9859952	7	33	0.763224	0.731679	0	45.4605	255	212129161	2358119202	255	0.001464	0.001263	0.000201	58	910	0	0	6	0	1	1	1	1	0	0	0	2	4	0	Normal	7	0
1711	0.006484	tcp	114	-	1	FIN	3	18	18	3736	2456	5397.9	31	29	4.3541e+06	2.86243e+06	7	7	0.362941	0.353294	19.7902	0.523806	255	4269197316	2122546565	255	0.000594	0.000475	0.000119	208	136	0	0	14	0	4	1	1	3	0	0	0	3	5	0	Normal	7	0
1712	0.028953	tcp	114	-	1	FIN	3	64	66	3806	51808	4455.5	31	29	1.03533e+06	14098435	7	26	0.462016	0.449857	25.2728	24.9903	255	332129290	2482022030	255	0.000733	0.000603	0.00013	59	785	0	0	10	0	3	1	1	5	0	0	0	2	12	0	Normal	7	0
1713	0.001087	udp	120	dns	3	CON	1	2	2	130	162	2759.89	31	29	478381	596136	0	0	0.01	0.007	0	0	0	0	0	0	0	0	0	65	81	0	0	3	0	2	1	1	2	0	0	0	2	3	0	Normal	7	0
1714	0.757694	tcp	114	-	1	FIN	3	122	126	7810	14540	325.989	31	29	81785	152304	30	32	6.31128	6.05739	408.8	404.389	255	4209196963	4210250037	255	0.000638	0.000516	0.000122	64	115	0	0	4	0	4	1	1	5	0	0	0	2	5	0	Normal	7	0
1715	0.743686	tcp	114	smtp	10	FIN	3	52	42	37358	3380	125.053	31	29	394145	35498.9	18	8	14.5754	18.12	1334.55	43.5918	255	1879615889	4100597596	255	0.000879	0.000762	0.000117	718	80	0	0	1	0	2	1	1	1	0	0	0	1	1	0	Normal	7	0
1716	0.001688	udp	120	-	1	CON	1	4	4	520	304	4146.92	31	29	1.84834e+06	1.08057e+06	0	0	0.442	0.199	0.618718	0.275071	0	0	0	0	0	0	0	130	76	0	0	14	0	4	1	1	3	0	0	0	3	5	0	Normal	7	0
1717	0.001035	udp	120	dns	3	CON	1	2	2	146	178	2898.55	31	29	564251	687923	0	0	0.003	0.007	0	0	0	0	0	0	0	0	0	73	89	0	0	3	0	2	1	1	2	0	0	0	2	1	0	Normal	7	0
1718	0.00097	udp	120	dns	3	CON	1	2	2	146	178	3092.78	31	29	602062	734021	0	0	0.004	0.009	0	0	0	0	0	0	0	0	0	73	89	0	0	3	0	2	1	1	2	0	0	0	1	1	0	Normal	7	0
1719	0.041593	tcp	114	-	1	FIN	3	38	40	2438	18508	1851.27	31	29	456615	3.47097e+06	7	13	1.14692	1.05313	70.0635	67.5758	255	2357518363	2392825715	255	0.00065	0.000516	0.000134	64	463	0	0	6	0	2	1	1	2	0	0	0	2	3	0	Normal	7	0
1720	1.00477	tcp	114	http	6	FIN	3	12	18	1580	10168	28.8624	31	29	11537	76467.6	3	5	91.3115	59.0713	9528.88	7675.01	255	1519616908	3665989011	255	0.000678	0.00055	0.000128	132	565	1	3924	2	0	3	1	1	3	0	0	1	1	1	0	Normal	7	0
1721	0.023426	tcp	114	-	1	FIN	3	16	18	1540	1644	1408.69	31	29	493127	530351	4	4	1.5362	1.34565	93.1976	2.37798	255	1662071589	3814283428	255	0.000684	0.000544	0.00014	96	91	0	0	8	0	18	6	1	7	0	0	0	9	17	0	Normal	7	0
1722	0.039876	tcp	114	-	1	FIN	3	40	42	2558	23162	2031.3	31	29	500552	4.53626e+06	7	14	1.04126	0.959268	69.2167	66.3838	255	2481712852	349860691	255	0.000672	0.000543	0.000129	64	551	0	0	10	0	2	1	1	5	0	0	0	2	7	0	Normal	7	0
1723	0.022453	tcp	114	-	1	FIN	3	16	18	1540	1644	1469.74	31	29	514497	553334	4	4	1.47387	1.37431	89.6525	2.41631	255	3811651597	1668224323	255	0.000581	0.000458	0.000123	96	91	0	0	8	0	18	6	1	7	0	0	0	9	17	0	Normal	7	0
1724	5.72836	tcp	114	-	1	FIN	3	78	80	4550	72810	27.4075	31	29	6273.35	100413	7	33	75.369	72.5041	4427.93	4343.95	255	2534933702	389830967	255	0.000708	0.000532	0.000176	58	910	0	0	6	0	8	1	1	2	0	0	0	5	5	0	Normal	7	0
1725	0.00095	udp	120	dns	3	CON	1	2	2	132	164	3157.89	31	29	555789	690526	0	0	0.006	0.007	0	0	0	0	0	0	0	0	0	66	82	0	0	2	0	10	2	1	6	0	0	0	21	2	0	Normal	7	0
1726	0.353826	tcp	114	ssh	12	FIN	3	62	60	5928	8114	341.976	31	29	131884	180405	14	17	5.80043	5.98541	380.543	390.393	255	4089194609	1939922845	255	0.000681	0.00056	0.000121	96	135	0	0	1	0	2	1	1	1	0	0	0	2	1	0	Normal	7	0
1727	3.71806	tcp	114	-	1	FIN	3	28	30	4256	3080	15.3306	31	29	8830.42	6407.65	7	7	137.693	128.179	8576.19	228.201	255	2057034522	3852231006	255	0.001016	0.000869	0.000147	152	103	0	0	9	0	18	1	1	3	0	0	0	7	17	0	Normal	7	0
1728	3.46837	tcp	114	-	1	FIN	3	64	66	3806	51808	37.1933	31	29	8642.68	117690	7	26	55.0479	53.3516	3558.41	3502.29	255	3854933552	3855176675	255	0.000658	0.000517	0.000141	59	785	0	0	9	0	18	1	1	3	0	0	0	7	17	0	Normal	7	0
1729	1.75037	udp	120	-	1	CON	1	4	4	568	312	3.99916	31	29	1947.02	1069.49	0	0	435.684	487.971	616.138	690.092	0	0	0	0	0	0	0	142	78	0	0	8	0	9	2	1	4	0	0	0	8	6	0	Normal	7	0
1730	0.004369	udp	120	-	1	CON	1	4	4	568	304	1602.2	31	29	780041	417487	0	0	1.145	0.99	1.6002	1.39371	0	0	0	0	0	0	0	142	76	0	0	14	0	4	1	1	3	0	0	0	3	5	0	Normal	7	0
1731	3.9069	tcp	114	-	1	FIN	3	40	42	2558	23162	20.7325	31	29	5108.91	46299.6	7	14	105.584	95.2778	6367.95	6048.14	255	2999841670	1217295001	255	0.000623	0.000509	0.000114	64	551	0	0	9	0	8	1	1	2	0	0	0	13	5	0	Normal	7	0
1732	21.2376	tcp	114	-	1	FIN	3	122	126	7816	15132	11.6303	31	29	2920.11	5654.89	30	32	176.976	174.074	37654.7	37343.7	255	1766973384	3913520423	255	0.000709	0.000564	0.000145	64	120	0	0	19	0	10	3	2	6	0	0	0	21	11	0	Normal	7	0
1733	0.005162	tcp	114	-	1	FIN	3	12	12	1064	2260	4455.64	31	29	1512592	3.21116e+06	4	4	0.435364	0.413636	21.1076	0.605616	255	1999613176	1999932238	255	0.000745	0.000603	0.000142	89	188	0	0	5	0	3	1	1	1	0	0	0	2	12	0	Normal	7	0
1734	15.905	tcp	114	http	6	FIN	3	14	18	1684	10168	1.94907	31	29	786.67	4830.67	3	5	1223.44	935.556	79941.7	70407.3	255	652002869	2798496521	255	0.000733	0.000565	0.000168	120	565	1	3924	3	0	9	3	1	8	0	0	1	21	1	0	Normal	7	0
1735	1.00565	tcp	114	http	6	FIN	3	12	18	1580	10168	28.8371	31	29	11526.9	76400.4	3	5	91.3895	59.1253	9529.9	7674.05	255	32138394	33172133	255	0.000639	0.000515	0.000124	132	565	1	3924	2	0	6	2	1	3	0	0	1	2	3	0	Normal	7	0
1736	0.004844	tcp	114	http	6	FIN	3	8	10	1052	824	3509.5	31	29	1521057	1.22543e+06	2	2	0.642857	0.484	35.8808	0.97793	255	512132078	513108001	255	0.000608	0.000484	0.000124	132	82	1	83	1	0	6	1	1	2	0	0	1	9	3	0	Normal	7	0
1737	0.001035	udp	120	dns	3	CON	1	2	2	130	162	2898.55	31	29	502415	626087	0	0	0.008	0.006	0	0	0	0	0	0	0	0	0	65	81	0	0	3	0	3	1	1	3	0	0	0	4	3	0	Normal	7	0
1738	0.02093	tcp	114	-	1	FIN	3	16	18	1540	1644	1576.68	31	29	551935	593598	4	4	1.37467	1.20447	86.8379	2.60428	255	512136849	517659118	255	0.00056	0.00045	0.00011	96	91	0	0	14	0	7	6	1	6	0	0	0	9	7	0	Normal	7	0
1739	0.016813	tcp	114	-	1	FIN	3	40	42	2558	23162	4817.7	31	29	1.18718e+06	10758817	7	14	0.434211	0.383293	27.9186	26.4114	255	2901714258	2916428155	255	0.001283	0.001095	0.000188	64	551	0	0	4	0	2	1	1	2	0	0	0	9	3	0	Normal	7	0
1740	0.018292	tcp	114	-	1	FIN	3	16	18	1540	1644	1804.07	31	29	631533	679204	4	4	1.1982	1.04971	71.2795	2.08255	255	1242070348	3396216352	255	0.000555	0.000443	0.000112	96	91	0	0	9	0	8	6	1	6	0	0	0	13	10	0	Normal	7	0
1741	0.020286	tcp	114	-	1	FIN	3	16	18	1540	1644	1626.74	31	29	569457	612442	4	4	1.33147	1.23906	81.5697	2.41536	255	1482076818	1487458312	255	0.000578	0.000457	0.000121	96	91	0	0	19	0	9	12	1	8	0	0	0	21	10	0	Normal	7	0
1742	0.016023	tcp	114	-	1	FIN	3	16	18	1540	1644	2059.54	31	29	720964	775385	4	4	1.04667	0.915941	65.1993	1.89364	255	2661714084	518719765	255	0.003432	0.000446	0.002986	96	91	0	0	14	0	7	6	1	6	0	0	0	9	7	0	Normal	7	0
1743	0.054367	tcp	114	-	1	FIN	3	30	42	2302	34406	1305.94	31	29	327552	4942263	5	15	1.86276	1.31476	115.572	89.6206	255	1722069425	1726020038	255	0.000604	0.000459	0.000145	77	819	0	0	19	0	18	12	1	7	0	0	0	21	17	0	Normal	7	0
1744	0.000966	udp	120	dns	3	CON	1	2	2	146	178	3105.59	31	29	604555	737060	0	0	0.001	0.007	0	0	0	0	0	0	0	0	0	73	89	0	0	1	0	9	1	1	1	0	0	0	4	1	0	Normal	7	0
1745	0.004222	tcp	114	ftp-data	5	FIN	3	14	6	8928	320	4500.24	31	29	15710090	505921	4	1	0.324769	0.725	16.6753	1.14973	255	452135726	463572559	255	0.000602	0.000478	0.000124	638	53	0	0	3	0	4	1	1	5	0	0	0	9	3	0	Normal	7	0
1746	29.2319	tcp	114	-	1	FIN	3	78	80	4550	72810	5.37084	31	29	1229.34	19677.1	7	33	379.631	370.016	76543	75778	255	3347322263	1202294899	255	0.000786	0.000652	0.000134	58	910	0	0	8	0	3	1	1	2	0	0	0	8	3	0	Normal	7	0
1747	21.2376	tcp	114	-	1	FIN	3	122	126	7816	15132	11.6303	31	29	2920.11	5654.89	30	32	176.976	174.074	37654.7	37343.7	255	1766973384	3913520423	255	0.000709	0.000564	0.000145	64	120	0	0	19	0	10	3	2	6	0	0	0	21	11	0	Normal	7	0
1748	0.009957	tcp	114	-	1	FIN	3	22	26	1920	4416	4720.3	31	29	1.47273e+06	3412273	6	6	0.447857	0.37504	33.0435	22.6604	255	572129518	2722012263	255	0.000698	0.000572	0.000126	87	170	0	0	3	0	6	1	1	1	0	0	0	3	7	0	Normal	7	0
1749	24.7996	tcp	114	-	1	FIN	3	64	66	3806	51808	5.20169	31	29	1208.73	16459.6	7	26	393.639	387.484	65801.5	65492.6	255	1934450095	4084392086	255	0.000968	0.000659	0.000309	59	785	0	0	2	0	8	1	1	2	0	0	0	4	5	0	Normal	7	0
1750	0.277863	tcp	114	smtp	10	FIN	3	52	40	37358	3276	327.5	31	29	1.05491e+06	91987.8	18	8	5.55034	7.1121	580.344	19.7483	255	2541713506	2538469784	255	0.000611	0.000487	0.000124	718	82	0	0	2	0	3	1	1	3	0	0	0	3	1	0	Normal	7	0
1751	1.00965	tcp	114	http	6	FIN	3	14	18	1684	10168	30.7038	31	29	12392.5	76097.9	3	5	77.637	59.3594	8765.89	7675.75	255	272132719	273084888	255	0.000663	0.000535	0.000128	120	565	1	3924	3	0	1	2	1	1	0	0	1	4	1	0	Normal	7	0
1752	20.6604	tcp	114	-	1	FIN	3	22	24	1920	4312	2.17808	31	29	709.764	1600.36	6	6	983.769	898.252	107162	102404	255	1946966126	4096862831	255	0.00073	0.000593	0.000137	87	180	0	0	19	0	10	1	1	6	0	0	0	21	11	0	Normal	7	0
1753	0.001026	udp	120	dns	3	CON	1	2	2	132	164	2923.98	31	29	514620	639376	0	0	0.001	0.003	0	0	0	0	0	0	0	0	0	66	82	0	0	1	0	4	1	1	1	0	0	0	9	1	0	Normal	7	0
1754	16.9057	tcp	114	-	1	FIN	3	28	30	4656	3080	3.37164	31	29	2124.73	1409.23	7	7	626.125	582.937	65467.3	1911.96	255	4169074991	4172511222	255	0.000654	0.000513	0.000141	166	103	0	0	3	0	9	1	1	1	0	0	0	3	6	0	Normal	7	0
1755	27.396	tcp	114	-	1	FIN	3	122	126	7810	14540	9.0159	31	29	2261.93	4212.29	30	32	226.41	219.164	55105.5	54021.7	255	2399841124	2400914369	255	0.000685	0.00054	0.000145	64	115	0	0	8	0	4	1	1	1	0	0	0	9	5	0	Normal	7	0
1756	0.021003	tcp	114	-	1	FIN	3	16	18	1540	1644	1571.2	31	29	550017	591534	4	4	1.37813	1.20929	87.4038	2.52813	255	512137795	518186372	255	0.000553	0.000442	0.000111	96	91	0	0	14	0	7	6	1	6	0	0	0	9	7	0	Normal	7	0
1757	0.018001	tcp	114	-	1	FIN	3	16	18	1540	1644	1833.23	31	29	641742	690184	4	4	1.17873	1.02894	71.0537	2.22103	255	1242069565	1245992640	255	0.000838	0.000505	0.000333	96	91	0	0	9	0	8	6	1	6	0	0	0	13	10	0	Normal	7	0
1758	0.004911	tcp	114	ftp-data	5	FIN	3	8	12	424	8824	3868.87	31	29	604358	13176950	1	4	0.657714	0.404	41.574	21.4687	255	452134801	2604976244	255	0.000579	0.000463	0.000116	53	735	0	0	3	0	4	1	1	5	0	0	0	9	3	0	Normal	7	0
1759	0.012692	tcp	114	-	1	FIN	3	16	18	1540	1644	2600.06	31	29	910180	978884	4	4	0.825533	0.719588	56.6647	1.31859	255	3391648765	3393844470	255	0.000571	0.000456	0.000115	96	91	0	0	9	0	8	6	1	6	0	0	0	13	10	0	Normal	7	0
1760	0.000948	udp	120	dns	3	CON	1	2	2	132	164	3164.56	31	29	556962	691983	0	0	0.01	0.006	0	0	0	0	0	0	0	0	0	66	82	0	0	1	0	10	1	1	1	0	0	0	9	2	0	Normal	7	0
1761	0.003811	tcp	114	ftp-data	5	FIN	3	6	8	320	1862	3411.18	31	29	560483	3.42167e+06	1	2	0.6982	0.465571	40.7744	0.603649	255	2597520383	2601304758	255	0.000674	0.000549	0.000125	53	233	0	0	3	0	4	1	1	5	0	0	0	9	3	0	Normal	7	0
1762	0.004708	tcp	114	http	6	FIN	3	8	10	1052	824	3610.88	31	29	1.565e+06	1.26083e+06	2	2	0.627857	0.467556	34.545	0.960013	255	3631652690	1482995941	255	0.000606	0.000496	0.00011	132	82	1	83	3	0	8	3	1	1	0	0	1	21	3	0	Normal	7	0
1763	0.000933	udp	120	dns	3	CON	1	2	2	132	164	3215.43	31	29	565916	703108	0	0	0.001	0.005	0	0	0	0	0	0	0	0	0	66	82	0	0	2	0	9	2	1	8	0	0	0	21	1	0	Normal	7	0
1764	0.020821	tcp	114	-	1	FIN	3	16	18	1540	1644	1584.94	31	29	554824	596705	4	4	1.36527	1.19176	80.835	2.44426	255	3811650095	1667103671	255	0.000698	0.000557	0.000141	96	91	0	0	8	0	18	6	1	7	0	0	0	9	17	0	Normal	7	0
1765	2.41506	tcp	114	-	1	FIN	3	40	42	2558	23162	33.5396	31	29	8264.81	74900.1	7	14	61.9113	58.8902	4255.74	4147.01	255	1286970897	2286807657	255	0.000705	0.000557	0.000148	64	551	0	0	9	0	9	1	1	2	0	0	0	13	6	0	Normal	7	0
1766	5.25605	tcp	114	-	1	FIN	3	66	66	3910	51808	24.9237	31	29	5861.44	77661.4	7	26	80.8575	80.8447	6753.08	197.701	255	2419128201	269810995	255	0.001254	0.001132	0.000122	59	785	0	0	5	0	9	1	1	1	0	0	0	4	10	0	Normal	7	0
1767	0.001537	udp	120	-	1	CON	1	4	4	520	304	4554.33	31	29	2.02993e+06	1.18673e+06	0	0	0.388	0.186	0.543765	0.259507	0	0	0	0	0	0	0	130	76	0	0	3	0	4	1	1	2	0	0	0	2	3	0	Normal	7	0
1768	27.9274	tcp	114	-	1	FIN	3	64	66	3806	51808	4.61912	31	29	1073.35	14616.2	7	26	457.821	429.643	79128.8	77087.6	255	2219836381	2220178932	255	0.000765	0.000632	0.000133	59	785	0	0	9	0	10	1	1	5	0	0	0	7	11	0	Normal	7	0
1769	18.5804	tcp	114	-	1	FIN	3	78	80	4550	72810	8.44975	31	29	1934.08	30957.3	7	33	244.472	235.186	39816	39457.4	255	879482916	3025255015	255	0.000874	0.000728	0.000146	58	910	0	0	4	0	4	1	1	1	0	0	0	2	4	0	Normal	7	0
1770	47.5131	tcp	114	http	6	FIN	3	342	746	18266	1087890	22.8779	31	29	3066.61	182928	2	370	140.156	63.7753	45780.4	31168.4	255	2194816185	50581228	255	0.000668	0.000522	0.000146	53	1458	1	524288	1	0	3	1	1	3	0	0	1	3	3	0	Normal	7	0
1771	9.00442	tcp	114	-	1	FIN	3	66	66	3910	51808	14.5484	31	29	3421.43	45332.4	7	26	138.524	138.521	12549.5	375.877	255	1277030329	1277925085	255	0.000699	0.000572	0.000127	59	785	0	0	8	0	1	1	1	4	0	0	0	1	6	0	Normal	7	0
1772	1.77522	tcp	114	-	1	FIN	3	42	42	2662	23162	46.7547	31	29	11712.3	101896	7	14	43.2899	43.2849	2819.59	77.8687	255	2419131148	3425583338	255	0.000651	0.000537	0.000114	63	551	0	0	6	0	2	1	1	2	0	0	0	3	5	0	Normal	7	0
1773	1.37711	tcp	114	ssh	12	FIN	3	106	114	9400	12298	159.028	31	29	54095.8	70820.7	26	31	13.1124	12.182	803.589	774.219	255	2301710127	152431102	255	0.000666	0.000541	0.000125	89	108	0	0	1	0	3	1	1	3	0	0	0	4	1	0	Normal	7	0
1774	0.015436	tcp	114	-	1	FIN	3	16	18	1540	1644	2137.86	31	29	748380	804872	4	4	1.00713	0.880588	70.2404	1.50991	255	2142068778	2150401710	255	0.000586	0.000462	0.000124	96	91	0	0	7	0	7	6	1	7	0	0	0	12	11	0	Normal	7	0
1775	0.001078	udp	120	dns	3	CON	1	2	2	146	178	2782.93	31	29	541744	660482	0	0	0.009	0.007	0	0	0	0	0	0	0	0	0	73	89	0	0	3	0	6	1	1	2	0	0	0	2	3	0	Normal	7	0
1776	0.049506	tcp	114	-	1	FIN	3	30	42	2302	34406	1434.17	31	29	359714	5427544	5	15	1.69624	1.19407	95.0455	72.7838	255	2142069711	4290962919	255	0.000669	0.000545	0.000124	77	819	0	0	7	0	7	6	1	7	0	0	0	12	11	0	Normal	7	0
1777	0.102709	tcp	114	smtp	10	FIN	3	52	42	37230	3380	905.471	31	29	2.84415e+06	257037	18	8	2.00729	2.4931	306.666	10.3948	255	812133157	2958535886	255	0.000611	0.000488	0.000123	716	80	0	0	1	0	2	1	1	1	0	0	0	2	2	0	Normal	7	0
1778	0.039363	tcp	114	smtp	10	FIN	3	52	42	37358	3380	2362.62	31	29	7446587	670681	18	8	0.78004	0.947951	52.2419	2.26551	255	2264163822	2260927925	255	0.000613	0.000494	0.000119	718	80	0	0	1	0	4	1	1	1	0	0	0	12	1	0	Normal	7	0
1779	0.001014	udp	120	dns	3	CON	1	2	2	132	164	2958.58	31	29	520710	646943	0	0	0.005	0.004	0	0	0	0	0	0	0	0	0	66	82	0	0	2	0	5	2	1	1	0	0	0	13	1	0	Normal	7	0
1780	0.001079	udp	120	dns	3	CON	1	2	2	130	162	2780.35	31	29	481928	600556	0	0	0.009	0.001	0	0	0	0	0	0	0	0	0	65	81	0	0	3	0	7	2	1	1	0	0	0	9	1	0	Normal	7	0
1781	0.021703	tcp	114	-	1	FIN	3	16	18	1540	1644	1520.53	31	29	532277	572455	4	4	1.42627	1.24982	85.5628	2.35527	255	2319973171	2324409662	255	0.000567	0.000452	0.000115	96	91	0	0	6	0	12	6	1	7	0	0	0	13	10	0	Normal	7	0
1782	0.001068	udp	120	dns	3	CON	1	2	2	130	162	2808.99	31	29	486891	606742	0	0	0.009	0.006	0	0	0	0	0	0	0	0	0	65	81	0	0	2	0	12	2	1	7	0	0	0	13	2	0	Normal	7	0
1783	0.004788	tcp	114	http	6	FIN	3	8	10	1052	824	3550.54	31	29	1.53885e+06	1239766	2	2	0.629714	0.478778	35.6553	0.954941	255	54582614	56207856	255	0.000609	0.000476	0.000133	132	82	1	83	2	0	9	2	1	3	0	0	1	12	5	0	Normal	7	0
1784	0.005674	tcp	114	-	1	FIN	3	22	24	1920	4312	7930.91	31	29	2.58442e+06	5.82728e+06	6	6	0.254095	0.222391	15.8458	12.7504	255	932130491	932440993	255	0.000666	0.00055	0.000116	87	180	0	0	5	0	3	1	1	1	0	0	0	1	4	0	Normal	7	0
1785	0.045591	tcp	114	-	1	FIN	3	30	42	2302	34406	1557.32	31	29	390603	5.89362e+06	5	15	1.61675	1.09851	90.3308	73.2029	255	2204165291	59199084	255	0.000675	0.000548	0.000127	77	819	0	0	12	0	8	6	1	6	0	0	0	12	9	0	Normal	7	0
1786	4.37518	udp	120	-	1	CON	1	4	4	568	304	1.59994	31	29	778.94	416.897	0	0	1443.01	1250.95	2040.72	1769.1	0	0	0	0	0	0	0	142	76	0	0	7	0	7	1	1	1	0	0	0	3	11	0	Normal	7	0
1787	0.020784	tcp	114	-	1	FIN	3	16	18	1540	1644	1587.76	31	29	555812	597768	4	4	1.3648	1.26944	86.199	2.75242	255	512135932	517138396	255	0.00059	0.00047	0.00012	96	91	0	0	14	0	7	6	1	6	0	0	0	9	7	0	Normal	7	0
1788	6.07771	tcp	114	-	1	FIN	3	16	18	1272	2572	5.42968	31	29	1570.33	3198.57	4	4	405.157	357.481	33074.9	914.907	255	2599127682	2599400407	255	0.000632	0.000518	0.000114	80	143	0	0	11	0	12	1	1	2	0	0	0	3	10	0	Normal	7	0
1789	0.00106	udp	120	dns	3	CON	1	2	2	130	162	2830.19	31	29	490566	611321	0	0	0.009	0.007	0	0	0	0	0	0	0	0	0	65	81	0	0	3	0	1	2	1	1	0	0	0	9	2	0	Normal	7	0
1790	0.030928	tcp	114	-	1	FIN	3	64	66	3806	51808	4170.98	31	29	969219	13198137	7	26	0.493903	0.465892	27.703	27.2032	255	2901710886	2902054891	255	0.000754	0.000635	0.000119	59	785	0	0	4	0	1	1	1	1	0	0	0	9	4	0	Normal	7	0
1791	0.804777	tcp	114	ssh	12	FIN	3	62	58	5928	8010	147.867	31	29	57983.8	78252.7	14	17	13.1931	14.1058	899.788	931.417	255	2237516266	2242027287	255	0.00074	0.000601	0.000139	96	138	0	0	1	0	6	1	1	2	0	0	0	9	1	0	Normal	7	0
1792	0.020752	tcp	114	-	1	FIN	3	16	18	1540	1644	1590.21	31	29	556669	598689	4	4	1.36287	1.19376	86.8498	2.78969	255	2661715866	516601489	255	0.000567	0.000455	0.000112	96	91	0	0	14	0	7	6	1	6	0	0	0	9	7	0	Normal	7	0
1793	0.040726	tcp	114	-	1	FIN	3	30	42	2302	34406	1743.36	31	29	437264	6597653	5	15	1.44318	0.981927	82.1787	72.9351	255	512134192	516090457	255	0.000585	0.000464	0.000121	77	819	0	0	14	0	7	6	1	6	0	0	0	9	7	0	Normal	7	0
1794	0.02361	tcp	114	ftp	4	FIN	3	52	54	2934	3740	4447.27	31	29	975180	1.24388e+06	11	15	0.46602	0.435528	33.181	0.790819	255	452132625	453165766	255	0.00065	0.000523	0.000127	56	69	0	0	1	0	4	1	1	5	1	1	0	9	1	0	Normal	7	0
1795	0.579679	tcp	114	-	1	FIN	3	122	126	7810	14540	426.098	31	29	106901	199076	30	32	4.90962	4.67064	478.936	468.284	255	632139507	2778614734	255	0.00065	0.000514	0.000136	64	115	0	0	4	0	4	1	1	1	0	0	0	9	3	0	Normal	7	0
1796	0.004372	udp	120	-	1	CON	1	4	4	568	304	1601.1	31	29	779506	417200	0	0	1.162	0.964667	1.63342	1.35293	0	0	0	0	0	0	0	142	76	0	0	3	0	4	1	1	2	0	0	0	2	3	0	Normal	7	0
1797	47.2912	tcp	114	http	6	FIN	3	332	746	17746	1087890	22.7738	31	29	2993.03	183786	2	370	142.873	63.4774	45734.8	30771.8	255	289420078	2440119488	255	0.000664	0.000532	0.000132	53	1458	1	524288	3	0	3	2	1	2	0	0	1	4	3	0	Normal	7	0
1798	47.7612	tcp	114	http	6	FIN	3	336	746	17954	1087890	22.6334	31	29	2998.42	181977	2	370	142.57	64.1082	46091	31181.5	255	2259000962	110536208	255	0.000716	0.000564	0.000152	53	1458	1	524288	2	0	6	2	1	3	0	0	1	2	3	0	Normal	7	0
1799	0.019148	tcp	114	-	1	FIN	3	16	18	1540	1644	1723.42	31	29	603301	648841	4	4	1.2538	1.16819	74.5807	2.21138	255	1412137016	1416593509	255	0.000568	0.000454	0.000114	96	91	0	0	10	0	11	4	1	5	0	0	0	7	12	0	Normal	7	0
1800	0.014345	tcp	114	-	1	FIN	3	16	18	1540	1644	2300.45	31	29	805298	866086	4	4	0.935267	0.817235	63.4389	1.47701	255	1412134384	1418194855	255	0.000656	0.000449	0.000207	96	91	0	0	10	0	11	4	1	5	0	0	0	7	12	0	Normal	7	0
1801	0.039025	tcp	114	-	1	FIN	3	30	42	2302	34406	1819.35	31	29	456323	6885227	5	15	1.3349	0.939829	73.7403	63.4731	255	1412135248	1415493805	255	0.000615	0.000489	0.000126	77	819	0	0	10	0	11	4	1	5	0	0	0	7	12	0	Normal	7	0
1802	0.001045	udp	120	dns	3	CON	1	2	2	130	162	2870.81	31	29	497608	620096	0	0	0.009	0.007	0	0	0	0	0	0	0	0	0	65	81	0	0	2	0	2	1	1	1	0	0	0	3	3	0	Normal	7	0
1803	0.016352	tcp	114	-	1	FIN	3	16	18	1540	1644	2018.1	31	29	706458	759785	4	4	1.0696	0.934647	80.316	1.88179	255	1232141024	1238852272	255	0.000591	0.00046	0.000131	96	91	0	0	14	0	11	4	1	4	0	0	0	5	12	0	Normal	7	0
1804	0.223485	tcp	114	ftp-data	5	FIN	3	8	12	424	8824	85.0169	31	29	13280.5	289559	1	4	31.879	20.2667	2160.86	1714.04	255	1292136931	3540700420	255	0.000688	0.000544	0.000144	53	735	0	0	2	0	4	1	1	4	0	0	0	7	2	0	Normal	7	0
1805	0.019019	tcp	114	-	1	FIN	3	16	18	1540	1644	1735.11	31	29	607393	653242	4	4	1.2474	1.09012	75.0228	2.2409	255	3557522734	1416089548	255	0.000601	0.000483	0.000118	96	91	0	0	10	0	11	4	1	5	0	0	0	7	12	0	Normal	7	0
1806	0.001017	udp	120	dns	3	CON	1	2	2	132	164	2949.85	31	29	519174	645034	0	0	0.003	0.007	0	0	0	0	0	0	0	0	0	66	82	0	0	3	0	1	2	1	2	0	0	0	8	3	0	Normal	7	0
1807	0.039814	tcp	114	-	1	FIN	3	30	42	2302	34406	1783.29	31	29	447280	6748782	5	15	1.36186	0.98335	76.6351	64.3539	255	1112136933	3260987509	255	0.000605	0.000475	0.00013	77	819	0	0	4	0	4	4	1	4	0	0	0	8	4	0	Normal	7	0
1808	0.001063	udp	120	dns	3	CON	1	2	2	132	164	2822.2	31	29	496707	617121	0	0	0.009	0.007	0	0	0	0	0	0	0	0	0	66	82	0	0	3	0	11	2	1	3	0	0	0	8	2	0	Normal	7	0
1809	0.004063	tcp	114	-	1	FIN	3	12	12	1064	2260	5660.84	31	29	1.92173e+06	4079744	4	4	0.338273	0.312455	16.9222	0.382932	255	1172130176	3317835106	255	0.000745	0.000617	0.000128	89	188	0	0	3	0	11	1	1	1	0	0	0	3	12	0	Normal	7	0
1810	0.001069	udp	120	dns	3	CON	1	2	2	132	164	2806.36	31	29	493920	613658	0	0	0.02	0.011	0	0	0	0	0	0	0	0	0	66	82	0	0	3	0	2	1	1	1	0	0	0	2	3	0	Normal	7	0
1811	0.018264	tcp	114	-	1	FIN	3	16	18	1540	1644	1806.83	31	29	632501	680245	4	4	1.19393	1.11306	71.1216	2.13478	255	3501717906	1356584076	255	0.000565	0.000451	0.000114	96	91	0	0	3	0	4	1	1	1	0	0	0	2	4	0	Normal	7	0
1812	0.012847	tcp	114	-	1	FIN	3	40	40	2542	18508	6149.3	31	29	1.54371e+06	11237488	7	13	0.321487	0.315487	20.0247	0.491076	255	3197519363	1079450505	255	0.000664	0.00054	0.000124	64	463	0	0	14	0	1	1	1	1	0	0	0	5	4	0	Normal	7	0
1813	0.040348	tcp	114	-	1	FIN	3	30	42	2302	34406	1759.69	31	29	441360	6.65946e+06	5	15	1.37821	0.970439	78.9366	67.5965	255	3377528832	1236041900	255	0.000671	0.000551	0.00012	77	819	0	0	14	0	11	4	1	4	0	0	0	5	12	0	Normal	7	0
1814	0.021382	tcp	114	-	1	FIN	3	16	18	1540	1644	1543.35	31	29	540268	581050	4	4	1.40407	1.231	87.3374	2.52724	255	1232146394	1238307945	255	0.000569	0.000452	0.000117	96	91	0	0	14	0	11	4	1	4	0	0	0	5	12	0	Normal	7	0
1815	0.00099	udp	120	dns	3	CON	1	2	2	132	164	3030.3	31	29	533333	662626	0	0	0.003	0.007	0	0	0	0	0	0	0	0	0	66	82	0	0	2	0	4	1	1	4	0	0	0	7	3	0	Normal	7	0
1816	0.018449	tcp	114	-	1	FIN	3	16	18	1540	1644	1788.71	31	29	626159	673424	4	4	1.20807	1.12413	73.3438	2.08549	255	3261720608	1117241990	255	0.000575	0.00046	0.000115	96	91	0	0	4	0	4	4	1	4	0	0	0	8	4	0	Normal	7	0
1817	0.013433	tcp	114	ssh	12	FIN	3	62	58	5928	8010	8858.78	31	29	3473833	4688156	14	17	0.227678	0.234889	15.5383	0	255	1592129433	1592460030	255	0.00074	0.000619	0.000121	96	138	0	0	1	0	1	1	1	1	0	0	0	3	1	0	Normal	7	0
1818	0.717709	tcp	114	ssh	12	FIN	3	62	58	5928	8010	165.805	31	29	65018	87745.9	14	17	11.7657	12.5781	745.701	773.002	255	2841710575	692460722	255	0.00075	0.000626	0.000124	96	138	0	0	1	0	1	1	1	1	0	0	0	8	1	0	Normal	7	0
1819	0.021209	tcp	114	-	1	FIN	3	16	18	1540	1644	1555.94	31	29	544674	585789	4	4	1.39327	1.21559	86.9076	2.70383	255	1232144347	1237241544	255	0.000669	0.000541	0.000128	96	91	0	0	14	0	11	4	1	4	0	0	0	5	12	0	Normal	7	0
1820	0.046377	tcp	114	ftp-data	5	FIN	3	6	8	320	1862	280.311	31	29	46057.3	281174	1	2	9.2106	6.543	640.866	15.692	255	1292136028	1303004950	255	0.000716	0.000568	0.000148	53	233	0	0	2	0	4	1	1	4	0	0	0	7	2	0	Normal	7	0
1821	0.014284	tcp	114	-	1	FIN	3	16	18	1540	1644	2310.28	31	29	808737	869784	4	4	0.920467	0.813176	65.1289	1.50666	255	3681714485	3683573320	255	0.000627	0.000456	0.000171	96	91	0	0	4	0	11	4	1	3	0	0	0	8	12	0	Normal	7	0
1822	0.003889	tcp	114	http	6	FIN	3	8	10	1052	824	4371.3	31	29	1.89457e+06	1.52636e+06	2	2	0.506	0.373	32.2301	0.66468	255	3261715521	1113201642	255	0.00066	0.000526	0.000134	132	82	1	83	2	0	4	1	1	4	0	0	1	8	3	0	Normal	7	0
1823	0.013444	tcp	114	-	1	FIN	3	16	18	1540	1644	2454.63	31	29	859268	924130	4	4	0.874133	0.763647	60.1992	1.39843	255	3261716755	3263693918	255	0.000574	0.000459	0.000115	96	91	0	0	4	0	4	4	1	4	0	0	0	8	4	0	Normal	7	0
1824	0.036438	tcp	114	-	1	FIN	3	30	42	2302	34406	1948.52	31	29	488721	7374060	5	15	1.2451	0.877317	71.017	61.564	255	3681715411	3685037113	255	0.000589	0.000465	0.000124	77	819	0	0	16	0	11	8	1	5	0	0	0	9	10	0	Normal	7	0
1825	0.019118	tcp	114	-	1	FIN	3	16	18	1540	1644	1726.12	31	29	604247	649859	4	4	1.25433	1.16675	76.5726	2.36156	255	3681717054	1536517167	255	0.000572	0.000447	0.000125	96	91	0	0	16	0	11	8	1	5	0	0	0	9	10	0	Normal	7	0
1826	0.019125	tcp	114	-	1	FIN	3	16	18	1540	1644	1725.49	31	29	604026	649621	4	4	1.25487	1.09435	76.4348	2.21401	255	1532137138	3686637573	255	0.000655	0.000517	0.000138	96	91	0	0	16	0	11	8	1	5	0	0	0	9	10	0	Normal	7	0
1827	0.013142	tcp	114	-	1	FIN	3	16	18	1540	1644	2511.03	31	29	879014	945366	4	4	0.854867	0.745882	58.907	1.3661	255	3501715309	1358175635	255	0.00059	0.000459	0.000131	96	91	0	0	10	0	5	5	1	5	0	0	0	6	11	0	Normal	7	0
1828	0.037957	tcp	114	-	1	FIN	3	30	42	2302	34406	1870.54	31	29	469162	7.07896e+06	5	15	1.34436	0.914098	73.6143	62.1486	255	1352135355	1355523213	255	0.000599	0.000475	0.000124	77	819	0	0	10	0	5	5	1	5	0	0	0	6	11	0	Normal	7	0
1829	0.958864	tcp	114	-	1	FIN	3	122	126	7816	15132	257.596	31	29	64676.5	125248	30	32	8.05476	7.66698	494.886	486.136	255	872131786	873709082	255	0.000615	0.000488	0.000127	64	120	0	0	9	0	5	1	1	4	0	0	0	1	16	0	Normal	7	0
1830	0.001053	udp	120	dns	3	CON	1	2	2	130	162	2849	31	29	493827	615385	0	0	0.009	0.007	0	0	0	0	0	0	0	0	0	65	81	0	0	2	0	11	1	1	3	0	0	0	4	1	0	Normal	7	0
1831	0.019219	tcp	114	-	1	FIN	3	16	18	1540	1644	1717.05	31	29	601072	646444	4	4	1.26107	1.17194	77.2127	2.14128	255	3557524428	1417128631	255	0.000587	0.000465	0.000122	96	91	0	0	5	0	11	2	1	3	0	0	0	4	10	0	Normal	7	0
1832	0.018477	tcp	114	-	1	FIN	3	16	18	1540	1644	1786	31	29	625210	672404	4	4	1.2106	1.05935	74.6475	2.01206	255	1112140655	1117769652	255	0.000589	0.000465	0.000124	96	91	0	0	16	0	5	8	1	11	0	0	0	9	16	0	Normal	7	0
1833	0.003869	tcp	114	http	6	FIN	3	8	10	1052	824	4393.9	31	29	1.90437e+06	1.53425e+06	2	2	0.503571	0.372667	32.3332	0.671663	255	1532132497	3678467916	255	0.000634	0.00051	0.000124	132	82	1	83	3	0	2	1	1	2	0	0	1	9	3	0	Normal	7	0
1834	0.018314	tcp	114	-	1	FIN	3	16	18	1540	1644	1801.9	31	29	630774	678388	4	4	1.198	1.11506	73.4463	2.09431	255	3501718776	1357119145	255	0.000585	0.00047	0.000115	96	91	0	0	10	0	5	5	1	5	0	0	0	6	11	0	Normal	7	0
1835	0.021345	tcp	114	-	1	FIN	3	16	18	1540	1644	1546.03	31	29	541204	582057	4	4	1.40207	1.22877	88.6356	2.84184	255	1232143264	3381969522	255	0.000573	0.000452	0.000121	96	91	0	0	4	0	11	2	1	2	0	0	0	5	10	0	Normal	7	0
1836	0.021151	tcp	114	-	1	FIN	3	16	18	1540	1644	1560.21	31	29	546168	587395	4	4	1.38933	1.21682	86.2215	2.6138	255	1232145380	1237772570	255	0.000579	0.000462	0.000117	96	91	0	0	4	0	11	2	1	2	0	0	0	5	10	0	Normal	7	0
1837	0.003947	tcp	114	http	6	FIN	3	8	10	1052	824	4307.07	31	29	1.86673e+06	1503927	2	2	0.515	0.378556	32.5603	0.688457	255	3377526166	1233162252	255	0.000684	0.000536	0.000148	132	82	1	83	1	0	1	1	1	2	0	0	1	5	2	0	Normal	7	0
1838	0.019209	tcp	114	-	1	FIN	3	16	18	1540	1644	1717.94	31	29	601385	646780	4	4	1.26	1.10312	76.3998	2.07435	255	1412138700	1417661625	255	0.000572	0.000453	0.000119	96	91	0	0	5	0	11	2	1	3	0	0	0	4	10	0	Normal	7	0
1839	0.019119	tcp	114	-	1	FIN	3	16	18	1540	1644	1726.03	31	29	604216	649825	4	4	1.25387	1.09747	77.0242	2.22791	255	3681716217	1535987922	255	0.000582	0.000459	0.000123	96	91	0	0	16	0	11	8	1	5	0	0	0	9	10	0	Normal	7	0
1840	0.018373	tcp	114	-	1	FIN	3	16	18	1540	1644	1796.11	31	29	628749	676210	4	4	1.28886	1.05335	74.458	2.09434	255	3261719672	1116709626	255	0.000578	0.000463	0.000115	96	91	0	0	16	0	5	8	1	11	0	0	0	9	16	0	Normal	7	0
1841	0.003826	tcp	114	http	6	FIN	3	8	10	1052	824	4443.28	31	29	1925771	1.55149e+06	2	2	0.497286	0.370333	32.0077	0.669833	255	1352133448	1353159248	255	0.000612	0.000488	0.000124	132	82	1	83	1	0	11	1	1	1	0	0	1	6	1	0	Normal	7	0
1842	0.283385	tcp	114	-	1	FIN	3	26	28	4152	2976	187.025	31	29	112723	81020.5	7	7	11.323	10.4758	673.411	17.5077	255	992134654	995120075	255	0.000671	0.000534	0.000137	160	106	0	0	1	0	1	1	1	1	0	0	0	1	7	0	Normal	7	0
1843	0.044949	tcp	114	-	1	FIN	3	78	80	4550	72810	3492.85	31	29	799484	12796726	7	33	0.59516	0.568333	32.6705	31.4549	255	1052129811	1052449052	255	0.000736	0.00061	0.000126	58	910	0	0	4	0	1	1	1	1	0	0	0	5	1	0	Normal	7	0
1844	0.001047	udp	120	dns	3	CON	1	2	2	132	164	2865.33	31	29	504298	626552	0	0	0.009	0.007	0	0	0	0	0	0	0	0	0	66	82	0	0	2	0	5	1	1	2	0	0	0	5	3	0	Normal	7	0
1845	0.003877	tcp	114	http	6	FIN	3	8	10	1052	824	4384.83	31	29	1.90044e+06	1.53108e+06	2	2	0.503714	0.373778	32.3162	0.662081	255	3557519731	3558491363	255	0.000635	0.000509	0.000126	132	82	1	83	2	0	2	1	1	2	0	0	1	4	3	0	Normal	7	0
1846	0.001012	udp	120	dns	3	CON	1	2	2	132	164	2964.43	31	29	521739	648221	0	0	0.009	0.007	0	0	0	0	0	0	0	0	0	66	82	0	0	2	0	2	1	1	2	0	0	0	5	3	0	Normal	7	0
1847	0.018172	tcp	114	-	1	FIN	3	16	18	1540	1644	1815.98	31	29	635703	683689	4	4	1.19047	1.03953	72	2.18495	255	3261718752	1116184486	255	0.000602	0.000478	0.000124	96	91	0	0	16	0	5	8	1	11	0	0	0	9	16	0	Normal	7	0
1848	0.019058	tcp	114	-	1	FIN	3	16	18	1540	1644	1731.56	31	29	606150	651905	4	4	1.25	1.09382	76.6903	2.1409	255	3681718700	3683031654	255	0.000585	0.00046	0.000125	96	91	0	0	16	0	11	8	1	5	0	0	0	9	10	0	Normal	7	0
1849	0.01835	tcp	114	-	1	FIN	3	16	18	1540	1644	1798.37	31	29	629537	677057	4	4	1.20313	1.11775	74.648	2.05561	255	1352138773	3503026517	255	0.000589	0.000462	0.000127	96	91	0	0	10	0	5	5	1	5	0	0	0	6	11	0	Normal	7	0
1850	0.017832	tcp	114	-	1	FIN	3	16	18	1540	1644	1850.61	31	29	647824	696725	4	4	1.1682	1.02159	70.8228	2.17177	255	1352136167	3505649220	255	0.000573	0.000462	0.000111	96	91	0	0	10	0	5	5	1	5	0	0	0	6	11	0	Normal	7	0
1851	0.000984	udp	120	dns	3	CON	1	2	2	146	178	3048.78	31	29	593496	723577	0	0	0.009	0.004	0	0	0	0	0	0	0	0	0	73	89	0	0	4	0	10	4	1	11	0	0	0	13	3	0	Normal	7	0
1852	0.001065	udp	120	dns	3	CON	1	2	2	146	178	2816.9	31	29	548357	668545	0	0	0.01	0.006	0	0	0	0	0	0	0	0	0	73	89	0	0	4	0	6	1	1	1	0	0	0	3	1	0	Normal	7	0
1853	0.003832	tcp	114	http	6	FIN	3	8	10	1052	824	4436.33	31	29	1.92276e+06	1.54906e+06	2	2	0.498857	0.369667	31.9993	0.664047	255	4041714894	1893182495	255	0.000631	0.0005	0.000131	132	82	1	83	3	0	1	1	1	1	0	0	1	13	2	0	Normal	7	0
1854	0.018562	tcp	114	-	1	FIN	3	16	18	1540	1644	1777.83	31	29	622347	669324	4	4	1.21667	1.06535	75.49	2.04172	255	1892140316	4047412038	255	0.000561	0.000448	0.000113	96	91	0	0	16	0	10	6	1	11	0	0	0	13	16	0	Normal	7	0
1855	0.025312	tcp	114	smtp	10	FIN	3	52	40	37358	3276	3595.13	31	29	11580278	1.0098e+06	18	8	0.488961	0.635846	30.3068	1.4766	255	3797519386	3802656654	255	0.000634	0.000511	0.000123	718	82	0	0	2	0	2	1	1	2	0	0	0	13	2	0	Normal	7	0
1856	0.010346	tcp	114	-	1	FIN	3	38	40	2438	18508	7442.49	31	29	1.83569e+06	13953992	7	13	0.2844	0.252487	0	14.3076	255	4157519903	4178174997	255	0.000625	0.000496	0.000129	64	463	0	0	5	0	6	1	1	4	0	0	0	5	11	0	Normal	7	0
1857	0.009962	tcp	114	-	1	FIN	3	38	40	2438	18508	7729.37	31	29	1.90644e+06	14491869	7	13	0.268028	0.248605	17.3728	16.0048	255	4221713929	4243600133	255	0.000636	0.000511	0.000125	64	463	0	0	5	0	10	1	1	1	0	0	0	2	16	0	Normal	7	0
1858	0.847716	tcp	114	-	1	FIN	3	122	126	7810	14540	291.371	31	29	73100	136130	30	32	7.00314	6.77749	417.415	414.684	255	3617519391	3622744009	255	0.000658	0.000526	0.000132	64	115	0	0	5	0	6	1	1	4	0	0	0	5	11	0	Normal	7	0
1859	0.018451	tcp	114	-	1	FIN	3	16	18	1540	1644	1788.52	31	29	626091	673351	4	4	1.20933	1.05824	73.4885	2.17618	255	1892138449	4046193809	255	0.000578	0.000457	0.000121	96	91	0	0	16	0	10	6	1	11	0	0	0	13	16	0	Normal	7	0
1860	0.033874	tcp	114	-	1	FIN	3	78	80	4550	72810	4634.82	31	29	1.06087e+06	16980574	7	33	0.43587	0.421418	22.9011	22.3106	255	4157516340	2012438209	255	0.000693	0.000573	0.00012	58	910	0	0	5	0	1	1	1	1	0	0	0	5	2	0	Normal	7	0
1861	0.004839	udp	120	-	1	CON	1	4	4	568	312	1446.58	31	29	704278	386857	0	0	1.25667	1.102	1.768	1.54856	0	0	0	0	0	0	0	142	78	0	0	10	0	5	1	1	3	0	0	0	3	6	0	Normal	7	0
1862	36.831	tcp	114	http	6	FIN	3	308	746	16498	1087890	28.59	31	29	3571.99	235982	2	370	119.97	49.4369	27099.9	17389.1	255	1226968721	1228072258	255	0.000678	0.000533	0.000145	54	1458	1	524288	4	0	10	1	1	4	0	0	1	3	2	0	Normal	7	0
1863	0.222941	tcp	114	ftp-data	5	FIN	3	14	6	8928	320	85.2243	31	29	297514	9581.01	4	1	17.1493	44.4654	1585.45	67.6944	255	1292137768	1597191701	255	0.000605	0.000489	0.000116	638	53	0	0	1	0	6	1	1	2	0	0	0	2	1	0	Normal	7	0
1864	0.00097	udp	120	dns	3	CON	1	2	2	132	164	3092.78	31	29	544330	676289	0	0	0.003	0.003	0	0	0	0	0	0	0	0	0	66	82	0	0	4	0	5	4	1	2	0	0	0	13	3	0	Normal	7	0
1865	0.001102	udp	120	dns	3	CON	1	2	2	146	178	2722.32	31	29	529946	646098	0	0	0.009	0.007	0	0	0	0	0	0	0	0	0	73	89	0	0	1	0	5	1	1	2	0	0	0	5	3	0	Normal	7	0
1866	0.004759	tcp	114	-	1	FIN	3	18	18	4136	2456	7354.49	31	29	6567766	3.89998e+06	7	7	0.260706	0.246882	12.9967	0.326157	255	44650448	2197524858	255	0.00068	0.000559	0.000121	230	136	0	0	10	0	5	1	1	3	0	0	0	3	6	0	Normal	7	0
1867	0.001789	udp	120	-	1	CON	1	4	4	528	304	3912.8	31	29	1.77082e+06	1019564	0	0	0.449667	0.236667	0.630267	0.327626	0	0	0	0	0	0	0	132	76	0	0	10	0	5	1	1	3	0	0	0	3	6	0	Normal	7	0
1868	0.018442	tcp	114	-	1	FIN	3	16	18	1540	1644	1789.39	31	29	626396	673680	4	4	1.20887	1.05782	73.5278	2.26348	255	1892137428	1896078542	255	0.000571	0.000455	0.000116	96	91	0	0	16	0	10	6	1	11	0	0	0	13	16	0	Normal	7	0
1869	0.018811	tcp	114	-	1	FIN	3	16	18	1540	1644	1754.29	31	29	614109	660465	4	4	1.21273	1.13363	73.0249	2.10666	255	4041720199	4046728867	255	0.000794	0.00067	0.000124	96	91	0	0	16	0	10	6	1	11	0	0	0	13	16	0	Normal	7	0
1870	0.013399	tcp	114	-	1	FIN	3	16	18	1540	1644	2462.87	31	29	862154	927233	4	4	0.8718	0.761294	60.6451	1.38676	255	1892135347	1898363222	255	0.000577	0.000453	0.000124	96	91	0	0	16	0	10	6	1	11	0	0	0	13	16	0	Normal	7	0
1871	0.004014	tcp	114	-	1	FIN	3	12	12	1064	2260	5729.95	31	29	1.94519e+06	4.12955e+06	4	4	0.334455	0.307727	16.8307	0.376647	255	1952129771	4097843594	255	0.000747	0.00062	0.000127	89	188	0	0	16	0	6	1	1	3	0	0	0	13	11	0	Normal	7	0
1872	0.026377	tcp	114	smtp	10	FIN	3	52	42	37358	3380	3525.8	31	29	11112712	1000872	18	8	0.531327	0.630219	28.332	1.26581	255	3861712976	3862778985	255	0.000671	0.000532	0.000139	718	80	0	0	1	0	2	1	1	1	0	0	0	5	1	0	Normal	7	0
1873	0.035909	tcp	114	-	1	FIN	3	78	80	4550	72810	4372.16	31	29	1.00075e+06	16018268	7	33	0.467895	0.447304	24.5291	23.92	255	2072129836	4222013310	255	0.000676	0.000563	0.000113	58	910	0	0	5	0	1	1	1	1	0	0	0	2	5	0	Normal	7	0
1874	0.489748	tcp	114	smtp	10	FIN	3	52	38	37358	3172	181.726	31	29	598512	50458.6	18	8	9.59625	13.2224	999.646	35.1389	255	1832139230	3982794039	255	0.000653	0.000515	0.000138	718	83	0	0	1	0	2	1	1	7	0	0	0	3	2	0	Normal	7	0
1875	0.842606	tcp	114	ftp	4	FIN	3	52	54	2934	3740	124.613	31	29	27324.8	34853.8	11	15	16.8458	15.8887	1430	52.844	255	1292134798	3442744300	255	0.000634	0.000503	0.000131	56	69	0	0	1	0	6	1	1	2	1	1	0	2	1	0	Normal	7	0
1876	0.00104	udp	120	dns	3	CON	1	2	2	146	178	2884.62	31	29	561538	684615	0	0	0.009	0.007	0	0	0	0	0	0	0	0	0	73	89	0	0	4	0	2	4	1	1	0	0	0	13	1	0	Normal	7	0
1877	0.035275	tcp	114	-	1	FIN	3	28	42	2198	34406	1956.06	31	29	480794	7617179	5	15	1.29448	0.848976	74.085	61.03	255	1892136527	1895562844	255	0.000583	0.000461	0.000122	79	819	0	0	16	0	10	6	1	11	0	0	0	13	16	0	Normal	7	0
1878	0.001056	udp	120	dns	3	CON	1	2	2	146	178	2840.91	31	29	553030	674242	0	0	0.009	0.007	0	0	0	0	0	0	0	0	0	73	89	0	0	4	0	10	4	1	11	0	0	0	13	3	0	Normal	7	0
1879	0.001107	udp	120	dns	3	CON	1	2	2	130	162	2710.03	31	29	469738	585366	0	0	0.009	0.007	0	0	0	0	0	0	0	0	0	65	81	0	0	1	0	1	1	1	1	0	0	0	5	1	0	Normal	7	0
1880	0.004806	udp	120	-	1	CON	1	4	4	568	312	1456.51	31	29	709114	389513	0	0	1.241	1.047	1.74585	1.47078	0	0	0	0	0	0	0	142	78	0	0	4	0	3	1	1	3	0	0	0	5	6	0	Normal	7	0
1881	0.01824	tcp	114	-	1	FIN	3	16	18	1540	1644	1809.21	31	29	633333	681140	4	4	1.19547	1.11044	72.3761	2.27272	255	524652754	2678378478	255	0.000589	0.000469	0.00012	96	91	0	0	9	0	8	6	1	7	0	0	0	10	7	0	Normal	7	0
1882	1.00464	tcp	114	http	6	FIN	3	12	18	1580	10168	28.866	31	29	11538.4	76477.1	3	5	91.299	59.0648	9527.26	7673.27	255	3917519301	3918565473	255	0.00067	0.000534	0.000136	132	565	2	0	3	0	8	1	1	2	0	0	1	2	2	0	Normal	7	0
1883	0.026948	tcp	114	-	1	FIN	3	64	66	3806	51808	4787	31	29	1.11236e+06	15147395	7	26	0.422873	0.405492	22.6978	22.2149	255	104645697	104956805	255	0.000709	0.000582	0.000127	59	785	0	0	6	0	8	1	1	1	0	0	0	3	7	0	Normal	7	0
1884	0.001065	udp	120	dns	3	CON	1	2	2	132	164	2816.9	31	29	495775	615962	0	0	0.01	0.006	0	0	0	0	0	0	0	0	0	66	82	0	0	4	0	3	3	1	2	0	0	0	10	2	0	Normal	7	0
1885	0.018251	tcp	114	-	1	FIN	3	16	18	1540	1644	1808.12	31	29	632952	680730	4	4	1.19587	1.046	72.6322	2.06037	255	2674235489	529866318	255	0.00058	0.000464	0.000116	96	91	0	0	9	0	8	6	1	7	0	0	0	10	7	0	Normal	7	0
1886	0.047917	tcp	114	-	1	FIN	3	40	42	2558	23162	1690.42	31	29	416554	3.77503e+06	7	14	1.22077	1.15617	73.0919	71.647	255	2250035515	121149426	255	0.000634	0.00051	0.000124	64	551	0	0	6	0	3	1	1	1	0	0	0	3	2	0	Normal	7	0
1887	0.035599	tcp	114	-	1	FIN	3	30	42	2302	34406	1994.44	31	29	500239	7.54785e+06	5	15	1.21672	0.856	68.4021	60.1189	255	2674232546	528276049	255	0.00062	0.0005	0.00012	77	819	0	0	9	0	8	6	1	7	0	0	0	10	7	0	Normal	7	0
1888	0.502702	tcp	114	smtp	10	FIN	3	52	38	37358	3172	177.043	31	29	583089	49158.3	18	8	9.85014	13.5733	1001.23	42.0413	255	2132133872	2133135084	255	0.000608	0.000486	0.000122	718	83	0	0	2	0	1	1	1	3	0	0	0	2	1	0	Normal	7	0
1889	0.001158	udp	120	dns	3	CON	1	2	2	130	162	2590.67	31	29	449050	559586	0	0	0.009	0.007	0	0	0	0	0	0	0	0	0	65	81	0	0	1	0	3	1	1	1	0	0	0	3	2	0	Normal	7	0
1890	0.004281	tcp	114	-	1	FIN	3	12	12	1064	2260	5372.58	31	29	1823873	3.87199e+06	4	4	0.354545	0.335182	18.322	0.404638	255	344646830	344956385	255	0.000733	0.000584	0.000149	89	188	0	0	4	0	1	1	1	2	0	0	0	1	16	0	Normal	7	0
1891	0.004755	tcp	114	-	1	FIN	3	18	18	4136	2456	7360.67	31	29	6573291	3.90326e+06	7	7	0.261059	0.246588	13.0613	0.321164	255	2370036422	227930234	255	0.000672	0.000559	0.000113	230	136	0	0	4	0	3	1	1	3	0	0	0	5	6	0	Normal	7	0
1892	0.337829	tcp	114	-	1	FIN	3	122	126	7810	14540	731.139	31	29	183430	341593	30	32	2.86001	2.69816	310.634	304.555	255	164649720	165713149	255	0.000703	0.000553	0.00015	64	115	0	0	4	0	1	1	1	1	0	0	0	5	10	0	Normal	7	0
1893	0.005788	tcp	114	-	1	FIN	3	22	24	1920	4312	7774.71	31	29	2.53352e+06	5712509	6	6	0.2722	0.224783	0	12.9587	255	2430035188	284944415	255	0.000742	0.000614	0.000128	87	180	0	0	10	0	1	1	1	2	0	0	0	1	7	0	Normal	7	0
1894	0.001123	udp	120	dns	3	CON	1	2	2	146	178	2671.42	31	29	520036	634016	0	0	0.009	0.007	0	0	0	0	0	0	0	0	0	73	89	0	0	4	0	3	3	2	3	0	0	0	10	3	0	Normal	7	0
1895	0.018434	tcp	114	-	1	FIN	3	16	18	1540	1644	1790.17	31	29	626668	673972	4	4	1.20813	1.05624	73.4772	2.01863	255	2674236459	530403630	255	0.000597	0.000475	0.000122	96	91	0	0	9	0	8	6	1	7	0	0	0	10	7	0	Normal	7	0
1896	0.001123	udp	120	dns	3	CON	1	2	2	146	178	2671.42	31	29	520036	634016	0	0	0.009	0.007	0	0	0	0	0	0	0	0	0	73	89	0	0	4	0	3	3	2	3	0	0	0	10	3	0	Normal	7	0
1897	0.001713	udp	120	-	1	CON	1	4	4	528	304	4086.4	31	29	1849387	1.0648e+06	0	0	0.443333	0.216333	0.620604	0.298166	0	0	0	0	0	0	0	132	76	0	0	4	0	3	1	1	3	0	0	0	5	6	0	Normal	7	0
1898	0.013417	tcp	114	-	1	FIN	3	16	18	1540	1644	2459.57	31	29	860997	925989	4	4	0.873533	0.762118	60.5611	1.40294	255	524650735	2676322144	255	0.000569	0.000457	0.000112	96	91	0	0	9	0	8	6	1	7	0	0	0	10	7	0	Normal	7	0
1899	0.018236	tcp	114	-	1	FIN	3	16	18	1540	1644	1809.61	31	29	633472	681290	4	4	1.19453	1.04559	72.3668	2.13613	255	524653727	529328095	255	0.00057	0.000456	0.000114	96	91	0	0	9	0	8	6	1	7	0	0	0	10	7	0	Normal	7	0
1900	0.00421	tcp	114	http	6	FIN	3	8	10	1052	824	4038	31	29	1.75012e+06	1.40998e+06	2	2	0.541571	0.406111	34.3475	0.717609	255	2674230328	525689315	255	0.000692	0.000549	0.000143	132	82	1	83	4	0	3	1	1	2	0	0	1	10	2	0	Normal	7	0
1901	0.652938	tcp	114	ssh	12	FIN	3	106	114	9400	12298	335.407	31	29	114094	149368	26	31	6.27527	5.77273	387.337	370.653	255	404646275	2550353773	255	0.000742	0.000611	0.000131	89	108	0	0	1	0	5	1	1	2	0	0	0	5	1	0	Normal	7	0
1902	0.003998	tcp	114	http	6	FIN	3	8	10	1052	824	4252.13	31	29	1.84292e+06	1.48474e+06	2	2	0.523571	0.382222	33.0055	0.703331	255	1004650161	3151065001	255	0.000693	0.000553	0.00014	132	82	1	83	1	0	1	1	1	1	0	0	1	5	1	0	Normal	7	0
1903	0.037015	tcp	114	-	1	FIN	3	30	42	2302	34406	1918.14	31	29	481102	7.25911e+06	5	15	1.26538	0.891317	71.9457	64.0734	255	2970037645	2977564934	255	0.00059	0.000468	0.000122	77	819	0	0	5	0	5	3	1	3	0	0	0	5	16	0	Normal	7	0
1904	0.013493	tcp	114	-	1	FIN	3	16	18	1540	1644	2445.71	31	29	856148	920774	4	4	0.878733	0.766941	61.3787	1.4077	255	1244649370	1250857380	255	0.000566	0.000452	0.000114	96	91	0	0	5	0	5	3	1	3	0	0	0	3	7	0	Normal	7	0
1905	0.035444	tcp	114	-	1	FIN	3	30	42	2302	34406	2003.16	31	29	502426	7580860	5	15	1.21152	0.852829	68.5879	60.8638	255	3390036740	3393461406	255	0.000597	0.000473	0.000124	77	819	0	0	5	0	5	3	1	3	0	0	0	3	7	0	Normal	7	0
1906	0.018253	tcp	114	-	1	FIN	3	16	18	1540	1644	1807.92	31	29	632882	680655	4	4	1.1958	1.04712	73.82	2.00044	255	3390040179	1250364822	255	0.000563	0.000449	0.000114	96	91	0	0	5	0	5	3	1	3	0	0	0	3	7	0	Normal	7	0
1907	0.00387	tcp	114	http	6	FIN	3	8	10	1052	824	4392.76	31	29	1903876	1.53385e+06	2	2	0.503429	0.373333	32.07	0.666773	255	2914229593	765753606	255	0.000647	0.000505	0.000142	132	82	1	83	4	0	5	2	1	4	0	0	1	5	2	0	Normal	7	0
1908	0.018982	tcp	114	-	1	FIN	3	16	18	1540	1644	1738.49	31	29	608576	654515	4	4	1.2448	1.07153	75.1206	2.07605	255	824654199	2980102010	255	0.0009	0.000759	0.000141	96	91	0	0	5	0	5	3	1	3	0	0	0	5	16	0	Normal	7	0
1909	0.034812	tcp	114	-	1	FIN	3	30	42	2302	34406	2039.53	31	29	511548	7718488	5	15	1.18945	0.83761	67.2621	59.8239	255	2914231666	2917717449	255	0.00059	0.000467	0.000123	77	819	0	0	9	0	5	1	1	4	0	0	0	5	16	0	Normal	7	0
1910	1.00452	tcp	114	http	6	FIN	3	14	18	1684	10168	30.8604	31	29	12455.7	76486	3	4	77.2452	59.0583	8761.4	7673.26	255	2610037276	2615324295	255	0.00068	0.000528	0.000152	120	565	2	0	4	0	2	2	1	3	0	0	1	5	2	0	Normal	7	0
1911	0.01821	tcp	114	-	1	FIN	3	16	18	1540	1644	1812.19	31	29	634377	682262	4	4	1.19173	1.043	72.9821	2.01624	255	3150042704	1010231742	255	0.000597	0.000475	0.000122	96	91	0	0	6	0	5	3	1	3	0	0	0	5	5	0	Normal	7	0
1912	0.018094	tcp	114	-	1	FIN	3	16	18	1540	1644	1823.81	31	29	638444	686636	4	4	1.18547	1.10275	72.0211	2.19982	255	1004654310	1009201023	255	0.000561	0.000446	0.000115	96	91	0	0	6	0	5	3	1	3	0	0	0	5	5	0	Normal	7	0
1913	0.001123	udp	120	dns	3	CON	1	2	2	146	178	2671.42	31	29	520036	634016	0	0	0.009	0.007	0	0	0	0	0	0	0	0	0	73	89	0	0	2	0	2	1	1	2	0	0	0	1	3	0	Normal	7	0
1914	0.003811	tcp	114	http	6	FIN	3	8	10	1052	824	4460.77	31	29	1.93335e+06	1.5576e+06	2	2	0.496	0.367667	31.8914	0.660315	255	2970035704	2971016677	255	0.000622	0.000498	0.000124	132	82	1	83	2	0	1	1	1	1	0	0	1	5	2	0	Normal	7	0
1915	0.019372	tcp	114	-	1	FIN	3	16	18	1540	1644	1703.49	31	29	596325	641338	4	4	1.27053	1.11153	77.6266	2.27251	255	2970039930	829597362	255	0.000592	0.000473	0.000119	96	91	0	0	5	0	5	3	1	3	0	0	0	5	16	0	Normal	7	0
1916	0.005851	tcp	114	-	1	FIN	3	22	24	1920	4312	7690.99	31	29	2.50624e+06	5651000	6	6	0.262667	0.226478	16.2584	13.0563	255	3274227628	3274560699	255	0.000757	0.000633	0.000124	87	180	0	0	16	0	3	1	1	3	0	0	0	1	11	0	Normal	7	0
1917	0.003934	tcp	114	http	6	FIN	3	8	10	1052	824	4321.3	31	29	1.8729e+06	1.5089e+06	2	2	0.514286	0.378444	32.857	0.692541	255	3334230381	3331102311	255	0.000654	0.000522	0.000132	132	82	1	83	1	0	2	1	1	2	0	0	1	3	3	0	Normal	7	0
1918	0.013363	tcp	114	-	1	FIN	3	16	18	1540	1644	2469.51	31	29	864477	929731	4	4	0.870133	0.759294	59.5522	1.38364	255	1184650811	3336151473	255	0.000573	0.000451	0.000122	96	91	0	0	5	0	3	2	1	4	0	0	0	3	11	0	Normal	7	0
1919	0.011832	tcp	114	-	1	FIN	3	40	42	2558	23162	6845.84	31	29	1.68695e+06	15288033	7	14	0.303263	0.28365	17.7794	16.9006	255	3030042015	899926743	255	0.000609	0.000483	0.000126	64	551	0	0	9	0	5	1	1	2	0	0	0	5	5	0	Normal	7	0
1920	0.530934	tcp	114	-	1	FIN	3	122	126	7810	14540	465.218	31	29	116715	217353	30	32	4.49613	4.24304	377.541	369.564	255	2734230271	2731145878	255	0.000694	0.000548	0.000146	64	115	0	0	6	0	5	1	1	1	0	0	0	5	7	0	Normal	7	0
1921	0.018109	tcp	114	-	1	FIN	3	16	18	1540	1644	1822.3	31	29	637915	686068	4	4	1.18513	1.03665	72.0292	2.20817	255	1004653360	1008675360	255	0.000613	0.00048	0.000133	96	91	0	0	6	0	5	3	1	3	0	0	0	5	5	0	Normal	7	0
1922	0.034771	tcp	114	-	1	FIN	3	28	42	2198	34406	1984.41	31	29	487763	7.72759e+06	5	15	1.2763	0.836366	72.3228	59.3613	255	1184651732	1188125414	255	0.000609	0.000476	0.000133	79	819	0	0	5	0	3	2	1	4	0	0	0	3	11	0	Normal	7	0
1923	0.034919	tcp	114	-	1	FIN	3	78	80	4550	72810	4496.12	31	29	1.02912e+06	16472407	7	33	0.449494	0.445649	22.8952	23.0462	255	3210031889	1064963140	255	0.000721	0.000595	0.000126	58	910	0	0	10	0	5	1	1	2	0	0	0	1	7	0	Normal	7	0
1924	0.001052	udp	120	dns	3	CON	1	2	2	146	178	2851.71	31	29	555133	676806	0	0	0.009	0.001	0	0	0	0	0	0	0	0	0	73	89	0	0	2	0	2	1	1	1	0	0	0	1	3	0	Normal	7	0
1925	0.018498	tcp	114	-	1	FIN	3	16	18	1540	1644	1783.98	31	29	624500	671640	4	4	1.2122	1.06123	73.6946	2.2734	255	1244651149	3393986111	255	0.000577	0.000454	0.000123	96	91	0	0	7	0	3	3	1	3	0	0	0	5	10	0	Normal	7	0
1926	0.017939	tcp	114	-	1	FIN	3	16	18	1540	1644	1839.57	31	29	643960	692569	4	4	1.17293	1.02635	70.817	2.01676	255	2914234245	2915227165	255	0.000585	0.000465	0.00012	96	91	0	0	10	0	10	5	1	7	0	0	0	7	9	0	Normal	7	0
1927	0.017994	tcp	114	-	1	FIN	3	16	18	1540	1644	1833.94	31	29	641992	690452	4	4	1.17873	1.02171	70.836	2.10306	255	2914233361	769288318	255	0.00074	0.000622	0.000118	96	91	0	0	10	0	10	5	1	7	0	0	0	7	9	0	Normal	7	0
1928	0.001181	udp	120	dns	3	CON	1	2	2	132	164	2540.22	31	29	447079	555461	0	0	0.009	0.006	0	0	0	0	0	0	0	0	0	66	82	0	0	4	0	2	1	1	1	0	0	0	7	2	0	Normal	7	0
1929	0.019352	tcp	114	-	1	FIN	3	16	18	1540	1644	1705.25	31	29	596941	642001	4	4	1.2694	1.11153	77.6393	2.35104	255	2970039152	2974438727	255	0.00057	0.000452	0.000118	96	91	0	0	5	0	10	3	1	3	0	0	0	3	9	0	Normal	7	0
1930	0.019346	tcp	114	-	1	FIN	3	16	18	1540	1644	1705.78	31	29	597126	642200	4	4	1.2684	1.10888	77.752	2.40797	255	2970038425	828536469	255	0.000614	0.000491	0.000123	96	91	0	0	5	0	10	3	1	3	0	0	0	3	9	0	Normal	7	0
1931	0.003868	tcp	114	http	6	FIN	3	8	10	1052	824	4395.04	31	29	1.90486e+06	1.53464e+06	2	2	0.505143	0.371111	31.9367	0.674923	255	1244648166	1245696005	255	0.000657	0.000522	0.000135	132	82	1	83	1	0	6	1	1	1	0	0	1	5	1	0	Normal	7	0
1932	0.018509	tcp	114	-	1	FIN	3	16	18	1540	1644	1782.92	31	29	624129	671241	4	4	1.2132	1.11144	72.6772	2.18779	255	1244651952	1249266163	255	0.000865	0.000723	0.000142	96	91	0	0	7	0	3	3	1	3	0	0	0	5	10	0	Normal	7	0
1933	0.018237	tcp	114	-	1	FIN	3	16	18	1540	1644	1809.51	31	29	633438	681252	4	4	1.19613	1.11031	72.7411	2.10281	255	1244652736	3395233758	255	0.000588	0.000466	0.000122	96	91	0	0	7	0	3	3	1	3	0	0	0	5	10	0	Normal	7	0
1934	0.03547	tcp	114	-	1	FIN	3	30	42	2302	34406	2001.69	31	29	502058	7575303	5	15	1.21207	0.853341	68.1899	59.8402	255	1004652456	1008132017	255	0.000613	0.00048	0.000133	77	819	0	0	4	0	3	3	1	4	0	0	0	4	10	0	Normal	7	0
[truncated: 173,407 more rows]
