# Supplementary material for: An efficient cyber-attack detection and classification in IoT networks with high-dimensional feature set using Levenberg-Marquardt optimized feedforward neural network
Source: PLoS One. 2025 Oct 24;20(10):e0333899. doi: 10.1371/journal.pone.0333899 (PMC12551876; doi:10.1371/journal.pone.0333899)
Supplement: Dataset Link — https://research.unsw.edu.au/projects/unsw-nb15-dataset. (ZIP) [file pone.0333899.s001.zip › Dataset1/UNSW_NB15_training-set/UNSW_NB15_training-set_detailed.xlsx]

## Sheet: UNSW_NB15_training-set
id	dur	proto	proto_num	service	service_num	state	state_num	spkts	dpkts	sbytes	dbytes	rate	sttl	dttl	sload	dload	sloss	dloss	sinpkt	dinpkt	sjit	djit	swin	stcpb	dtcpb	dwin	tcprtt	synack	ackdat	smean	dmean	trans_depth	response_body_len	ct_srv_src	ct_state_ttl	ct_dst_ltm	ct_src_dport_ltm	ct_dst_sport_ltm	ct_dst_src_ltm	is_ftp_login	ct_ftp_cmd	ct_flw_http_mthd	ct_src_ltm	ct_srv_dst	is_sm_ips_ports	attack_cat	attack_cat_num	label
1	1.1e-05	udp	120	-	1	INT	4	2	0	496	0	90909.1	254	0	180363632	0	0	0	0.011	0	0	0	0	0	0	0	0	0	0	248	0	0	0	2	2	1	1	1	2	0	0	0	1	2	0	Normal	7	0
2	8e-06	udp	120	-	1	INT	4	2	0	1762	0	125000	254	0	881000000	0	0	0	0.008	0	0	0	0	0	0	0	0	0	0	881	0	0	0	2	2	1	1	1	2	0	0	0	1	2	0	Normal	7	0
3	5e-06	udp	120	-	1	INT	4	2	0	1068	0	200000	254	0	854400000	0	0	0	0.005	0	0	0	0	0	0	0	0	0	0	534	0	0	0	3	2	1	1	1	3	0	0	0	1	3	0	Normal	7	0
4	6e-06	udp	120	-	1	INT	4	2	0	900	0	166667	254	0	600000000	0	0	0	0.006	0	0	0	0	0	0	0	0	0	0	450	0	0	0	3	2	2	2	1	3	0	0	0	2	3	0	Normal	7	0
5	1e-05	udp	120	-	1	INT	4	2	0	2126	0	100000	254	0	850400000	0	0	0	0.01	0	0	0	0	0	0	0	0	0	0	1063	0	0	0	3	2	2	2	1	3	0	0	0	2	3	0	Normal	7	0
6	3e-06	udp	120	-	1	INT	4	2	0	784	0	333333	254	0	1045333312	0	0	0	0.003	0	0	0	0	0	0	0	0	0	0	392	0	0	0	2	2	2	2	1	2	0	0	0	2	2	0	Normal	7	0
7	6e-06	udp	120	-	1	INT	4	2	0	1960	0	166667	254	0	1306666624	0	0	0	0.006	0	0	0	0	0	0	0	0	0	0	980	0	0	0	2	2	2	2	1	2	0	0	0	2	2	0	Normal	7	0
8	2.8e-05	udp	120	-	1	INT	4	2	0	1384	0	35714.3	254	0	197714288	0	0	0	0.028	0	0	0	0	0	0	0	0	0	0	692	0	0	0	3	2	1	1	1	3	0	0	0	1	3	0	Normal	7	0
9	0	arp	7	-	1	INT	4	1	0	46	0	0	0	0	0	0	0	0	60000.7	0	0	0	0	0	0	0	0	0	0	46	0	0	0	2	2	2	2	2	2	0	0	0	2	2	1	Normal	7	0
10	0	arp	7	-	1	INT	4	1	0	46	0	0	0	0	0	0	0	0	60000.7	0	0	0	0	0	0	0	0	0	0	46	0	0	0	2	2	2	2	2	2	0	0	0	2	2	1	Normal	7	0
11	0	arp	7	-	1	INT	4	1	0	46	0	0	0	0	0	0	0	0	60000.7	0	0	0	0	0	0	0	0	0	0	46	0	0	0	2	2	2	2	2	2	0	0	0	2	2	1	Normal	7	0
12	0	arp	7	-	1	INT	4	1	0	46	0	0	0	0	0	0	0	0	60000.7	0	0	0	0	0	0	0	0	0	0	46	0	0	0	2	2	2	2	2	2	0	0	0	2	2	1	Normal	7	0
13	4e-06	udp	120	-	1	INT	4	2	0	1454	0	250000	254	0	1454000000	0	0	0	0.004	0	0	0	0	0	0	0	0	0	0	727	0	0	0	3	2	1	1	1	3	0	0	0	1	3	0	Normal	7	0
14	7e-06	udp	120	-	1	INT	4	2	0	2062	0	142857	254	0	1178285696	0	0	0	0.007	0	0	0	0	0	0	0	0	0	0	1031	0	0	0	3	2	1	1	1	3	0	0	0	1	3	0	Normal	7	0
15	1.1e-05	udp	120	-	1	INT	4	2	0	2040	0	90909.1	254	0	741818176	0	0	0	0.011	0	0	0	0	0	0	0	0	0	0	1020	0	0	0	1	2	1	1	1	1	0	0	0	1	1	0	Normal	7	0
16	4e-06	udp	120	-	1	INT	4	2	0	1052	0	250000	254	0	1052000000	0	0	0	0.004	0	0	0	0	0	0	0	0	0	0	526	0	0	0	3	2	1	1	1	3	0	0	0	2	3	0	Normal	7	0
17	3e-06	udp	120	-	1	INT	4	2	0	314	0	333333	254	0	418666656	0	0	0	0.003	0	0	0	0	0	0	0	0	0	0	157	0	0	0	2	2	1	1	1	2	0	0	0	1	2	0	Normal	7	0
18	1e-05	udp	120	-	1	INT	4	2	0	1774	0	100000	254	0	709600000	0	0	0	0.01	0	0	0	0	0	0	0	0	0	0	887	0	0	0	2	2	1	1	1	2	0	0	0	1	2	0	Normal	7	0
19	2e-06	udp	120	-	1	INT	4	2	0	1568	0	500000	254	0	3136000000	0	0	0	0.002	0	0	0	0	0	0	0	0	0	0	784	0	0	0	3	2	1	1	1	2	0	0	0	1	2	0	Normal	7	0
20	4e-06	udp	120	-	1	INT	4	2	0	2054	0	250000	254	0	2054000000	0	0	0	0.004	0	0	0	0	0	0	0	0	0	0	1027	0	0	0	3	2	1	1	1	2	0	0	0	2	2	0	Normal	7	0
21	1e-05	udp	120	-	1	INT	4	2	0	2170	0	100000	254	0	868000000	0	0	0	0.01	0	0	0	0	0	0	0	0	0	0	1085	0	0	0	2	2	1	1	1	2	0	0	0	1	2	0	Normal	7	0
22	9e-06	udp	120	-	1	INT	4	2	0	202	0	111111	254	0	89777776	0	0	0	0.009	0	0	0	0	0	0	0	0	0	0	101	0	0	0	2	2	1	1	1	2	0	0	0	1	2	0	Normal	7	0
23	1e-05	udp	120	-	1	INT	4	2	0	1334	0	100000	254	0	533600000	0	0	0	0.01	0	0	0	0	0	0	0	0	0	0	667	0	0	0	3	2	1	1	1	3	0	0	0	1	3	0	Normal	7	0
24	5e-06	udp	120	-	1	INT	4	2	0	2058	0	200000	254	0	1646400000	0	0	0	0.005	0	0	0	0	0	0	0	0	0	0	1029	0	0	0	3	2	2	2	1	3	0	0	0	2	3	0	Normal	7	0
25	3e-06	udp	120	-	1	INT	4	2	0	286	0	333333	254	0	381333312	0	0	0	0.003	0	0	0	0	0	0	0	0	0	0	143	0	0	0	3	2	2	2	1	3	0	0	0	2	3	0	Normal	7	0
26	7e-06	udp	120	-	1	INT	4	2	0	1500	0	142857	254	0	857142848	0	0	0	0.007	0	0	0	0	0	0	0	0	0	0	750	0	0	0	2	2	2	2	1	2	0	0	0	2	2	0	Normal	7	0
27	6e-06	udp	120	-	1	INT	4	2	0	902	0	166667	254	0	601333312	0	0	0	0.006	0	0	0	0	0	0	0	0	0	0	451	0	0	0	2	2	2	2	1	2	0	0	0	2	2	0	Normal	7	0
28	2e-06	udp	120	-	1	INT	4	2	0	1626	0	500000	254	0	3252000000	0	0	0	0.002	0	0	0	0	0	0	0	0	0	0	813	0	0	0	2	2	1	1	1	1	0	0	0	2	1	0	Normal	7	0
29	7e-06	udp	120	-	1	INT	4	2	0	364	0	142857	254	0	208000000	0	0	0	0.007	0	0	0	0	0	0	0	0	0	0	182	0	0	0	3	2	1	1	1	1	0	0	0	2	2	0	Normal	7	0
30	1.43417	tcp	114	-	1	FIN	3	10	6	530	268	10.459	254	252	2660.78	1249.51	2	1	151.243	270.887	10042.9	468.508	255	1640845588	177111456	255	0.148966	0.079731	0.069235	53	45	0	0	2	1	1	1	1	1	0	0	0	1	1	0	Normal	7	0
31	7e-06	udp	120	-	1	INT	4	2	0	730	0	142857	254	0	417142848	0	0	0	0.007	0	0	0	0	0	0	0	0	0	0	365	0	0	0	2	2	1	1	1	2	0	0	0	2	2	0	Normal	7	0
32	1.92429	tcp	114	-	1	FIN	3	10	8	530	354	8.83444	254	252	1983.07	1288.79	2	1	213.739	261.252	13125.1	399.405	255	2214319888	3374287000	255	0.185096	0.095516	0.08958	53	44	0	0	2	1	1	1	1	1	0	0	0	1	1	0	Normal	7	0
33	2.77378	tcp	114	-	1	FIN	3	14	8	7954	354	7.5709	254	252	21302.3	894.087	4	1	213.368	381.293	18158.2	788.701	255	3374744735	1063429159	255	0.144772	0.077744	0.067028	568	44	0	0	1	1	1	1	1	1	0	0	0	2	1	0	Normal	7	0
34	1e-05	udp	120	-	1	INT	4	2	0	794	0	100000	254	0	317600000	0	0	0	0.01	0	0	0	0	0	0	0	0	0	0	397	0	0	0	2	2	1	1	1	2	0	0	0	1	2	0	Normal	7	0
35	1.46504	tcp	114	-	1	FIN	3	10	8	2516	354	11.6038	254	252	12368.3	1692.79	2	1	157.703	195.495	8764.72	346.639	255	783227300	772078300	255	0.221146	0.09657	0.124576	252	44	0	0	4	1	2	1	1	3	0	0	0	2	2	0	Normal	7	0
36	0.983874	tcp	114	http	6	FIN	3	10	8	816	1172	17.2786	62	252	5976.38	8342.53	2	2	109.319	124.933	5929.21	192.59	255	794167371	1624757001	255	0.206572	0.108393	0.098179	82	147	1	184	2	1	1	1	1	2	0	0	1	1	3	0	Normal	7	0
37	0.714182	tcp	114	-	1	FIN	3	10	6	534	268	21.003	254	252	5387.98	2509.16	2	1	79.3536	120.191	4013.39	218.658	255	3802396535	2514907206	255	0.162097	0.079909	0.082188	53	45	0	0	3	1	1	1	1	2	0	0	0	2	2	0	Normal	7	0
38	59.9957	arp	7	-	1	INT	4	2	0	92	0	0.016668	0	0	6.13378	0	0	0	59998.2	0	13.6515	0	0	0	0	0	0	0	0	46	0	0	0	2	2	2	2	2	2	0	0	0	2	2	1	Normal	7	0
39	59.9957	arp	7	-	1	INT	4	2	0	92	0	0.016668	0	0	6.13377	0	0	0	59998.2	0	0	0	0	0	0	0	0	0	0	46	0	0	0	2	2	2	2	2	2	0	0	0	2	2	1	Normal	7	0
40	59.9957	arp	7	-	1	INT	4	2	0	92	0	0.016668	0	0	6.13378	0	0	0	59998.2	0	13.6515	0	0	0	0	0	0	0	0	46	0	0	0	2	2	2	2	2	2	0	0	0	2	2	1	Normal	7	0
41	1.53525	tcp	114	http	6	FIN	3	10	10	826	1266	12.3758	62	252	3876.88	5940.39	2	2	170.482	159.071	11933.1	244.118	255	708428911	3141441573	255	0.180318	0.103612	0.076706	83	127	1	187	2	1	1	1	1	2	0	0	1	1	3	0	Normal	7	0
42	59.9957	arp	7	-	1	INT	4	2	0	92	0	0.016668	0	0	6.13377	0	0	0	59998.2	0	0	0	0	0	0	0	0	0	0	46	0	0	0	2	2	2	2	2	2	0	0	0	2	2	1	Normal	7	0
43	0.757295	tcp	114	-	1	FIN	3	10	6	534	268	19.8073	254	252	5081.24	2366.32	2	1	84.0233	123.799	4064.84	186.488	255	1416292821	1856664256	255	0.226895	0.138291	0.088604	53	45	0	0	3	1	1	1	1	2	0	0	0	1	2	0	Normal	7	0
44	0.759306	tcp	114	-	1	FIN	3	10	8	534	354	22.3889	254	252	5067.79	3266.14	2	1	84.2427	98.5017	4716.89	140.051	255	2545019062	3292860217	255	0.172317	0.069791	0.102526	53	44	0	0	5	1	1	1	1	3	0	0	0	1	3	0	Normal	7	0
45	1.29404	tcp	114	-	1	FIN	3	10	8	2516	354	13.1372	254	252	14002.7	1916.48	2	1	143.782	173.331	9390.19	257.271	255	1381018516	1985881197	255	0.135361	0.079802	0.055559	252	44	0	0	2	1	1	1	1	2	0	0	0	1	3	0	Normal	7	0
46	1.05936	tcp	114	http	6	FIN	3	10	8	830	1134	16.0474	62	252	5641.15	7498.87	2	2	117.707	132.899	6102.67	255.756	255	1853677305	1202418679	255	0.274887	0.128459	0.146428	83	142	1	165	1	1	1	1	1	1	0	0	1	3	1	0	Normal	7	0
47	0.624048	tcp	114	-	1	FIN	3	10	6	534	268	24.0366	254	252	6166.19	2871.57	2	1	69.2297	106.835	3412.86	145.656	255	2425182602	2706975732	255	0.221323	0.089865	0.131458	53	45	0	0	5	1	1	1	1	3	0	0	0	1	3	0	Normal	7	0
48	1.19029	tcp	114	-	1	FIN	3	10	8	2516	354	14.2822	254	252	15223.2	2083.52	2	1	132.107	154.912	8972.55	220.423	255	3033763933	3509078729	255	0.195284	0.105903	0.089381	252	44	0	0	2	1	1	1	1	2	0	0	0	1	3	0	Normal	7	0
49	0.999472	tcp	114	-	1	FIN	3	10	6	534	268	15.0079	254	252	3850.03	1792.95	2	1	110.96	178.405	6141.46	306.945	255	2868770840	4280658180	255	0.266426	0.107439	0.158987	53	45	0	0	5	1	1	1	1	3	0	0	0	2	3	0	Normal	7	0
50	0.990548	tcp	114	http	6	FIN	3	10	10	804	1414	19.1813	62	252	5847.27	10281.2	2	2	110.061	100.617	7172.96	143.498	255	1528762476	1066585482	255	0.181441	0.084249	0.097192	80	141	1	261	2	1	18	1	1	2	0	0	1	1	2	0	Normal	7	0
51	0.655618	tcp	114	-	1	FIN	3	10	6	534	268	22.8792	254	252	5869.27	2733.3	2	1	69.326	107.047	3518.36	160.93	255	740536776	1008520884	255	0.199328	0.120374	0.078954	53	45	0	0	2	1	1	1	1	2	0	0	0	1	2	0	Normal	7	0
52	0.810167	tcp	114	-	1	FIN	3	10	8	2516	354	20.9833	254	252	22365.8	3061.1	2	1	83.9462	98.9664	5467.04	158.574	255	811780886	2226389848	255	0.21379	0.117396	0.096394	252	44	0	0	17	1	1	1	1	3	0	0	0	1	3	0	Normal	7	0
53	14.8466	tcp	114	-	1	REQ	7	22	0	990	0	1.41447	254	0	509.209	0	21	0	706.979	0	965.398	0	255	0	0	0	0	0	0	45	0	0	0	17	6	4	3	3	14	0	0	0	3	15	0	Normal	7	0
54	14.8466	tcp	114	-	1	REQ	7	22	0	990	0	1.41447	254	0	509.209	0	21	0	706.979	0	965.398	0	255	0	0	0	0	0	0	45	0	0	0	17	6	4	3	3	14	0	0	0	3	15	0	Normal	7	0
55	14.8466	tcp	114	-	1	REQ	7	22	0	990	0	1.41447	254	0	509.209	0	21	0	706.979	0	965.398	0	255	0	0	0	0	0	0	45	0	0	0	17	6	4	3	3	14	0	0	0	3	15	0	Normal	7	0
56	1.58879	tcp	114	-	1	FIN	3	10	6	534	268	9.44116	254	252	2421.97	1127.9	2	1	173.193	301.394	11388.4	541.03	255	3086844008	3257523641	255	0.153274	0.081819	0.071455	53	45	0	0	2	1	1	1	1	2	0	0	0	2	2	0	Normal	7	0
57	1.15137	tcp	114	-	1	FIN	3	10	8	2516	354	14.765	254	252	15737.7	2153.95	2	1	123.647	144.752	8172.13	198.059	255	531787453	1249086836	255	0.24447	0.13811	0.10636	252	44	0	0	17	1	1	1	1	3	0	0	0	10	3	0	Normal	7	0
58	14.3553	tcp	114	-	1	REQ	7	20	0	900	0	1.32356	254	0	476.48	0	19	0	755.541	0	1095.46	0	255	0	0	0	0	0	0	45	0	0	0	17	6	9	3	3	14	0	0	0	10	15	0	Normal	7	0
59	14.3553	tcp	114	-	1	REQ	7	20	0	900	0	1.32356	254	0	476.48	0	19	0	755.541	0	1095.46	0	255	0	0	0	0	0	0	45	0	0	0	17	6	9	3	3	14	0	0	0	10	15	0	Normal	7	0
60	14.3553	tcp	114	-	1	REQ	7	20	0	900	0	1.32356	254	0	476.48	0	19	0	755.541	0	1095.46	0	255	0	0	0	0	0	0	45	0	0	0	17	6	9	3	3	14	0	0	0	10	15	0	Normal	7	0
61	15.5323	tcp	114	-	1	REQ	7	20	0	900	0	1.22325	254	0	440.371	0	19	0	817.492	0	1294.16	0	255	0	0	0	0	0	0	45	0	0	0	17	6	9	3	3	14	0	0	0	10	15	0	Normal	7	0
62	15.591	tcp	114	-	1	REQ	7	20	0	900	0	1.21865	254	0	438.715	0	19	0	820.578	0	1301.85	0	255	0	0	0	0	0	0	45	0	0	0	17	6	9	3	3	14	0	0	0	10	15	0	Normal	7	0
63	15.5323	tcp	114	-	1	REQ	7	20	0	900	0	1.22325	254	0	440.371	0	19	0	817.492	0	1294.16	0	255	0	0	0	0	0	0	45	0	0	0	17	6	9	3	3	14	0	0	0	10	15	0	Normal	7	0
64	15.5323	tcp	114	-	1	REQ	7	20	0	900	0	1.22325	254	0	440.371	0	19	0	817.492	0	1294.16	0	255	0	0	0	0	0	0	45	0	0	0	17	6	9	3	3	14	0	0	0	10	15	0	Normal	7	0
65	15.591	tcp	114	-	1	REQ	7	20	0	900	0	1.21865	254	0	438.715	0	19	0	820.578	0	1301.85	0	255	0	0	0	0	0	0	45	0	0	0	17	6	9	3	3	14	0	0	0	10	15	0	Normal	7	0
66	15.591	tcp	114	-	1	REQ	7	20	0	900	0	1.21865	254	0	438.715	0	19	0	820.578	0	1301.85	0	255	0	0	0	0	0	0	45	0	0	0	17	6	9	3	3	14	0	0	0	10	15	0	Normal	7	0
67	1.07449	tcp	114	-	1	FIN	3	10	8	2516	354	15.8214	254	252	16863.8	2308.06	2	1	119.388	135.148	7733.71	189.958	255	2795605829	1134397635	255	0.22157	0.127886	0.093684	252	44	0	0	17	1	1	1	1	3	0	0	0	3	3	0	Normal	7	0
68	15.9797	tcp	114	-	1	REQ	7	18	0	810	0	1.06385	254	0	382.986	0	17	0	939.982	0	1630.58	0	255	0	0	0	0	0	0	45	0	0	0	17	6	2	1	1	14	0	0	0	3	15	0	Normal	7	0
69	15.2264	tcp	114	-	1	REQ	7	18	0	810	0	1.11648	254	0	401.935	0	17	0	895.668	0	1477.87	0	255	0	0	0	0	0	0	45	0	0	0	17	6	2	1	1	14	0	0	0	3	15	0	Normal	7	0
70	15.9797	tcp	114	-	1	REQ	7	18	0	810	0	1.06385	254	0	382.986	0	17	0	939.982	0	1630.58	0	255	0	0	0	0	0	0	45	0	0	0	18	6	4	2	2	17	0	0	0	4	17	0	Normal	7	0
71	15.2264	tcp	114	-	1	REQ	7	18	0	810	0	1.11648	254	0	401.935	0	17	0	895.668	0	1477.87	0	255	0	0	0	0	0	0	45	0	0	0	18	6	4	2	2	17	0	0	0	4	17	0	Normal	7	0
72	15.9797	tcp	114	-	1	REQ	7	18	0	810	0	1.06385	254	0	382.986	0	17	0	939.982	0	1630.58	0	255	0	0	0	0	0	0	45	0	0	0	18	6	4	2	2	17	0	0	0	4	17	0	Normal	7	0
73	1.30352	tcp	114	http	6	FIN	3	12	8	898	1120	14.5759	62	252	5057.08	6014.49	2	2	118.502	175.467	6491.56	252.408	255	1182907296	802589817	255	0.140062	0.07451	0.065552	75	140	1	157	1	1	1	1	1	1	0	0	1	2	1	0	Normal	7	0
74	15.2264	tcp	114	-	1	REQ	7	18	0	810	0	1.11648	254	0	401.935	0	17	0	895.668	0	1477.87	0	255	0	0	0	0	0	0	45	0	0	0	18	6	4	2	2	17	0	0	0	4	17	0	Normal	7	0
75	15.3746	tcp	114	-	1	REQ	7	16	0	720	0	0.975637	254	0	351.229	0	15	0	1024.97	0	1831.66	0	255	0	0	0	0	0	0	45	0	0	0	18	6	3	3	3	17	0	0	0	3	17	0	Normal	7	0
76	15.3746	tcp	114	-	1	REQ	7	16	0	720	0	0.975637	254	0	351.229	0	15	0	1024.97	0	1831.66	0	255	0	0	0	0	0	0	45	0	0	0	18	6	3	3	3	17	0	0	0	3	17	0	Normal	7	0
77	15.3746	tcp	114	-	1	REQ	7	16	0	720	0	0.975637	254	0	351.229	0	15	0	1024.97	0	1831.66	0	255	0	0	0	0	0	0	45	0	0	0	18	6	3	3	3	17	0	0	0	3	17	0	Normal	7	0
78	0.582389	tcp	114	-	1	FIN	3	10	6	534	268	25.756	254	252	6607.27	3076.98	2	1	64.6998	96.6844	3507.09	155.981	255	4226419251	1222508038	255	0.178731	0.098958	0.079773	53	45	0	0	3	1	1	1	1	2	0	0	0	1	2	0	Normal	7	0
79	16.4481	tcp	114	-	1	REQ	7	14	0	630	0	0.790367	254	0	284.532	0	13	0	1265.23	0	2435.79	0	255	0	0	0	0	0	0	45	0	0	0	18	6	9	3	3	17	0	0	0	10	17	0	Normal	7	0
80	16.7667	tcp	114	-	1	REQ	7	14	0	630	0	0.775346	254	0	279.125	0	13	0	1289.75	0	2508.66	0	255	0	0	0	0	0	0	45	0	0	0	18	6	9	3	3	17	0	0	0	10	17	0	Normal	7	0
81	16.7667	tcp	114	-	1	REQ	7	14	0	630	0	0.775346	254	0	279.125	0	13	0	1289.75	0	2508.66	0	255	0	0	0	0	0	0	45	0	0	0	18	6	9	3	3	17	0	0	0	10	17	0	Normal	7	0
82	15.4028	tcp	114	-	1	REQ	7	14	0	630	0	0.844003	254	0	303.841	0	13	0	1184.83	0	2188.48	0	255	0	0	0	0	0	0	45	0	0	0	18	6	9	3	3	17	0	0	0	10	17	0	Normal	7	0
83	16.4481	tcp	114	-	1	REQ	7	14	0	630	0	0.790367	254	0	284.532	0	13	0	1265.23	0	2435.79	0	255	0	0	0	0	0	0	45	0	0	0	18	6	9	3	3	17	0	0	0	10	17	0	Normal	7	0
84	2.46277	tcp	114	-	1	FIN	3	10	8	2516	354	6.90278	254	252	7357.56	1006.99	2	1	273.642	328.577	17425.5	481.346	255	3840327893	3548556327	255	0.2792	0.162075	0.117125	252	44	0	0	18	1	1	1	1	1	0	0	0	10	1	0	Normal	7	0
85	1.04717	tcp	114	-	1	FIN	3	10	8	534	354	16.2342	254	252	3674.67	2368.29	2	1	116.352	132.691	7064.83	172.447	255	3922662296	186468384	255	0.171522	0.11764	0.053882	53	44	0	0	3	1	1	1	1	2	0	0	0	2	2	0	Normal	7	0
86	16.7667	tcp	114	-	1	REQ	7	14	0	630	0	0.775346	254	0	279.125	0	13	0	1289.75	0	2508.66	0	255	0	0	0	0	0	0	45	0	0	0	18	6	9	3	3	17	0	0	0	10	17	0	Normal	7	0
87	16.4481	tcp	114	-	1	REQ	7	14	0	630	0	0.790367	254	0	284.532	0	13	0	1265.23	0	2435.79	0	255	0	0	0	0	0	0	45	0	0	0	18	6	9	3	3	17	0	0	0	10	17	0	Normal	7	0
88	15.4028	tcp	114	-	1	REQ	7	14	0	630	0	0.844003	254	0	303.841	0	13	0	1184.83	0	2188.48	0	255	0	0	0	0	0	0	45	0	0	0	18	6	9	3	3	17	0	0	0	10	17	0	Normal	7	0
89	15.4028	tcp	114	-	1	REQ	7	14	0	630	0	0.844003	254	0	303.841	0	13	0	1184.83	0	2188.48	0	255	0	0	0	0	0	0	45	0	0	0	18	6	9	3	3	17	0	0	0	10	17	0	Normal	7	0
90	2.4174	tcp	114	http	6	FIN	3	12	10	896	1142	8.68703	62	252	2720.28	3402.01	2	2	219.672	251.911	13318.1	368.903	255	1647371567	938705912	255	0.301504	0.150194	0.15131	75	114	1	126	1	1	2	1	1	1	0	0	1	1	1	0	Normal	7	0
91	16.0442	tcp	114	-	1	REQ	7	12	0	540	0	0.685605	254	0	246.818	0	11	0	1458.57	0	2845.96	0	255	0	0	0	0	0	0	45	0	0	0	8	6	5	2	2	7	0	0	0	5	8	0	Normal	7	0
92	16.3526	tcp	114	-	1	REQ	7	12	0	540	0	0.672677	254	0	242.164	0	11	0	1486.6	0	2934.06	0	255	0	0	0	0	0	0	45	0	0	0	8	6	5	3	3	7	0	0	0	5	8	0	Normal	7	0
93	16.0442	tcp	114	-	1	REQ	7	12	0	540	0	0.685605	254	0	246.818	0	11	0	1458.57	0	2845.96	0	255	0	0	0	0	0	0	45	0	0	0	18	6	2	1	1	17	0	0	0	1	17	0	Normal	7	0
94	16.3526	tcp	114	-	1	REQ	7	12	0	540	0	0.672677	254	0	242.164	0	11	0	1486.6	0	2934.06	0	255	0	0	0	0	0	0	45	0	0	0	8	6	5	3	3	7	0	0	0	5	8	0	Normal	7	0
95	16.3526	tcp	114	-	1	REQ	7	12	0	540	0	0.672677	254	0	242.164	0	11	0	1486.6	0	2934.06	0	255	0	0	0	0	0	0	45	0	0	0	8	6	5	3	3	7	0	0	0	5	8	0	Normal	7	0
96	16.0442	tcp	114	-	1	REQ	7	12	0	540	0	0.685605	254	0	246.818	0	11	0	1458.57	0	2845.96	0	255	0	0	0	0	0	0	45	0	0	0	8	6	5	2	2	7	0	0	0	5	8	0	Normal	7	0
97	0.664512	tcp	114	-	1	FIN	3	10	6	534	268	22.573	254	252	5790.72	2696.72	2	1	69.9948	114.785	3565.85	166.495	255	2600388172	623342715	255	0.148054	0.090584	0.05747	53	45	0	0	5	1	1	1	1	3	0	0	0	2	3	0	Normal	7	0
98	0.860208	tcp	114	-	1	FIN	3	10	6	534	268	17.4376	254	252	4473.34	2083.22	2	1	95.4747	156.24	4650.15	225.094	255	2537299422	4130059309	255	0.16717	0.079005	0.088165	53	45	0	0	5	1	1	1	1	3	0	0	0	1	3	0	Normal	7	0
99	15.1025	tcp	114	-	1	REQ	7	10	0	450	0	0.595926	254	0	214.533	0	9	0	1678.06	0	3601.73	0	255	0	0	0	0	0	0	45	0	0	0	11	6	2	2	2	11	0	0	0	3	11	0	Normal	7	0
100	1.97944	tcp	114	http	6	FIN	3	10	10	810	1228	9.59865	62	252	2946.28	4469.94	2	2	219.938	211.908	14679.5	514.389	255	504743724	17824254	255	0.14109	0.071357	0.069733	81	123	1	168	2	1	1	1	1	2	0	0	1	1	2	0	Normal	7	0
101	15.1025	tcp	114	-	1	REQ	7	10	0	450	0	0.595926	254	0	214.533	0	9	0	1678.06	0	3601.73	0	255	0	0	0	0	0	0	45	0	0	0	11	6	2	2	2	11	0	0	0	3	11	0	Normal	7	0
102	1.76323	tcp	114	-	1	FIN	3	10	8	2516	354	9.64142	254	252	10276.6	1406.51	2	1	193.716	229.543	11342.3	425.374	255	732537965	857310543	255	0.228211	0.156418	0.071793	252	44	0	0	8	1	1	1	1	1	0	0	0	3	1	0	Normal	7	0
103	0.651652	tcp	114	-	1	FIN	3	10	6	534	268	23.0184	254	252	5904.99	2749.93	2	1	68.2099	112.848	3503.39	172.292	255	573378078	3844895218	255	0.191544	0.087402	0.104142	53	45	0	0	5	1	1	1	1	3	0	0	0	1	3	0	Normal	7	0
104	15.6844	tcp	114	-	1	REQ	7	10	0	450	0	0.573819	254	0	206.575	0	9	0	1742.71	0	3773.5	0	255	0	0	0	0	0	0	45	0	0	0	8	6	2	2	2	7	0	0	0	3	8	0	Normal	7	0
105	15.6844	tcp	114	-	1	REQ	7	10	0	450	0	0.573819	254	0	206.575	0	9	0	1742.71	0	3773.5	0	255	0	0	0	0	0	0	45	0	0	0	8	6	2	2	2	7	0	0	0	3	8	0	Normal	7	0
106	15.0089	tcp	114	-	1	REQ	7	8	0	360	0	0.466389	254	0	167.9	0	7	0	2144.13	0	4393.92	0	255	0	0	0	0	0	0	45	0	0	0	11	6	2	2	2	11	0	0	0	2	11	0	Normal	7	0
107	15.0089	tcp	114	-	1	REQ	7	8	0	360	0	0.466389	254	0	167.9	0	7	0	2144.13	0	4393.92	0	255	0	0	0	0	0	0	45	0	0	0	11	6	2	2	2	11	0	0	0	2	11	0	Normal	7	0
108	1.15935	tcp	114	-	1	FIN	3	10	8	534	354	14.6634	254	252	3319.1	2139.13	2	1	122.448	153.663	8652.01	198.41	255	1859843698	1145592012	255	0.153635	0.083699	0.069936	53	44	0	0	3	1	1	1	1	2	0	0	0	1	2	0	Normal	7	0
109	16.1318	tcp	114	-	1	REQ	7	8	0	360	0	0.433925	254	0	156.213	0	7	0	2304.54	0	4770.14	0	255	0	0	0	0	0	0	45	0	0	0	11	6	2	2	2	11	0	0	0	2	11	0	Normal	7	0
110	16.1318	tcp	114	-	1	REQ	7	8	0	360	0	0.433925	254	0	156.213	0	7	0	2304.54	0	4770.14	0	255	0	0	0	0	0	0	45	0	0	0	11	6	2	2	2	11	0	0	0	2	11	0	Normal	7	0
111	0.717487	tcp	114	-	1	FIN	3	10	6	534	268	20.9063	254	252	5363.16	2497.61	2	1	66.3883	126.871	3284.8	162.022	255	4059060577	1649278110	255	0.132444	0.083125	0.049319	53	45	0	0	3	1	1	1	1	2	0	0	0	2	2	0	Normal	7	0
112	16.4887	tcp	114	-	1	REQ	7	6	0	270	0	0.303238	254	0	109.166	0	5	0	3297.73	0	6174.63	0	255	0	0	0	0	0	0	45	0	0	0	11	6	5	2	2	11	0	0	0	5	11	0	Normal	7	0
113	0.874834	tcp	114	-	1	FIN	3	10	8	2516	354	19.4323	254	252	20712.5	2834.82	2	1	97.1906	104.877	5023.86	182.481	255	2138990264	4013507049	255	0.228169	0.140685	0.087484	252	44	0	0	12	1	1	1	1	3	0	0	0	2	3	0	Normal	7	0
114	16.8002	tcp	114	-	1	REQ	7	6	0	270	0	0.297616	254	0	107.142	0	5	0	3360.04	0	6278.83	0	255	0	0	0	0	0	0	45	0	0	0	12	6	1	1	1	9	0	0	0	2	9	0	Normal	7	0
115	16.4887	tcp	114	-	1	REQ	7	6	0	270	0	0.303238	254	0	109.166	0	5	0	3297.73	0	6174.63	0	255	0	0	0	0	0	0	45	0	0	0	11	6	5	2	2	11	0	0	0	5	11	0	Normal	7	0
116	16.8002	tcp	114	-	1	REQ	7	6	0	270	0	0.297616	254	0	107.142	0	5	0	3360.04	0	6278.83	0	255	0	0	0	0	0	0	45	0	0	0	11	6	5	1	1	11	0	0	0	5	11	0	Normal	7	0
117	1.5386	tcp	114	http	6	FIN	3	10	10	814	1266	12.3489	62	252	3811.25	5927.45	2	2	170.861	158.795	9513.33	271.658	255	664847518	2707919610	255	0.333902	0.109439	0.224463	81	127	1	188	2	1	1	1	1	2	0	0	1	2	2	0	Normal	7	0
118	16.137	tcp	114	-	1	REQ	7	6	0	270	0	0.309847	254	0	111.545	0	5	0	3227.4	0	6033.98	0	255	0	0	0	0	0	0	45	0	0	0	11	6	5	2	2	11	0	0	0	5	11	0	Normal	7	0
119	16.137	tcp	114	-	1	REQ	7	6	0	270	0	0.309847	254	0	111.545	0	5	0	3227.4	0	6033.98	0	255	0	0	0	0	0	0	45	0	0	0	11	6	5	2	2	11	0	0	0	5	11	0	Normal	7	0
120	17.2728	tcp	114	-	1	REQ	7	4	0	180	0	0.173683	254	0	62.526	0	3	0	5757.6	0	8142.48	0	255	0	0	0	0	0	0	45	0	0	0	12	6	8	2	2	9	0	0	0	9	9	0	Normal	7	0
121	17.2679	tcp	114	-	1	REQ	7	4	0	180	0	0.173733	254	0	62.544	0	3	0	5755.95	0	8140.13	0	255	0	0	0	0	0	0	45	0	0	0	12	6	8	2	2	9	0	0	0	9	9	0	Normal	7	0
122	17.2679	tcp	114	-	1	REQ	7	4	0	180	0	0.173733	254	0	62.544	0	3	0	5755.95	0	8140.13	0	255	0	0	0	0	0	0	45	0	0	0	12	6	8	2	2	9	0	0	0	9	9	0	Normal	7	0
123	0.869206	tcp	114	-	1	FIN	3	10	6	534	268	17.2571	254	252	4427.03	2061.65	2	1	89.1766	152.092	4647.9	215.684	255	1130834393	1765038992	255	0.2012	0.108745	0.092455	53	45	0	0	4	1	1	1	1	3	0	0	0	1	3	0	Normal	7	0
124	19.1768	tcp	114	-	1	REQ	7	4	0	180	0	0.156439	254	0	56.318	0	3	0	6392.27	0	9040.03	0	255	0	0	0	0	0	0	45	0	0	0	12	6	8	2	2	9	0	0	0	9	9	0	Normal	7	0
125	17.2728	tcp	114	-	1	REQ	7	4	0	180	0	0.173683	254	0	62.526	0	3	0	5757.6	0	8142.48	0	255	0	0	0	0	0	0	45	0	0	0	12	6	8	2	2	9	0	0	0	9	9	0	Normal	7	0
126	16.6875	tcp	114	-	1	REQ	7	4	0	180	0	0.179775	254	0	64.719	0	3	0	5562.5	0	7866.56	0	255	0	0	0	0	0	0	45	0	0	0	12	6	8	2	2	9	0	0	0	9	9	0	Normal	7	0
127	19.1768	tcp	114	-	1	REQ	7	4	0	180	0	0.156439	254	0	56.318	0	3	0	6392.27	0	9040.03	0	255	0	0	0	0	0	0	45	0	0	0	12	6	8	2	2	9	0	0	0	9	9	0	Normal	7	0
128	0.816781	tcp	114	-	1	FIN	3	10	6	2516	268	18.3648	254	252	22184.7	2193.98	2	1	90.4762	137.693	4489.65	196.17	255	2986121594	4120927092	255	0.234341	0.128308	0.106033	252	45	0	0	12	1	1	1	1	3	0	0	0	9	3	0	Normal	7	0
129	16.6875	tcp	114	-	1	REQ	7	4	0	180	0	0.179775	254	0	64.719	0	3	0	5562.5	0	7866.56	0	255	0	0	0	0	0	0	45	0	0	0	12	6	8	2	2	9	0	0	0	9	9	0	Normal	7	0
130	0.724897	tcp	114	-	1	FIN	3	10	6	534	268	20.6926	254	252	5308.34	2472.08	2	1	78.3241	114.136	4176.59	179.829	255	1754390776	3920969527	255	0.305671	0.154212	0.151459	53	45	0	0	4	1	1	1	1	3	0	0	0	1	3	0	Normal	7	0
131	1.62529	tcp	114	http	6	FIN	3	12	8	876	1182	11.6902	62	252	3952.53	5094.48	2	2	147.753	221.341	7502.33	308.739	255	1189974610	4041664482	255	0.184153	0.075141	0.109012	73	148	1	189	1	1	2	1	1	1	0	0	1	1	1	0	Normal	7	0
132	1.73914	tcp	114	-	1	FIN	3	10	8	2516	354	9.77493	254	252	10418.9	1425.99	2	1	193.201	237.768	11446.1	345.174	255	2807919407	90823043	255	0.155534	0.074759	0.080775	252	44	0	0	12	1	1	1	1	3	0	0	0	1	3	0	Normal	7	0
133	0.885835	tcp	114	-	1	FIN	3	10	6	534	268	16.9332	254	252	4343.92	2022.95	2	1	98.3883	146.185	4828.09	224.065	255	1049614339	2314763912	255	0.264407	0.154903	0.109504	53	45	0	0	4	1	1	1	1	3	0	0	0	2	3	0	Normal	7	0
134	1.17948	tcp	114	-	1	FIN	3	10	8	534	354	14.4131	254	252	3262.44	2102.61	2	1	131.054	157.24	7212.31	296.206	255	2521601668	1350177862	255	0.153475	0.059793	0.093682	53	44	0	0	5	1	1	1	1	2	0	0	0	2	2	0	Normal	7	0
135	1.31895	tcp	114	-	1	FIN	3	10	8	2516	354	12.8891	254	252	13738.3	1880.29	2	1	139.291	176.796	8370.51	290.401	255	194472982	3611257216	255	0.141348	0.081363	0.059985	252	44	0	0	1	1	2	1	1	1	0	0	0	1	2	0	Normal	7	0
136	1.04863	tcp	114	http	6	FIN	3	10	8	824	1206	16.2116	62	252	5660.69	8056.19	2	2	116.515	129.349	6160.72	249.897	255	3719681799	1268959706	255	0.263248	0.142526	0.120722	82	151	1	201	4	1	1	1	1	4	0	0	1	1	4	0	Normal	7	0
137	1.49338	tcp	114	http	6	FIN	3	10	10	822	1378	12.7228	62	252	3964.16	6648.01	2	2	165.843	154.136	9429.11	361.663	255	2803389328	344484475	255	0.24616	0.106148	0.140012	82	138	1	190	4	1	19	3	3	4	0	0	9	3	4	0	Normal	7	0
138	1.49338	tcp	114	http	6	FIN	3	10	10	822	1378	12.7228	62	252	3964.16	6648.01	2	2	165.843	154.136	9429.11	361.663	255	2803389328	344484475	255	0.24616	0.106148	0.140012	82	138	1	190	4	1	19	3	3	4	0	0	9	3	4	0	Normal	7	0
139	0.657843	tcp	114	-	1	FIN	3	10	8	534	354	25.842	254	252	5849.42	3769.9	2	1	71.2059	82.1334	3940.16	155.716	255	3513978104	3009814518	255	0.154585	0.0829	0.071685	53	44	0	0	5	1	1	1	1	2	0	0	0	1	2	0	Normal	7	0
140	1.49338	tcp	114	http	6	FIN	3	10	10	822	1378	12.7228	62	252	3964.16	6648.01	2	2	165.843	154.136	9429.11	361.663	255	2803389328	344484475	255	0.24616	0.106148	0.140012	82	138	1	190	4	1	19	3	3	4	0	0	9	3	4	0	Normal	7	0
141	1.45042	tcp	114	-	1	FIN	3	10	8	2516	354	11.7208	254	252	12493	1709.86	2	1	161.143	196.436	10739.9	272.773	255	2169276756	153020640	255	0.148026	0.075352	0.072674	252	44	0	0	3	1	1	1	1	1	0	0	0	1	1	0	Normal	7	0
142	1.45018	tcp	114	-	1	FIN	3	10	8	534	354	11.7227	254	252	2653.46	1710.13	2	1	161.131	186.609	10858.9	275.467	255	676216202	1044137019	255	0.147977	0.075253	0.072724	53	44	0	0	3	1	1	1	1	2	0	0	0	2	2	0	Normal	7	0
143	1.30227	tcp	114	-	1	FIN	3	10	8	534	354	13.0541	254	252	2954.84	1904.37	2	1	131.686	173.98	9299.02	230.863	255	1096251361	3075233536	255	0.162513	0.084404	0.078109	53	44	0	0	3	1	1	1	1	2	0	0	0	1	2	0	Normal	7	0
144	1.20946	tcp	114	http	6	FIN	3	10	8	816	1294	14.0559	62	252	4861.67	7494.25	2	2	134.384	161.683	8559.98	332.885	255	4178422368	2909803900	255	0.160495	0.076835	0.08366	82	162	1	245	4	1	1	1	1	4	0	0	1	1	5	0	Normal	7	0
145	0.638839	tcp	114	-	1	FIN	3	10	6	2516	268	23.4801	254	252	28364	2805.09	2	1	67.1011	99.8828	3558.53	152.202	255	2761340365	4249137715	255	0.223974	0.139422	0.084552	252	45	0	0	2	1	1	1	1	2	0	0	0	2	3	0	Normal	7	0
146	1.36835	tcp	114	http	6	FIN	3	10	10	810	1138	13.8853	62	252	4262.06	5992.61	2	2	151.937	140.481	8151.24	274.638	255	3927142267	686902016	255	0.257473	0.104015	0.153458	81	114	1	199	4	1	2	2	2	4	0	0	4	3	5	0	Normal	7	0
147	1.36835	tcp	114	http	6	FIN	3	10	10	810	1138	13.8853	62	252	4262.06	5992.61	2	2	151.937	140.481	8151.24	274.638	255	3927142267	686902016	255	0.257473	0.104015	0.153458	81	114	1	199	4	1	2	2	2	4	0	0	4	3	5	0	Normal	7	0
148	0.963874	tcp	114	-	1	FIN	3	10	8	2516	354	17.6372	254	252	18799.1	2572.95	2	1	104.146	128.774	6995.12	184.5	255	4020956110	929068355	255	0.122622	0.062448	0.060174	252	44	0	0	2	1	2	1	1	2	0	0	0	1	3	0	Normal	7	0
149	0.866189	tcp	114	-	1	FIN	3	10	8	534	354	19.6262	254	252	4442.45	2863.12	2	1	91.9269	103.145	4882.05	188.508	255	4029826422	3624478972	255	0.237641	0.144164	0.093477	53	44	0	0	4	1	1	1	1	1	0	0	0	3	1	0	Normal	7	0
150	0.720965	tcp	114	http	6	FIN	3	10	8	800	1246	23.5795	62	252	7989.29	12106	2	2	80.1072	93.2289	4202.93	149.407	255	3269906757	2745857208	255	0.142953	0.067697	0.075256	80	156	1	221	2	1	20	1	1	2	0	0	1	1	2	0	Normal	7	0
151	0.650809	tcp	114	-	1	FIN	3	10	6	2516	268	23.0482	254	252	27842.3	2753.5	2	1	65.1688	105.39	3580.07	150.487	255	1790221268	1361794474	255	0.286305	0.12385	0.162455	252	45	0	0	2	1	1	1	1	2	0	0	0	1	2	0	Normal	7	0
152	1.09756	tcp	114	http	6	FIN	3	10	10	792	1140	17.3111	62	252	5196.98	7478.41	2	2	121.937	113.951	7823.68	154.534	255	365998042	2150456672	255	0.149633	0.072004	0.077629	79	114	1	125	2	1	1	1	1	2	0	0	1	1	2	0	Normal	7	0
153	0.847027	tcp	114	-	1	FIN	3	10	6	534	268	17.709	254	252	4542.95	2115.64	2	1	90.553	146.489	4881.42	226.546	255	854834386	928619636	255	0.265274	0.114578	0.150696	53	45	0	0	2	1	1	1	1	2	0	0	0	1	2	0	Normal	7	0
154	0.698707	tcp	114	-	1	FIN	3	10	6	2516	268	21.4682	254	252	25933.6	2564.74	2	1	72.785	117.88	3880.99	184.798	255	2697171862	79615878	255	0.203594	0.109304	0.09429	252	45	0	0	2	1	1	1	1	2	0	0	0	1	2	0	Normal	7	0
155	1.05893	tcp	114	-	1	FIN	3	10	8	2516	354	16.0539	254	252	17111.5	2341.98	2	1	117.649	141.687	7825.93	202.279	255	2876010731	1773399987	255	0.15398	0.067118	0.086862	252	44	0	0	3	1	1	1	1	2	0	0	0	2	2	0	Normal	7	0
156	0.762124	tcp	114	-	1	FIN	3	10	8	534	354	22.3061	254	252	5049.05	3254.06	2	1	84.6804	97.6626	5196.74	131.455	255	2450225453	857637212	255	0.132417	0.07776	0.054657	53	44	0	0	6	1	1	1	1	4	0	0	0	1	4	0	Normal	7	0
157	0.696721	tcp	114	-	1	FIN	3	10	8	2516	354	24.4	254	252	26007.5	3559.53	2	1	74.717	90.2083	4045.49	163.733	255	3664217323	1561140497	255	0.137256	0.065254	0.072002	252	44	0	0	3	1	1	1	1	2	0	0	0	1	2	0	Normal	7	0
158	1.55227	tcp	114	http	6	FIN	3	10	8	822	1120	10.9517	62	252	3813.76	5050.66	2	2	172.475	205.666	10175.9	397.209	255	1797628756	1731393852	255	0.22291	0.098223	0.124687	82	140	1	157	2	1	1	1	1	2	0	0	1	1	2	0	Normal	7	0
159	1.08077	tcp	114	-	1	FIN	3	10	8	534	354	15.7295	254	252	3560.42	2294.66	2	1	118.042	140.175	7023.83	207.318	255	150265011	4249647506	255	0.18222	0.099541	0.082679	53	44	0	0	6	1	1	1	1	4	0	0	0	1	4	0	Normal	7	0
160	0.685279	tcp	114	-	1	FIN	3	10	6	534	268	21.8889	254	252	5615.23	2614.99	2	1	63.2854	108.015	3505.67	138.291	255	2270531088	1239868836	255	0.236791	0.145203	0.091588	53	45	0	0	5	1	1	1	1	3	0	0	0	2	3	0	Normal	7	0
161	0.874161	tcp	114	http	6	FIN	3	10	10	796	1192	21.7351	62	252	6561.72	9819.7	2	2	97.129	86.8736	5342.23	160.06	255	3592259928	3043092096	255	0.174053	0.091674	0.082379	80	119	1	151	2	1	1	1	1	1	0	0	1	1	1	0	Normal	7	0
162	0.633507	tcp	114	-	1	FIN	3	10	6	2516	268	23.6777	254	252	28602.7	2828.7	2	1	66.7653	112.087	3599.07	181.029	255	2985558268	2856325946	255	0.15334	0.073071	0.080269	252	45	0	0	18	1	1	1	1	1	0	0	0	2	1	0	Normal	7	0
163	0.418529	tcp	114	-	1	FIN	3	10	6	534	268	35.8398	254	252	9194.11	4281.66	2	1	43.4673	66.6522	2208.95	89.6135	255	1570613953	2907579949	255	0.155128	0.08526	0.069868	53	45	0	0	5	1	2	2	1	3	0	0	0	2	3	0	Normal	7	0
164	9.73411	tcp	114	-	1	REQ	7	12	0	540	0	1.13005	254	0	406.817	0	11	0	884.919	0	1438.3	0	255	0	0	0	0	0	0	45	0	0	0	18	6	11	2	2	18	0	0	0	11	17	0	Normal	7	0
165	9.05373	tcp	114	-	1	REQ	7	12	0	540	0	1.21497	254	0	437.389	0	11	0	823.066	0	1274	0	255	0	0	0	0	0	0	45	0	0	0	18	6	11	2	2	18	0	0	0	11	17	0	Normal	7	0
166	8.83471	tcp	114	-	1	REQ	7	12	0	540	0	1.24509	254	0	448.232	0	11	0	803.155	0	1223.7	0	255	0	0	0	0	0	0	45	0	0	0	18	6	11	2	2	18	0	0	0	11	17	0	Normal	7	0
167	9.05373	tcp	114	-	1	REQ	7	12	0	540	0	1.21497	254	0	437.389	0	11	0	823.066	0	1274	0	255	0	0	0	0	0	0	45	0	0	0	18	6	11	2	2	18	0	0	0	11	17	0	Normal	7	0
168	8.23222	tcp	114	-	1	REQ	7	12	0	540	0	1.33621	254	0	481.037	0	11	0	748.383	0	1073.02	0	255	0	0	0	0	0	0	45	0	0	0	18	6	11	2	2	18	0	0	0	11	17	0	Normal	7	0
169	9.4925	tcp	114	-	1	REQ	7	12	0	540	0	1.15881	254	0	417.172	0	11	0	862.954	0	1377.74	0	255	0	0	0	0	0	0	45	0	0	0	18	6	11	2	2	18	0	0	0	11	17	0	Normal	7	0
170	8.23222	tcp	114	-	1	REQ	7	12	0	540	0	1.33621	254	0	481.037	0	11	0	748.383	0	1073.02	0	255	0	0	0	0	0	0	45	0	0	0	18	6	11	2	2	18	0	0	0	11	17	0	Normal	7	0
171	9.4925	tcp	114	-	1	REQ	7	12	0	540	0	1.15881	254	0	417.172	0	11	0	862.954	0	1377.74	0	255	0	0	0	0	0	0	45	0	0	0	18	6	11	2	2	18	0	0	0	11	17	0	Normal	7	0
172	1.13964	tcp	114	-	1	FIN	3	10	8	534	354	14.917	254	252	3376.51	2176.13	2	1	126.523	138.379	7527.46	177.598	255	516089707	2848975953	255	0.272878	0.170975	0.101903	53	44	0	0	5	1	2	2	1	3	0	0	0	2	3	0	Normal	7	0
173	9.73411	tcp	114	-	1	REQ	7	12	0	540	0	1.13005	254	0	406.817	0	11	0	884.919	0	1438.3	0	255	0	0	0	0	0	0	45	0	0	0	18	6	11	2	2	18	0	0	0	11	17	0	Normal	7	0
174	8.83471	tcp	114	-	1	REQ	7	12	0	540	0	1.24509	254	0	448.232	0	11	0	803.155	0	1223.7	0	255	0	0	0	0	0	0	45	0	0	0	18	6	11	2	2	18	0	0	0	11	17	0	Normal	7	0
175	6e-06	tcp	114	-	1	REQ	7	2	0	90	0	166667	254	0	59999996	0	1	0	0.006	0	0	0	255	0	0	0	0	0	0	45	0	0	0	18	6	11	1	1	18	0	0	0	11	17	0	Normal	7	0
176	13.9823	tcp	114	-	1	REQ	7	10	0	450	0	0.643671	254	0	231.722	0	9	0	1553.59	0	3023.22	0	255	0	0	0	0	0	0	45	0	0	0	27	6	20	2	2	25	0	0	0	22	25	0	Normal	7	0
177	20.5351	tcp	114	-	1	REQ	7	10	0	450	0	0.438275	254	0	157.779	0	9	0	2281.67	0	5055.47	0	255	0	0	0	0	0	0	45	0	0	0	27	6	20	2	2	25	0	0	0	22	25	0	Normal	7	0
178	18.1127	tcp	114	-	1	REQ	7	10	0	450	0	0.496889	254	0	178.88	0	9	0	2012.52	0	4301.39	0	255	0	0	0	0	0	0	45	0	0	0	27	6	20	2	2	25	0	0	0	22	25	0	Normal	7	0
179	0.500492	tcp	114	-	1	FIN	3	10	6	2516	268	29.9705	254	252	36204.4	3580.48	2	1	55.4548	87.0896	2698.83	125.331	255	2593748055	4108003839	255	0.109026	0.065034	0.043992	252	45	0	0	27	1	1	1	1	1	0	0	0	22	1	0	Normal	7	0
180	15.3288	tcp	114	-	1	REQ	7	10	0	450	0	0.587131	254	0	211.367	0	9	0	1703.2	0	3444.58	0	255	0	0	0	0	0	0	45	0	0	0	27	6	20	2	2	25	0	0	0	22	25	0	Normal	7	0
181	14.9583	tcp	114	-	1	REQ	7	10	0	450	0	0.601675	254	0	216.603	0	9	0	1662.03	0	3325.16	0	255	0	0	0	0	0	0	45	0	0	0	27	6	20	2	2	25	0	0	0	22	25	0	Normal	7	0
182	13.0537	tcp	114	-	1	REQ	7	10	0	450	0	0.689459	254	0	248.205	0	9	0	1450.41	0	2746.94	0	255	0	0	0	0	0	0	45	0	0	0	27	6	20	2	2	25	0	0	0	22	25	0	Normal	7	0
183	1.12155	tcp	114	http	6	FIN	3	12	10	890	1150	18.7241	62	252	5820.52	7382.64	2	2	101.878	114.842	6268.57	186.93	255	3214576969	978178361	255	0.155339	0.08797	0.067369	74	115	1	130	2	1	1	1	1	2	0	0	1	1	2	0	Normal	7	0
184	14.9583	tcp	114	-	1	REQ	7	10	0	450	0	0.601675	254	0	216.603	0	9	0	1662.03	0	3325.16	0	255	0	0	0	0	0	0	45	0	0	0	27	6	20	2	2	25	0	0	0	22	25	0	Normal	7	0
185	19.107	tcp	114	-	1	REQ	7	10	0	450	0	0.471032	254	0	169.571	0	9	0	2123	0	4611.16	0	255	0	0	0	0	0	0	45	0	0	0	27	6	20	2	2	25	0	0	0	22	25	0	Normal	7	0
186	24.7558	tcp	114	-	1	REQ	7	10	0	450	0	0.363551	254	0	130.878	0	9	0	2750.65	0	6359.57	0	255	0	0	0	0	0	0	45	0	0	0	27	6	20	1	1	25	0	0	0	22	25	0	Normal	7	0
187	23.2557	tcp	114	-	1	REQ	7	10	0	450	0	0.387003	254	0	139.321	0	9	0	2583.96	0	5897.12	0	255	0	0	0	0	0	0	45	0	0	0	18	6	6	2	2	18	0	0	0	6	17	0	Normal	7	0
188	22.761	tcp	114	-	1	REQ	7	10	0	450	0	0.395413	254	0	142.349	0	9	0	2529	0	5749.48	0	255	0	0	0	0	0	0	45	0	0	0	18	6	6	2	2	18	0	0	0	6	17	0	Normal	7	0
189	23.2557	tcp	114	-	1	REQ	7	10	0	450	0	0.387003	254	0	139.321	0	9	0	2583.96	0	5897.12	0	255	0	0	0	0	0	0	45	0	0	0	18	6	6	2	2	18	0	0	0	6	17	0	Normal	7	0
190	22.761	tcp	114	-	1	REQ	7	10	0	450	0	0.395413	254	0	142.349	0	9	0	2529	0	5749.48	0	255	0	0	0	0	0	0	45	0	0	0	18	6	6	2	2	18	0	0	0	6	17	0	Normal	7	0
191	18.4459	tcp	114	-	1	REQ	7	10	0	450	0	0.487912	254	0	175.648	0	9	0	2049.55	0	4402.11	0	255	0	0	0	0	0	0	45	0	0	0	18	6	6	1	1	18	0	0	0	6	17	0	Normal	7	0
192	24.7558	tcp	114	-	1	REQ	7	10	0	450	0	0.363551	254	0	130.878	0	9	0	2750.65	0	6359.57	0	255	0	0	0	0	0	0	45	0	0	0	18	6	6	1	1	18	0	0	0	6	17	0	Normal	7	0
193	15.3288	tcp	114	-	1	REQ	7	10	0	450	0	0.587131	254	0	211.367	0	9	0	1703.2	0	3444.58	0	255	0	0	0	0	0	0	45	0	0	0	27	6	20	2	2	25	0	0	0	22	25	0	Normal	7	0
194	13.0537	tcp	114	-	1	REQ	7	10	0	450	0	0.689459	254	0	248.205	0	9	0	1450.41	0	2746.94	0	255	0	0	0	0	0	0	45	0	0	0	27	6	20	2	2	25	0	0	0	22	25	0	Normal	7	0
195	20.5351	tcp	114	-	1	REQ	7	10	0	450	0	0.438275	254	0	157.779	0	9	0	2281.67	0	5055.47	0	255	0	0	0	0	0	0	45	0	0	0	27	6	20	2	2	25	0	0	0	22	25	0	Normal	7	0
196	21.0258	tcp	114	-	1	REQ	7	10	0	450	0	0.428046	254	0	154.096	0	9	0	2336.2	0	5212.48	0	255	0	0	0	0	0	0	45	0	0	0	27	6	20	2	2	25	0	0	0	22	25	0	Normal	7	0
197	21.9876	tcp	114	-	1	REQ	7	10	0	450	0	0.409322	254	0	147.356	0	9	0	2443.06	0	5508.14	0	255	0	0	0	0	0	0	45	0	0	0	27	6	20	2	2	25	0	0	0	22	25	0	Normal	7	0
198	18.1127	tcp	114	-	1	REQ	7	10	0	450	0	0.496889	254	0	178.88	0	9	0	2012.52	0	4301.39	0	255	0	0	0	0	0	0	45	0	0	0	27	6	20	2	2	25	0	0	0	22	25	0	Normal	7	0
199	18.4459	tcp	114	-	1	REQ	7	10	0	450	0	0.487912	254	0	175.648	0	9	0	2049.55	0	4402.11	0	255	0	0	0	0	0	0	45	0	0	0	27	6	20	1	1	25	0	0	0	22	25	0	Normal	7	0
200	21.9876	tcp	114	-	1	REQ	7	10	0	450	0	0.409322	254	0	147.356	0	9	0	2443.06	0	5508.14	0	255	0	0	0	0	0	0	45	0	0	0	27	6	20	2	2	25	0	0	0	22	25	0	Normal	7	0
201	21.0258	tcp	114	-	1	REQ	7	10	0	450	0	0.428046	254	0	154.096	0	9	0	2336.2	0	5212.48	0	255	0	0	0	0	0	0	45	0	0	0	27	6	20	2	2	25	0	0	0	22	25	0	Normal	7	0
202	19.107	tcp	114	-	1	REQ	7	10	0	450	0	0.471032	254	0	169.571	0	9	0	2123	0	4611.16	0	255	0	0	0	0	0	0	45	0	0	0	27	6	20	2	2	25	0	0	0	22	25	0	Normal	7	0
203	13.9823	tcp	114	-	1	REQ	7	10	0	450	0	0.643671	254	0	231.722	0	9	0	1553.59	0	3023.22	0	255	0	0	0	0	0	0	45	0	0	0	27	6	20	2	2	25	0	0	0	22	25	0	Normal	7	0
204	23.333	tcp	114	-	1	REQ	7	8	0	360	0	0.300004	254	0	108.001	0	7	0	3333.29	0	7123.69	0	255	0	0	0	0	0	0	45	0	0	0	27	6	2	2	2	25	0	0	0	2	25	0	Normal	7	0
205	23.333	tcp	114	-	1	REQ	7	8	0	360	0	0.300004	254	0	108.001	0	7	0	3333.29	0	7123.69	0	255	0	0	0	0	0	0	45	0	0	0	27	6	2	2	2	25	0	0	0	2	25	0	Normal	7	0
206	9e-06	udp	120	-	1	INT	4	2	0	104	0	111111	254	0	46222220	0	0	0	0.009	0	0	0	0	0	0	0	0	0	0	52	0	0	0	2	2	1	1	1	1	0	0	0	1	1	0	Normal	7	0
207	25.8019	tcp	114	-	1	REQ	7	8	0	360	0	0.271298	254	0	97.6673	0	7	0	3685.98	0	7908.79	0	255	0	0	0	0	0	0	45	0	0	0	27	6	3	2	2	25	0	0	0	3	25	0	Normal	7	0
208	23.3874	tcp	114	-	1	REQ	7	8	0	360	0	0.299306	254	0	107.75	0	7	0	3341.06	0	7135.81	0	255	0	0	0	0	0	0	45	0	0	0	27	6	3	1	1	25	0	0	0	3	25	0	Normal	7	0
209	23.6607	tcp	114	-	1	REQ	7	8	0	360	0	0.295849	254	0	106.506	0	7	0	3380.1	0	7207.26	0	255	0	0	0	0	0	0	45	0	0	0	11	6	5	2	2	10	0	0	0	5	10	0	Normal	7	0
210	25.7587	tcp	114	-	1	REQ	7	8	0	360	0	0.271752	254	0	97.8308	0	7	0	3679.82	0	7908.31	0	255	0	0	0	0	0	0	45	0	0	0	11	6	5	2	2	10	0	0	0	5	10	0	Normal	7	0
211	23.6607	tcp	114	-	1	REQ	7	8	0	360	0	0.295849	254	0	106.506	0	7	0	3380.1	0	7207.26	0	255	0	0	0	0	0	0	45	0	0	0	11	6	5	2	2	10	0	0	0	5	10	0	Normal	7	0
212	25.7587	tcp	114	-	1	REQ	7	8	0	360	0	0.271752	254	0	97.8308	0	7	0	3679.82	0	7908.31	0	255	0	0	0	0	0	0	45	0	0	0	11	6	5	2	2	10	0	0	0	5	10	0	Normal	7	0
213	23.3874	tcp	114	-	1	REQ	7	8	0	360	0	0.299306	254	0	107.75	0	7	0	3341.06	0	7135.81	0	255	0	0	0	0	0	0	45	0	0	0	11	6	5	1	1	10	0	0	0	5	10	0	Normal	7	0
214	1e-06	udp	120	-	1	INT	4	2	0	104	0	1e+06	254	0	416000000	0	0	0	0.001	0	0	0	0	0	0	0	0	0	0	52	0	0	0	4	2	2	1	1	2	0	0	0	2	2	0	Normal	7	0
215	1.67359	tcp	114	http	6	FIN	3	10	10	810	1250	11.3528	62	252	3484.72	5377.65	2	2	185.817	172.824	11880.8	264.531	255	1522106436	1808274607	255	0.272405	0.118175	0.15423	81	125	1	179	2	1	1	1	1	2	0	0	1	1	2	0	Normal	7	0
216	0.764506	tcp	114	-	1	FIN	3	10	6	534	268	19.6205	254	252	5033.32	2344	2	1	81.7072	126.417	4438.6	203.207	255	2658339474	3311865946	255	0.197293	0.132422	0.064871	53	45	0	0	2	1	1	1	1	1	0	0	0	1	2	0	Normal	7	0
217	25.8019	tcp	114	-	1	REQ	7	8	0	360	0	0.271298	254	0	97.6673	0	7	0	3685.98	0	7908.79	0	255	0	0	0	0	0	0	45	0	0	0	27	6	3	2	2	25	0	0	0	3	25	0	Normal	7	0
218	2.18587	tcp	114	-	1	FIN	3	10	8	2516	354	7.77724	254	252	8289.62	1134.56	2	1	235.241	298.512	14077.7	448.213	255	474828067	1496932436	255	0.223554	0.096279	0.127275	252	44	0	0	11	1	1	1	1	1	0	0	0	6	1	0	Normal	7	0
219	4e-06	igmp	42	-	1	INT	4	2	0	90	0	250000	254	0	90000000	0	0	0	0.004	0	0	0	0	0	0	0	0	0	0	45	0	0	0	4	2	4	4	4	4	0	0	0	4	4	0	Normal	7	0
220	24.6823	tcp	114	-	1	REQ	7	6	0	270	0	0.202574	254	0	72.9267	0	5	0	4936.46	0	9053.51	0	255	0	0	0	0	0	0	45	0	0	0	11	6	4	2	2	10	0	0	0	6	10	0	Normal	7	0
221	25.8194	tcp	114	-	1	REQ	7	6	0	270	0	0.193653	254	0	69.7149	0	5	0	5163.89	0	9501.71	0	255	0	0	0	0	0	0	45	0	0	0	11	6	4	2	2	10	0	0	0	6	10	0	Normal	7	0
222	3e-06	igmp	42	-	1	INT	4	2	0	2120	0	333333	254	0	2826666496	0	0	0	0.003	0	0	0	0	0	0	0	0	0	0	1060	0	0	0	4	2	4	4	4	4	0	0	0	4	4	0	Normal	7	0
223	4e-06	igmp	42	-	1	INT	4	2	0	90	0	250000	254	0	90000000	0	0	0	0.004	0	0	0	0	0	0	0	0	0	0	45	0	0	0	4	2	4	4	4	4	0	0	0	4	4	0	Normal	7	0
224	25.8194	tcp	114	-	1	REQ	7	6	0	270	0	0.193653	254	0	69.7149	0	5	0	5163.89	0	9501.71	0	255	0	0	0	0	0	0	45	0	0	0	11	6	4	2	2	10	0	0	0	6	10	0	Normal	7	0
225	3e-06	igmp	42	-	1	INT	4	2	0	2120	0	333333	254	0	2826666496	0	0	0	0.003	0	0	0	0	0	0	0	0	0	0	1060	0	0	0	4	2	4	4	4	4	0	0	0	4	4	0	Normal	7	0
226	24.6823	tcp	114	-	1	REQ	7	6	0	270	0	0.202574	254	0	72.9267	0	5	0	4936.46	0	9053.51	0	255	0	0	0	0	0	0	45	0	0	0	11	6	4	2	2	10	0	0	0	6	10	0	Normal	7	0
227	1.42996	tcp	114	-	1	FIN	3	10	6	534	268	10.4898	254	252	2690.99	1253.18	2	1	154.765	260.458	9820.87	461.248	255	719690824	970205825	255	0.268815	0.127659	0.141156	53	45	0	0	4	1	1	1	1	2	0	0	0	1	2	0	Normal	7	0
228	31.5426	tcp	114	-	1	REQ	7	4	0	180	0	0.09511	254	0	34.2395	0	3	0	10514.2	0	14869.3	0	255	0	0	0	0	0	0	45	0	0	0	8	6	7	2	2	7	0	0	0	7	7	0	Normal	7	0
229	29.1955	tcp	114	-	1	REQ	7	4	0	180	0	0.102756	254	0	36.992	0	3	0	9731.84	0	13762.9	0	255	0	0	0	0	0	0	45	0	0	0	8	6	7	2	2	7	0	0	0	7	7	0	Normal	7	0
230	30.7928	tcp	114	-	1	REQ	7	4	0	180	0	0.097425	254	0	35.0732	0	3	0	10264.3	0	14515.8	0	255	0	0	0	0	0	0	45	0	0	0	8	6	7	2	2	7	0	0	0	7	7	0	Normal	7	0
231	30.7928	tcp	114	-	1	REQ	7	4	0	180	0	0.097425	254	0	35.0732	0	3	0	10264.3	0	14515.8	0	255	0	0	0	0	0	0	45	0	0	0	8	6	7	2	2	7	0	0	0	7	7	0	Normal	7	0
232	27.4139	tcp	114	-	1	REQ	7	4	0	180	0	0.109433	254	0	39.396	0	3	0	9137.98	0	12923	0	255	0	0	0	0	0	0	45	0	0	0	11	6	1	1	1	10	0	0	0	1	10	0	Normal	7	0
233	31.5426	tcp	114	-	1	REQ	7	4	0	180	0	0.09511	254	0	34.2395	0	3	0	10514.2	0	14869.3	0	255	0	0	0	0	0	0	45	0	0	0	8	6	7	2	2	7	0	0	0	7	7	0	Normal	7	0
234	0.524961	tcp	114	-	1	FIN	3	10	6	534	268	28.5736	254	252	7330.07	3413.59	2	1	58.2263	79.2218	2984.4	121.234	255	2574656218	3450825200	255	0.197129	0.128843	0.068286	53	45	0	0	4	1	1	1	1	2	0	0	0	1	2	0	Normal	7	0
235	3e-06	udp	120	-	1	INT	4	2	0	104	0	333333	254	0	138666656	0	0	0	0.003	0	0	0	0	0	0	0	0	0	0	52	0	0	0	4	2	1	1	1	2	0	0	0	3	2	0	Normal	7	0
236	29.1955	tcp	114	-	1	REQ	7	4	0	180	0	0.102756	254	0	36.992	0	3	0	9731.84	0	13762.9	0	255	0	0	0	0	0	0	45	0	0	0	8	6	7	2	2	7	0	0	0	7	7	0	Normal	7	0
237	27.4139	tcp	114	-	1	REQ	7	4	0	180	0	0.109433	254	0	39.396	0	3	0	9137.98	0	12923	0	255	0	0	0	0	0	0	45	0	0	0	8	6	7	1	1	7	0	0	0	7	7	0	Normal	7	0
238	5e-06	igmp	42	-	1	INT	4	2	0	90	0	200000	254	0	72000000	0	0	0	0.005	0	0	0	0	0	0	0	0	0	0	45	0	0	0	2	2	2	2	2	2	0	0	0	3	2	0	Normal	7	0
239	5e-06	igmp	42	-	1	INT	4	2	0	90	0	200000	254	0	72000000	0	0	0	0.005	0	0	0	0	0	0	0	0	0	0	45	0	0	0	2	2	2	2	2	2	0	0	0	3	2	0	Normal	7	0
240	1.12994	tcp	114	-	1	FIN	3	10	8	534	354	15.045	254	252	3405.48	2194.8	2	1	122.617	150.693	6633.8	259.959	255	1369330500	1187426251	255	0.248763	0.075085	0.173678	53	44	0	0	4	1	1	1	1	2	0	0	0	1	2	0	Normal	7	0
241	1.96457	tcp	114	-	1	FIN	3	10	8	2516	354	8.65331	254	252	9223.41	1262.37	2	1	218.174	270.641	13125.1	469.482	255	1591881928	2482385855	255	0.159326	0.07008	0.089246	252	44	0	0	8	1	1	1	1	1	0	0	0	1	1	0	Normal	7	0
242	2.34978	tcp	114	http	6	FIN	3	12	10	888	1370	8.937	62	252	2771.32	4197.83	2	2	213.617	241.403	12385.5	352.723	255	1786836554	2627151766	255	0.335828	0.176119	0.159709	74	137	1	239	2	1	1	1	1	1	0	0	1	1	1	0	Normal	7	0
243	7e-06	udp	120	-	1	INT	4	2	0	104	0	142857	254	0	59428572	0	0	0	0.007	0	0	0	0	0	0	0	0	0	0	52	0	0	0	4	2	1	1	1	2	0	0	0	1	2	0	Normal	7	0
244	0.921987	ospf	79	-	1	INT	4	20	0	1280	0	20.6077	254	0	10551.1	0	0	0	48.5256	0	52.2538	0	0	0	0	0	0	0	0	64	0	0	0	1	2	1	1	1	2	0	0	0	1	1	0	Reconnaissance	8	1
245	0.921987	ospf	79	-	1	INT	4	20	0	1280	0	20.6077	254	0	10551.1	0	0	0	48.5256	0	52.2538	0	0	0	0	0	0	0	0	64	0	0	0	1	2	1	1	1	2	0	0	0	1	1	0	Reconnaissance	8	1
246	0.921987	ospf	79	-	1	INT	4	20	0	1280	0	20.6077	254	0	10551.1	0	0	0	48.5256	0	52.2538	0	0	0	0	0	0	0	0	64	0	0	0	1	2	1	1	1	2	0	0	0	1	1	0	Backdoor	2	1
247	0.921987	ospf	79	-	1	INT	4	20	0	1280	0	20.6077	254	0	10551.1	0	0	0	48.5256	0	52.2538	0	0	0	0	0	0	0	0	64	0	0	0	1	2	1	1	1	2	0	0	0	1	1	0	DoS	3	1
248	9e-06	sctp	98	-	1	INT	4	2	0	104	0	111111	254	0	46222220	0	0	0	0.009	0	0	0	0	0	0	0	0	0	0	52	0	0	0	1	2	2	1	1	2	0	0	0	1	1	0	Exploits	4	1
249	9e-06	gre	33	-	1	INT	4	2	0	156	0	111111	254	0	69333328	0	0	0	0.009	0	0	0	0	0	0	0	0	0	0	78	0	0	0	1	2	1	1	1	63	0	0	0	1	1	0	Analysis	1	1
250	9e-06	gre	33	-	1	INT	4	2	0	156	0	111111	254	0	69333328	0	0	0	0.009	0	0	0	0	0	0	0	0	0	0	78	0	0	0	1	2	1	1	1	63	0	0	0	1	1	0	Exploits	4	1
251	9e-06	gre	33	-	1	INT	4	2	0	156	0	111111	254	0	69333328	0	0	0	0.009	0	0	0	0	0	0	0	0	0	0	78	0	0	0	1	2	1	1	1	63	0	0	0	1	1	0	Exploits	4	1
252	9e-06	gre	33	-	1	INT	4	2	0	156	0	111111	254	0	69333328	0	0	0	0.009	0	0	0	0	0	0	0	0	0	0	78	0	0	0	1	2	1	1	1	63	0	0	0	1	1	0	Exploits	4	1
253	1.6e-05	udp	120	-	1	INT	4	2	0	196	0	62500	254	0	49000000	0	0	0	0.016	0	0	0	0	0	0	0	0	0	0	98	0	0	0	1	2	1	1	1	1	0	0	0	1	1	0	Exploits	4	1
254	0.224524	tcp	114	http	6	FIN	3	10	8	830	960	75.7157	62	252	26616.3	29930	2	2	24.9471	30.4074	1344.95	54.3426	255	3306255269	327760033	255	0.055643	0.00698	0.048663	83	120	1	66	3	1	2	2	1	2	0	0	1	2	3	0	Exploits	4	1
255	0.409782	tcp	114	http	6	FIN	3	10	8	852	1336	41.4855	62	252	14973.8	22821.9	2	2	45.5313	46.3741	2261.11	78.6152	255	110924759	1029042703	255	0.123943	0.056063	0.06788	85	167	1	235	2	1	2	2	1	3	0	0	1	2	2	0	Exploits	4	1
256	0.258515	tcp	114	http	6	FIN	3	10	6	1064	268	58.0237	254	252	29646.2	6931.9	2	1	28.7239	43.3266	1393.32	76.3558	255	1105088469	46488383	255	0.05861	0.011825	0.046785	106	45	1	0	3	1	1	1	1	1	0	0	1	1	2	0	Exploits	4	1
257	0.674665	tcp	114	-	1	FIN	3	10	8	564	354	25.1977	254	252	6023.73	3675.9	2	1	74.9628	90.6281	5394.13	130.207	255	2485378508	4071225561	255	0.07321	0.039567	0.033643	56	44	0	0	2	1	1	1	1	1	0	0	0	1	1	0	Reconnaissance	8	1
258	5.60039	tcp	114	http	6	FIN	3	12	12	886	5236	4.10686	62	252	1161.35	6856.66	2	3	509.126	505.874	38893.7	36169.4	255	3330056193	2684670015	255	0.060118	0.010067	0.050051	74	436	1	2133	1	1	1	1	1	1	0	0	1	1	1	0	Exploits	4	1
259	0.285988	tcp	114	-	1	FIN	3	10	8	1196	992	59.4431	62	252	30127.1	24280.7	2	2	31.7764	37.35	1638.96	58.9166	255	3629628996	1493336307	255	0.069484	0.012339	0.057145	120	124	1	0	1	1	1	1	1	1	0	0	1	1	1	0	Exploits	4	1
260	3e-06	udp	120	-	1	INT	4	2	0	168	0	333333	254	0	224000000	0	0	0	0.003	0	0	0	0	0	0	0	0	0	0	84	0	0	0	1	2	1	1	1	1	0	0	0	1	1	0	Reconnaissance	8	1
261	0.663844	tcp	114	-	1	FIN	3	10	8	564	354	25.6084	254	252	6121.92	3735.82	2	1	73.7604	87.5244	5551.28	137.156	255	702207080	139785921	255	0.104112	0.038465	0.065647	56	44	0	0	1	1	1	1	1	1	0	0	0	1	1	0	Reconnaissance	8	1
262	0.217312	tcp	114	http	6	FIN	3	10	6	1148	268	69.0252	254	252	38065.1	8246.21	2	1	24.1458	41.3548	1254.08	61.8175	255	1345084615	3176772983	255	0.024186	0.009806	0.01438	115	45	1	0	1	1	1	1	1	1	0	0	1	1	1	0	Reconnaissance	8	1
263	7.62943	tcp	114	http	6	FIN	3	202	1294	9082	1747118	195.952	62	252	9476.99	1.83056e+06	2	645	37.9574	5.88233	1929.95	745.606	255	946376470	4123805385	255	0.052951	0.028738	0.024213	45	1350	1	847364	1	1	1	1	1	1	0	0	1	1	1	0	Exploits	4	1
264	0.502392	tcp	114	http	6	FIN	3	10	8	938	354	33.8381	254	252	13455.6	4936.38	2	1	53.853	62.081	3382.95	125.017	255	212558147	1344236237	255	0.10843	0.067821	0.040609	94	44	1	0	1	1	1	1	1	1	0	0	1	2	1	0	Exploits	4	1
265	0.460161	tcp	114	http	6	FIN	3	12	20	908	18088	67.3677	62	252	14481.9	298748	2	7	41.8328	21.0125	3014.91	2285.09	255	24379987	3237873338	255	0.096038	0.048439	0.047599	76	904	1	0	1	1	1	1	1	1	0	0	1	1	1	0	Exploits	4	1
266	9e-06	udp	120	-	1	INT	4	2	0	168	0	111111	254	0	74666664	0	0	0	0.009	0	0	0	0	0	0	0	0	0	0	84	0	0	0	3	2	1	1	1	1	0	0	0	1	1	0	Reconnaissance	8	1
267	1.2442	ospf	79	-	1	INT	4	28	0	3024	0	21.7007	254	0	18749.4	0	0	0	46.0816	0	57.7273	0	0	0	0	0	0	0	0	108	0	0	0	1	2	1	1	1	1	0	0	0	1	1	0	Fuzzers	5	1
268	1.2442	ospf	79	-	1	INT	4	28	0	3024	0	21.7007	254	0	18749.4	0	0	0	46.0816	0	57.7273	0	0	0	0	0	0	0	0	108	0	0	0	1	2	1	1	1	1	0	0	0	1	1	0	Exploits	4	1
269	1.2442	ospf	79	-	1	INT	4	28	0	3024	0	21.7007	254	0	18749.4	0	0	0	46.0816	0	57.7273	0	0	0	0	0	0	0	0	108	0	0	0	1	2	1	1	1	1	0	0	0	1	1	0	Exploits	4	1
270	1.2442	ospf	79	-	1	INT	4	28	0	3024	0	21.7007	254	0	18749.4	0	0	0	46.0816	0	57.7273	0	0	0	0	0	0	0	0	108	0	0	0	1	2	1	1	1	1	0	0	0	1	1	0	Exploits	4	1
271	1.2442	ospf	79	-	1	INT	4	28	0	3024	0	21.7007	254	0	18749.4	0	0	0	46.0816	0	57.7273	0	0	0	0	0	0	0	0	108	0	0	0	1	2	1	1	1	1	0	0	0	1	1	0	Exploits	4	1
272	0.289402	tcp	114	http	6	FIN	3	10	8	1134	1074	58.7418	254	252	28223.7	25984.6	2	2	32.1558	37.5441	1739.39	71.479	255	3606458423	514971185	255	0.076918	0.025907	0.051011	113	134	1	98	2	1	1	1	1	2	0	0	1	1	2	0	Exploits	4	1
273	0.667368	tcp	114	-	1	FIN	3	10	8	564	354	25.4732	254	252	6089.59	3716.09	2	1	74.152	93.7391	5450.2	136.591	255	2781332383	4013544591	255	0.016439	0.010495	0.005944	56	44	0	0	1	1	1	1	1	1	0	0	0	3	1	0	Reconnaissance	8	1
274	0.209133	tcp	114	http	6	FIN	3	10	6	508	268	71.7247	254	252	17520	8568.71	2	1	21.7663	32.6228	1139.19	51.1089	255	3869127034	1987960674	255	0.066589	0.046011	0.020578	51	45	1	0	12	1	2	2	1	12	0	0	1	2	12	0	Fuzzers	5	1
275	0.197552	tcp	114	http	6	FIN	3	10	6	758	268	75.9294	254	252	27658.5	9071.03	2	1	20.4857	33.1394	1041.4	50.7754	255	948977096	112926856	255	0.060979	0.031846	0.029133	76	45	1	0	12	1	4	4	1	12	0	0	1	5	12	0	Fuzzers	5	1
276	8e-06	udp	120	-	1	INT	4	2	0	168	0	125000	254	0	84000000	0	0	0	0.008	0	0	0	0	0	0	0	0	0	0	84	0	0	0	4	2	1	1	1	1	0	0	0	1	1	0	Reconnaissance	8	1
277	0.483004	tcp	114	http	6	FIN	3	10	8	566	354	35.1964	254	252	8447.13	5134.53	2	1	53.6671	58.8209	3414.74	110.387	255	2964286253	3984427726	255	0.117386	0.057477	0.059909	57	44	1	0	10	1	3	2	1	10	0	0	1	3	9	0	Fuzzers	5	1
278	0.523646	tcp	114	-	1	FIN	3	10	6	674	268	28.6453	254	252	9273.44	3422.16	2	1	56.5487	91.0556	3256.64	156.683	255	2589843549	889491255	255	0.087022	0.06836	0.018662	67	45	0	0	7	1	1	1	1	7	0	0	0	1	7	0	Fuzzers	5	1
279	2.03287	tcp	114	ftp	4	FIN	3	22	22	1186	1602	21.1524	62	252	4458.73	6021.06	7	9	96.8031	94.475	4838.36	5599.9	255	3182323027	3647175709	255	0.087444	0.047985	0.039459	54	73	0	0	1	1	3	1	1	2	1	1	0	2	1	0	Exploits	4	1
280	0.727527	tcp	114	ftp-data	5	FIN	3	8	8	364	1628	20.6178	62	252	3507.77	15669.5	1	2	103.784	94.9519	6926.84	177.308	255	1613063914	4226155936	255	0.106917	0.062859	0.044058	46	204	0	0	1	1	3	1	1	2	0	0	0	2	1	0	Exploits	4	1
281	9e-06	udp	120	-	1	INT	4	2	0	168	0	111111	254	0	74666664	0	0	0	0.009	0	0	0	0	0	0	0	0	0	0	84	0	0	0	5	2	1	1	1	1	0	0	0	2	1	0	Reconnaissance	8	1
282	0.681871	tcp	114	-	1	FIN	3	20	8	17266	354	39.5969	254	252	192447	3637.05	7	1	33.9424	88.7614	2745.44	108.61	255	894453596	631719121	255	0.179623	0.060533	0.11909	863	44	0	0	7	1	2	2	1	6	0	0	0	2	6	0	Fuzzers	5	1
283	0.566928	tcp	114	-	1	FIN	3	10	6	490	268	26.4584	254	252	6223.01	3160.9	2	1	61.1712	91.1682	3197.21	141.913	255	2164953844	3754353766	255	0.187663	0.111084	0.076579	49	45	0	0	7	1	1	1	1	6	0	0	0	1	6	0	Fuzzers	5	1
284	0.833854	tcp	114	-	1	FIN	3	10	8	738	354	20.3873	254	252	6380.01	2974.14	2	1	88.8931	107.523	4899.93	219.431	255	2847876758	3176499143	255	0.201948	0.081185	0.120763	74	44	0	0	3	1	2	2	1	3	0	0	0	2	3	0	Fuzzers	5	1
285	0.766293	tcp	114	-	1	FIN	3	10	6	1506	268	19.5748	254	252	14156.5	2338.53	2	1	77.8073	141.455	4551.39	223.827	255	21155452	2121765072	255	0.097646	0.059008	0.038638	151	45	0	0	3	1	1	1	1	3	0	0	0	2	3	0	Fuzzers	5	1
286	0.583476	tcp	114	-	1	FIN	3	10	6	1098	268	25.708	254	252	13560.1	3071.25	2	1	60.9238	101.297	3075.45	138.131	255	422840241	2269944729	255	0.11848	0.076982	0.041498	110	45	0	0	1	1	2	1	1	1	0	0	0	2	4	0	Exploits	4	1
287	0.625871	tcp	114	-	1	FIN	3	12	6	3984	268	27.1621	254	252	46680.5	2863.21	3	1	51.9871	112.379	0	174.931	255	887016526	3679540910	255	0.17778	0.063971	0.113809	332	45	0	0	4	1	1	1	1	1	0	0	0	2	1	0	Exploits	4	1
288	1.17326	tcp	114	-	1	FIN	3	16	12	2080	1746	23.0128	254	252	13296.3	10916.6	5	4	78.2175	100.93	3940.72	122.909	255	2090124388	4091386222	255	0.176776	0.06238	0.114396	130	146	0	0	1	1	1	1	1	1	0	0	0	1	1	0	DoS	3	1
289	0.451172	tcp	114	-	1	FIN	3	10	6	490	268	33.2467	254	252	7819.63	3971.88	2	1	50.1206	72.8986	2478.6	111.996	255	1226743990	1458274772	255	0.141762	0.086672	0.05509	49	45	0	0	3	1	2	2	1	3	0	0	0	2	3	0	Fuzzers	5	1
290	0.877186	tcp	114	-	1	FIN	3	10	8	564	354	19.3802	254	252	4633	2827.22	2	1	92.5794	116.244	6044.31	161.645	255	4075039038	2745617955	255	0.112582	0.063473	0.049109	56	44	0	0	1	1	1	1	1	1	0	0	0	1	2	0	Reconnaissance	8	1
291	0.694908	tcp	114	-	1	FIN	3	10	8	546	354	24.4637	254	252	5664.06	3568.82	2	1	74.5937	91.0307	5456.47	129.041	255	149432727	1119728438	255	0.109665	0.057685	0.05198	55	44	0	0	9	1	1	1	1	6	0	0	0	2	6	0	Fuzzers	5	1
292	0.534477	tcp	114	-	1	FIN	3	10	8	546	354	31.8068	254	252	7364.21	4640.05	2	1	57.0017	69.6949	3730.6	113.068	255	2006752785	3408677428	255	0.106518	0.046605	0.059913	55	44	0	0	7	1	1	1	1	7	0	0	0	1	7	0	Fuzzers	5	1
293	0.322297	tcp	114	-	1	FIN	3	10	6	546	268	46.5409	254	252	12212.3	5560.09	2	1	32.6864	56.4912	1747.04	85.4639	255	949471373	3519959151	255	0.090418	0.039832	0.050586	55	45	0	0	7	1	2	2	1	7	0	0	0	2	7	0	Fuzzers	5	1
294	0.688948	tcp	114	http	6	FIN	3	10	10	908	2000	27.5783	62	252	9498.54	20901.4	2	2	76.5498	69.2351	5070.33	112.85	255	3020503365	2118146627	255	0.129972	0.047353	0.082619	91	200	1	476	1	1	1	1	1	1	0	0	1	3	1	0	Exploits	4	1
295	0.537852	tcp	114	-	1	FIN	3	10	8	484	354	31.6072	254	252	6485.06	4610.93	2	1	58.2923	67.1853	3929.78	107.444	255	3586533202	861927512	255	0.121835	0.067548	0.054287	48	44	0	0	5	1	2	2	1	5	0	0	0	2	4	0	Fuzzers	5	1
296	0.772218	tcp	114	http	6	FIN	3	10	10	808	1238	24.6045	62	252	7541.91	11551.1	2	2	85.802	77.4587	6125.04	162.068	255	2063912232	2334441775	255	0.107828	0.051706	0.056122	81	124	1	160	2	1	1	1	1	2	0	0	1	1	3	0	Exploits	4	1
297	0.432617	tcp	114	http	6	FIN	3	10	8	968	354	39.2957	254	252	16125.1	5732.55	2	1	45.9163	54.5631	3158.11	106.543	255	1551550120	779429310	255	0.10114	0.050666	0.050474	97	44	1	0	1	1	1	1	1	1	0	0	1	1	1	0	Exploits	4	1
298	0.249214	tcp	114	http	6	FIN	3	10	8	848	986	68.2145	62	252	24525.1	27703.1	2	2	27.6904	32.9903	1463.81	57.0588	255	2108875204	4167817686	255	0.061495	0.009477	0.052018	85	123	1	73	2	1	2	2	1	2	0	0	1	2	2	0	Exploits	4	1
299	0.647249	tcp	114	-	1	FIN	3	10	8	564	354	26.265	254	252	6278.88	3831.6	2	1	70.5432	91.1859	5494.05	139.402	255	894345948	3828643797	255	0.057112	0.008939	0.048173	56	44	0	0	1	1	1	1	1	1	0	0	0	1	1	0	Reconnaissance	8	1
300	0.190223	tcp	114	http	6	FIN	3	10	6	902	268	78.8548	254	252	34149.4	9420.52	2	1	19.4931	36.3742	1035.97	61.6522	255	1216905574	2430237932	255	0.0542	0.008343	0.045857	90	45	1	0	1	1	1	1	1	1	0	0	1	1	1	0	Reconnaissance	8	1
301	0.894891	tcp	114	smtp	10	FIN	3	20	20	3178	1784	43.5807	62	252	26997.7	15152.7	7	8	47.0995	46.271	2223.78	51.0866	255	2200114777	3402592518	255	0.062427	0.01498	0.047447	159	89	0	0	1	1	1	1	1	1	0	0	0	1	1	0	Exploits	4	1
302	0.998863	tcp	114	pop3	8	FIN	3	20	24	948	9872	43.0489	62	252	7216.21	75774.2	7	10	52.5717	41.4616	2778.53	2506.78	255	43493637	2610778474	255	0.115983	0.044489	0.071494	47	411	0	0	1	1	1	1	1	1	0	0	0	1	1	0	Exploits	4	1
303	0.282722	tcp	114	http	6	FIN	3	10	8	844	1094	60.1297	62	252	21505.2	27107.9	2	2	31.4136	36.054	1568.94	59.0331	255	2348252448	2152782635	255	0.052429	0.007554	0.044875	84	137	1	127	2	1	2	2	1	2	0	0	1	2	2	0	Exploits	4	1
304	9.95755	tcp	114	pop3	8	FIN	3	246	1554	10662	2055289	180.667	62	252	8531.42	1.65018e+06	7	775	40.6431	6.41075	2217.62	868.072	255	2055688489	4288220471	255	0.059617	0.013861	0.045756	43	1323	0	0	1	1	1	1	1	1	0	0	0	1	1	0	Exploits	4	1
305	1.23225	tcp	114	pop3	8	FIN	3	20	20	950	2266	31.6494	62	252	5862.44	13977.7	7	8	64.8554	61.4303	3167.5	71.7076	255	1661865435	99458549	255	0.104512	0.041314	0.063198	48	113	0	0	2	1	1	2	1	1	0	0	0	2	1	0	Exploits	4	1
306	0.305854	tcp	114	http	6	FIN	3	10	6	1582	268	49.043	254	252	37246.5	5859	2	1	29.0051	51.277	1425.98	66.6263	255	1343525938	3038257943	255	0.072706	0.049463	0.023243	158	45	1	0	1	1	1	1	1	2	0	0	1	1	1	0	Exploits	4	1
307	0.845421	tcp	114	ftp	4	FIN	3	16	8	9684	406	27.2054	254	252	85912.2	3368.74	5	2	56.3614	113.166	4507.12	178.681	255	2517203169	2462565848	255	0.100456	0.036372	0.064084	605	51	0	0	1	1	1	1	1	2	0	0	0	1	1	0	Exploits	4	1
308	0.379788	tcp	114	-	1	FIN	3	10	6	1294	268	39.4957	254	252	24540	4718.42	2	1	40.4694	65.5118	2035.39	95.7745	255	446281895	1861106145	255	0.100401	0.052219	0.048182	129	45	0	0	5	1	1	1	1	5	0	0	0	1	5	0	Fuzzers	5	1
309	0.588943	tcp	114	-	1	FIN	3	10	6	2062	268	25.4694	254	252	25211.3	3042.74	2	1	61.491	101.815	3474.01	157.922	255	972193884	4248364235	255	0.170423	0.079865	0.090558	206	45	0	0	5	1	2	2	1	5	0	0	0	2	5	0	Fuzzers	5	1
310	0.596682	tcp	114	-	1	FIN	3	12	6	3678	268	28.4909	254	252	45210	3003.27	3	1	51.0663	94.1714	2996.44	146.834	255	1230144701	2135677117	255	0.233481	0.125815	0.107666	307	45	0	0	5	1	2	2	1	5	0	0	0	2	5	0	Fuzzers	5	1
311	0.725222	tcp	114	-	1	FIN	3	10	8	550	354	23.4411	254	252	5460.4	3419.64	2	1	76.4321	92.596	4164.02	171.152	255	756458129	1149536180	255	0.181819	0.077047	0.104772	55	44	0	0	3	1	1	1	1	3	0	0	0	2	3	0	Fuzzers	5	1
312	1e-05	udp	120	-	1	INT	4	2	0	168	0	100000	254	0	67200000	0	0	0	0.01	0	0	0	0	0	0	0	0	0	0	84	0	0	0	5	2	1	1	1	1	0	0	0	2	1	0	Reconnaissance	8	1
313	0.740256	tcp	114	http	6	FIN	3	10	6	774	268	20.2633	254	252	7532.53	2420.78	2	1	82.1199	131.487	4343.61	203.247	255	1847217899	1343658594	255	0.154707	0.082811	0.071896	77	45	1	0	1	1	1	1	1	1	0	0	1	2	1	0	Reconnaissance	8	1
314	1.18991	tcp	114	-	1	FIN	3	10	8	718	354	14.2868	254	252	4349.91	2084.19	2	1	124.083	156.743	7045.53	252.234	255	1875092270	2979850829	255	0.194236	0.092702	0.101534	72	44	0	0	3	1	1	1	1	3	0	0	0	1	5	0	Fuzzers	5	1
315	0.810054	tcp	114	-	1	FIN	3	10	8	1716	354	20.9863	254	252	15258.2	3061.52	2	1	87.2892	98.3761	5420.14	150.345	255	3031716204	2219296948	255	0.235306	0.121418	0.113888	172	44	0	0	6	1	1	1	1	5	0	0	0	1	5	0	Fuzzers	5	1
316	0.860513	tcp	114	-	1	FIN	3	12	6	3678	268	19.7557	254	252	31348.7	2082.48	3	1	76.3127	151.395	4647.42	246.086	255	3552807124	195896751	255	0.161295	0.103532	0.057763	307	45	0	0	4	1	1	1	1	3	0	0	0	1	3	0	Fuzzers	5	1
317	1.1899	tcp	114	http	6	FIN	3	12	10	1326	3294	17.6485	62	252	8175.48	19934.4	3	3	108.173	123.632	5431.63	188.441	255	2360436159	2374207485	255	0.176547	0.076228	0.100319	111	329	1	784	2	1	2	1	1	4	0	0	1	2	2	0	Exploits	4	1
318	0.721047	tcp	114	-	1	FIN	3	10	6	2484	268	20.8031	254	252	24808.4	2485.27	2	1	80.1163	93.3744	3876.51	149.213	255	3941728817	809922470	255	0.242878	0.181181	0.061697	248	45	0	0	6	1	1	1	1	5	0	0	0	1	5	0	Fuzzers	5	1
319	0.801919	tcp	114	-	1	FIN	3	14	8	6830	354	26.1872	254	252	63278.2	3092.58	4	1	61.6861	96.998	3905.25	199.858	255	36109589	1085354634	255	0.205898	0.122277	0.083621	488	44	0	0	4	1	1	1	1	3	0	0	0	1	3	0	Fuzzers	5	1
320	0.407476	tcp	114	http	6	FIN	3	10	6	780	268	36.812	254	252	13782.4	4397.81	2	1	45.1844	71.7066	2284.19	108.169	255	2232729964	2184754395	255	0.11405	0.048911	0.065139	78	45	1	0	1	1	1	1	1	1	0	0	1	1	1	0	Reconnaissance	8	1
321	0.456038	tcp	114	-	1	FIN	3	10	6	550	268	32.892	254	252	8683.49	3929.5	2	1	56.8973	66.8858	2774.31	102.11	255	4266331438	1499648008	255	0.162386	0.1216	0.040786	55	45	0	0	6	1	1	1	1	6	0	0	0	1	7	0	Fuzzers	5	1
322	0.69726	tcp	114	-	1	FIN	3	10	6	1294	268	21.5128	254	252	13366.6	2570.06	2	1	71.4024	123.217	3967.15	185.008	255	828937626	197746881	255	0.162913	0.081167	0.081746	129	45	0	0	5	1	1	1	1	5	0	0	0	2	5	0	Fuzzers	5	1
323	1.15518	tcp	114	-	1	FIN	3	10	8	564	354	14.7163	254	252	3518.05	2146.84	2	1	123.75	153.528	8865.52	220.23	255	4134405368	3771382557	255	0.151956	0.080481	0.071475	56	44	0	0	1	1	1	1	1	1	0	0	0	1	1	0	Reconnaissance	8	1
324	0.823709	tcp	114	http	6	FIN	3	12	28	914	29346	47.3468	62	252	8138.8	274835	2	11	74.8826	28.3089	5161.27	3164.93	255	3770212799	282351333	255	0.141144	0.058747	0.082397	76	1048	1	13825	2	1	1	1	1	1	0	0	1	1	1	0	Exploits	4	1
325	1.09465	tcp	114	http	6	FIN	3	10	10	824	2216	17.3571	62	252	5422.72	14580	2	2	121.538	107.763	7551.95	157.835	255	4131395848	1054912688	255	0.246033	0.124782	0.121251	82	222	1	640	1	1	1	1	1	1	0	0	1	1	1	0	Exploits	4	1
326	0.860687	tcp	114	-	1	FIN	3	12	8	992	716	22.0754	254	252	8458.36	5827.9	3	2	74.3624	107.95	3747.29	144.877	255	2449718802	2488416045	255	0.201758	0.105034	0.096724	83	90	0	0	7	1	2	2	2	3	0	0	0	4	3	0	Fuzzers	5	1
327	44.226	tcp	114	-	1	FIN	3	34	22	18872	1718	1.24361	254	252	3313.35	296.658	31	4	1337.9	2102.18	218118	8415	255	2841999187	846254788	255	0.165615	0.080174	0.085441	555	78	0	0	6	1	3	3	3	4	0	0	0	4	4	0	Fuzzers	5	1
328	1.00476	tcp	114	-	1	FIN	3	12	8	1092	766	18.9099	254	252	7970.04	5342.55	3	2	87.984	124.173	4557.45	167.271	255	3779247937	2309105915	255	0.267796	0.135546	0.13225	91	96	0	0	3	1	1	1	1	1	0	0	0	1	1	0	Fuzzers	5	1
329	1.39397	tcp	114	-	1	FIN	3	12	10	1164	842	15.0649	254	252	6123.53	4350.17	3	2	123.169	140.056	7697.37	187.666	255	3034287580	3535196697	255	0.267957	0.13345	0.134507	97	84	0	0	3	1	2	2	2	3	0	0	0	3	3	0	Fuzzers	5	1
330	1.31628	tcp	114	http	6	FIN	3	12	10	1314	1774	15.9541	62	252	7323.67	9706.14	3	2	119.662	135.52	7326.93	199.298	255	737230307	602155309	255	0.171971	0.095961	0.07601	110	177	1	440	1	1	2	1	1	1	0	0	1	3	1	0	Exploits	4	1
331	1.39285	tcp	114	-	1	FIN	3	12	10	1084	820	15.077	254	252	5709.17	4238.8	3	2	126.622	145.993	7018.07	264.986	255	400202663	216341289	255	0.122739	0.078245	0.044494	90	82	0	0	5	1	2	2	2	3	0	0	0	2	3	0	Fuzzers	5	1
332	2.83893	tcp	114	pop3	8	FIN	3	26	64	1222	63172	31.3498	62	252	3311.1	175235	7	30	113.552	43.7401	6166.7	3738.32	255	724680820	4013307900	255	0.151464	0.083303	0.068161	47	987	0	0	1	1	2	1	1	2	0	0	0	2	1	0	Exploits	4	1
333	5.29348	tcp	114	smtp	10	FIN	3	224	52	286548	3166	51.9507	62	252	431125	4694.08	109	8	23.7332	102.449	2708.04	134.369	255	2243124043	3666733090	255	0.142381	0.068572	0.073809	1279	61	0	0	1	1	3	1	1	1	0	0	0	1	1	0	Exploits	4	1
334	0.837254	tcp	114	-	1	FIN	3	12	8	1080	734	22.6932	254	252	9459.5	6143.89	3	2	72.3102	106.162	3835.21	137.257	255	3274791	2351542782	255	0.19769	0.094113	0.103577	90	92	0	0	3	1	1	1	1	3	0	0	0	2	3	0	Fuzzers	5	1
335	1.46353	tcp	114	-	1	FIN	3	12	10	1232	830	14.3489	254	252	6176.85	4083.28	3	2	128.066	152.661	6890.65	267.241	255	2203081810	2099132753	255	0.224843	0.089581	0.135262	103	83	0	0	4	1	1	1	1	2	0	0	0	1	2	0	Fuzzers	5	1
336	1.84374	tcp	114	http	6	FIN	3	10	12	836	5624	11.3899	62	252	3267.27	22371.9	2	3	204.796	157.359	13740.9	9563.6	255	1748565987	1068373560	255	0.209077	0.112794	0.096283	84	469	1	2306	1	1	2	1	1	1	0	0	1	1	1	0	Exploits	4	1
337	1.43824	tcp	114	http	6	FIN	3	10	10	958	2726	13.2106	62	252	4800.32	13650	2	2	159.804	152.291	10857.7	205.264	255	750893150	797708189	255	0.141729	0.066968	0.074761	96	273	1	895	2	1	1	1	1	1	0	0	1	1	1	0	DoS	3	1
338	1.26346	tcp	114	-	1	FIN	3	12	8	1174	730	15.0381	254	252	6819.39	4046.04	3	2	114.86	149.085	5731.01	209.951	255	1436448839	3533739176	255	0.301089	0.219112	0.081977	98	91	0	0	3	1	1	1	1	2	0	0	0	1	2	0	Fuzzers	5	1
339	1.4654	tcp	114	http	6	FIN	3	10	10	800	1018	12.9657	62	252	3930.66	5006.13	2	2	162.823	151.279	10706.1	215.94	255	3499888983	2363001486	255	0.252379	0.103293	0.149086	80	102	1	55	2	1	2	1	1	1	0	0	1	1	1	0	DoS	3	1
340	1.72271	tcp	114	-	1	FIN	3	12	10	988	808	12.1901	254	252	4207.32	3380.71	3	2	154.067	175.827	9183.65	290.623	255	722842760	3470717237	255	0.33589	0.140259	0.195631	82	81	0	0	4	1	2	1	1	2	0	0	0	2	2	0	Fuzzers	5	1
341	2.33765	tcp	114	-	1	FIN	3	12	10	1228	796	8.98339	254	252	3853.45	2453.75	3	2	207.61	238.6	11629.9	380.66	255	2318234351	1174177262	255	0.391476	0.190251	0.201225	102	80	0	0	4	1	1	1	1	2	0	0	0	1	2	0	Fuzzers	5	1
342	3.42971	tcp	114	smtp	10	FIN	3	38	22	30764	1764	17.2026	62	252	69871.8	3928.03	16	8	92.6949	159.33	6891.45	227.798	255	3004181543	1012253097	255	0.161565	0.082785	0.07878	810	80	0	0	1	1	1	1	1	1	0	0	0	2	1	0	Exploits	4	1
343	2.36006	tcp	114	smtp	10	FIN	3	38	22	28162	1772	24.9994	62	252	92950.4	5735.46	16	8	63.7575	108.621	4592.78	151.331	255	3980532899	1823431203	255	0.167226	0.079015	0.088211	741	81	0	0	1	1	1	1	1	1	0	0	0	2	1	0	Exploits	4	1
344	0.844596	tcp	114	-	1	FIN	3	12	8	1014	740	22.496	254	252	8808.95	6137.85	2	2	6100.48	9150.8	660911	23919	255	3034287901	3535196902	255	0.267957	0.13345	0.134507	85	93	0	0	3	1	1	1	1	2	0	0	0	1	2	0	Fuzzers	5	1
345	1.10256	tcp	114	-	1	FIN	3	12	10	1110	820	19.0467	254	252	7386.47	5354.83	3	2	100.052	111.128	5566.99	171.932	255	1856071748	3678882201	255	0.192385	0.102393	0.089992	93	82	0	0	2	1	1	1	1	2	0	0	0	2	2	0	Fuzzers	5	1
346	1.14135	tcp	114	-	1	FIN	3	12	10	1018	840	18.3992	254	252	6546.62	5298.98	3	2	103.746	116.554	5690.86	185.638	255	457431626	2457741076	255	0.165505	0.092365	0.07314	85	84	0	0	5	1	1	2	1	3	0	0	0	2	4	0	Fuzzers	5	1
347	1.06721	tcp	114	-	1	FIN	3	12	8	1110	776	17.8035	254	252	7631.13	5089.92	3	2	92.205	139.04	5077.54	189.427	255	3624865411	822692250	255	0.147658	0.093918	0.05374	93	97	0	0	5	1	1	1	1	4	0	0	0	1	4	0	Fuzzers	5	1
348	2.71689	tcp	114	-	1	FIN	3	12	8	1042	696	6.9933	254	252	2814.99	1793.23	4	2	4686.44	7032.19	489691	17622.1	255	2841999482	1672501128	255	0.165615	0.080174	0.085441	87	87	0	0	7	1	3	3	3	4	0	0	0	3	4	0	Fuzzers	5	1
349	1.94396	tcp	114	-	1	FIN	3	36	14	34710	1022	25.2062	254	252	138875	3905.42	15	2	55.516	138.253	5642.88	207.382	255	113624301	3369636578	255	0.298134	0.146677	0.151457	964	73	0	0	2	1	1	1	1	1	0	0	0	2	1	0	Fuzzers	5	1
350	1.83447	tcp	114	http	6	FIN	3	10	12	818	4788	11.4475	62	252	3214.01	19140.2	2	3	203.734	159.341	13943.6	10330.4	255	2089509210	3077976052	255	0.160041	0.081714	0.078327	82	399	1	1898	1	1	1	1	1	1	0	0	1	3	1	0	Exploits	4	1
351	1.46813	tcp	114	http	6	FIN	3	10	10	830	1856	12.9416	62	252	4070.48	9105.45	2	2	163.126	141.494	8862.17	311.425	255	4114486629	3148076717	255	0.308934	0.193964	0.11497	83	186	1	464	1	1	1	1	1	1	0	0	1	1	1	0	Exploits	4	1
352	1.61697	tcp	114	-	1	FIN	3	14	10	1196	820	14.2241	254	252	5496.69	3651.27	3	2	122.325	164.123	8771.61	209.268	255	2775057652	2701779795	255	0.19598	0.139863	0.056117	85	82	0	0	3	1	1	1	1	3	0	0	0	2	3	0	Fuzzers	5	1
353	1.91619	tcp	114	-	1	FIN	3	12	10	3030	844	10.9592	254	252	11598	3172.96	3	2	174.199	196.237	9364.61	314.431	255	567835189	3450490034	255	0.234494	0.149328	0.085166	253	84	0	0	3	1	2	2	2	2	0	0	0	3	2	0	Fuzzers	5	1
354	2.1193	tcp	114	ftp	4	FIN	3	14	12	698	682	11.7964	254	252	2449.87	2363.05	4	4	156.233	182.35	8393.57	211.306	255	4062009954	797984780	255	0.179848	0.113446	0.066402	50	57	0	0	1	1	1	1	1	1	0	0	0	1	1	0	Fuzzers	5	1
355	2.22194	tcp	114	ftp	4	FIN	3	14	12	700	682	11.2514	254	252	2340.3	2253.89	4	4	161.936	190.024	8703.94	227.844	255	4281885798	119897012	255	0.269414	0.131676	0.137738	50	57	0	0	2	1	1	1	1	2	0	0	0	1	2	0	Fuzzers	5	1
356	2.42097	tcp	114	-	1	FIN	3	12	10	1106	814	8.67422	254	252	3350.73	2422.17	3	2	213.339	259.708	13423.9	359.838	255	3987021198	1271729594	255	0.146048	0.083595	0.062453	92	81	0	0	2	1	1	1	1	2	0	0	0	1	2	0	Fuzzers	5	1
357	2.66366	tcp	114	ftp	4	FIN	3	14	12	698	682	9.3856	254	252	1949.2	1880.12	4	4	201.579	237.96	13269.2	357.424	255	3423091652	1264921832	255	0.107339	0.046083	0.061256	50	57	0	0	2	1	1	1	1	2	0	0	0	1	2	0	Fuzzers	5	1
358	1.90533	tcp	114	http	6	FIN	3	10	8	936	354	8.92233	254	252	3539.54	1301.61	2	1	211.704	254.971	11862.4	383.089	255	1171463392	4098359544	255	0.237883	0.120464	0.117419	94	44	1	0	1	1	1	1	1	1	0	0	1	1	1	0	Exploits	4	1
359	2.14163	tcp	114	-	1	FIN	3	12	10	3026	792	9.8056	254	252	10362.2	2663.39	3	2	194.638	222.069	13126.9	314.953	255	3739081673	2441385231	255	0.277098	0.143007	0.134091	252	79	0	0	2	1	1	1	1	2	0	0	0	1	3	0	Fuzzers	5	1
360	28.2131	ospf	79	-	1	INT	4	20	0	1280	0	0.673445	254	0	344.804	0	0	0	1484.9	0	1831.33	0	0	0	0	0	0	0	0	64	0	0	0	1	2	1	1	1	1	0	0	0	1	1	0	DoS	3	1
361	28.2131	ospf	79	-	1	INT	4	20	0	1280	0	0.673445	254	0	344.804	0	0	0	1484.9	0	1831.33	0	0	0	0	0	0	0	0	64	0	0	0	1	2	1	1	1	1	0	0	0	1	1	0	DoS	3	1
362	28.2131	ospf	79	-	1	INT	4	20	0	1280	0	0.673445	254	0	344.804	0	0	0	1484.9	0	1831.33	0	0	0	0	0	0	0	0	64	0	0	0	1	2	1	1	1	1	0	0	0	1	1	0	DoS	3	1
363	28.2131	ospf	79	-	1	INT	4	20	0	1280	0	0.673445	254	0	344.804	0	0	0	1484.9	0	1831.33	0	0	0	0	0	0	0	0	64	0	0	0	1	2	1	1	1	1	0	0	0	1	1	0	Exploits	4	1
364	28.2131	ospf	79	-	1	INT	4	20	0	1280	0	0.673445	254	0	344.804	0	0	0	1484.9	0	1831.33	0	0	0	0	0	0	0	0	64	0	0	0	1	2	1	1	1	1	0	0	0	1	1	0	Exploits	4	1
365	28.2131	ospf	79	-	1	INT	4	20	0	1280	0	0.673445	254	0	344.804	0	0	0	1484.9	0	1831.33	0	0	0	0	0	0	0	0	64	0	0	0	1	2	1	1	1	1	0	0	0	1	1	0	Exploits	4	1
366	0.803314	tcp	114	smtp	10	FIN	3	48	24	41302	2104	88.3839	62	252	402752	20086.8	21	8	17.0918	34.0781	1234.99	43.1859	255	1553329816	3565121951	255	0.05179	0.007336	0.044454	860	88	0	0	1	1	1	1	1	1	0	0	0	1	1	0	Exploits	4	1
367	0.678469	tcp	114	-	1	FIN	3	10	8	564	354	25.0564	254	252	5989.96	3655.29	2	1	74.8818	91.6256	5786.69	139.419	255	1382330244	3605108158	255	0.08266	0.037078	0.045582	56	44	0	0	2	1	1	1	1	1	0	0	0	1	1	0	Reconnaissance	8	1
368	1.31313	tcp	114	ftp	4	FIN	3	22	22	1186	1668	32.7462	62	252	6902.59	9705.05	7	9	62.53	61.898	3280.64	3990.11	255	1433008002	2745761692	255	0.053878	0.007855	0.046023	54	76	0	0	1	1	2	1	1	2	1	1	0	2	1	0	Exploits	4	1
369	1.5e-05	udp	120	-	1	INT	4	2	0	168	0	66666.7	254	0	44800000	0	0	0	0.015	0	0	0	0	0	0	0	0	0	0	84	0	0	0	2	2	1	1	1	1	0	0	0	1	2	0	Reconnaissance	8	1
370	0.624286	tcp	114	-	1	FIN	3	10	8	564	354	27.2311	254	252	6509.84	3972.54	2	1	69.3651	87.6919	5393.99	138.797	255	2374783758	1800219437	255	0.050403	0.00597	0.044433	56	44	0	0	1	1	1	1	1	1	0	0	0	1	2	0	Reconnaissance	8	1
371	1.26591	tcp	114	smtp	10	FIN	3	150	38	172977	2638	147.72	62	252	1.08586e+06	16235	72	8	8.49602	32.5122	826.62	38.1045	255	1072643731	4213121977	255	0.062571	0.046396	0.016175	1153	69	0	0	1	1	1	1	1	1	0	0	0	2	1	0	Exploits	4	1
372	3e-06	sctp	98	-	1	INT	4	2	0	776	0	333333	254	0	1034666624	0	0	0	0.003	0	0	0	0	0	0	0	0	0	0	388	0	0	0	1	2	1	1	1	1	0	0	0	1	1	0	Fuzzers	5	1
373	3e-06	sctp	98	-	1	INT	4	2	0	776	0	333333	254	0	1034666624	0	0	0	0.003	0	0	0	0	0	0	0	0	0	0	388	0	0	0	1	2	1	1	1	1	0	0	0	1	1	0	Exploits	4	1
374	3e-06	sctp	98	-	1	INT	4	2	0	776	0	333333	254	0	1034666624	0	0	0	0.003	0	0	0	0	0	0	0	0	0	0	388	0	0	0	1	2	1	1	1	1	0	0	0	1	1	0	Exploits	4	1
375	3e-06	sctp	98	-	1	INT	4	2	0	776	0	333333	254	0	1034666624	0	0	0	0.003	0	0	0	0	0	0	0	0	0	0	388	0	0	0	1	2	1	1	1	1	0	0	0	1	1	0	Exploits	4	1
376	3e-06	udp	120	-	1	INT	4	2	0	168	0	333333	254	0	224000000	0	0	0	0.003	0	0	0	0	0	0	0	0	0	0	84	0	0	0	1	2	1	1	1	1	0	0	0	1	1	0	Reconnaissance	8	1
377	0.466699	ospf	79	-	1	INT	4	18	0	2858	0	36.426	254	0	46282.5	0	0	0	27.4529	0	32.1067	0	0	0	0	0	0	0	0	159	0	0	0	1	2	1	1	1	1	0	0	0	1	1	0	DoS	3	1
378	0.466699	ospf	79	-	1	INT	4	18	0	2858	0	36.426	254	0	46282.5	0	0	0	27.4529	0	32.1067	0	0	0	0	0	0	0	0	159	0	0	0	1	2	1	1	1	1	0	0	0	1	1	0	DoS	3	1
379	0.466699	ospf	79	-	1	INT	4	18	0	2858	0	36.426	254	0	46282.5	0	0	0	27.4529	0	32.1067	0	0	0	0	0	0	0	0	159	0	0	0	1	2	1	1	1	1	0	0	0	1	1	0	Exploits	4	1
380	7e-06	udp	120	-	1	INT	4	2	0	168	0	142857	254	0	96000000	0	0	0	0.007	0	0	0	0	0	0	0	0	0	0	84	0	0	0	2	2	1	1	1	1	0	0	0	1	1	0	Reconnaissance	8	1
381	0.180252	tcp	114	http	6	FIN	3	10	6	974	268	83.2168	254	252	38923.3	9941.64	2	1	20.028	33.6284	1037.54	64.5705	255	2069004396	2523737598	255	0.051015	0.006627	0.044388	97	45	1	0	1	1	1	1	1	1	0	0	1	1	2	0	Exploits	4	1
382	0.264132	tcp	114	http	6	FIN	3	10	10	748	4208	71.9337	62	252	20414	114731	2	2	29.348	28.4192	1409.3	1901.02	255	3886599047	1954191115	255	0.053529	0.007573	0.045956	75	421	1	1663	3	1	1	1	1	1	0	0	1	1	1	0	Exploits	4	1
383	4e-06	udp	120	-	1	INT	4	2	0	2150	0	250000	254	0	2150000128	0	0	0	0.004	0	0	0	0	0	0	0	0	0	0	1075	0	0	0	37	2	11	10	1	37	0	0	0	10	37	0	Fuzzers	5	1
384	1e-05	udp	120	-	1	INT	4	2	0	1970	0	100000	254	0	788000000	0	0	0	0.01	0	0	0	0	0	0	0	0	0	0	985	0	0	0	37	2	11	10	1	37	0	0	0	10	37	0	Fuzzers	5	1
385	1e-05	udp	120	-	1	INT	4	2	0	1850	0	100000	254	0	740000000	0	0	0	0.01	0	0	0	0	0	0	0	0	0	0	925	0	0	0	39	2	14	14	1	39	0	0	0	14	39	0	Fuzzers	5	1
386	8e-06	udp	120	-	1	INT	4	2	0	754	0	125000	254	0	377000000	0	0	0	0.008	0	0	0	0	0	0	0	0	0	0	377	0	0	0	39	2	14	14	1	39	0	0	0	14	39	0	Fuzzers	5	1
387	9e-06	udp	120	-	1	INT	4	2	0	1406	0	111111	254	0	624888896	0	0	0	0.009	0	0	0	0	0	0	0	0	0	0	703	0	0	0	39	2	14	14	1	39	0	0	0	14	39	0	Fuzzers	5	1
388	0.201833	tcp	114	http	6	FIN	3	10	6	1308	268	74.3189	254	252	46692.1	8878.63	2	1	20.555	37.485	1029.96	56.7428	255	2213049113	3720986296	255	0.059694	0.014399	0.045295	131	45	1	0	1	1	1	1	1	1	0	0	1	1	2	0	Worms	10	1
389	6e-06	udp	120	-	1	INT	4	2	0	756	0	166667	254	0	503999968	0	0	0	0.006	0	0	0	0	0	0	0	0	0	0	378	0	0	0	39	2	15	15	1	39	0	0	0	15	39	0	Fuzzers	5	1
390	1e-05	udp	120	-	1	INT	4	2	0	1768	0	100000	254	0	707200000	0	0	0	0.01	0	0	0	0	0	0	0	0	0	0	884	0	0	0	39	2	15	15	1	39	0	0	0	15	39	0	Fuzzers	5	1
391	0.611251	tcp	114	-	1	FIN	3	22	50	1172	48278	116.155	62	252	14645.4	619228	6	23	29.1072	11.8854	1494.06	963.748	255	1505806048	263078687	255	0.054673	0.022059	0.032614	53	966	0	0	1	1	1	1	1	1	0	0	0	1	1	0	Exploits	4	1
392	1.15132	tcp	114	ftp	4	FIN	3	22	22	1190	1652	37.3485	62	252	7893.57	10957.9	7	9	54.8246	53.9007	3065	3657.86	255	2727687527	2131410753	255	0.053657	0.008092	0.045565	54	75	0	0	1	1	2	1	1	2	1	1	0	2	1	0	Exploits	4	1
393	0.34468	tcp	114	http	6	FIN	3	12	10	1284	2074	60.9261	62	252	27318.1	43332.9	3	3	31.3345	36.5369	1587.95	53.0003	255	396696120	986523889	255	0.050771	0.006186	0.044585	107	207	1	65	1	1	1	1	1	1	0	0	1	1	1	0	Exploits	4	1
394	0.185405	tcp	114	-	1	FIN	3	10	6	512	268	80.904	254	252	19891.6	9665.33	2	1	19.6317	32.1912	1045.58	51.6725	255	325421294	3457409359	255	0.050183	0.02444	0.025743	51	45	0	0	2	1	1	1	1	1	0	0	0	1	1	0	Exploits	4	1
395	0.644655	tcp	114	-	1	FIN	3	20	38	1104	31168	88.4194	62	252	13017.8	376611	6	17	33.9292	16.7346	1726.83	1259.75	255	3645683182	4153522134	255	0.043127	0.024774	0.018353	55	820	0	0	1	1	1	1	1	1	0	0	0	1	1	0	Exploits	4	1
396	1.22554	tcp	114	-	1	FIN	3	28	26	3926	3392	43.2463	254	252	24714	21293.5	11	11	45.3903	48.4193	2113.69	53.4771	255	541635079	4017054303	255	0.059982	0.014034	0.045948	140	130	0	0	1	1	1	1	1	1	0	0	0	1	1	0	Exploits	4	1
397	0.201967	tcp	114	http	6	FIN	3	12	6	4708	268	84.1722	254	252	170959	8872.74	3	1	15.5055	38.959	907.924	60.1503	255	4191333565	1769644227	255	0.053141	0.007165	0.045976	392	45	1	0	1	1	1	1	1	1	0	0	1	1	1	0	Exploits	4	1
398	0.165417	tcp	114	http	6	FIN	3	12	6	3818	268	102.771	254	252	169269	10833.2	3	1	15.0379	27.1592	855.048	49.6424	255	1303353232	1398302577	255	0.06114	0.012885	0.048255	318	45	1	0	1	1	1	1	1	1	0	0	1	1	1	0	Exploits	4	1
399	0.414536	tcp	114	-	1	FIN	3	10	8	1204	354	41.0097	254	252	20919.8	5982.59	2	1	44.987	50.5001	3145.43	104.646	255	3819380545	2889486221	255	0.109601	0.061026	0.048575	120	44	0	0	8	1	2	2	1	8	0	0	0	2	8	0	Fuzzers	5	1
400	0.419779	tcp	114	-	1	FIN	3	10	8	1332	354	40.4975	254	252	22850.1	5907.87	2	1	45.3072	54.6706	3141.76	111.775	255	2494148718	3376470045	255	0.097036	0.037076	0.05996	133	44	0	0	10	1	3	2	1	11	0	0	0	3	10	0	Fuzzers	5	1
401	0.252441	tcp	114	-	1	FIN	3	10	6	1844	268	59.4198	254	252	52606.4	7098.69	2	1	26.2443	39.3378	1373.92	59.1978	255	3286043099	1368625476	255	0.09512	0.055749	0.039371	184	45	0	0	10	1	1	1	1	11	0	0	0	1	10	0	Fuzzers	5	1
402	7.31284	ospf	79	-	1	INT	4	40	0	10880	0	5.33308	254	0	11604.8	0	0	0	187.509	0	215.204	0	0	0	0	0	0	0	0	272	0	0	0	1	2	1	1	1	1	0	0	0	2	1	0	Reconnaissance	8	1
403	0.186136	tcp	114	http	6	FIN	3	10	12	816	6574	112.821	62	252	31589.8	259036	2	4	20.6818	15.9396	1082.1	1495.31	255	2807725629	1492683247	255	0.05382	0.006817	0.047003	82	548	1	2794	1	1	1	1	1	1	0	0	1	1	1	0	Exploits	4	1
404	0.246582	tcp	114	-	1	FIN	3	16	8	6924	812	93.2753	254	252	210624	23067.4	5	2	15.3175	33.4864	1035.07	51.0838	255	1635565997	2209334566	255	0.058698	0.01217	0.046528	433	102	0	0	1	1	1	1	1	1	0	0	0	1	1	0	Exploits	4	1
405	0.188998	tcp	114	http	6	FIN	3	10	6	854	268	79.3659	254	252	32550.6	9481.58	2	1	19.176	36.5238	1028.16	61.6364	255	3158290523	3962639570	255	0.063293	0.006362	0.056931	85	45	1	0	1	1	1	1	1	1	0	0	1	1	1	0	Reconnaissance	8	1
406	0.198691	tcp	114	http	6	FIN	3	10	6	918	268	75.4941	254	252	33297.9	9019.03	2	1	20.5309	38.3442	1040.83	61.1734	255	940626502	3460499259	255	0.053072	0.006967	0.046105	92	45	1	0	1	1	1	1	1	1	0	0	1	1	1	0	Exploits	4	1
407	4.4901	udp	120	dns	3	INT	4	116	0	17078	0	25.6119	254	0	30165.9	0	0	0	39.0444	0	53.9992	0	0	0	0	0	0	0	0	147	0	0	0	2	2	2	2	2	2	0	0	0	4	2	0	Fuzzers	5	1
408	43.9824	tcp	114	-	1	FIN	3	28	28	1568	1528	1.2505	254	252	275.019	268.107	16	10	1628.98	1626.47	258305	8014.39	255	4222814469	2282107141	255	0.094898	0.048388	0.04651	56	55	0	0	4	1	2	2	2	4	0	0	0	2	4	0	Fuzzers	5	1
409	0.568472	tcp	114	smtp	10	FIN	3	18	16	2512	1386	58.0504	254	252	33394.8	18294.7	6	6	33.3868	36.0952	1656.96	42.7046	255	4061604134	1954606782	255	0.054905	0.027036	0.027869	140	87	0	0	1	1	1	1	1	1	0	0	0	1	1	0	Exploits	4	1
410	0.535636	tcp	114	-	1	FIN	3	12	10	1256	1288	39.2057	254	252	17205.7	17325.2	3	3	44.372	54.7069	2423.44	69.1855	255	1898604876	1514609969	255	0.072738	0.043266	0.029472	105	129	0	0	6	1	1	1	1	2	0	0	0	3	1	0	Exploits	4	1
411	0.793553	tcp	114	-	1	FIN	3	16	10	906	556	31.5039	254	252	8569.06	5050.7	5	3	50.0352	80.5477	2480.29	94.5681	255	165382503	3332570827	255	0.102206	0.068615	0.033591	57	56	0	0	5	1	1	1	1	5	0	0	0	2	5	0	Fuzzers	5	1
412	0.905874	tcp	114	-	1	FIN	3	16	12	904	642	29.8055	254	252	7488.9	5201.61	5	3	58.5883	75.2976	3988.95	102.385	255	1737780158	614709883	255	0.120151	0.077597	0.042554	57	54	0	0	5	1	1	1	1	5	0	0	0	2	5	0	Fuzzers	5	1
413	0.628707	tcp	114	http	6	FIN	3	10	10	964	3708	30.2208	62	252	11044.9	42474.5	2	3	69.8563	57.5133	3985.42	3627.24	255	2318751353	4156684638	255	0.15658	0.066051	0.090529	96	371	1	1409	4	1	2	2	1	2	0	0	1	2	2	0	Exploits	4	1
414	0.954264	tcp	114	-	1	FIN	3	14	12	782	678	26.1982	254	252	6094.75	5214.49	4	4	73.4049	78.1339	4259.01	115.617	255	1899886519	2614671564	255	0.125953	0.065855	0.060098	56	57	0	0	3	1	1	1	1	3	0	0	0	1	3	0	Fuzzers	5	1
415	1.33513	tcp	114	-	1	FIN	3	16	14	904	728	21.7208	254	252	5081.17	4050.55	5	3	88.9994	97.0957	4674.24	168.342	255	728410861	2602928209	255	0.137927	0.072879	0.065048	57	52	0	0	4	1	1	1	1	4	0	0	0	2	4	0	Fuzzers	5	1
416	0.417471	tcp	114	http	6	FIN	3	10	8	786	826	40.7214	62	252	13567.4	13854.9	2	2	46.2848	54.8156	2461.4	76.1508	255	2120189938	2827257507	255	0.097739	0.033761	0.063978	79	103	1	14	1	1	1	1	1	1	0	0	1	1	1	0	DoS	3	1
417	0.328615	tcp	114	http	6	FIN	3	10	10	888	3780	57.8184	62	252	19475.7	82820.3	2	3	36.5128	32.54	1851.79	2104.93	255	3141333184	3688782502	255	0.069402	0.035025	0.034377	89	378	1	1436	1	1	1	1	1	1	0	0	1	1	1	0	Exploits	4	1
418	0.720163	tcp	114	-	1	FIN	3	14	12	790	678	34.7144	254	252	8153.71	6909.55	4	4	55.3972	60.1454	2757.29	70.3339	255	767569585	3589820817	255	0.086758	0.057863	0.028895	56	57	0	0	4	1	1	1	1	4	0	0	0	3	4	0	Fuzzers	5	1
419	0.963038	tcp	114	-	1	FIN	3	18	14	2798	2050	32.1898	254	252	21955.5	15816.6	6	5	53.2958	71.5195	2677.87	79.0311	255	2298413648	3369092459	255	0.080419	0.033275	0.047144	155	146	0	0	1	1	2	1	1	1	0	0	0	1	4	0	Exploits	4	1
420	0.376248	tcp	114	http	6	FIN	3	10	6	1062	268	39.8673	254	252	20327	4762.82	2	1	40.6784	64.5372	2131.38	101.788	255	2512637655	419055905	255	0.099115	0.053553	0.045562	106	45	1	0	1	1	1	1	1	1	0	0	1	1	1	0	Exploits	4	1
421	1.30776	tcp	114	smtp	10	FIN	3	34	22	23864	1846	42.0566	62	252	141696	10784.9	14	8	39.6291	59.3081	2514.85	70.6197	255	1118594827	2935223566	255	0.08491	0.061575	0.023335	702	84	0	0	1	1	1	1	1	1	0	0	0	1	1	0	Exploits	4	1
422	43.7767	tcp	114	-	1	FIN	3	5416	806	7164417	34668	142.108	254	252	1.30902e+06	6327.57	2705	1	8.09763	54.2733	999.922	63.6006	255	1748323556	287462897	255	0.143758	0.086642	0.057116	1323	43	0	0	1	1	1	1	1	1	0	0	0	1	1	0	Exploits	4	1
423	0.338931	tcp	114	http	6	FIN	3	10	8	796	1024	50.1577	62	252	16923.8	21148.8	2	2	37.659	42.555	1937.96	60.5962	255	967118013	4120194830	255	0.091635	0.040255	0.05138	80	128	1	90	2	1	1	1	1	1	0	0	1	1	1	0	DoS	3	1
424	1.19486	tcp	114	pop3	8	FIN	3	20	24	934	8624	35.9875	62	252	5945.47	55337.1	7	10	62.8846	48.693	2990.76	2621.34	255	3083695214	2613797951	255	0.096073	0.074917	0.021156	47	359	0	0	1	1	2	1	1	1	0	0	0	1	1	0	Exploits	4	1
425	0.796488	tcp	114	-	1	FIN	3	10	8	564	354	21.3437	254	252	5102.4	3113.67	2	1	84.4671	106.091	6057.09	147.049	255	843016790	2757705303	255	0.102438	0.053844	0.048594	56	44	0	0	1	1	1	1	1	2	0	0	0	1	1	0	Reconnaissance	8	1
426	0.320574	tcp	114	-	1	FIN	3	10	6	568	268	46.7911	254	252	12777.1	5589.97	2	1	35.6193	56.5934	1710.91	80.8177	255	2245818532	2311004059	255	0.086109	0.036982	0.049127	57	45	0	0	1	1	1	1	1	1	0	0	0	1	1	0	Shellcode	9	1
427	0.367036	tcp	114	http	6	FIN	3	10	8	1092	1044	46.317	254	252	21425.7	19921.8	2	2	40.7818	36.3264	1952.6	53.598	255	3308108982	1641553681	255	0.077193	0.048052	0.029141	109	131	1	98	1	1	1	1	1	1	0	0	1	1	1	0	Exploits	4	1
428	7e-06	udp	120	snmp	11	INT	4	2	0	136	0	142857	254	0	77714288	0	0	0	0.007	0	0	0	0	0	0	0	0	0	0	68	0	0	0	1	2	1	1	1	1	0	0	0	2	1	0	DoS	3	1
429	0.49391	tcp	114	http	6	FIN	3	10	14	770	11200	46.5672	62	252	11224.7	168452	2	5	54.7721	35.2141	2872.89	2730.18	255	2761920022	3566826875	255	0.071621	0.036119	0.035502	77	800	1	5068	1	1	1	1	1	1	0	0	1	1	1	0	Exploits	4	1
430	0.340732	tcp	114	http	6	FIN	3	10	8	842	1670	49.8926	254	252	17797	34326.1	2	2	37.8591	41.3147	1873.57	59.2017	255	1662547502	1893834589	255	0.081875	0.050825	0.03105	84	209	1	430	1	1	1	1	1	1	0	0	1	1	1	0	DoS	3	1
431	3e-06	udp	120	-	1	INT	4	2	0	168	0	333333	254	0	224000000	0	0	0	0.003	0	0	0	0	0	0	0	0	0	0	84	0	0	0	1	2	1	1	1	1	0	0	0	1	1	0	Reconnaissance	8	1
432	0.829626	tcp	114	-	1	FIN	3	10	8	564	354	20.4912	254	252	4898.59	2989.3	2	1	88.8721	113.056	6367.55	156.082	255	760093705	512491859	255	0.092538	0.038226	0.054312	56	44	0	0	1	1	2	1	1	1	0	0	0	1	2	0	Reconnaissance	8	1
433	7e-06	udp	120	-	1	INT	4	2	0	406	0	142857	254	0	232000000	0	0	0	0.007	0	0	0	0	0	0	0	0	0	0	203	0	0	0	5	2	2	1	1	5	0	0	0	2	5	0	Shellcode	9	1
434	0.915074	tcp	114	-	1	FIN	3	16	10	1536	556	27.3202	254	252	12589.1	4379.97	8	4	7467.56	11947.9	937515	35567.6	255	1258417146	1861326755	255	0.108932	0.065087	0.043845	96	56	0	0	5	1	1	1	1	5	0	0	0	1	5	0	Fuzzers	5	1
435	0.328484	tcp	114	http	6	FIN	3	10	16	1126	14492	76.1072	62	252	24695.3	330902	2	6	36.3756	20.0663	1906.73	1635.27	255	1160354677	514290457	255	0.085007	0.027489	0.057518	113	906	1	0	1	1	1	1	1	1	0	0	1	1	1	0	Exploits	4	1
436	0.381521	tcp	114	http	6	FIN	3	10	10	794	3962	49.8007	62	252	14992.6	74774.4	2	3	42.3912	37.9583	2080.64	2263.83	255	992830548	3879203431	255	0.085254	0.03954	0.045714	79	396	1	1537	1	1	1	1	1	1	0	0	1	1	1	0	Exploits	4	1
437	0.580452	tcp	114	ssl	13	FIN	3	12	8	2326	552	32.7331	254	252	29397.8	6656.88	3	2	49.2246	70.4821	2509.83	89.6613	255	814548613	1423057000	255	0.121115	0.08707	0.034045	194	69	0	0	1	1	1	1	1	2	0	0	0	1	1	0	Exploits	4	1
438	1.84559	tcp	114	smtp	10	FIN	3	24	20	4963	1834	23.2988	62	252	20620	7555.32	9	8	80.243	93.5328	4509.17	116.739	255	2708788982	1203802522	255	0.125395	0.067622	0.057773	207	92	0	0	1	1	1	1	1	2	0	0	0	1	1	0	Exploits	4	1
439	1.63473	tcp	114	-	1	FIN	3	20	38	1084	31422	34.8681	62	252	5040.58	149730	6	17	86.0305	42.3801	4197.85	3028.25	255	3156940646	263729156	255	0.112586	0.066666	0.04592	54	827	0	0	4	1	1	1	1	1	0	0	0	2	1	0	Exploits	4	1
440	3e-06	sctp	98	-	1	INT	4	2	0	78	0	333333	254	0	104000000	0	0	0	0.003	0	0	0	0	0	0	0	0	0	0	39	0	0	0	1	2	1	1	1	1	0	0	0	1	1	0	Exploits	4	1
441	3e-06	sctp	98	-	1	INT	4	2	0	78	0	333333	254	0	104000000	0	0	0	0.003	0	0	0	0	0	0	0	0	0	0	39	0	0	0	1	2	1	1	1	1	0	0	0	1	1	0	Exploits	4	1
442	0.52179	tcp	114	-	1	FIN	3	10	6	684	268	28.7472	254	252	9444.41	3434.33	2	1	57.8574	92.87	3218.62	145.556	255	1622845501	129146287	255	0.110099	0.057437	0.052662	68	45	0	0	1	1	1	1	1	1	0	0	0	1	1	0	Shellcode	9	1
443	1.30046	tcp	114	-	1	FIN	3	18	28	992	16286	34.6031	62	252	5764.1	96611.8	6	12	76.4978	48.7643	3791.8	2971.76	255	1680480956	827582567	255	0.088377	0.032155	0.056222	55	582	0	0	1	1	1	1	1	1	0	0	0	1	1	0	Exploits	4	1
444	0.884886	tcp	114	-	1	FIN	3	10	8	564	354	19.2115	254	252	4592.68	2802.62	2	1	96.2684	120.557	6962.49	175.688	255	1216480660	2315613417	255	0.080034	0.040989	0.039045	56	44	0	0	1	1	1	1	1	1	0	0	0	1	1	0	Reconnaissance	8	1
445	0.474962	tcp	114	http	6	FIN	3	12	22	906	22330	69.4792	62	252	13996.9	359018	2	9	43.1667	19.108	2343.86	1778.42	255	3924857131	620656127	255	0.096061	0.073689	0.022372	76	1015	1	10443	1	1	1	1	1	1	0	0	1	2	1	0	Exploits	4	1
446	0.818168	tcp	114	-	1	FIN	3	10	8	564	354	20.7781	254	252	4967.2	3031.16	2	1	90.9076	104.923	6157.3	147.133	255	1941453726	622864104	255	0.078085	0.030936	0.047149	56	44	0	0	4	1	1	1	1	1	0	0	0	2	1	0	Reconnaissance	8	1
447	35.1815	tcp	114	smtp	10	FIN	3	4144	622	5487011	26990	135.44	254	252	1.2474e+06	6127.54	2070	2	8.53897	56.7763	1048.11	65.3906	255	1246500401	2594456459	255	0.079306	0.025946	0.05336	1324	43	0	0	1	1	1	1	1	2	0	0	0	1	1	0	DoS	3	1
448	0.37681	tcp	114	-	1	FIN	3	10	6	562	268	39.8079	254	252	10742.8	4755.71	2	1	39.1182	63.5094	1974.18	82.903	255	1691428778	2071679324	255	0.087666	0.05926	0.028406	56	45	0	0	2	1	1	1	1	1	0	0	0	1	2	0	Shellcode	9	1
449	2.3e-05	udp	120	-	1	INT	4	2	0	168	0	43478.3	254	0	29217390	0	0	0	0.023	0	0	0	0	0	0	0	0	0	0	84	0	0	0	5	2	1	1	1	1	0	0	0	2	1	0	Reconnaissance	8	1
450	3e-06	udp	120	-	1	INT	4	2	0	168	0	333333	254	0	224000000	0	0	0	0.003	0	0	0	0	0	0	0	0	0	0	84	0	0	0	1	2	1	1	1	1	0	0	0	1	1	0	Reconnaissance	8	1
451	0.346076	tcp	114	http	6	FIN	3	10	6	914	268	43.3431	254	252	19024.7	5178.05	2	1	35.0536	61.0292	1826.97	92.9824	255	2773566798	311507358	255	0.113786	0.040927	0.072859	91	45	1	0	1	1	1	1	1	1	0	0	1	1	1	0	Exploits	4	1
452	3.31532	tcp	114	smtp	10	FIN	3	182	44	214505	2812	67.8668	62	252	514767	6633.45	88	8	18.3167	75.0587	1814.42	88.8673	255	2228989328	2427852136	255	0.162629	0.087548	0.075081	1179	64	0	0	1	1	1	1	1	1	0	0	0	1	1	0	Exploits	4	1
453	4e-06	udp	120	-	1	INT	4	2	0	2792	0	250000	254	0	2792000000	0	0	0	0.004	0	0	0	0	0	0	0	0	0	0	1396	0	0	0	1	2	1	1	1	1	0	0	0	1	1	0	Exploits	4	1
454	1e-06	udp	120	-	1	INT	4	2	0	168	0	1e+06	254	0	672000000	0	0	0	0.001	0	0	0	0	0	0	0	0	0	0	84	0	0	0	1	2	1	1	1	1	0	0	0	1	1	0	Reconnaissance	8	1
455	8e-06	udp	120	-	1	INT	4	2	0	168	0	125000	254	0	84000000	0	0	0	0.008	0	0	0	0	0	0	0	0	0	0	84	0	0	0	2	2	1	1	1	1	0	0	0	1	1	0	Reconnaissance	8	1
456	0.671246	tcp	114	-	1	FIN	3	10	8	564	354	25.326	254	252	6054.41	3694.62	2	1	72.4561	93.4797	5411.99	143.92	255	1289435853	1958897280	255	0.036172	0.01688	0.019292	56	44	0	0	1	1	1	1	1	1	0	0	0	1	1	0	Reconnaissance	8	1
457	0.67514	tcp	114	-	1	FIN	3	10	8	564	354	25.18	254	252	6019.49	3673.31	2	1	75.0156	94.46	5856.69	148.253	255	3685276595	218706777	255	0.055437	0.00705	0.048387	56	44	0	0	1	1	1	1	1	1	0	0	0	1	1	0	Reconnaissance	8	1
458	0.277344	tcp	114	http	6	FIN	3	10	10	800	5972	68.507	62	252	20768.4	155042	2	3	30.816	29.9416	1526.7	1875.45	255	1955121065	934836504	255	0.053869	0.007171	0.046698	80	597	1	2540	1	1	1	1	1	1	0	0	1	2	1	0	Exploits	4	1
459	0.012899	tcp	114	-	1	ACC	#N/A	2	2	96	96	232.576	254	252	29769.8	29769.8	1	1	0.005	0.002	0	0	255	1089888449	423598219	255	0.012892	0.012892	0	48	48	0	0	2	4	1	1	1	2	0	0	0	1	2	0	Exploits	4	1
460	0.623815	tcp	114	-	1	FIN	3	10	8	564	354	27.2517	254	252	6514.75	3975.54	2	1	68.868	88.1283	5433.51	138.252	255	576824336	3494983190	255	0.052544	0.00691	0.045634	56	44	0	0	2	1	1	1	1	1	0	0	0	1	1	0	Reconnaissance	8	1
461	0.190103	tcp	114	http	6	FIN	3	10	10	916	4638	99.9458	62	252	34718	175694	2	2	21.1226	19.9218	1106.39	1714.84	255	634514193	830372169	255	0.052237	0.006303	0.045934	92	464	1	1876	1	1	1	1	1	1	0	0	1	1	1	0	Exploits	4	1
462	5e-06	ggp	31	-	1	INT	4	2	0	180	0	200000	254	0	144000000	0	0	0	0.005	0	0	0	0	0	0	0	0	0	0	90	0	0	0	4	2	3	4	3	3	0	0	0	5	3	0	Analysis	1	1
463	5e-06	ggp	31	-	1	INT	4	2	0	180	0	200000	254	0	144000000	0	0	0	0.005	0	0	0	0	0	0	0	0	0	0	90	0	0	0	4	2	3	4	3	3	0	0	0	5	3	0	Exploits	4	1
464	5e-06	ggp	31	-	1	INT	4	2	0	180	0	200000	254	0	144000000	0	0	0	0.005	0	0	0	0	0	0	0	0	0	0	90	0	0	0	4	2	3	4	3	3	0	0	0	5	3	0	Exploits	4	1
465	3e-06	ip	46	-	1	INT	4	2	0	180	0	333333	254	0	239999984	0	0	0	0.003	0	0	0	0	0	0	0	0	0	0	90	0	0	0	4	2	3	4	3	3	0	0	0	5	3	0	Fuzzers	5	1
466	3e-06	ip	46	-	1	INT	4	2	0	180	0	333333	254	0	239999984	0	0	0	0.003	0	0	0	0	0	0	0	0	0	0	90	0	0	0	4	2	3	4	3	3	0	0	0	5	3	0	DoS	3	1
467	3e-06	ip	46	-	1	INT	4	2	0	180	0	333333	254	0	239999984	0	0	0	0.003	0	0	0	0	0	0	0	0	0	0	90	0	0	0	4	2	3	4	3	3	0	0	0	5	3	0	DoS	3	1
468	3e-06	ip	46	-	1	INT	4	2	0	180	0	333333	254	0	239999984	0	0	0	0.003	0	0	0	0	0	0	0	0	0	0	90	0	0	0	4	2	3	4	3	3	0	0	0	5	3	0	Exploits	4	1
469	3e-06	ipnip	51	-	1	INT	4	2	0	180	0	333333	254	0	239999984	0	0	0	0.003	0	0	0	0	0	0	0	0	0	0	90	0	0	0	4	2	3	4	3	3	0	0	0	5	3	0	Fuzzers	5	1
470	3e-06	ipnip	51	-	1	INT	4	2	0	180	0	333333	254	0	239999984	0	0	0	0.003	0	0	0	0	0	0	0	0	0	0	90	0	0	0	4	2	3	4	3	3	0	0	0	5	3	0	DoS	3	1
471	3e-06	ipnip	51	-	1	INT	4	2	0	180	0	333333	254	0	239999984	0	0	0	0.003	0	0	0	0	0	0	0	0	0	0	90	0	0	0	4	2	3	4	3	3	0	0	0	5	3	0	DoS	3	1
472	3e-06	ipnip	51	-	1	INT	4	2	0	180	0	333333	254	0	239999984	0	0	0	0.003	0	0	0	0	0	0	0	0	0	0	90	0	0	0	4	2	3	4	3	3	0	0	0	5	3	0	Exploits	4	1
473	1.16013	tcp	114	ftp	4	FIN	3	22	22	1190	1642	37.065	62	252	7833.64	10812.6	7	9	55.244	54.7807	3003.48	3593.62	255	3381023975	1150359159	255	0.051855	0.005569	0.046286	54	75	0	0	1	1	2	1	1	2	1	1	0	2	1	0	Exploits	4	1
474	1.16013	tcp	114	ftp	4	FIN	3	22	22	1190	1642	37.065	62	252	7833.64	10812.6	7	9	55.244	54.7807	3003.48	3593.62	255	3381023975	1150359159	255	0.051855	0.005569	0.046286	54	75	0	0	1	1	2	1	1	2	1	1	0	2	1	0	Exploits	4	1
475	1.00765	st2	109	-	1	INT	4	4	0	360	0	2.97722	254	0	2143.59	0	0	0	335.884	0	474.999	0	0	0	0	0	0	0	0	90	0	0	0	1	2	1	1	1	1	0	0	0	2	1	0	Reconnaissance	8	1
476	1.00765	st2	109	-	1	INT	4	4	0	360	0	2.97722	254	0	2143.59	0	0	0	335.884	0	474.999	0	0	0	0	0	0	0	0	90	0	0	0	1	2	1	1	1	1	0	0	0	2	1	0	DoS	3	1
477	1.00765	st2	109	-	1	INT	4	4	0	360	0	2.97722	254	0	2143.59	0	0	0	335.884	0	474.999	0	0	0	0	0	0	0	0	90	0	0	0	1	2	1	1	1	1	0	0	0	2	1	0	DoS	3	1
478	1.00765	st2	109	-	1	INT	4	4	0	360	0	2.97722	254	0	2143.59	0	0	0	335.884	0	474.999	0	0	0	0	0	0	0	0	90	0	0	0	1	2	1	1	1	1	0	0	0	2	1	0	Exploits	4	1
479	0.192322	tcp	114	-	1	FIN	3	12	6	5098	268	88.3934	254	252	194424	9317.71	3	1	16.3517	36.2844	966.664	63.5545	255	831472909	494833922	255	0.058036	0.010891	0.047145	425	45	0	0	1	1	1	1	1	1	0	0	0	1	1	0	Exploits	4	1
480	0.187225	tcp	114	-	1	FIN	3	10	6	1988	268	80.1175	254	252	76485.5	9571.37	2	1	18.832	36.1396	1009.36	60.7485	255	2780487150	828693980	255	0.053478	0.006518	0.04696	199	45	1	0	1	1	1	1	1	1	0	0	1	1	1	0	Exploits	4	1
481	0.675253	tcp	114	-	1	FIN	3	10	8	564	354	25.1758	254	252	6018.49	3672.7	2	1	75.0281	89.0019	5481.72	124.375	255	1782955927	255733498	255	0.098437	0.051577	0.04686	56	44	0	0	1	1	1	1	1	1	0	0	0	1	1	0	Reconnaissance	8	1
482	8e-06	argus	5	-	1	INT	4	2	0	180	0	125000	254	0	90000000	0	0	0	0.008	0	0	0	0	0	0	0	0	0	0	90	0	0	0	10	2	10	10	10	10	0	0	0	10	10	0	DoS	3	1
483	3e-06	chaos	14	-	1	INT	4	2	0	200	0	333333	254	0	266666656	0	0	0	0.003	0	0	0	0	0	0	0	0	0	0	100	0	0	0	10	2	10	10	10	10	0	0	0	10	10	0	Backdoor	2	1
484	3e-06	chaos	14	-	1	INT	4	2	0	200	0	333333	254	0	266666656	0	0	0	0.003	0	0	0	0	0	0	0	0	0	0	100	0	0	0	10	2	10	10	10	10	0	0	0	10	10	0	Exploits	4	1
485	3e-06	chaos	14	-	1	INT	4	2	0	200	0	333333	254	0	266666656	0	0	0	0.003	0	0	0	0	0	0	0	0	0	0	100	0	0	0	10	2	10	10	10	10	0	0	0	10	10	0	Exploits	4	1
486	6e-06	egp	24	-	1	INT	4	2	0	180	0	166667	254	0	119999992	0	0	0	0.006	0	0	0	0	0	0	0	0	0	0	90	0	0	0	10	2	10	10	10	10	0	0	0	10	10	0	Fuzzers	5	1
487	6e-06	egp	24	-	1	INT	4	2	0	180	0	166667	254	0	119999992	0	0	0	0.006	0	0	0	0	0	0	0	0	0	0	90	0	0	0	10	2	10	10	10	10	0	0	0	10	10	0	DoS	3	1
488	6e-06	egp	24	-	1	INT	4	2	0	180	0	166667	254	0	119999992	0	0	0	0.006	0	0	0	0	0	0	0	0	0	0	90	0	0	0	10	2	10	10	10	10	0	0	0	10	10	0	DoS	3	1
489	6e-06	egp	24	-	1	INT	4	2	0	180	0	166667	254	0	119999992	0	0	0	0.006	0	0	0	0	0	0	0	0	0	0	90	0	0	0	10	2	10	10	10	10	0	0	0	10	10	0	DoS	3	1
490	6e-06	egp	24	-	1	INT	4	2	0	180	0	166667	254	0	119999992	0	0	0	0.006	0	0	0	0	0	0	0	0	0	0	90	0	0	0	10	2	10	10	10	10	0	0	0	10	10	0	Exploits	4	1
491	2e-06	emcon	26	-	1	INT	4	2	0	180	0	500000	254	0	360000000	0	0	0	0.002	0	0	0	0	0	0	0	0	0	0	90	0	0	0	10	2	10	10	10	10	0	0	0	10	10	0	Exploits	4	1
492	6e-06	nvp	78	-	1	INT	4	2	0	180	0	166667	254	0	119999992	0	0	0	0.006	0	0	0	0	0	0	0	0	0	0	90	0	0	0	10	2	10	10	10	10	0	0	0	10	10	0	DoS	3	1
493	1.3e-05	udp	120	-	1	INT	4	2	0	168	0	76923.1	254	0	51692308	0	0	0	0.013	0	0	0	0	0	0	0	0	0	0	84	0	0	0	1	2	1	1	1	1	0	0	0	1	1	0	Reconnaissance	8	1
494	6e-06	nvp	78	-	1	INT	4	2	0	180	0	166667	254	0	119999992	0	0	0	0.006	0	0	0	0	0	0	0	0	0	0	90	0	0	0	10	2	10	10	10	10	0	0	0	10	10	0	Exploits	4	1
495	0.707186	tcp	114	-	1	FIN	3	18	22	1032	9898	55.1482	62	252	11029.6	106891	6	9	41.5992	33.3089	1990.05	1873.38	255	1475991882	3690820948	255	0.053139	0.00682	0.046319	57	450	0	0	2	1	1	1	1	2	0	0	0	1	2	0	Exploits	4	1
496	3e-06	pup	87	-	1	INT	4	2	0	180	0	333333	254	0	239999984	0	0	0	0.003	0	0	0	0	0	0	0	0	0	0	90	0	0	0	10	2	10	10	10	10	0	0	0	10	10	0	Fuzzers	5	1
497	1.5e-05	udp	120	-	1	INT	4	2	0	168	0	66666.7	254	0	44800000	0	0	0	0.015	0	0	0	0	0	0	0	0	0	0	84	0	0	0	1	2	1	1	1	1	0	0	0	1	1	0	Reconnaissance	8	1
498	3e-06	pup	87	-	1	INT	4	2	0	180	0	333333	254	0	239999984	0	0	0	0.003	0	0	0	0	0	0	0	0	0	0	90	0	0	0	10	2	10	10	10	10	0	0	0	10	10	0	DoS	3	1
499	0.781325	tcp	114	-	1	FIN	3	22	44	1186	40540	83.192	62	252	11600.8	405660	6	20	37.206	17.9819	1843.8	1321.55	255	293677215	1819468955	255	0.050492	0.007112	0.04338	54	921	0	0	1	1	1	1	1	1	0	0	0	2	1	0	Exploits	4	1
500	0.225991	tcp	114	http	6	FIN	3	10	8	1170	966	75.2242	254	252	37275.8	29948.1	2	2	25.1101	30.4149	1362.04	53.5784	255	709846722	2818662235	255	0.053994	0.007956	0.046038	117	121	1	78	1	1	1	1	1	1	0	0	1	1	1	0	Exploits	4	1
501	3e-06	pup	87	-	1	INT	4	2	0	180	0	333333	254	0	239999984	0	0	0	0.003	0	0	0	0	0	0	0	0	0	0	90	0	0	0	10	2	10	10	10	10	0	0	0	10	10	0	DoS	3	1
502	0.227117	tcp	114	http	6	FIN	3	10	10	834	5384	83.6573	62	252	26453.3	170696	2	3	25.2352	24.3927	1203.59	1760.29	255	2560575818	2990263853	255	0.052626	0.006827	0.045799	83	538	1	2248	1	1	1	1	1	1	0	0	1	1	1	0	Exploits	4	1
503	3e-06	pup	87	-	1	INT	4	2	0	180	0	333333	254	0	239999984	0	0	0	0.003	0	0	0	0	0	0	0	0	0	0	90	0	0	0	10	2	10	10	10	10	0	0	0	10	10	0	Exploits	4	1
504	1e-05	udp	120	-	1	INT	4	2	0	748	0	100000	254	0	299200000	0	0	0	0.01	0	0	0	0	0	0	0	0	0	0	374	0	0	0	1	2	1	1	1	1	0	0	0	1	1	0	Exploits	4	1
505	3e-06	xnet	130	-	1	INT	4	2	0	180	0	333333	254	0	239999984	0	0	0	0.003	0	0	0	0	0	0	0	0	0	0	90	0	0	0	10	2	10	10	10	10	0	0	0	10	10	0	Exploits	4	1
506	1.41139	tcp	114	ftp	4	FIN	3	22	22	1202	1664	30.4665	62	252	6507.08	9006.75	7	9	67.2089	69.3467	3713.46	4407.56	255	1304956959	573928193	255	0.072545	0.023881	0.048664	55	76	0	0	1	1	2	1	1	2	1	1	0	2	1	0	Exploits	4	1
507	0.244608	tcp	114	http	6	FIN	3	10	6	980	268	61.3226	254	252	28846.2	7326.01	2	1	25.8627	39.759	1356.64	61.5741	255	2688817882	4213136542	255	0.08045	0.04581	0.03464	98	45	1	0	1	1	1	1	1	2	0	0	1	1	1	0	Reconnaissance	8	1
508	1.25398	tcp	114	smtp	10	FIN	3	252	54	308919	3296	243.226	62	252	1.963e+06	20638.3	123	8	4.99592	23.2631	606.286	35.5741	255	37144313	2847193607	255	0.049045	0.016461	0.032584	1226	61	0	0	1	1	1	1	1	1	0	0	0	1	1	0	Exploits	4	1
509	2e-05	udp	120	-	1	INT	4	2	0	168	0	50000	254	0	33600000	0	0	0	0.02	0	0	0	0	0	0	0	0	0	0	84	0	0	0	27	2	1	1	1	1	0	0	0	9	1	0	Reconnaissance	8	1
510	0.371083	tcp	114	http	6	FIN	3	10	6	950	268	40.4222	254	252	18432.5	4829.11	2	1	38.8828	63.3366	2047.39	93.9026	255	4036880057	4244516005	255	0.13977	0.054391	0.085379	95	45	1	0	5	1	2	2	1	5	0	0	1	2	5	0	Fuzzers	5	1
511	7e-06	udp	120	-	1	INT	4	2	0	168	0	142857	254	0	96000000	0	0	0	0.007	0	0	0	0	0	0	0	0	0	0	84	0	0	0	1	2	1	1	1	1	0	0	0	1	1	0	Reconnaissance	8	1
512	1.24691	mux	74	-	1	INT	4	4	0	400	0	2.40595	254	0	1924.76	0	0	0	415.636	0	587.789	0	0	0	0	0	0	0	0	100	0	0	0	3	2	2	2	2	3	0	0	0	2	3	0	DoS	3	1
513	0.489758	ospf	79	-	1	INT	4	20	0	1040	0	38.7947	254	0	16138.6	0	0	0	25.7767	0	29.4308	0	0	0	0	0	0	0	0	52	0	0	0	1	2	1	1	1	1	0	0	0	1	1	0	Backdoor	2	1
514	0.489758	ospf	79	-	1	INT	4	20	0	1040	0	38.7947	254	0	16138.6	0	0	0	25.7767	0	29.4308	0	0	0	0	0	0	0	0	52	0	0	0	1	2	1	1	1	1	0	0	0	1	1	0	DoS	3	1
515	1.24691	mux	74	-	1	INT	4	4	0	400	0	2.40595	254	0	1924.76	0	0	0	415.636	0	587.789	0	0	0	0	0	0	0	0	100	0	0	0	3	2	2	2	2	3	0	0	0	2	3	0	DoS	3	1
516	57.2378	tcp	114	pop3	8	FIN	3	1642	11018	70700	14657531	221.165	62	252	9875.57	2.04846e+06	7	5507	34.9011	5.20718	2437.93	928.124	255	660150177	1867331307	255	0.048404	0.004971	0.043433	43	1330	0	0	1	1	1	1	1	1	0	0	0	1	1	0	DoS	3	1
517	1.24691	mux	74	-	1	INT	4	4	0	400	0	2.40595	254	0	1924.76	0	0	0	415.636	0	587.789	0	0	0	0	0	0	0	0	100	0	0	0	3	2	2	2	2	3	0	0	0	2	3	0	Exploits	4	1
518	0.231606	tcp	114	http	6	FIN	3	12	22	926	23166	142.483	62	252	29325.7	763814	2	9	20.9729	10.2749	1154.25	1061.35	255	3832588857	1315057536	255	0.02988	0.01583	0.01405	77	1053	1	0	1	1	1	1	1	1	0	0	1	1	1	0	Exploits	4	1
519	1.24691	mux	74	-	1	INT	4	4	0	400	0	2.40595	254	0	1924.76	0	0	0	415.636	0	587.789	0	0	0	0	0	0	0	0	100	0	0	0	3	2	2	2	2	3	0	0	0	2	3	0	Exploits	4	1
520	1.5651	tcp	114	http	6	FIN	3	60	348	2976	449181	260.048	62	252	14961.4	2.2894e+06	2	172	26.5271	4.42024	1500.43	622.776	255	825415081	3887846602	255	0.070315	0.019991	0.050324	50	1291	1	217346	1	1	1	1	1	1	0	0	1	2	1	0	Exploits	4	1
521	8e-06	udp	120	-	1	INT	4	2	0	168	0	125000	254	0	84000000	0	0	0	0.008	0	0	0	0	0	0	0	0	0	0	84	0	0	0	2	2	1	1	1	1	0	0	0	1	1	0	Reconnaissance	8	1
522	1.24691	mux	74	-	1	INT	4	4	0	400	0	2.40595	254	0	1924.76	0	0	0	415.636	0	587.789	0	0	0	0	0	0	0	0	100	0	0	0	3	2	2	2	2	3	0	0	0	2	3	0	Exploits	4	1
523	1.64415	tcp	114	smtp	10	FIN	3	232	50	283242	2998	170.909	62	252	1.37225e+06	14300.4	113	8	7.11752	31.9463	801.856	42.7531	255	712613753	3524359574	255	0.064531	0.041766	0.022765	1221	60	0	0	1	1	1	1	1	1	0	0	0	1	1	0	Exploits	4	1
524	9e-06	dcn	20	-	1	INT	4	2	0	200	0	111111	254	0	88888888	0	0	0	0.009	0	0	0	0	0	0	0	0	0	0	100	0	0	0	3	2	2	2	2	3	0	0	0	2	3	0	Backdoor	2	1
525	7.31284	ospf	79	-	1	INT	4	40	0	10880	0	5.33308	254	0	11604.8	0	0	0	187.509	0	215.204	0	0	0	0	0	0	0	0	272	0	0	0	1	2	1	1	1	1	0	0	0	2	1	0	Reconnaissance	8	1
526	9e-06	dcn	20	-	1	INT	4	2	0	200	0	111111	254	0	88888888	0	0	0	0.009	0	0	0	0	0	0	0	0	0	0	100	0	0	0	3	2	2	2	2	3	0	0	0	2	3	0	Exploits	4	1
527	7.31284	ospf	79	-	1	INT	4	40	0	10880	0	5.33308	254	0	11604.8	0	0	0	187.509	0	215.204	0	0	0	0	0	0	0	0	272	0	0	0	1	2	1	1	1	1	0	0	0	2	1	0	DoS	3	1
528	5e-06	hmp	34	-	1	INT	4	2	0	200	0	200000	254	0	160000000	0	0	0	0.005	0	0	0	0	0	0	0	0	0	0	100	0	0	0	3	2	1	1	1	3	0	0	0	1	3	0	DoS	3	1
529	7.31284	ospf	79	-	1	INT	4	40	0	10880	0	5.33308	254	0	11604.8	0	0	0	187.509	0	215.204	0	0	0	0	0	0	0	0	272	0	0	0	1	2	1	1	1	1	0	0	0	2	1	0	DoS	3	1
530	5e-06	hmp	34	-	1	INT	4	2	0	200	0	200000	254	0	160000000	0	0	0	0.005	0	0	0	0	0	0	0	0	0	0	100	0	0	0	3	2	1	1	1	3	0	0	0	1	3	0	DoS	3	1
531	7.31284	ospf	79	-	1	INT	4	40	0	10880	0	5.33308	254	0	11604.8	0	0	0	187.509	0	215.204	0	0	0	0	0	0	0	0	272	0	0	0	1	2	1	1	1	1	0	0	0	2	1	0	Exploits	4	1
532	0.27331	tcp	114	http	6	FIN	3	10	6	898	268	54.8827	254	252	23680.1	6556.66	2	1	28.3487	43.0822	1480.42	61.1495	255	1181515496	1277330068	255	0.10315	0.057891	0.045259	90	45	1	0	2	1	1	1	1	2	0	0	1	1	1	0	Exploits	4	1
533	8e-06	prm	85	-	1	INT	4	2	0	200	0	125000	254	0	100000000	0	0	0	0.008	0	0	0	0	0	0	0	0	0	0	100	0	0	0	6	2	1	1	1	6	0	0	0	1	6	0	Analysis	1	1
534	0.155371	tcp	114	-	1	FIN	3	22	8	19834	354	186.65	254	252	974854	15961.8	8	1	7.17376	19.7733	603.475	41.3166	255	2784965672	3058370590	255	0.062073	0.01695	0.045123	902	44	0	0	1	1	2	1	1	1	0	0	0	1	1	0	Exploits	4	1
535	8e-06	prm	85	-	1	INT	4	2	0	200	0	125000	254	0	100000000	0	0	0	0.008	0	0	0	0	0	0	0	0	0	0	100	0	0	0	6	2	1	1	1	6	0	0	0	1	6	0	DoS	3	1
536	0.217978	tcp	114	http	6	FIN	3	10	6	802	268	68.8143	254	252	26498.1	8221.01	2	1	22.0004	41.0434	1160.32	67.6769	255	4239674941	3588497366	255	0.062684	0.012753	0.049931	80	45	1	0	1	1	1	1	1	1	0	0	1	1	1	0	Exploits	4	1
537	5e-06	trunk-1	117	-	1	INT	4	2	0	200	0	200000	254	0	160000000	0	0	0	0.005	0	0	0	0	0	0	0	0	0	0	100	0	0	0	6	2	3	3	3	6	0	0	0	5	6	0	Reconnaissance	8	1
538	5e-06	trunk-1	117	-	1	INT	4	2	0	200	0	200000	254	0	160000000	0	0	0	0.005	0	0	0	0	0	0	0	0	0	0	100	0	0	0	6	2	3	3	3	6	0	0	0	5	6	0	DoS	3	1
539	0.625488	tcp	114	-	1	FIN	3	10	8	564	354	27.1788	254	252	6497.33	3964.9	2	1	69.0319	88.3424	5422.55	138.84	255	4020424451	3658810051	255	0.062247	0.007082	0.055165	56	44	0	0	1	1	1	1	1	1	0	0	0	1	1	0	Reconnaissance	8	1
540	5e-06	trunk-1	117	-	1	INT	4	2	0	200	0	200000	254	0	160000000	0	0	0	0.005	0	0	0	0	0	0	0	0	0	0	100	0	0	0	6	2	3	3	3	6	0	0	0	5	6	0	Exploits	4	1
541	0.2647	tcp	114	-	1	FIN	3	10	12	2652	9188	79.3351	254	252	72142	254567	2	4	29.4111	22.9416	1404.57	1737.52	255	1680976031	4196662150	255	0.06147	0.011537	0.049933	265	766	1	0	1	1	1	1	1	2	0	0	1	1	1	0	Exploits	4	1
542	5e-06	trunk-2	118	-	1	INT	4	2	0	200	0	200000	254	0	160000000	0	0	0	0.005	0	0	0	0	0	0	0	0	0	0	100	0	0	0	6	2	3	3	3	6	0	0	0	5	6	0	Fuzzers	5	1
543	0.496533	tcp	114	http	6	FIN	3	10	10	962	1056	38.2653	62	252	13952.7	15322.2	2	2	55.1703	46.8	3736.73	102.284	255	878386441	143321442	255	0.092974	0.046452	0.046522	96	106	1	56	2	1	2	2	1	2	0	0	1	2	2	0	Exploits	4	1
544	5e-06	trunk-2	118	-	1	INT	4	2	0	200	0	200000	254	0	160000000	0	0	0	0.005	0	0	0	0	0	0	0	0	0	0	100	0	0	0	6	2	3	3	3	6	0	0	0	5	6	0	DoS	3	1
545	0.632841	tcp	114	-	1	FIN	3	10	8	564	354	26.863	254	252	6421.83	3918.84	2	1	69.7819	89.5186	5487.19	139.413	255	3725869419	282221455	255	0.060101	0.006208	0.053893	56	44	0	0	1	1	1	1	1	1	0	0	0	1	2	0	Reconnaissance	8	1
546	0.181007	tcp	114	http	6	FIN	3	10	6	2792	268	82.8697	254	252	111068	9900.17	2	1	18.6437	34.7678	998.062	59.8208	255	2059679192	1881073752	255	0.052293	0.007159	0.045134	279	45	1	0	1	1	1	1	1	1	0	0	1	1	1	0	Exploits	4	1
547	5e-06	trunk-2	118	-	1	INT	4	2	0	200	0	200000	254	0	160000000	0	0	0	0.005	0	0	0	0	0	0	0	0	0	0	100	0	0	0	6	2	3	3	3	6	0	0	0	5	6	0	DoS	3	1
548	0.626981	tcp	114	-	1	FIN	3	10	8	564	354	27.1141	254	252	6481.85	3955.46	2	1	68.9318	88.5999	5378.1	138.531	255	1355468620	1438993678	255	0.052759	0.006774	0.045985	56	44	0	0	2	1	1	1	1	2	0	0	0	1	1	0	Reconnaissance	8	1
549	5e-06	trunk-2	118	-	1	INT	4	2	0	200	0	200000	254	0	160000000	0	0	0	0.005	0	0	0	0	0	0	0	0	0	0	100	0	0	0	6	2	3	3	3	6	0	0	0	5	6	0	Exploits	4	1
550	1.75564	tcp	114	http	6	FIN	3	62	368	3010	474465	244.355	62	252	13497.1	2.15614e+06	2	182	28.781	4.68855	1479.51	623.133	255	488972002	2038348541	255	0.050516	0.006203	0.044313	49	1289	1	229585	1	1	1	1	1	1	0	0	1	1	1	0	Exploits	4	1
551	0.633985	tcp	114	-	1	FIN	3	18	18	1024	3010	55.2064	62	252	12214.8	35874.7	6	7	37.2932	36.2291	1819.29	44.4417	255	634022743	3256018024	255	0.037243	0.017237	0.020006	57	167	0	0	1	1	1	1	1	1	0	0	0	1	1	0	Exploits	4	1
552	3e-06	xns-idp	131	-	1	INT	4	2	0	200	0	333333	254	0	266666656	0	0	0	0.003	0	0	0	0	0	0	0	0	0	0	100	0	0	0	6	2	3	3	3	6	0	0	0	5	6	0	DoS	3	1
553	0.18229	tcp	114	http	6	FIN	3	10	6	1006	268	82.2865	254	252	39760.8	9830.49	2	1	18.6784	34.7024	1002.95	59.4954	255	313650391	1073841901	255	0.053648	0.008769	0.044879	101	45	1	0	3	1	1	1	1	1	0	0	1	1	1	0	Exploits	4	1
554	0.844803	tcp	114	smtp	10	FIN	3	26	20	9199	1596	53.2669	62	252	83768.6	14365.5	10	8	33.7921	44.0768	1797.36	49.4324	255	50977269	3900459377	255	0.052881	0.00653	0.046351	354	80	0	0	1	1	1	1	1	1	0	0	0	1	1	0	Exploits	4	1
555	3e-06	xns-idp	131	-	1	INT	4	2	0	200	0	333333	254	0	266666656	0	0	0	0.003	0	0	0	0	0	0	0	0	0	0	100	0	0	0	6	2	3	3	3	6	0	0	0	5	6	0	DoS	3	1
556	0.008271	udp	120	-	1	CON	1	2	2	1386	106	362.713	254	60	670294	51263.4	0	0	0.01	0.007	0	0	0	0	0	0	0	0	0	693	53	0	0	1	0	1	1	1	1	0	0	0	1	2	0	Exploits	4	1
557	3e-06	xns-idp	131	-	1	INT	4	2	0	200	0	333333	254	0	266666656	0	0	0	0.003	0	0	0	0	0	0	0	0	0	0	100	0	0	0	6	2	3	3	3	6	0	0	0	5	6	0	Exploits	4	1
558	1.12244	tcp	114	smtp	10	FIN	3	90	32	94429	2308	107.801	62	252	665553	15936.8	42	8	12.6116	35.9564	1237.94	49.1535	255	3925606830	1090038504	255	0.054311	0.007124	0.047187	1049	72	0	0	1	1	1	1	1	1	0	0	0	1	1	0	Exploits	4	1
559	3e-06	leaf-1	66	-	1	INT	4	2	0	200	0	333333	254	0	266666656	0	0	0	0.003	0	0	0	0	0	0	0	0	0	0	100	0	0	0	6	2	2	2	2	6	0	0	0	4	6	0	Reconnaissance	8	1
560	0.230717	tcp	114	http	6	FIN	3	10	12	802	7782	91.0206	62	252	25035	247368	2	4	25.6352	20.3149	1222.46	1597.05	255	4046914389	1684688202	255	0.051314	0.006465	0.044849	80	649	1	3406	1	1	1	1	1	1	0	0	1	1	1	0	Exploits	4	1
561	3e-06	leaf-1	66	-	1	INT	4	2	0	200	0	333333	254	0	266666656	0	0	0	0.003	0	0	0	0	0	0	0	0	0	0	100	0	0	0	6	2	2	2	2	6	0	0	0	4	6	0	DoS	3	1
562	0.638853	tcp	114	-	1	FIN	3	10	8	564	354	26.6102	254	252	6361.4	3881.96	2	1	70.449	88.7896	5494.54	136.336	255	377146176	2575294801	255	0.032785	0.017322	0.015463	56	44	0	0	1	1	1	1	1	1	0	0	0	1	1	0	Reconnaissance	8	1
563	3e-06	leaf-1	66	-	1	INT	4	2	0	200	0	333333	254	0	266666656	0	0	0	0.003	0	0	0	0	0	0	0	0	0	0	100	0	0	0	6	2	2	2	2	6	0	0	0	4	6	0	Exploits	4	1
564	0.248781	tcp	114	http	6	FIN	3	12	26	876	29216	148.725	62	252	25821.9	903381	2	11	22.6165	9.6564	1164.9	1134	255	2053748701	1328741404	255	0.052997	0.006655	0.046342	73	1124	1	13828	2	1	1	1	1	1	0	0	1	1	1	0	Exploits	4	1
565	3e-06	leaf-1	66	-	1	INT	4	2	0	200	0	333333	254	0	266666656	0	0	0	0.003	0	0	0	0	0	0	0	0	0	0	100	0	0	0	6	2	2	2	2	6	0	0	0	4	6	0	Exploits	4	1
566	1.96472	tcp	114	ftp	4	FIN	3	22	22	1206	1638	21.8861	62	252	4690.74	6368.34	7	9	93.5581	89.1741	4919	5250.42	255	1157241371	1184926425	255	0.096625	0.042871	0.053754	55	74	0	0	1	1	4	1	1	2	1	1	0	2	1	0	Exploits	4	1
567	3e-06	leaf-1	66	-	1	INT	4	2	0	200	0	333333	254	0	266666656	0	0	0	0.003	0	0	0	0	0	0	0	0	0	0	100	0	0	0	6	2	2	2	2	6	0	0	0	4	6	0	Exploits	4	1
568	1.91457	tcp	114	-	1	FIN	3	26	26	3444	3254	26.6378	254	252	13839.1	13074.4	10	10	76.583	72.9954	4000.32	98.1596	255	4081478244	3770194246	255	0.101534	0.058138	0.043396	132	125	0	0	2	1	1	1	1	1	0	0	0	2	1	0	DoS	3	1
569	0.872915	tcp	114	-	1	FIN	3	10	8	564	354	19.475	254	252	4655.67	2841.06	2	1	96.9312	119.93	5776.37	166.182	255	915913414	1131421766	255	0.109718	0.033395	0.076323	56	44	0	0	1	1	1	1	1	1	0	0	0	1	1	0	Reconnaissance	8	1
570	4e-06	leaf-2	67	-	1	INT	4	2	0	200	0	250000	254	0	200000000	0	0	0	0.004	0	0	0	0	0	0	0	0	0	0	100	0	0	0	6	2	2	2	2	6	0	0	0	4	6	0	DoS	3	1
571	0.618564	tcp	114	-	1	FIN	3	12	6	4172	268	27.483	254	252	49469.4	2897.03	3	1	54.6663	109.912	3099.72	162.878	255	3545134189	2137945986	255	0.23955	0.068997	0.170553	348	45	0	0	1	1	1	1	1	1	0	0	0	1	1	0	Exploits	4	1
572	8e-06	irtp	59	-	1	INT	4	2	0	200	0	125000	254	0	100000000	0	0	0	0.008	0	0	0	0	0	0	0	0	0	0	100	0	0	0	4	2	2	2	2	4	0	0	0	4	4	0	Fuzzers	5	1
573	0.97472	tcp	114	smtp	10	FIN	3	50	24	41333	2022	74.8933	62	252	332461	15906.1	22	8	19.8922	41.7755	1412.12	48.1889	255	3697358168	1462983935	255	0.060429	0.01314	0.047289	827	84	0	0	2	1	1	1	1	1	0	0	0	1	1	0	Exploits	4	1
574	8e-06	irtp	59	-	1	INT	4	2	0	200	0	125000	254	0	100000000	0	0	0	0.008	0	0	0	0	0	0	0	0	0	0	100	0	0	0	4	2	2	2	2	4	0	0	0	4	4	0	DoS	3	1
575	8e-06	irtp	59	-	1	INT	4	2	0	200	0	125000	254	0	100000000	0	0	0	0.008	0	0	0	0	0	0	0	0	0	0	100	0	0	0	4	2	2	2	2	4	0	0	0	4	4	0	Exploits	4	1
576	0.285157	tcp	114	http	6	FIN	3	10	8	814	2030	59.6163	62	252	20564.1	49853.2	2	2	31.6841	36.9116	1693.47	63.2484	255	2644503951	1705530051	255	0.072126	0.014737	0.057389	81	254	1	590	1	1	1	1	1	1	0	0	1	1	1	0	Exploits	4	1
577	3e-06	rdp	90	-	1	INT	4	2	0	200	0	333333	254	0	266666656	0	0	0	0.003	0	0	0	0	0	0	0	0	0	0	100	0	0	0	4	2	2	2	2	4	0	0	0	4	4	0	Exploits	4	1
578	1e-05	udp	120	-	1	INT	4	2	0	322	0	100000	254	0	128800000	0	0	0	0.01	0	0	0	0	0	0	0	0	0	0	161	0	0	0	1	2	2	1	1	1	0	0	0	1	1	0	Shellcode	9	1
579	3e-06	rdp	90	-	1	INT	4	2	0	200	0	333333	254	0	266666656	0	0	0	0.003	0	0	0	0	0	0	0	0	0	0	100	0	0	0	4	2	2	2	2	4	0	0	0	4	4	0	Exploits	4	1
580	0.255045	tcp	114	http	6	FIN	3	10	6	2456	268	58.8132	254	252	69352.5	7026.21	2	1	28.3383	44.1876	1399.23	65.6583	255	2747818768	3375988877	255	0.092982	0.033442	0.05954	246	45	1	0	1	1	1	1	1	1	0	0	1	1	1	0	Exploits	4	1
581	1.03679	tcp	114	http	6	FIN	3	20	82	1268	100496	97.4163	62	252	9297.95	765989	2	38	54.5678	12.0986	3329.09	1475.26	255	1171949057	675061894	255	0.113811	0.055888	0.057923	63	1226	1	48339	1	1	1	1	1	1	0	0	1	2	1	0	Exploits	4	1
582	3e-06	rdp	90	-	1	INT	4	2	0	200	0	333333	254	0	266666656	0	0	0	0.003	0	0	0	0	0	0	0	0	0	0	100	0	0	0	4	2	2	2	2	4	0	0	0	4	4	0	Exploits	4	1
583	0.538437	tcp	114	-	1	FIN	3	10	8	518	354	31.5729	254	252	6938.6	4605.92	2	1	57.5018	68.2831	3645.84	122.526	255	1595099619	3023502726	255	0.141899	0.060447	0.081452	52	44	0	0	1	1	1	1	1	1	0	0	0	1	2	0	Shellcode	9	1
584	1e-06	udp	120	-	1	INT	4	2	0	104	0	1e+06	254	0	416000000	0	0	0	0.001	0	0	0	0	0	0	0	0	0	0	52	0	0	0	6	2	2	2	1	5	0	0	0	4	5	0	Fuzzers	5	1
585	2e-06	udp	120	-	1	INT	4	2	0	104	0	500000	254	0	208000000	0	0	0	0.002	0	0	0	0	0	0	0	0	0	0	52	0	0	0	6	2	2	2	1	5	0	0	0	4	5	0	Fuzzers	5	1
586	0.301315	tcp	114	http	6	FIN	3	10	8	812	2864	56.4194	62	252	19408.3	66535	2	2	33.4794	33.7969	1636.46	56.5339	255	63479818	2046665586	255	0.064221	0.033427	0.030794	81	358	1	1023	1	1	1	1	1	1	0	0	1	1	1	0	Exploits	4	1
587	1.28556	tcp	114	http	6	FIN	3	12	10	1012	1688	16.3352	62	252	5774.9	9458.88	2	2	116.846	129.689	8244.68	165.304	255	2106215216	3090540851	255	0.203335	0.118359	0.084976	84	169	1	379	3	1	3	3	1	1	0	0	1	3	1	0	DoS	3	1
588	0.664642	tcp	114	-	1	FIN	3	10	8	564	354	25.5777	254	252	6114.57	3731.33	2	1	72.5377	92.99	5602.37	141.711	255	2254754639	746268827	255	0.062747	0.013703	0.049044	56	44	0	0	2	1	1	1	1	2	0	0	0	2	1	0	Reconnaissance	8	1
589	0.221558	tcp	114	-	1	FIN	3	10	6	628	268	67.7024	254	252	20437.1	8088.18	2	1	22.0252	41.9354	1143.16	64.9902	255	2758651049	1205195403	255	0.063045	0.011872	0.051173	63	45	0	0	2	1	1	1	1	1	0	0	0	2	1	0	Shellcode	9	1
590	9e-06	netblt	76	-	1	INT	4	2	0	200	0	111111	254	0	88888888	0	0	0	0.009	0	0	0	0	0	0	0	0	0	0	100	0	0	0	4	2	3	2	2	4	0	0	0	3	4	0	Analysis	1	1
591	0.241523	tcp	114	http	6	FIN	3	10	8	818	1796	70.3867	62	252	24411.8	52069.6	2	2	26.8359	32.2567	1436.6	57.3048	255	381183793	1501571989	255	0.053891	0.008932	0.044959	82	225	1	467	1	1	1	1	1	1	0	0	1	1	1	0	Exploits	4	1
592	3e-06	mfe-nsp	69	-	1	INT	4	2	0	200	0	333333	254	0	266666656	0	0	0	0.003	0	0	0	0	0	0	0	0	0	0	100	0	0	0	3	2	1	1	1	3	0	0	0	1	3	0	Fuzzers	5	1
593	3e-06	mfe-nsp	69	-	1	INT	4	2	0	200	0	333333	254	0	266666656	0	0	0	0.003	0	0	0	0	0	0	0	0	0	0	100	0	0	0	3	2	1	1	1	3	0	0	0	1	3	0	DoS	3	1
594	0.616813	tcp	114	smtp	10	FIN	3	26	20	9989	1712	72.9557	62	252	124576	21102	10	8	24.6352	31.4514	1358.53	37.8865	255	3897427367	2877314886	255	0.055414	0.019228	0.036186	384	86	0	0	1	1	1	1	1	1	0	0	0	1	1	0	Exploits	4	1
595	9e-06	merit-inp	68	-	1	INT	4	2	0	200	0	111111	254	0	88888888	0	0	0	0.009	0	0	0	0	0	0	0	0	0	0	100	0	0	0	3	2	2	1	1	3	0	0	0	3	3	0	DoS	3	1
596	0.659375	tcp	114	-	1	FIN	3	10	8	564	354	25.782	254	252	6163.41	3761.14	2	1	73.1587	92.0781	5511.46	138.072	255	2544469875	2445363616	255	0.061296	0.014819	0.046477	56	44	0	0	1	1	1	1	1	1	0	0	0	1	1	0	Reconnaissance	8	1
597	0.474746	tcp	114	ftp-data	5	FIN	3	8	10	364	5150	35.8086	62	252	5375.51	78104.9	1	3	67.698	48.7168	4165.42	3434.62	255	30865499	2998829628	255	0.06063	0.036292	0.024338	46	515	0	0	1	1	2	1	1	2	0	0	0	2	1	0	Exploits	4	1
598	8e-06	udp	120	-	1	INT	4	2	0	104	0	125000	254	0	52000000	0	0	0	0.008	0	0	0	0	0	0	0	0	0	0	52	0	0	0	4	2	1	1	1	3	0	0	0	2	3	0	Fuzzers	5	1
599	0.379524	tcp	114	-	1	FIN	3	10	6	1612	268	39.5232	254	252	30585.7	4721.7	2	1	38.1868	61.5218	1947.5	87.9975	255	60151491	1303561040	255	0.124694	0.071906	0.052788	161	45	0	0	8	1	2	2	1	8	0	0	0	2	8	0	Fuzzers	5	1
600	9e-06	3pc	1	-	1	INT	4	2	0	200	0	111111	254	0	88888888	0	0	0	0.009	0	0	0	0	0	0	0	0	0	0	100	0	0	0	4	2	1	1	1	4	0	0	0	2	4	0	DoS	3	1
601	0.345819	tcp	114	-	1	FIN	3	10	6	1612	268	43.3753	254	252	33566.7	5181.9	2	1	34.3451	55.2966	1818.19	73.1173	255	3367556107	1670083344	255	0.087515	0.069331	0.018184	161	45	0	0	7	1	2	2	1	7	0	0	0	2	7	0	Fuzzers	5	1
602	0.282292	tcp	114	-	1	FIN	3	10	6	1612	268	53.1365	254	252	41120.5	6348.04	2	1	29.0972	41.5426	1705.18	56.3576	255	722458409	1847378108	255	0.12707	0.074575	0.052495	161	45	0	0	7	1	2	2	1	7	0	0	0	2	7	0	Fuzzers	5	1
603	9e-06	3pc	1	-	1	INT	4	2	0	200	0	111111	254	0	88888888	0	0	0	0.009	0	0	0	0	0	0	0	0	0	0	100	0	0	0	4	2	1	1	1	4	0	0	0	2	4	0	Exploits	4	1
604	0.515394	tcp	114	-	1	FIN	3	10	8	1612	354	32.9845	254	252	22522.6	4811.85	2	1	54.9203	67.3637	3705.49	112.028	255	4273998316	1811560816	255	0.11418	0.043844	0.070336	161	44	0	0	7	1	2	2	1	7	0	0	0	2	7	0	Fuzzers	5	1
605	1.76048	tcp	114	http	6	FIN	3	10	8	510	354	9.65646	254	252	2085.8	1408.71	2	1	195.609	234.935	10585	346.409	255	3621445690	407862474	255	0.268228	0.115269	0.152959	51	44	1	0	2	1	1	1	1	1	0	0	1	2	1	0	Fuzzers	5	1
606	8e-06	udp	120	-	1	INT	4	2	0	168	0	125000	254	0	84000000	0	0	0	0.008	0	0	0	0	0	0	0	0	0	0	84	0	0	0	2	2	1	1	1	1	0	0	0	1	1	0	Reconnaissance	8	1
607	3e-06	idpr	38	-	1	INT	4	2	0	200	0	333333	254	0	266666656	0	0	0	0.003	0	0	0	0	0	0	0	0	0	0	100	0	0	0	4	2	2	1	1	4	0	0	0	2	4	0	Exploits	4	1
608	0.724875	tcp	114	ftp-data	5	FIN	3	8	8	364	842	20.6932	62	252	3520.61	8133.82	1	2	103.554	92.5154	6808.01	187.82	255	1626248581	773644752	255	0.129389	0.062835	0.066554	46	105	0	0	1	1	2	1	1	2	0	0	0	2	1	0	Exploits	4	1
609	0.445359	tcp	114	ftp	4	FIN	3	12	8	3598	384	42.6622	254	252	59260.1	6035.58	3	2	38.2677	59.3783	2536.74	77.7412	255	3102882610	4058571513	255	0.083822	0.029697	0.054125	300	48	0	0	1	1	1	1	1	1	0	0	0	2	1	0	Exploits	4	1
610	9e-06	ddp	21	-	1	INT	4	2	0	200	0	111111	254	0	88888888	0	0	0	0.009	0	0	0	0	0	0	0	0	0	0	100	0	0	0	4	2	1	1	1	4	0	0	0	2	4	0	Reconnaissance	8	1
611	1.6e-05	udp	120	-	1	INT	4	2	0	168	0	62500	254	0	42000000	0	0	0	0.016	0	0	0	0	0	0	0	0	0	0	84	0	0	0	2	2	1	1	1	1	0	0	0	2	1	0	Reconnaissance	8	1
612	0.591922	tcp	114	-	1	FIN	3	10	8	1612	354	28.72	254	252	19610.7	4189.74	2	1	60.2621	74.7133	4004.85	117.113	255	1043137933	2817204663	255	0.105114	0.06892	0.036194	161	44	0	0	6	1	1	1	1	5	0	0	0	1	5	0	Fuzzers	5	1
613	9e-06	ddp	21	-	1	INT	4	2	0	200	0	111111	254	0	88888888	0	0	0	0.009	0	0	0	0	0	0	0	0	0	0	100	0	0	0	4	2	1	1	1	4	0	0	0	2	4	0	DoS	3	1
614	1.09003	tcp	114	-	1	FIN	3	28	82	1450	86878	99.9972	62	252	10267.6	629846	6	39	40.3715	13.3478	2093.5	1229.76	255	3600558385	2976933424	255	0.053354	0.008164	0.04519	52	1059	0	0	1	1	1	1	1	1	0	0	0	2	1	0	Exploits	4	1
615	9e-06	ddp	21	-	1	INT	4	2	0	200	0	111111	254	0	88888888	0	0	0	0.009	0	0	0	0	0	0	0	0	0	0	100	0	0	0	4	2	1	1	1	4	0	0	0	2	4	0	DoS	3	1
616	0.41097	tcp	114	http	6	FIN	3	10	8	940	354	41.3655	254	252	16468.4	6034.5	2	1	44.0347	54.2414	3030.94	115.619	255	4091386776	84186079	255	0.077873	0.031277	0.046596	94	44	1	0	1	1	1	1	1	1	0	0	1	2	1	0	Exploits	4	1
617	3e-06	idpr-cmtp	39	-	1	INT	4	2	0	200	0	333333	254	0	266666656	0	0	0	0.003	0	0	0	0	0	0	0	0	0	0	100	0	0	0	4	2	1	1	1	4	0	0	0	1	4	0	DoS	3	1
618	0.721878	tcp	114	smtp	10	FIN	3	22	20	5358	1878	56.7963	62	252	56685.5	19781.7	8	8	34.3751	36.8132	1756.83	46.673	255	185055906	793889562	255	0.052158	0.007133	0.045025	244	94	0	0	1	1	1	1	1	1	0	0	0	1	1	0	Exploits	4	1
619	3e-06	idpr-cmtp	39	-	1	INT	4	2	0	200	0	333333	254	0	266666656	0	0	0	0.003	0	0	0	0	0	0	0	0	0	0	100	0	0	0	4	2	1	1	1	4	0	0	0	1	4	0	Exploits	4	1
620	9e-06	udp	120	-	1	INT	4	2	0	168	0	111111	254	0	74666664	0	0	0	0.009	0	0	0	0	0	0	0	0	0	0	84	0	0	0	1	2	1	1	1	1	0	0	0	1	2	0	Reconnaissance	8	1
621	0.851633	tcp	114	pop3	8	FIN	3	24	46	1132	39742	81.0208	62	252	10192.2	365218	7	21	37.0275	18.7309	1829.71	1296.94	255	524436143	2145627070	255	0.053386	0.007978	0.045408	47	864	0	0	1	1	1	1	1	1	0	0	0	1	1	0	Exploits	4	1
622	8e-06	tp++	116	-	1	INT	4	2	0	200	0	125000	254	0	100000000	0	0	0	0.008	0	0	0	0	0	0	0	0	0	0	100	0	0	0	4	2	1	1	1	4	0	0	0	2	4	0	DoS	3	1
623	8e-06	tp++	116	-	1	INT	4	2	0	200	0	125000	254	0	100000000	0	0	0	0.008	0	0	0	0	0	0	0	0	0	0	100	0	0	0	4	2	1	1	1	4	0	0	0	2	4	0	DoS	3	1
624	8e-06	tp++	116	-	1	INT	4	2	0	200	0	125000	254	0	100000000	0	0	0	0.008	0	0	0	0	0	0	0	0	0	0	100	0	0	0	4	2	1	1	1	4	0	0	0	2	4	0	DoS	3	1
625	0.184412	tcp	114	http	6	FIN	3	10	6	884	268	81.3396	254	252	34531.4	9717.37	2	1	18.9272	35.6864	1016.02	61.3396	255	2257531987	2149602603	255	0.052059	0.005971	0.046088	88	45	1	0	1	1	1	1	1	1	0	0	1	1	1	0	Exploits	4	1
626	8e-06	tp++	116	-	1	INT	4	2	0	200	0	125000	254	0	100000000	0	0	0	0.008	0	0	0	0	0	0	0	0	0	0	100	0	0	0	4	2	1	1	1	4	0	0	0	2	4	0	Exploits	4	1
627	6e-06	udp	120	-	1	INT	4	2	0	168	0	166667	254	0	112000000	0	0	0	0.006	0	0	0	0	0	0	0	0	0	0	84	0	0	0	1	2	1	1	1	1	0	0	0	1	1	0	Reconnaissance	8	1
628	8e-06	tp++	116	-	1	INT	4	2	0	200	0	125000	254	0	100000000	0	0	0	0.008	0	0	0	0	0	0	0	0	0	0	100	0	0	0	4	2	1	1	1	4	0	0	0	2	4	0	Exploits	4	1
629	9e-06	udp	120	-	1	INT	4	2	0	168	0	111111	254	0	74666664	0	0	0	0.009	0	0	0	0	0	0	0	0	0	0	84	0	0	0	1	2	1	1	1	1	0	0	0	2	1	0	Reconnaissance	8	1
630	0.987803	tcp	114	ftp	4	FIN	3	10	8	2524	634	17.2099	254	252	18400.4	4494.82	2	2	107.748	126.907	6594.3	197.342	255	669580675	769896167	255	0.179377	0.099445	0.079932	252	79	0	0	1	1	2	1	1	1	0	0	0	1	1	0	Exploits	4	1
631	2e-06	ipv6	53	-	1	INT	4	2	0	200	0	500000	254	0	400000000	0	0	0	0.002	0	0	0	0	0	0	0	0	0	0	100	0	0	0	4	2	1	1	1	4	0	0	0	1	4	0	Exploits	4	1
632	2e-06	ipv6	53	-	1	INT	4	2	0	200	0	500000	254	0	400000000	0	0	0	0.002	0	0	0	0	0	0	0	0	0	0	100	0	0	0	4	2	1	1	1	4	0	0	0	1	4	0	Exploits	4	1
633	2e-06	ipv6	53	-	1	INT	4	2	0	200	0	500000	254	0	400000000	0	0	0	0.002	0	0	0	0	0	0	0	0	0	0	100	0	0	0	4	2	1	1	1	4	0	0	0	1	4	0	Exploits	4	1
634	0.19063	tcp	114	http	6	FIN	3	10	6	934	268	78.6865	254	252	35293.5	9400.41	2	1	18.9076	36.4886	1006.99	59.6051	255	2425778498	3000029866	255	0.054551	0.008182	0.046369	93	45	1	0	1	1	1	1	1	1	0	0	1	1	1	0	Reconnaissance	8	1
635	9e-06	sdrp	99	-	1	INT	4	2	0	200	0	111111	254	0	88888888	0	0	0	0.009	0	0	0	0	0	0	0	0	0	0	100	0	0	0	7	2	1	1	1	7	0	0	0	1	7	0	Analysis	1	1
636	0.240515	tcp	114	http	6	FIN	3	10	12	800	7212	87.3126	62	252	23948.6	219895	2	4	26.7239	19.5275	1396.9	1842.62	255	2143612313	1422309062	255	0.05466	0.006467	0.048193	80	601	1	3107	1	1	1	1	1	1	0	0	1	1	1	0	Exploits	4	1
637	9e-06	sdrp	99	-	1	INT	4	2	0	200	0	111111	254	0	88888888	0	0	0	0.009	0	0	0	0	0	0	0	0	0	0	100	0	0	0	7	2	1	1	1	7	0	0	0	1	7	0	DoS	3	1
638	0.263627	tcp	114	http	6	FIN	3	12	24	916	26010	132.763	62	252	25490.6	756432	2	10	23.9661	11.0985	1224.62	1219.74	255	2448254590	217492244	255	0.073507	0.00743	0.066077	76	1084	1	12240	1	1	1	1	1	1	0	0	1	1	1	0	Exploits	4	1
639	9e-06	sdrp	99	-	1	INT	4	2	0	200	0	111111	254	0	88888888	0	0	0	0.009	0	0	0	0	0	0	0	0	0	0	100	0	0	0	7	2	1	1	1	7	0	0	0	1	7	0	Exploits	4	1
640	0.287987	tcp	114	http	6	FIN	3	12	8	2244	2344	65.9752	254	252	57141.5	56974.8	3	2	24.8027	40.0921	1329.18	58.9934	255	4008772924	986571897	255	0.05379	0.007341	0.046449	187	293	1	0	2	1	1	1	1	2	0	0	1	1	3	0	Exploits	4	1
641	9e-06	ipv6-frag	54	-	1	INT	4	2	0	200	0	111111	254	0	88888888	0	0	0	0.009	0	0	0	0	0	0	0	0	0	0	100	0	0	0	7	2	2	2	2	7	0	0	0	2	7	0	Reconnaissance	8	1
642	0.633155	tcp	114	-	1	FIN	3	10	8	564	354	26.8497	254	252	6418.65	3916.89	2	1	68.7289	89.0307	5419.66	136.217	255	1257659706	1967880911	255	0.056562	0.009931	0.046631	56	44	0	0	2	1	1	1	1	1	0	0	0	1	1	0	Reconnaissance	8	1
643	9e-06	ipv6-frag	54	-	1	INT	4	2	0	200	0	111111	254	0	88888888	0	0	0	0.009	0	0	0	0	0	0	0	0	0	0	100	0	0	0	7	2	2	2	2	7	0	0	0	2	7	0	DoS	3	1
644	1.27629	tcp	114	smtp	10	FIN	3	136	36	155333	2544	133.982	62	252	966497	15507.5	65	8	9.52454	36.1394	861.753	40.337	255	3434296595	2764944296	255	0.061168	0.009729	0.051439	1142	71	0	0	1	1	1	1	1	1	0	0	0	1	1	0	Exploits	4	1
645	9e-06	ipv6-frag	54	-	1	INT	4	2	0	200	0	111111	254	0	88888888	0	0	0	0.009	0	0	0	0	0	0	0	0	0	0	100	0	0	0	7	2	2	2	2	7	0	0	0	2	7	0	Exploits	4	1
646	0.72675	tcp	114	-	1	FIN	3	22	46	1178	41228	92.1913	62	252	12383.9	443971	6	21	34.6071	15.6561	1759.77	1237.23	255	1715325365	1953369211	255	0.065869	0.00786	0.058009	54	896	0	0	1	1	1	1	1	2	0	0	0	1	1	0	Exploits	4	1
647	9e-06	ipv6-frag	54	-	1	INT	4	2	0	200	0	111111	254	0	88888888	0	0	0	0.009	0	0	0	0	0	0	0	0	0	0	100	0	0	0	7	2	2	2	2	7	0	0	0	2	7	0	Exploits	4	1
648	8e-06	udp	120	-	1	INT	4	2	0	168	0	125000	254	0	84000000	0	0	0	0.008	0	0	0	0	0	0	0	0	0	0	84	0	0	0	1	2	1	1	1	1	0	0	0	1	1	0	Reconnaissance	8	1
649	9e-06	ipv6-route	57	-	1	INT	4	2	0	200	0	111111	254	0	88888888	0	0	0	0.009	0	0	0	0	0	0	0	0	0	0	100	0	0	0	7	2	2	2	2	7	0	0	0	2	7	0	DoS	3	1
650	0.20765	tcp	114	http	6	FIN	3	10	12	818	9134	101.132	62	252	28393.9	322581	2	4	23.0722	17.7085	1215.98	1609.82	255	3791792322	149191353	255	0.063161	0.007521	0.05564	82	761	1	4045	2	1	1	1	1	1	0	0	1	1	1	0	Exploits	4	1
651	9e-06	ipv6-route	57	-	1	INT	4	2	0	200	0	111111	254	0	88888888	0	0	0	0.009	0	0	0	0	0	0	0	0	0	0	100	0	0	0	7	2	2	2	2	7	0	0	0	2	7	0	DoS	3	1
652	0.671838	tcp	114	-	1	FIN	3	10	8	564	354	25.3037	254	252	6049.08	3691.37	2	1	73.3282	88.0437	5496.55	126.625	255	1796021727	2097151741	255	0.070811	0.055524	0.015287	56	44	0	0	1	1	1	1	1	1	0	0	0	1	1	0	Reconnaissance	8	1
653	9e-06	ipv6-route	57	-	1	INT	4	2	0	200	0	111111	254	0	88888888	0	0	0	0.009	0	0	0	0	0	0	0	0	0	0	100	0	0	0	7	2	2	2	2	7	0	0	0	2	7	0	Exploits	4	1
654	0.365988	tcp	114	-	1	FIN	3	30	14	25914	764	117.49	254	252	547581	15519.6	12	4	12.6203	24.5211	913.819	36.7847	255	3402368544	3458966010	255	0.058763	0.029016	0.029747	864	55	0	0	6	1	2	2	1	6	0	0	0	3	6	0	Fuzzers	5	1
655	3e-06	idrp	40	-	1	INT	4	2	0	200	0	333333	254	0	266666656	0	0	0	0.003	0	0	0	0	0	0	0	0	0	0	100	0	0	0	7	2	1	1	1	7	0	0	0	1	7	0	Analysis	1	1
656	4e-06	udp	120	-	1	INT	4	2	0	168	0	250000	254	0	168000000	0	0	0	0.004	0	0	0	0	0	0	0	0	0	0	84	0	0	0	1	2	2	1	1	1	0	0	0	1	1	0	Reconnaissance	8	1
657	3e-06	idrp	40	-	1	INT	4	2	0	200	0	333333	254	0	266666656	0	0	0	0.003	0	0	0	0	0	0	0	0	0	0	100	0	0	0	7	2	1	1	1	7	0	0	0	1	7	0	DoS	3	1
658	0.765067	tcp	114	-	1	FIN	3	32	14	25556	728	58.8184	254	252	258885	7068.66	13	3	23.8284	54.0688	2163.95	84.9897	255	364504395	321718819	255	0.101953	0.062164	0.039789	799	52	0	0	5	1	1	1	1	5	0	0	0	1	5	0	Fuzzers	5	1
659	1.10348	tcp	114	ftp	4	FIN	3	22	22	1166	1638	38.9677	62	252	8069.02	11338.7	7	9	52.5466	51.7103	2837.02	2965.47	255	706871778	2400350736	255	0.066101	0.016809	0.049292	53	74	0	0	1	1	2	1	1	2	1	1	0	4	1	0	Exploits	4	1
660	3e-06	gre	33	-	1	INT	4	2	0	200	0	333333	254	0	266666656	0	0	0	0.003	0	0	0	0	0	0	0	0	0	0	100	0	0	0	7	2	2	2	2	7	0	0	0	3	7	0	DoS	3	1
661	1.2007	tcp	114	-	1	FIN	3	26	68	1382	69734	77.4548	62	252	8854.83	457793	6	32	48.028	17.2489	2361.67	1478.07	255	4279949755	1251017301	255	0.048666	0.025451	0.023215	53	1026	0	0	2	1	2	1	1	2	0	0	0	2	1	0	Exploits	4	1
662	9e-06	mhrp	70	-	1	INT	4	2	0	200	0	111111	254	0	88888888	0	0	0	0.009	0	0	0	0	0	0	0	0	0	0	100	0	0	0	7	2	2	2	2	7	0	0	0	3	7	0	Analysis	1	1
663	0.668237	tcp	114	-	1	FIN	3	32	12	27608	642	64.3484	254	252	320198	7051.39	13	3	20.9618	57.8937	1508.49	78.2794	255	4002891852	2208000903	255	0.114627	0.031397	0.08323	863	54	0	0	7	1	1	1	1	7	0	0	0	1	7	0	Fuzzers	5	1
664	9e-06	mhrp	70	-	1	INT	4	2	0	200	0	111111	254	0	88888888	0	0	0	0.009	0	0	0	0	0	0	0	0	0	0	100	0	0	0	7	2	2	2	2	7	0	0	0	3	7	0	DoS	3	1
665	1.00215	tcp	114	-	1	FIN	3	32	18	28122	936	48.8951	254	252	217485	7056.86	13	4	32.2957	53.3715	3037.8	78.3928	255	675203708	4059781402	255	0.121767	0.094822	0.026945	879	52	0	0	5	1	1	1	1	5	0	0	0	1	5	0	Fuzzers	5	1
666	9e-06	mhrp	70	-	1	INT	4	2	0	200	0	111111	254	0	88888888	0	0	0	0.009	0	0	0	0	0	0	0	0	0	0	100	0	0	0	7	2	2	2	2	7	0	0	0	3	7	0	Exploits	4	1
667	1.02149	tcp	114	-	1	FIN	3	10	8	564	354	16.6424	254	252	3978.51	2427.83	2	1	113.499	137.868	8647.72	202.466	255	2521580198	1964265774	255	0.110989	0.055741	0.055248	56	44	0	0	1	1	1	1	1	1	0	0	0	1	1	0	Reconnaissance	8	1
668	9e-06	i-nlsp	45	-	1	INT	4	2	0	200	0	111111	254	0	88888888	0	0	0	0.009	0	0	0	0	0	0	0	0	0	0	100	0	0	0	5	2	1	1	1	5	0	0	0	1	5	0	DoS	3	1
669	9e-06	i-nlsp	45	-	1	INT	4	2	0	200	0	111111	254	0	88888888	0	0	0	0.009	0	0	0	0	0	0	0	0	0	0	100	0	0	0	5	2	1	1	1	5	0	0	0	1	5	0	Exploits	4	1
670	2.05509	tcp	114	ftp	4	FIN	3	22	22	1166	1612	20.9236	62	252	4332.65	5990.97	7	9	97.8616	96.293	5017.48	5437.55	255	4238928609	3959713158	255	0.095073	0.032609	0.062464	53	73	0	0	1	1	2	1	1	2	1	1	0	2	1	0	Exploits	4	1
671	1.7093	tcp	114	ftp	4	FIN	3	22	22	1186	1658	25.1565	62	252	5302.76	7408.88	7	9	81.3952	79.4242	4175.35	4648.52	255	2025630580	2431672182	255	0.105559	0.040387	0.065172	54	75	0	0	1	1	3	1	1	5	1	1	0	3	1	0	Exploits	4	1
672	0.697296	tcp	114	http	6	FIN	3	10	8	526	354	24.3799	254	252	5438.15	3556.6	2	1	72.7277	86.3474	4312.21	137.032	255	3946033222	1066156083	255	0.162872	0.092861	0.070011	53	44	1	0	3	1	1	1	1	3	0	0	1	1	3	0	Fuzzers	5	1
673	1.60219	tcp	114	smtp	10	FIN	3	28	20	14552	1642	29.3348	62	252	70069	7789.33	11	8	59.3404	81.8981	3741.5	111.123	255	2981988	1449840933	255	0.112978	0.045411	0.067567	520	82	0	0	1	1	1	1	1	1	0	0	0	3	1	0	Exploits	4	1
674	7.20043	rvd	93	-	1	INT	4	4	0	400	0	0.416642	254	0	333.313	0	0	0	2400.14	0	3394.31	0	0	0	0	0	0	0	0	100	0	0	0	6	2	4	3	3	6	0	0	0	13	6	0	Analysis	1	1
675	0.819005	tcp	114	-	1	FIN	3	10	8	564	354	20.7569	254	252	4962.12	3028.06	2	1	85.1069	108.583	6105.67	143.379	255	2530770255	1985796114	255	0.135132	0.058914	0.076218	56	44	0	0	1	1	1	1	1	2	0	0	0	1	1	0	Reconnaissance	8	1
676	7.20043	rvd	93	-	1	INT	4	4	0	400	0	0.416642	254	0	333.313	0	0	0	2400.14	0	3394.31	0	0	0	0	0	0	0	0	100	0	0	0	6	2	4	3	3	6	0	0	0	13	6	0	DoS	3	1
677	4.27395	tcp	114	-	1	FIN	3	32	16	26316	1596	10.9968	254	252	47719.7	2802.09	13	3	137.131	281.186	19281.3	767.05	255	1239267449	3727022316	255	0.122099	0.056159	0.06594	822	100	0	0	2	1	1	1	1	3	0	0	0	1	1	0	DoS	3	1
678	0.534465	tcp	114	-	1	FIN	3	10	8	2508	354	31.8075	254	252	33798.3	4640.15	2	1	55.9194	70.5784	3538.22	124.202	255	2393344838	1475305817	255	0.115706	0.040407	0.075299	251	44	0	0	5	1	2	1	1	5	0	0	0	2	5	0	Exploits	4	1
679	7.20043	rvd	93	-	1	INT	4	4	0	400	0	0.416642	254	0	333.313	0	0	0	2400.14	0	3394.31	0	0	0	0	0	0	0	0	100	0	0	0	6	2	4	3	3	6	0	0	0	13	6	0	Exploits	4	1
680	9e-06	udp	120	-	1	INT	4	2	0	702	0	111111	254	0	312000000	0	0	0	0.009	0	0	0	0	0	0	0	0	0	0	351	0	0	0	3	2	1	1	1	1	0	0	0	1	1	0	DoS	3	1
681	8e-06	mobile	72	-	1	INT	4	2	0	200	0	125000	254	0	100000000	0	0	0	0.008	0	0	0	0	0	0	0	0	0	0	100	0	0	0	5	2	3	3	3	5	0	0	0	3	5	0	Analysis	1	1
682	4e-06	udp	120	-	1	INT	4	2	0	168	0	250000	254	0	168000000	0	0	0	0.004	0	0	0	0	0	0	0	0	0	0	84	0	0	0	3	2	1	1	1	1	0	0	0	2	1	0	Reconnaissance	8	1
683	8e-06	mobile	72	-	1	INT	4	2	0	200	0	125000	254	0	100000000	0	0	0	0.008	0	0	0	0	0	0	0	0	0	0	100	0	0	0	5	2	3	3	3	5	0	0	0	3	5	0	DoS	3	1
684	0.239718	tcp	114	http	6	FIN	3	10	6	2682	268	62.5735	254	252	80561.3	7475.45	2	1	23.5389	43.8138	1260.06	64.4622	255	3493037875	2587501391	255	0.073845	0.020639	0.053206	268	45	1	0	1	1	1	1	1	1	0	0	1	1	1	0	Exploits	4	1
685	8e-06	mobile	72	-	1	INT	4	2	0	200	0	125000	254	0	100000000	0	0	0	0.008	0	0	0	0	0	0	0	0	0	0	100	0	0	0	5	2	3	3	3	5	0	0	0	3	5	0	DoS	3	1
686	0.264001	tcp	114	http	6	FIN	3	10	10	828	3730	71.9694	62	252	22606	101727	2	3	29.3334	27.9343	1397.13	1939.75	255	2843119611	2235489847	255	0.059054	0.011497	0.047557	83	373	1	1408	1	1	1	1	1	1	0	0	1	1	1	0	Exploits	4	1
687	8e-06	mobile	72	-	1	INT	4	2	0	200	0	125000	254	0	100000000	0	0	0	0.008	0	0	0	0	0	0	0	0	0	0	100	0	0	0	5	2	3	3	3	5	0	0	0	3	5	0	Exploits	4	1
688	1e-05	udp	120	-	1	INT	4	2	0	144	0	100000	254	0	57600000	0	0	0	0.01	0	0	0	0	0	0	0	0	0	0	72	0	0	0	2	2	1	1	1	1	0	0	0	1	1	0	Shellcode	9	1
689	8e-06	mobile	72	-	1	INT	4	2	0	200	0	125000	254	0	100000000	0	0	0	0.008	0	0	0	0	0	0	0	0	0	0	100	0	0	0	5	2	3	3	3	5	0	0	0	3	5	0	Exploits	4	1
690	0.184411	tcp	114	http	6	FIN	3	10	6	1552	268	81.34	254	252	60603.8	9717.42	2	1	19.9256	33.798	1069.39	60.8456	255	3491240318	3081067890	255	0.069298	0.015412	0.053886	155	45	1	0	1	1	1	1	1	1	0	0	1	1	1	0	Exploits	4	1
691	7e-06	narp	75	-	1	INT	4	2	0	200	0	142857	254	0	114285712	0	0	0	0.007	0	0	0	0	0	0	0	0	0	0	100	0	0	0	5	2	3	3	3	5	0	0	0	3	5	0	Analysis	1	1
692	0.454072	tcp	114	http	6	FIN	3	10	8	830	354	37.439	254	252	13160.9	5461.69	2	1	50.4524	53.8167	3289	104.402	255	3830196495	1060633118	255	0.099127	0.053706	0.045421	83	44	1	0	1	1	1	1	1	1	0	0	1	1	1	0	Reconnaissance	8	1
693	0.316553	tcp	114	-	1	FIN	3	12	8	2272	392	60.0215	254	252	52642.1	8668.38	3	2	26.0249	44.2091	1357.27	57.7503	255	1441018020	1481315624	255	0.05212	0.007081	0.045039	189	49	0	0	2	1	1	1	1	1	0	0	0	1	1	0	Exploits	4	1
694	0.237768	tcp	114	-	1	FIN	3	10	8	454	410	71.4983	254	252	13761.3	12079	2	2	25.132	33.0737	1487.06	47.1794	255	2995528503	3425110811	255	0.049062	0.006248	0.042814	45	51	0	0	1	1	1	1	1	1	0	0	0	1	1	0	Backdoor	2	1
695	3.2e-05	udp	120	-	1	INT	4	2	0	168	0	31250	254	0	21000000	0	0	0	0.032	0	0	0	0	0	0	0	0	0	0	84	0	0	0	1	2	1	1	1	1	0	0	0	3	2	0	Reconnaissance	8	1
696	0.182122	tcp	114	http	6	FIN	3	10	6	792	268	82.3624	254	252	31319.7	9839.56	2	1	18.8628	35.0574	1006.38	60.7872	255	1535855040	3171170457	255	0.053134	0.006832	0.046302	79	45	1	0	2	1	1	1	1	1	0	0	1	1	1	0	Reconnaissance	8	1
697	7e-06	narp	75	-	1	INT	4	2	0	200	0	142857	254	0	114285712	0	0	0	0.007	0	0	0	0	0	0	0	0	0	0	100	0	0	0	5	2	3	3	3	5	0	0	0	3	5	0	DoS	3	1
698	0.192723	tcp	114	http	6	FIN	3	10	6	1046	268	77.8319	254	252	39102.8	9298.32	2	1	18.6223	37.2176	1000.06	59.3938	255	3850212560	2764101693	255	0.050793	0.006629	0.044164	105	45	1	0	1	1	1	1	1	1	0	0	1	1	1	0	Exploits	4	1
699	7e-06	narp	75	-	1	INT	4	2	0	200	0	142857	254	0	114285712	0	0	0	0.007	0	0	0	0	0	0	0	0	0	0	100	0	0	0	5	2	3	3	3	5	0	0	0	3	5	0	Exploits	4	1
700	0.921987	ospf	79	-	1	INT	4	20	0	1280	0	20.6077	254	0	10551.1	0	0	0	48.5256	0	52.2538	0	0	0	0	0	0	0	0	64	0	0	0	1	2	1	1	1	2	0	0	0	1	1	0	DoS	3	1
701	0.921987	ospf	79	-	1	INT	4	20	0	1280	0	20.6077	254	0	10551.1	0	0	0	48.5256	0	52.2538	0	0	0	0	0	0	0	0	64	0	0	0	1	2	1	1	1	2	0	0	0	1	1	0	DoS	3	1
702	9e-06	skip	102	-	1	INT	4	2	0	200	0	111111	254	0	88888888	0	0	0	0.009	0	0	0	0	0	0	0	0	0	0	100	0	0	0	6	2	2	2	2	6	0	0	0	2	6	0	DoS	3	1
703	0.921987	ospf	79	-	1	INT	4	20	0	1280	0	20.6077	254	0	10551.1	0	0	0	48.5256	0	52.2538	0	0	0	0	0	0	0	0	64	0	0	0	1	2	1	1	1	2	0	0	0	1	1	0	Exploits	4	1
704	9e-06	skip	102	-	1	INT	4	2	0	200	0	111111	254	0	88888888	0	0	0	0.009	0	0	0	0	0	0	0	0	0	0	100	0	0	0	6	2	2	2	2	6	0	0	0	2	6	0	DoS	3	1
705	0.921987	ospf	79	-	1	INT	4	20	0	1280	0	20.6077	254	0	10551.1	0	0	0	48.5256	0	52.2538	0	0	0	0	0	0	0	0	64	0	0	0	1	2	1	1	1	2	0	0	0	1	1	0	Exploits	4	1
706	8e-06	tlsp	115	-	1	INT	4	2	0	200	0	125000	254	0	100000000	0	0	0	0.008	0	0	0	0	0	0	0	0	0	0	100	0	0	0	6	2	2	2	2	6	0	0	0	2	6	0	Fuzzers	5	1
707	9e-06	sctp	98	-	1	INT	4	2	0	104	0	111111	254	0	46222220	0	0	0	0.009	0	0	0	0	0	0	0	0	0	0	52	0	0	0	1	2	2	1	1	2	0	0	0	1	1	0	DoS	3	1
708	9e-06	sctp	98	-	1	INT	4	2	0	104	0	111111	254	0	46222220	0	0	0	0.009	0	0	0	0	0	0	0	0	0	0	52	0	0	0	1	2	2	1	1	2	0	0	0	1	1	0	DoS	3	1
709	8e-06	tlsp	115	-	1	INT	4	2	0	200	0	125000	254	0	100000000	0	0	0	0.008	0	0	0	0	0	0	0	0	0	0	100	0	0	0	6	2	2	2	2	6	0	0	0	2	6	0	Exploits	4	1
710	9e-06	gre	33	-	1	INT	4	2	0	156	0	111111	254	0	69333328	0	0	0	0.009	0	0	0	0	0	0	0	0	0	0	78	0	0	0	1	2	1	1	1	63	0	0	0	1	1	0	DoS	3	1
711	8e-06	ipv6-no	55	-	1	INT	4	2	0	200	0	125000	254	0	100000000	0	0	0	0.008	0	0	0	0	0	0	0	0	0	0	100	0	0	0	6	2	1	1	1	6	0	0	0	1	6	0	DoS	3	1
712	0.251427	tcp	114	-	1	FIN	3	10	6	1902	268	59.6595	254	252	54473.1	7127.32	2	1	24.7026	47.115	1256.77	68.0848	255	3574613453	1555657128	255	0.066953	0.015843	0.05111	190	45	0	0	2	1	1	1	1	1	0	0	0	1	1	0	Exploits	4	1
713	8e-06	any	4	-	1	INT	4	2	0	200	0	125000	254	0	100000000	0	0	0	0.008	0	0	0	0	0	0	0	0	0	0	100	0	0	0	6	2	2	2	2	6	0	0	0	2	6	0	Exploits	4	1
714	1.32735	tcp	114	-	1	FIN	3	32	116	1640	133010	110.747	62	252	9576.96	794749	6	56	42.8178	11.4104	2105.43	1101.39	255	4159888320	2978834664	255	0.063169	0.012027	0.051142	51	1147	0	0	2	1	1	1	1	1	0	0	0	1	1	0	Exploits	4	1
715	8e-06	any	4	-	1	INT	4	2	0	200	0	125000	254	0	100000000	0	0	0	0.008	0	0	0	0	0	0	0	0	0	0	100	0	0	0	6	2	2	2	2	6	0	0	0	2	6	0	Exploits	4	1
716	0.644901	tcp	114	smtp	10	FIN	3	18	16	2716	1106	51.1706	254	252	31831.2	12864	6	6	36.9455	41.9897	1887.53	48.6693	255	2562552489	1202459092	255	0.032706	0.015047	0.017659	151	69	0	0	1	1	1	1	1	1	0	0	0	1	1	0	Exploits	4	1
717	9.84468	tcp	114	smtp	10	FIN	3	30	30	4130	2176	5.99308	62	252	3244.8	1709.76	7	8	339.472	337.879	33712.7	966.511	255	1208415364	3322182734	255	0.063531	0.045503	0.018028	138	73	0	0	1	1	1	1	1	1	0	0	0	1	1	0	Exploits	4	1
718	5e-06	ipv6-opts	56	-	1	INT	4	2	0	200	0	200000	254	0	160000000	0	0	0	0.005	0	0	0	0	0	0	0	0	0	0	100	0	0	0	6	2	2	2	2	6	0	0	0	2	6	0	DoS	3	1
719	0.332004	tcp	114	http	6	FIN	3	10	6	852	268	45.1802	254	252	18481.7	5397.53	2	1	34.2118	54.3498	1924.69	89.4092	255	1177109433	14346987	255	0.121875	0.060235	0.06164	85	45	1	0	1	1	1	1	1	1	0	0	1	1	1	0	Exploits	4	1
720	0.873863	tcp	114	http	6	FIN	3	14	6	6806	268	21.7425	254	252	57858	2050.66	4	1	63.3345	166.095	4383.66	261.968	255	3058836290	3400641835	255	0.103553	0.043382	0.060171	486	45	1	0	3	1	1	1	1	3	0	0	1	1	3	0	Fuzzers	5	1
721	8.5509	tcp	114	smtp	10	FIN	3	118	42	116243	2818	18.5945	62	252	107832	2573.76	50	8	73.0846	207.749	12039.3	584.634	255	2832177668	3029331198	255	0.088227	0.032384	0.055843	985	67	0	0	1	1	1	1	1	1	0	0	0	1	1	0	Exploits	4	1
722	9e-06	cftp	13	-	1	INT	4	2	0	200	0	111111	254	0	88888888	0	0	0	0.009	0	0	0	0	0	0	0	0	0	0	100	0	0	0	6	2	1	1	1	6	0	0	0	1	6	0	Reconnaissance	8	1
723	1.45983	tcp	114	pop3	8	FIN	3	22	38	1062	30862	40.4155	62	252	5556.79	164676	7	17	69.5159	39.01	4221.41	3029.83	255	2653816022	501022153	255	0.029737	0.015093	0.014644	48	812	0	0	1	1	1	1	1	1	0	0	0	1	1	0	Exploits	4	1
724	0.347434	tcp	114	-	1	FIN	3	10	6	724	268	43.1737	254	252	15012.9	5157.81	2	1	33.523	62.7576	1997.92	97.2819	255	3978417235	3786988019	255	0.059358	0.033636	0.025722	72	45	0	0	1	1	1	1	1	1	0	0	0	2	1	0	Shellcode	9	1
725	9e-06	cftp	13	-	1	INT	4	2	0	200	0	111111	254	0	88888888	0	0	0	0.009	0	0	0	0	0	0	0	0	0	0	100	0	0	0	6	2	1	1	1	6	0	0	0	1	6	0	Exploits	4	1
726	9e-06	cftp	13	-	1	INT	4	2	0	200	0	111111	254	0	88888888	0	0	0	0.009	0	0	0	0	0	0	0	0	0	0	100	0	0	0	6	2	1	1	1	6	0	0	0	1	6	0	Exploits	4	1
727	0.639309	tcp	114	-	1	FIN	3	10	8	564	354	26.5912	254	252	6356.86	3879.19	2	1	70.3521	90.1399	5542.37	143.897	255	2630775127	876810268	255	0.055141	0.008321	0.04682	56	44	0	0	1	1	1	1	1	1	0	0	0	1	1	0	Reconnaissance	8	1
728	9e-06	any	4	-	1	INT	4	2	0	200	0	111111	254	0	88888888	0	0	0	0.009	0	0	0	0	0	0	0	0	0	0	100	0	0	0	6	2	2	2	2	6	0	0	0	2	6	0	Exploits	4	1
729	0.781391	tcp	114	-	1	FIN	3	22	18	5432	2230	49.911	254	252	53095.1	21571.8	8	7	37.2091	44.6549	1822.6	53.6629	255	2552254638	309388400	255	0.059849	0.013146	0.046703	247	124	0	0	1	1	1	1	1	1	0	0	0	1	1	0	Exploits	4	1
730	9e-06	any	4	-	1	INT	4	2	0	200	0	111111	254	0	88888888	0	0	0	0.009	0	0	0	0	0	0	0	0	0	0	100	0	0	0	6	2	2	2	2	6	0	0	0	2	6	0	Exploits	4	1
731	0.639483	tcp	114	-	1	FIN	3	18	20	1006	6196	57.8592	62	252	11897.1	73647	6	8	37.6166	33.0633	1840.94	1815.37	255	1391945317	3613389593	255	0.054191	0.007064	0.047127	56	310	0	0	1	1	1	1	1	1	0	0	0	1	1	0	Exploits	4	1
732	8e-06	sat-expak	94	-	1	INT	4	2	0	200	0	125000	254	0	100000000	0	0	0	0.008	0	0	0	0	0	0	0	0	0	0	100	0	0	0	6	2	2	2	2	6	0	0	0	2	6	0	Fuzzers	5	1
733	8e-06	sat-expak	94	-	1	INT	4	2	0	200	0	125000	254	0	100000000	0	0	0	0.008	0	0	0	0	0	0	0	0	0	0	100	0	0	0	6	2	2	2	2	6	0	0	0	2	6	0	DoS	3	1
734	9e-06	udp	120	-	1	INT	4	2	0	168	0	111111	254	0	74666664	0	0	0	0.009	0	0	0	0	0	0	0	0	0	0	84	0	0	0	2	2	1	1	1	2	0	0	0	1	2	0	Reconnaissance	8	1
735	8e-06	sat-expak	94	-	1	INT	4	2	0	200	0	125000	254	0	100000000	0	0	0	0.008	0	0	0	0	0	0	0	0	0	0	100	0	0	0	6	2	2	2	2	6	0	0	0	2	6	0	DoS	3	1
736	0.266376	tcp	114	http	6	FIN	3	10	8	848	1014	63.8196	254	252	22945	26669.1	2	2	29.5973	34.8929	1456.14	50.4946	255	2813253090	3347160439	255	0.071552	0.021051	0.050501	85	127	1	90	1	1	1	1	1	1	0	0	1	1	1	0	DoS	3	1
737	3e-06	ippc	52	-	1	INT	4	2	0	200	0	333333	254	0	266666656	0	0	0	0.003	0	0	0	0	0	0	0	0	0	0	100	0	0	0	6	2	4	3	3	6	0	0	0	13	6	0	DoS	3	1
738	0.631712	tcp	114	-	1	FIN	3	10	8	564	354	26.911	254	252	6433.31	3925.84	2	1	68.6601	89.4371	5348.75	138.494	255	1653449551	1045887359	255	0.0498	0.005644	0.044156	56	44	0	0	1	1	1	1	1	1	0	0	0	1	1	0	Reconnaissance	8	1
739	9e-06	kryptolan	63	-	1	INT	4	2	0	200	0	111111	254	0	88888888	0	0	0	0.009	0	0	0	0	0	0	0	0	0	0	100	0	0	0	6	2	4	3	3	6	0	0	0	13	6	0	Analysis	1	1
740	0.247074	tcp	114	-	1	FIN	3	10	8	2554	498	68.8053	254	252	74439.2	14117.2	2	2	26.1184	34.1006	1483.88	48.3286	255	3609274370	35269623	255	0.064558	0.008361	0.056197	255	62	0	0	1	1	1	1	1	1	0	0	0	1	1	0	Exploits	4	1
741	9e-06	kryptolan	63	-	1	INT	4	2	0	200	0	111111	254	0	88888888	0	0	0	0.009	0	0	0	0	0	0	0	0	0	0	100	0	0	0	6	2	4	3	3	6	0	0	0	13	6	0	DoS	3	1
742	0.246724	tcp	114	-	1	FIN	3	10	14	828	9642	93.2216	62	252	24189	290333	2	5	27.4138	17.4888	1313.37	1424.59	255	232037934	407518804	255	0.063146	0.018634	0.044512	83	689	0	0	1	1	1	1	1	1	0	0	0	1	1	0	Exploits	4	1
743	0.978975	tcp	114	smtp	10	FIN	3	72	26	72696	2138	99.0832	62	252	585813	16801.2	33	8	13.7884	38.2882	1087.81	42.7527	255	1455819137	77698675	255	0.065374	0.021036	0.044338	1010	82	0	0	1	1	1	1	1	1	0	0	0	1	1	0	Exploits	4	1
744	5e-06	any	4	-	1	INT	4	2	0	200	0	200000	254	0	160000000	0	0	0	0.005	0	0	0	0	0	0	0	0	0	0	100	0	0	0	6	2	2	1	1	6	0	0	0	1	6	0	DoS	3	1
745	1.0285	tcp	114	smtp	10	FIN	3	88	30	93934	2112	113.758	62	252	722347	15883.3	41	8	11.8219	34.5986	1019.99	42.9757	255	1406522843	3577588387	255	0.058259	0.013038	0.045221	1067	70	0	0	1	1	1	1	1	1	0	0	0	1	1	0	Exploits	4	1
746	5e-06	any	4	-	1	INT	4	2	0	200	0	200000	254	0	160000000	0	0	0	0.005	0	0	0	0	0	0	0	0	0	0	100	0	0	0	6	2	2	1	1	6	0	0	0	1	6	0	Exploits	4	1
747	0.489758	ospf	79	-	1	INT	4	20	0	1040	0	38.7947	254	0	16138.6	0	0	0	25.7767	0	29.4308	0	0	0	0	0	0	0	0	52	0	0	0	1	2	1	1	1	1	0	0	0	1	1	0	DoS	3	1
748	5e-06	any	4	-	1	INT	4	2	0	200	0	200000	254	0	160000000	0	0	0	0.005	0	0	0	0	0	0	0	0	0	0	100	0	0	0	6	2	2	1	1	6	0	0	0	1	6	0	Exploits	4	1
749	0.489758	ospf	79	-	1	INT	4	20	0	1040	0	38.7947	254	0	16138.6	0	0	0	25.7767	0	29.4308	0	0	0	0	0	0	0	0	52	0	0	0	1	2	1	1	1	1	0	0	0	1	1	0	Exploits	4	1
750	0.719178	tcp	114	smtp	10	FIN	3	36	22	26282	1846	79.2571	62	252	284236	19611.3	15	8	20.5479	33.2194	1390.02	42.842	255	109265911	2223047250	255	0.032996	0.017366	0.01563	730	84	0	0	1	1	1	1	1	1	0	0	0	1	1	0	Exploits	4	1
751	0.188718	tcp	114	http	6	FIN	3	10	6	874	268	79.4837	254	252	33361.9	9495.65	2	1	19.3214	32.3862	1076.17	53.127	255	4102412471	4288214360	255	0.047684	0.026781	0.020903	87	45	1	0	1	1	1	1	1	1	0	0	1	1	1	0	Reconnaissance	8	1
752	1.33653	tcp	114	http	6	FIN	3	10	8	694	354	12.7195	254	252	3741.03	1855.55	2	1	144.855	179.247	8478.4	337.068	255	868207725	4137362436	255	0.166486	0.0818	0.084686	69	44	1	0	2	1	1	1	1	1	0	0	1	1	1	0	Fuzzers	5	1
753	0.257473	tcp	114	http	6	FIN	3	10	8	784	1584	66.0263	62	252	21936.3	43064.7	2	2	28.4987	34.605	1449.74	50.1789	255	1759906638	2350087891	255	0.027453	0.015228	0.012225	78	198	1	375	1	1	1	1	1	1	0	0	1	1	1	0	Exploits	4	1
754	8e-06	sat-mon	95	-	1	INT	4	2	0	200	0	125000	254	0	100000000	0	0	0	0.008	0	0	0	0	0	0	0	0	0	0	100	0	0	0	6	2	2	2	2	7	0	0	0	2	6	0	DoS	3	1
755	0.631209	tcp	114	ftp-data	5	FIN	3	8	8	364	724	23.7639	62	252	4043.03	8035.37	1	2	90.1727	85.3684	6289.02	184.224	255	1920059044	1535833934	255	0.076848	0.026589	0.050259	46	91	0	0	1	1	2	1	1	3	0	0	0	2	1	0	Exploits	4	1
756	8e-06	sat-mon	95	-	1	INT	4	2	0	200	0	125000	254	0	100000000	0	0	0	0.008	0	0	0	0	0	0	0	0	0	0	100	0	0	0	6	2	2	2	2	7	0	0	0	2	6	0	DoS	3	1
757	0.212323	tcp	114	http	6	FIN	3	10	8	824	1418	80.0667	62	252	27957.4	46758.9	2	2	23.5914	27.4777	1228.41	44.9517	255	1394706891	1570526573	255	0.067128	0.016666	0.050462	82	177	1	296	1	1	1	1	1	3	0	0	1	1	1	0	Exploits	4	1
758	2e-06	udp	120	-	1	INT	4	2	0	168	0	500000	254	0	336000000	0	0	0	0.002	0	0	0	0	0	0	0	0	0	0	84	0	0	0	1	2	1	1	1	1	0	0	0	2	1	0	Reconnaissance	8	1
759	8e-06	cpnx	17	-	1	INT	4	2	0	200	0	125000	254	0	100000000	0	0	0	0.008	0	0	0	0	0	0	0	0	0	0	100	0	0	0	6	2	2	2	2	7	0	0	0	10	6	0	DoS	3	1
760	0.203724	tcp	114	http	6	FIN	3	10	8	744	944	83.4462	62	252	26310.1	32436	2	2	22.636	26.1626	1167.64	44.6346	255	2643107585	2581994053	255	0.048141	0.020084	0.028057	74	118	1	75	1	1	1	1	1	1	0	0	1	1	1	0	DoS	3	1
761	8e-06	cpnx	17	-	1	INT	4	2	0	200	0	125000	254	0	100000000	0	0	0	0.008	0	0	0	0	0	0	0	0	0	0	100	0	0	0	6	2	2	2	2	7	0	0	0	10	6	0	DoS	3	1
762	1.0688	tcp	114	ftp	4	FIN	3	22	22	1190	1644	40.2319	62	252	8502.97	11751.5	7	9	50.8954	49.8728	2833.5	3242.69	255	1671334121	2136853856	255	0.056823	0.020822	0.036001	54	75	0	0	1	1	2	1	1	2	1	1	0	2	1	0	Exploits	4	1
763	0.256406	tcp	114	http	6	FIN	3	10	8	824	1384	66.3011	62	252	23150.8	37783.8	2	2	28.4896	32.4641	1396.58	41.9321	255	1724432917	2962235977	255	0.042727	0.028425	0.014302	82	173	1	282	1	1	1	1	1	1	0	0	1	1	1	0	Exploits	4	1
764	8e-06	cpnx	17	-	1	INT	4	2	0	200	0	125000	254	0	100000000	0	0	0	0.008	0	0	0	0	0	0	0	0	0	0	100	0	0	0	6	2	2	2	2	7	0	0	0	10	6	0	Exploits	4	1
765	1.2442	ospf	79	-	1	INT	4	28	0	3024	0	21.7007	254	0	18749.4	0	0	0	46.0816	0	57.7273	0	0	0	0	0	0	0	0	108	0	0	0	1	2	1	1	1	1	0	0	0	1	1	0	Reconnaissance	8	1
766	1.2442	ospf	79	-	1	INT	4	28	0	3024	0	21.7007	254	0	18749.4	0	0	0	46.0816	0	57.7273	0	0	0	0	0	0	0	0	108	0	0	0	1	2	1	1	1	1	0	0	0	1	1	0	DoS	3	1
767	1.2442	ospf	79	-	1	INT	4	28	0	3024	0	21.7007	254	0	18749.4	0	0	0	46.0816	0	57.7273	0	0	0	0	0	0	0	0	108	0	0	0	1	2	1	1	1	1	0	0	0	1	1	0	Exploits	4	1
768	3e-06	wsn	129	-	1	INT	4	2	0	200	0	333333	254	0	266666656	0	0	0	0.003	0	0	0	0	0	0	0	0	0	0	100	0	0	0	6	2	2	2	2	7	0	0	0	2	6	0	Reconnaissance	8	1
769	0.563572	tcp	114	smtp	10	FIN	3	36	22	25146	1724	101.141	62	252	347044	23365.2	15	8	16.1021	25.5451	1097.16	31.6331	255	4236790854	3183178339	255	0.034954	0.026438	0.008516	699	78	0	0	1	1	1	1	1	1	0	0	0	1	1	0	Exploits	4	1
770	0.190494	tcp	114	http	6	FIN	3	10	6	1246	268	78.7426	254	252	47119.6	9407.12	2	1	19.4651	33.7336	1114.14	50.7332	255	1902566689	4014058197	255	0.032841	0.021823	0.011018	125	45	1	0	9	1	1	3	1	1	0	0	1	3	1	0	Exploits	4	1
771	3e-06	wsn	129	-	1	INT	4	2	0	200	0	333333	254	0	266666656	0	0	0	0.003	0	0	0	0	0	0	0	0	0	0	100	0	0	0	6	2	2	2	2	7	0	0	0	2	6	0	DoS	3	1
772	0.734875	tcp	114	-	1	FIN	3	10	8	564	354	23.1332	254	252	5530.19	3374.72	2	1	78.6116	99.6759	5922.32	139.283	255	1732932981	2821139878	255	0.06189	0.037135	0.024755	56	44	0	0	1	1	3	1	1	10	0	0	0	3	1	0	Reconnaissance	8	1
773	8e-06	pvp	88	-	1	INT	4	2	0	200	0	125000	254	0	100000000	0	0	0	0.008	0	0	0	0	0	0	0	0	0	0	100	0	0	0	4	2	1	1	1	4	0	0	0	11	4	0	Reconnaissance	8	1
774	0.256281	tcp	114	http	6	FIN	3	10	6	2550	268	58.5295	254	252	71640.1	6992.33	2	1	27.5207	39.3196	1476.73	61.2634	255	3705580147	2153837694	255	0.112992	0.05968	0.053312	255	45	1	0	10	1	2	3	1	10	0	0	1	3	9	0	Fuzzers	5	1
775	32.55	tcp	114	http	6	FIN	3	20	14	2032	622	1.01382	254	252	474.592	142.058	4	1	1712.14	2499.19	226545	8299.39	255	1045111448	485397762	255	0.118041	0.060609	0.057432	102	44	1	0	4	1	1	1	1	3	0	0	2	1	3	0	Fuzzers	5	1
776	8e-06	pvp	88	-	1	INT	4	2	0	200	0	125000	254	0	100000000	0	0	0	0.008	0	0	0	0	0	0	0	0	0	0	100	0	0	0	4	2	1	1	1	4	0	0	0	11	4	0	DoS	3	1
777	0.313243	tcp	114	-	1	FIN	3	10	6	502	268	47.8861	254	252	11543.8	5720.8	2	1	33.2447	49.1334	1699.63	73.2679	255	3688815641	1470530989	255	0.105298	0.067568	0.03773	50	45	0	0	7	1	2	2	1	7	0	0	0	2	7	0	Fuzzers	5	1
778	8e-06	pvp	88	-	1	INT	4	2	0	200	0	125000	254	0	100000000	0	0	0	0.008	0	0	0	0	0	0	0	0	0	0	100	0	0	0	4	2	1	1	1	4	0	0	0	11	4	0	Exploits	4	1
779	0.454986	tcp	114	-	1	FIN	3	10	6	578	268	32.968	254	252	9160.72	3938.58	2	1	47.2954	83.6658	2607.63	136.204	255	172968558	2068472436	255	0.077155	0.036652	0.040503	58	45	0	0	7	1	2	2	1	7	0	0	0	2	7	0	Fuzzers	5	1
780	2.03287	tcp	114	ftp	4	FIN	3	22	22	1186	1602	21.1524	62	252	4458.73	6021.06	7	9	96.8031	94.475	4838.36	5599.9	255	3182323027	3647175709	255	0.087444	0.047985	0.039459	54	73	0	0	1	1	3	1	1	2	1	1	0	2	1	0	Exploits	4	1
781	8e-06	pvp	88	-	1	INT	4	2	0	200	0	125000	254	0	100000000	0	0	0	0.008	0	0	0	0	0	0	0	0	0	0	100	0	0	0	4	2	1	1	1	4	0	0	0	11	4	0	Exploits	4	1
782	0.648226	tcp	114	-	1	FIN	3	10	6	488	268	23.1401	254	252	5430.2	2764.47	2	1	72.0251	90.1436	3987.34	148.004	255	143611270	1941705213	255	0.309374	0.196699	0.112675	49	45	0	0	5	1	1	1	1	4	0	0	0	1	4	0	Fuzzers	5	1
783	9e-06	udp	120	-	1	INT	4	2	0	224	0	111111	254	0	99555552	0	0	0	0.009	0	0	0	0	0	0	0	0	0	0	112	0	0	0	7	2	2	1	1	2	0	0	0	3	2	0	Shellcode	9	1
784	8e-06	br-sat-mon	11	-	1	INT	4	2	0	200	0	125000	254	0	100000000	0	0	0	0.008	0	0	0	0	0	0	0	0	0	0	100	0	0	0	4	2	2	2	2	4	0	0	0	10	4	0	Analysis	1	1
785	0.495706	tcp	114	http	6	FIN	3	10	6	566	268	30.2599	254	252	8230.69	3615.05	2	1	52.5621	80.6874	2888.24	119.897	255	2551071583	2107327072	255	0.151968	0.092265	0.059703	57	45	1	0	5	1	1	1	1	4	0	0	1	1	4	0	Fuzzers	5	1
786	8e-06	br-sat-mon	11	-	1	INT	4	2	0	200	0	125000	254	0	100000000	0	0	0	0.008	0	0	0	0	0	0	0	0	0	0	100	0	0	0	4	2	2	2	2	4	0	0	0	10	4	0	DoS	3	1
787	9e-06	udp	120	-	1	INT	4	2	0	168	0	111111	254	0	74666664	0	0	0	0.009	0	0	0	0	0	0	0	0	0	0	84	0	0	0	1	2	1	1	1	1	0	0	0	1	2	0	Reconnaissance	8	1
788	8e-06	br-sat-mon	11	-	1	INT	4	2	0	200	0	125000	254	0	100000000	0	0	0	0.008	0	0	0	0	0	0	0	0	0	0	100	0	0	0	4	2	2	2	2	4	0	0	0	10	4	0	Exploits	4	1
789	1.30513	tcp	114	-	1	FIN	3	10	6	546	268	11.4932	254	252	3015.8	1373.05	2	1	134.403	249.65	7838.69	335.855	255	1467191071	1501019528	255	0.207137	0.05687	0.150267	55	45	0	0	3	1	2	2	1	3	0	0	0	2	3	0	Fuzzers	5	1
790	8e-06	br-sat-mon	11	-	1	INT	4	2	0	200	0	125000	254	0	100000000	0	0	0	0.008	0	0	0	0	0	0	0	0	0	0	100	0	0	0	4	2	2	2	2	4	0	0	0	10	4	0	Exploits	4	1
791	1.64208	tcp	114	-	1	FIN	3	10	8	564	354	10.3527	254	252	2474.9	1510.28	2	1	179.922	207.239	10446.1	302.91	255	713560228	959599584	255	0.417609	0.191406	0.226203	56	44	0	0	1	1	2	1	1	1	0	0	0	2	5	0	Reconnaissance	8	1
792	3.29123	tcp	114	ftp	4	FIN	3	24	22	1244	1608	13.6727	62	252	2899.83	3731.13	7	9	143.054	161.685	9531.95	12102	255	3254411315	1054859663	255	0.121915	0.057533	0.064382	52	73	0	0	1	1	2	1	1	2	1	1	0	3	1	0	Exploits	4	1
793	8e-06	sun-nd	111	-	1	INT	4	2	0	200	0	125000	254	0	100000000	0	0	0	0.008	0	0	0	0	0	0	0	0	0	0	100	0	0	0	4	2	2	2	2	4	0	0	0	10	4	0	DoS	3	1
794	0.678804	tcp	114	-	1	FIN	3	10	8	546	354	25.044	254	252	5798.43	3653.48	2	1	73.359	84.6766	4592.64	135.415	255	416092099	2003928637	255	0.154718	0.08606	0.068658	55	44	0	0	9	1	1	1	1	6	0	0	0	2	6	0	Fuzzers	5	1
795	8e-06	sun-nd	111	-	1	INT	4	2	0	200	0	125000	254	0	100000000	0	0	0	0.008	0	0	0	0	0	0	0	0	0	0	100	0	0	0	4	2	2	2	2	4	0	0	0	10	4	0	Exploits	4	1
796	0.500246	tcp	114	-	1	FIN	3	10	6	546	268	29.9852	254	252	7868.13	3582.24	2	1	52.0871	63.4918	2964.72	96.6336	255	2721662059	3020139847	255	0.239857	0.182778	0.057079	55	45	0	0	7	1	2	2	1	7	0	0	0	2	7	0	Fuzzers	5	1
797	8e-06	sun-nd	111	-	1	INT	4	2	0	200	0	125000	254	0	100000000	0	0	0	0.008	0	0	0	0	0	0	0	0	0	0	100	0	0	0	4	2	2	2	2	4	0	0	0	10	4	0	Exploits	4	1
798	0.302907	tcp	114	-	1	FIN	3	10	6	546	268	49.5202	254	252	12994.1	5916.01	2	1	32.3468	47.6334	1712.35	67.8564	255	216066057	557234488	255	0.120329	0.064734	0.055595	55	45	0	0	7	1	2	2	1	7	0	0	0	2	7	0	Fuzzers	5	1
799	8e-06	sun-nd	111	-	1	INT	4	2	0	200	0	125000	254	0	100000000	0	0	0	0.008	0	0	0	0	0	0	0	0	0	0	100	0	0	0	4	2	2	2	2	4	0	0	0	10	4	0	Exploits	4	1
800	8e-06	wb-mon	128	-	1	INT	4	2	0	200	0	125000	254	0	100000000	0	0	0	0.008	0	0	0	0	0	0	0	0	0	0	100	0	0	0	4	2	1	1	1	4	0	0	0	1	4	0	DoS	3	1
801	1.5781	tcp	114	smtp	10	FIN	3	50	24	41257	1838	46.2583	62	252	204966	8932.28	22	8	32.206	65.7905	2231.07	75.3659	255	341151664	1257167305	255	0.093509	0.064093	0.029416	825	77	0	0	1	1	1	1	1	1	0	0	0	3	1	0	Exploits	4	1
802	8e-06	wb-mon	128	-	1	INT	4	2	0	200	0	125000	254	0	100000000	0	0	0	0.008	0	0	0	0	0	0	0	0	0	0	100	0	0	0	4	2	1	1	1	4	0	0	0	1	4	0	Exploits	4	1
803	0.467829	tcp	114	-	1	FIN	3	10	6	546	268	32.063	254	252	8413.33	3830.46	2	1	50.4868	77.5724	2669.99	129.345	255	718134950	1980796855	255	0.18625	0.079965	0.106285	55	45	0	0	7	1	2	2	1	7	0	0	0	2	7	0	Fuzzers	5	1
804	0.614827	tcp	114	-	1	FIN	3	10	8	546	354	27.6501	254	252	6401.8	4033.66	2	1	63.5787	78.2164	3889.69	121.602	255	188208382	3542175895	255	0.127863	0.067303	0.06056	55	44	0	0	7	1	2	2	1	7	0	0	0	2	7	0	Fuzzers	5	1
805	0.444697	tcp	114	-	1	FIN	3	10	6	546	268	33.7308	254	252	8850.97	4029.71	2	1	45.3548	74.3664	2394.8	116.336	255	1965764569	1370647605	255	0.140302	0.07286	0.067442	55	45	0	0	7	1	2	2	1	7	0	0	0	2	7	0	Fuzzers	5	1
806	0.591822	tcp	114	-	1	FIN	3	10	8	546	354	28.7249	254	252	6650.65	4190.45	2	1	60.9656	74.3216	3883.25	111.284	255	1495858205	2994464184	255	0.122726	0.071563	0.051163	55	44	0	0	7	1	2	2	1	7	0	0	0	3	7	0	Fuzzers	5	1
807	0.229571	tcp	114	http	6	FIN	3	10	6	964	268	65.3393	254	252	30247.7	7805.86	2	1	25.5079	39.0362	1240.4	71.1821	255	446672354	3538503304	255	0.06813	0.014487	0.053643	96	45	1	0	1	1	1	1	1	1	0	0	1	1	3	0	Exploits	4	1
808	3e-06	udp	120	-	1	INT	4	2	0	168	0	333333	254	0	224000000	0	0	0	0.003	0	0	0	0	0	0	0	0	0	0	84	0	0	0	2	2	1	1	1	1	0	0	0	1	1	0	Reconnaissance	8	1
809	8e-06	vmtp	125	-	1	INT	4	2	0	200	0	125000	254	0	100000000	0	0	0	0.008	0	0	0	0	0	0	0	0	0	0	100	0	0	0	3	2	2	1	1	4	0	0	0	2	3	0	Analysis	1	1
810	0.229942	tcp	114	http	6	FIN	3	10	6	956	268	65.2338	254	252	29955.4	7793.27	2	1	23.159	41.892	1216.74	65.2366	255	2452863364	2859875520	255	0.069545	0.02048	0.049065	96	45	1	0	1	1	1	1	1	1	0	0	1	1	1	0	Exploits	4	1
811	8e-06	vmtp	125	-	1	INT	4	2	0	200	0	125000	254	0	100000000	0	0	0	0.008	0	0	0	0	0	0	0	0	0	0	100	0	0	0	3	2	2	1	1	4	0	0	0	2	3	0	DoS	3	1
812	8e-06	vmtp	125	-	1	INT	4	2	0	200	0	125000	254	0	100000000	0	0	0	0.008	0	0	0	0	0	0	0	0	0	0	100	0	0	0	3	2	2	1	1	4	0	0	0	2	3	0	DoS	3	1
813	9e-06	udp	120	-	1	INT	4	2	0	168	0	111111	254	0	74666664	0	0	0	0.009	0	0	0	0	0	0	0	0	0	0	84	0	0	0	1	2	1	1	1	1	0	0	0	1	1	0	Reconnaissance	8	1
814	1.74159	tcp	114	http	6	FIN	3	10	8	1094	354	9.7612	254	252	4524.6	1423.99	2	1	193.41	237.069	13158.7	359.637	255	124271357	711228377	255	0.153604	0.082097	0.071507	109	44	1	0	1	1	2	1	1	1	0	0	1	2	1	0	Exploits	4	1
815	0.210218	tcp	114	http	6	FIN	3	12	26	870	28312	176.008	62	252	30368.5	1.03603e+06	2	11	19.1107	7.89992	1052.39	1087.55	255	2950454823	3555019045	255	0.058787	0.007879	0.050908	73	1089	1	13390	1	1	1	1	1	1	0	0	1	1	1	0	Exploits	4	1
816	0.912818	tcp	114	smtp	10	FIN	3	52	24	45569	1882	82.1631	254	252	391693	15810.4	23	8	17.8984	39.3626	1286.73	43.7839	255	3351184374	1855602343	255	0.052522	0.006533	0.045989	876	78	0	0	1	1	1	1	1	1	0	0	0	1	1	0	DoS	3	1
817	6e-06	ttp	119	-	1	INT	4	2	0	200	0	166667	254	0	133333328	0	0	0	0.006	0	0	0	0	0	0	0	0	0	0	100	0	0	0	4	2	2	2	2	4	0	0	0	11	4	0	DoS	3	1
818	8e-06	udp	120	-	1	INT	4	2	0	168	0	125000	254	0	84000000	0	0	0	0.008	0	0	0	0	0	0	0	0	0	0	84	0	0	0	1	2	1	1	1	1	0	0	0	1	1	0	Reconnaissance	8	1
819	6e-06	ttp	119	-	1	INT	4	2	0	200	0	166667	254	0	133333328	0	0	0	0.006	0	0	0	0	0	0	0	0	0	0	100	0	0	0	4	2	2	2	2	4	0	0	0	11	4	0	Exploits	4	1
820	0.866326	tcp	114	smtp	10	FIN	3	24	20	6379	1694	49.6349	62	252	56459.1	14867.4	9	8	37.6663	44.0242	1926.3	53.314	255	2751465580	2144774759	255	0.070925	0.029236	0.041689	266	85	0	0	1	1	2	1	1	1	0	0	0	3	1	0	Exploits	4	1
821	6e-06	vines	123	-	1	INT	4	2	0	200	0	166667	254	0	133333328	0	0	0	0.006	0	0	0	0	0	0	0	0	0	0	100	0	0	0	4	2	2	2	2	4	0	0	0	11	4	0	Exploits	4	1
822	4.23501	tcp	114	http	6	FIN	3	46	236	2314	308456	66.3517	254	252	4276.73	580209	2	116	94.0893	17.7852	4511.06	2129.54	255	3840933853	1541394341	255	0.206742	0.108835	0.097907	50	1307	1	149237	1	1	1	1	1	1	0	0	1	1	1	0	Worms	10	1
823	6e-06	vines	123	-	1	INT	4	2	0	200	0	166667	254	0	133333328	0	0	0	0.006	0	0	0	0	0	0	0	0	0	0	100	0	0	0	4	2	2	2	2	4	0	0	0	11	4	0	Exploits	4	1
824	0.496439	tcp	114	-	1	FIN	3	10	6	1460	268	30.2152	254	252	21174.8	3609.71	2	1	51.877	84.258	2788.91	125.274	255	3776104972	4282011299	255	0.136269	0.075146	0.061123	146	45	0	0	6	1	1	1	1	5	0	0	0	1	5	0	Fuzzers	5	1
825	6e-06	vines	123	-	1	INT	4	2	0	200	0	166667	254	0	133333328	0	0	0	0.006	0	0	0	0	0	0	0	0	0	0	100	0	0	0	4	2	2	2	2	4	0	0	0	11	4	0	Exploits	4	1
826	0.698342	tcp	114	-	1	FIN	3	10	6	2062	268	21.4794	254	252	21261.8	2566.08	2	1	72.1246	111.974	3795.11	155.16	255	1964404802	953969827	255	0.207562	0.13847	0.069092	206	45	0	0	2	1	1	1	1	3	0	0	0	1	2	0	Fuzzers	5	1
827	0.644017	tcp	114	-	1	FIN	3	10	6	1524	268	23.2913	254	252	17043	2782.54	2	1	66.3454	116.937	3417.22	182.552	255	4248140362	2928049309	255	0.197419	0.059325	0.138094	152	45	0	0	6	1	1	1	1	5	0	0	0	1	5	0	Fuzzers	5	1
828	3e-06	nsfnet-igp	77	-	1	INT	4	2	0	200	0	333333	254	0	266666656	0	0	0	0.003	0	0	0	0	0	0	0	0	0	0	100	0	0	0	4	2	2	1	1	4	0	0	0	2	4	0	Fuzzers	5	1
829	0.930911	tcp	114	-	1	FIN	3	10	6	1844	268	16.1132	254	252	14265.6	1925	2	1	88.3448	167.974	4785.06	241.56	255	183220784	2880800026	255	0.191137	0.091035	0.100102	184	45	0	0	3	1	1	1	1	2	0	0	0	3	2	0	Fuzzers	5	1
830	3e-06	nsfnet-igp	77	-	1	INT	4	2	0	200	0	333333	254	0	266666656	0	0	0	0.003	0	0	0	0	0	0	0	0	0	0	100	0	0	0	4	2	2	1	1	4	0	0	0	2	4	0	DoS	3	1
831	0.664591	tcp	114	-	1	FIN	3	10	6	718	268	22.5703	254	252	7788.25	2696.4	2	1	68.2994	116.689	3742.55	176.603	255	3748616110	2682093330	255	0.152146	0.081136	0.07101	72	45	0	0	4	1	1	1	1	4	0	0	0	1	4	0	Fuzzers	5	1
832	3e-06	nsfnet-igp	77	-	1	INT	4	2	0	200	0	333333	254	0	266666656	0	0	0	0.003	0	0	0	0	0	0	0	0	0	0	100	0	0	0	4	2	2	1	1	4	0	0	0	2	4	0	DoS	3	1
833	1.25833	tcp	114	-	1	FIN	3	10	8	1294	354	13.51	254	252	7406.66	1970.87	2	1	139.814	166.73	7789.24	316.149	255	1013016513	1307520993	255	0.164327	0.090479	0.073848	129	44	0	0	4	1	1	1	1	4	0	0	0	1	4	0	Fuzzers	5	1
834	3e-06	nsfnet-igp	77	-	1	INT	4	2	0	200	0	333333	254	0	266666656	0	0	0	0.003	0	0	0	0	0	0	0	0	0	0	100	0	0	0	4	2	2	1	1	4	0	0	0	2	4	0	Exploits	4	1
835	8e-06	udp	120	-	1	INT	4	2	0	168	0	125000	254	0	84000000	0	0	0	0.008	0	0	0	0	0	0	0	0	0	0	84	0	0	0	4	2	1	1	1	1	0	0	0	1	1	0	Reconnaissance	8	1
836	3e-06	dgp	23	-	1	INT	4	2	0	200	0	333333	254	0	266666656	0	0	0	0.003	0	0	0	0	0	0	0	0	0	0	100	0	0	0	5	2	1	1	1	5	0	0	0	6	5	0	Fuzzers	5	1
837	0.648673	tcp	114	-	1	FIN	3	10	6	2062	268	23.1241	254	252	22889.8	2762.56	2	1	71.9649	110.146	3816.95	167.565	255	707442937	4032106574	255	0.183764	0.097936	0.085828	206	45	0	0	4	1	1	1	1	3	0	0	0	1	3	0	Fuzzers	5	1
838	3e-06	dgp	23	-	1	INT	4	2	0	200	0	333333	254	0	266666656	0	0	0	0.003	0	0	0	0	0	0	0	0	0	0	100	0	0	0	5	2	1	1	1	5	0	0	0	6	5	0	DoS	3	1
839	0.780763	tcp	114	-	1	FIN	3	10	6	2292	268	19.212	254	252	21138.3	2295.19	2	1	83.7609	143.614	4779.37	231.648	255	317135121	3994413583	255	0.169301	0.062683	0.106618	229	45	0	0	6	1	1	1	1	5	0	0	0	1	5	0	Fuzzers	5	1
840	3e-06	dgp	23	-	1	INT	4	2	0	200	0	333333	254	0	266666656	0	0	0	0.003	0	0	0	0	0	0	0	0	0	0	100	0	0	0	5	2	1	1	1	5	0	0	0	6	5	0	DoS	3	1
841	2.69092	tcp	114	smtp	10	FIN	3	46	24	39304	1974	25.6418	62	252	114311	5624.85	20	8	59.7772	113.42	4374.81	140.451	255	1030279308	789581536	255	0.167546	0.082255	0.085291	854	82	0	0	1	1	2	1	1	4	0	0	0	2	1	0	Exploits	4	1
842	0.854481	tcp	114	-	1	FIN	3	10	8	550	354	19.8951	254	252	4634.39	2902.35	2	1	94.9423	103.028	4930.15	200.949	255	153749177	2872356542	255	0.199608	0.132603	0.067005	55	44	0	0	4	1	1	1	1	2	0	0	0	1	2	0	Fuzzers	5	1
843	3e-06	dgp	23	-	1	INT	4	2	0	200	0	333333	254	0	266666656	0	0	0	0.003	0	0	0	0	0	0	0	0	0	0	100	0	0	0	5	2	1	1	1	5	0	0	0	6	5	0	DoS	3	1
844	0.862454	tcp	114	-	1	FIN	3	10	6	622	268	17.3922	254	252	5194.48	2077.79	2	1	92.8227	142.651	4847.02	236.824	255	3373552375	1585484148	255	0.221012	0.149195	0.071817	62	45	0	0	4	1	2	2	2	4	0	0	0	2	4	0	Fuzzers	5	1
845	3e-06	dgp	23	-	1	INT	4	2	0	200	0	333333	254	0	266666656	0	0	0	0.003	0	0	0	0	0	0	0	0	0	0	100	0	0	0	5	2	1	1	1	5	0	0	0	6	5	0	Exploits	4	1
846	0.862454	tcp	114	-	1	FIN	3	10	6	622	268	17.3922	254	252	5194.48	2077.79	2	1	92.8227	142.651	4847.02	236.824	255	3373552375	1585484148	255	0.221012	0.149195	0.071817	62	45	0	0	4	1	2	2	2	4	0	0	0	2	4	0	Fuzzers	5	1
847	1.05831	tcp	114	-	1	FIN	3	80	16	96806	698	89.7654	254	252	722629	4951.27	37	1	13.1662	57.5902	1427.14	71.0703	255	87408853	525499210	255	0.274594	0.194452	0.080142	1210	44	0	0	1	1	1	1	1	1	0	0	0	1	1	0	Exploits	4	1
848	0.480618	tcp	114	-	1	FIN	3	10	6	2062	268	31.2098	254	252	30893.6	3728.53	2	1	53.2767	78.0266	2638.88	120.303	255	2049892311	3544047251	255	0.141628	0.090476	0.051152	206	45	0	0	6	1	2	2	1	6	0	0	0	2	7	0	Fuzzers	5	1
849	3e-06	eigrp	25	-	1	INT	4	2	0	200	0	333333	254	0	266666656	0	0	0	0.003	0	0	0	0	0	0	0	0	0	0	100	0	0	0	5	2	2	2	2	5	0	0	0	2	5	0	Exploits	4	1
850	0.561693	tcp	114	-	1	FIN	3	14	6	6830	268	33.8263	254	252	90341.2	3190.35	4	1	43.2072	97.339	2561.2	160.062	255	695991683	2897607389	255	0.134237	0.074238	0.059999	488	45	0	0	6	1	2	1	1	6	0	0	0	1	7	0	Fuzzers	5	1
851	3e-06	tcf	113	-	1	INT	4	2	0	200	0	333333	254	0	266666656	0	0	0	0.003	0	0	0	0	0	0	0	0	0	0	100	0	0	0	5	2	2	2	2	5	0	0	0	2	5	0	Exploits	4	1
852	0.821876	tcp	114	-	1	FIN	3	12	8	1206	752	23.1178	254	252	10765.6	6404.86	3	2	74.716	105.24	3798.49	153.983	255	874502595	1887497860	255	0.150818	0.084486	0.066332	101	94	0	0	5	1	1	1	1	5	0	0	0	1	5	0	Fuzzers	5	1
853	3e-06	tcf	113	-	1	INT	4	2	0	200	0	333333	254	0	266666656	0	0	0	0.003	0	0	0	0	0	0	0	0	0	0	100	0	0	0	5	2	2	2	2	5	0	0	0	2	5	0	Exploits	4	1
854	0.469708	tcp	114	-	1	FIN	3	10	6	910	268	31.9347	254	252	13949.1	3815.14	2	1	49.486	73.2844	2545.36	104.033	255	1009315072	3283516264	255	0.179538	0.103277	0.076261	91	45	0	0	5	1	1	1	1	5	0	0	0	1	5	0	Fuzzers	5	1
855	8e-06	ospf	79	-	1	INT	4	2	0	200	0	125000	254	0	100000000	0	0	0	0.008	0	0	0	0	0	0	0	0	0	0	100	0	0	0	5	2	2	2	2	5	0	0	0	3	5	0	DoS	3	1
856	8e-06	ospf	79	-	1	INT	4	2	0	200	0	125000	254	0	100000000	0	0	0	0.008	0	0	0	0	0	0	0	0	0	0	100	0	0	0	5	2	2	2	2	5	0	0	0	3	5	0	Exploits	4	1
857	0.806499	tcp	114	-	1	FIN	3	12	8	1270	718	23.5586	254	252	11556.1	6239.31	3	2	65.5033	98.1501	3476.57	122.418	255	2615553385	2615880039	255	0.267578	0.119447	0.148131	106	90	0	0	5	1	2	2	2	5	0	0	0	2	5	0	Fuzzers	5	1
858	8e-06	ospf	79	-	1	INT	4	2	0	200	0	125000	254	0	100000000	0	0	0	0.008	0	0	0	0	0	0	0	0	0	0	100	0	0	0	5	2	2	2	2	5	0	0	0	3	5	0	Exploits	4	1
859	0.898723	tcp	114	-	1	FIN	3	12	8	1112	734	21.1411	254	252	9079.55	5723.68	3	2	75.1914	118.148	3921.32	166.318	255	2294725744	3130111740	255	0.198265	0.07168	0.126585	93	92	0	0	2	1	1	1	1	2	0	0	0	1	2	0	Fuzzers	5	1
860	5e-06	sprite-rpc	106	-	1	INT	4	2	0	200	0	200000	254	0	160000000	0	0	0	0.005	0	0	0	0	0	0	0	0	0	0	100	0	0	0	5	2	2	2	2	5	0	0	0	3	5	0	Analysis	1	1
861	1.2117	tcp	114	http	6	FIN	3	10	8	746	354	14.0298	254	252	4436.73	2046.7	2	1	134.622	158.847	7401.9	306.022	255	461818752	4090296488	255	0.175336	0.099771	0.075565	75	44	1	0	1	1	1	1	1	1	0	0	1	1	1	0	Reconnaissance	8	1
862	5e-06	larp	65	-	1	INT	4	2	0	200	0	200000	254	0	160000000	0	0	0	0.005	0	0	0	0	0	0	0	0	0	0	100	0	0	0	6	2	2	2	2	6	0	0	0	11	6	0	DoS	3	1
863	1.29742	tcp	114	-	1	FIN	3	12	10	1168	860	16.186	254	252	6603.9	4772.56	3	2	113.981	135.092	8199.96	173.532	255	3239871836	3672992424	255	0.1636	0.081554	0.082046	97	86	0	0	4	1	1	1	1	3	0	0	0	1	3	0	Fuzzers	5	1
864	5e-06	larp	65	-	1	INT	4	2	0	200	0	200000	254	0	160000000	0	0	0	0.005	0	0	0	0	0	0	0	0	0	0	100	0	0	0	6	2	2	2	2	6	0	0	0	11	6	0	Exploits	4	1
865	1.18852	tcp	114	-	1	FIN	3	12	10	3058	812	17.6691	254	252	18873.9	4920.42	3	2	107.964	117.668	6605.73	168.191	255	986300555	1147266268	255	0.209282	0.129492	0.07979	255	81	0	0	3	1	1	1	1	3	0	0	0	1	3	0	Fuzzers	5	1
866	1.24946	tcp	114	-	1	FIN	3	12	8	1230	706	15.2066	254	252	7222.31	3956.91	3	2	113.587	163.013	6004.89	259.051	255	2100371008	3992890370	255	0.177709	0.107894	0.069815	103	88	0	0	4	1	1	1	1	2	0	0	0	3	2	0	Fuzzers	5	1
867	8e-06	mtp	73	-	1	INT	4	2	0	200	0	125000	254	0	100000000	0	0	0	0.008	0	0	0	0	0	0	0	0	0	0	100	0	0	0	6	2	2	2	2	6	0	0	0	11	6	0	Reconnaissance	8	1
868	1e-06	udp	120	-	1	INT	4	2	0	168	0	1e+06	254	0	672000000	0	0	0	0.001	0	0	0	0	0	0	0	0	0	0	84	0	0	0	4	2	2	1	1	1	0	0	0	3	1	0	Reconnaissance	8	1
869	1.0163	tcp	114	-	1	FIN	3	12	8	1046	712	18.6953	254	252	7548.95	4904.06	3	2	86.6915	128.031	4673.09	182.334	255	2007350869	2349225611	255	0.166013	0.120075	0.045938	87	89	0	0	5	1	1	1	1	2	0	0	0	2	2	0	Fuzzers	5	1
870	8e-06	mtp	73	-	1	INT	4	2	0	200	0	125000	254	0	100000000	0	0	0	0.008	0	0	0	0	0	0	0	0	0	0	100	0	0	0	6	2	2	2	2	6	0	0	0	11	6	0	DoS	3	1
871	1.23981	tcp	114	-	1	FIN	3	10	8	564	354	13.7118	254	252	3277.93	2000.31	2	1	130.609	166.332	9336.55	228.15	255	2864051007	140577157	255	0.152934	0.075484	0.07745	56	44	0	0	3	1	2	1	1	2	0	0	0	2	1	0	Reconnaissance	8	1
872	8e-06	mtp	73	-	1	INT	4	2	0	200	0	125000	254	0	100000000	0	0	0	0.008	0	0	0	0	0	0	0	0	0	0	100	0	0	0	6	2	2	2	2	6	0	0	0	11	6	0	Exploits	4	1
873	0.898622	tcp	114	-	1	FIN	3	12	8	3060	732	21.1435	254	252	24971.6	5706.52	3	2	81.6103	118.22	4072.65	161.264	255	1886353066	1873119420	255	0.158346	0.071084	0.087262	255	92	0	0	3	1	1	1	1	3	0	0	0	1	3	0	Fuzzers	5	1
874	8e-06	mtp	73	-	1	INT	4	2	0	200	0	125000	254	0	100000000	0	0	0	0.008	0	0	0	0	0	0	0	0	0	0	100	0	0	0	6	2	2	2	2	6	0	0	0	11	6	0	Exploits	4	1
875	2.06488	tcp	114	http	6	FIN	3	10	10	834	1090	9.2015	62	252	2909.61	3800.7	2	2	229.431	216.611	13628	395.32	255	2040571452	3374864043	255	0.182402	0.08646	0.095942	83	109	1	82	2	1	2	1	1	1	0	0	1	1	1	0	Exploits	4	1
876	2.51247	tcp	114	-	1	FIN	3	12	10	1074	826	8.35829	254	252	3136.35	2368.98	3	2	228.407	261.822	12795.7	400.365	255	1257647060	3542722893	255	0.284762	0.155356	0.129406	90	83	0	0	1	1	1	1	1	1	0	0	0	1	1	0	Fuzzers	5	1
877	4.01122	tcp	114	smtp	10	FIN	3	160	42	187370	2788	50.1095	62	252	371356	5428.77	77	8	25.2278	96.027	2448.48	115.448	255	3802059036	4111350272	255	0.172609	0.073466	0.099143	1171	66	0	0	1	1	9	1	1	1	0	0	0	1	1	0	Exploits	4	1
878	1.26595	tcp	114	-	1	FIN	3	24	10	23576	440	26.0673	254	252	142779	2502.46	9	1	55.0003	132.593	4847.76	240.573	255	2480568933	2212375296	255	0.133409	0.072615	0.060794	982	44	0	0	5	1	1	1	1	2	0	0	0	4	2	0	Exploits	4	1
879	1.24516	tcp	114	-	1	FIN	3	10	8	910	354	13.6529	254	252	5261.97	1991.71	2	1	126.304	157.497	6871.56	263.383	255	1284652860	1467139400	255	0.267327	0.142674	0.124653	91	44	0	0	1	1	1	1	1	1	0	0	0	1	2	0	Fuzzers	5	1
880	9e-06	ax.25	8	-	1	INT	4	2	0	200	0	111111	254	0	88888888	0	0	0	0.009	0	0	0	0	0	0	0	0	0	0	100	0	0	0	6	2	2	2	2	6	0	0	0	10	6	0	DoS	3	1
881	1.18715	tcp	114	-	1	FIN	3	10	8	1294	354	14.3201	254	252	7850.76	2089.04	2	1	129.2	148.571	7026.98	252.119	255	2738086951	1977169622	255	0.282778	0.147139	0.135639	129	44	0	0	1	1	1	1	1	1	0	0	0	1	1	0	Fuzzers	5	1
882	9e-06	ax.25	8	-	1	INT	4	2	0	200	0	111111	254	0	88888888	0	0	0	0.009	0	0	0	0	0	0	0	0	0	0	100	0	0	0	6	2	2	2	2	6	0	0	0	10	6	0	Exploits	4	1
883	2.6113	tcp	114	http	6	FIN	3	14	26	976	24944	14.9351	62	252	2778.69	73480.5	2	10	200.87	97.6482	12997.7	9840.29	255	3357100167	3521968650	255	0.293111	0.169416	0.123695	70	959	1	0	3	1	3	2	1	1	0	0	1	2	1	0	Exploits	4	1
884	9e-06	ipip	49	-	1	INT	4	2	0	200	0	111111	254	0	88888888	0	0	0	0.009	0	0	0	0	0	0	0	0	0	0	100	0	0	0	6	2	2	2	2	6	0	0	0	10	6	0	Reconnaissance	8	1
885	2.19555	tcp	114	-	1	FIN	3	10	8	564	354	7.74294	254	252	1851.02	1129.56	2	1	238.803	294.852	17798.6	468.791	255	3900346572	3154403465	255	0.24692	0.131582	0.115338	56	44	0	0	1	1	3	1	1	2	0	0	0	1	3	0	Reconnaissance	8	1
886	9e-06	ipip	49	-	1	INT	4	2	0	200	0	111111	254	0	88888888	0	0	0	0.009	0	0	0	0	0	0	0	0	0	0	100	0	0	0	6	2	2	2	2	6	0	0	0	10	6	0	DoS	3	1
887	1.56522	tcp	114	-	1	FIN	3	12	8	982	706	12.1389	254	252	4605.1	3158.66	3	2	142.198	202.749	7091.78	278.791	255	3011721400	1720409983	255	0.307792	0.145976	0.161816	82	88	0	0	6	1	1	1	1	4	0	0	0	3	4	0	Fuzzers	5	1
888	0.877109	tcp	114	-	1	FIN	3	12	8	1144	736	21.6621	254	252	9567.8	5873.84	3	2	73.7777	113.115	3769.86	160.212	255	2987718209	3422972239	255	0.154876	0.085297	0.069579	95	92	0	0	5	1	1	1	1	2	0	0	0	2	2	0	Fuzzers	5	1
889	9e-06	ipip	49	-	1	INT	4	2	0	200	0	111111	254	0	88888888	0	0	0	0.009	0	0	0	0	0	0	0	0	0	0	100	0	0	0	6	2	2	2	2	6	0	0	0	10	6	0	Exploits	4	1
890	1.35099	tcp	114	-	1	FIN	3	12	10	1326	824	15.5441	254	252	7200.64	4393.81	3	2	118.216	138.376	7491.9	174.902	255	3158242287	3409292863	255	0.193201	0.105597	0.087604	111	82	0	0	5	1	1	1	1	2	0	0	0	3	2	0	Fuzzers	5	1
891	9e-06	ipip	49	-	1	INT	4	2	0	200	0	111111	254	0	88888888	0	0	0	0.009	0	0	0	0	0	0	0	0	0	0	100	0	0	0	6	2	2	2	2	6	0	0	0	10	6	0	Exploits	4	1
892	1.2e-05	udp	120	-	1	INT	4	2	0	1524	0	83333.3	254	0	507999968	0	0	0	0.012	0	0	0	0	0	0	0	0	0	0	762	0	0	0	3	2	2	1	1	1	0	0	0	1	3	0	Exploits	4	1
893	5e-06	aes-sp3-d	3	-	1	INT	4	2	0	200	0	200000	254	0	160000000	0	0	0	0.005	0	0	0	0	0	0	0	0	0	0	100	0	0	0	6	2	3	2	2	6	0	0	0	2	6	0	DoS	3	1
894	1.89988	tcp	114	-	1	FIN	3	12	10	1072	848	11.0533	254	252	4139.22	3217.05	3	2	172.716	190.627	9429.53	356.936	255	2345209699	3454467753	255	0.247533	0.112369	0.135164	89	85	0	0	1	1	1	1	1	1	0	0	0	1	2	0	Fuzzers	5	1
895	3e-06	micp	71	-	1	INT	4	2	0	200	0	333333	254	0	266666656	0	0	0	0.003	0	0	0	0	0	0	0	0	0	0	100	0	0	0	6	2	3	2	2	6	0	0	0	2	6	0	Exploits	4	1
896	6.02748	tcp	114	-	1	FIN	3	10	8	564	354	2.82041	254	252	674.245	411.449	2	1	669.72	847.626	45121.5	1355.6	255	4019943320	2584635337	255	0.233901	0.092982	0.140919	56	44	0	0	2	1	2	1	1	1	0	0	0	1	3	0	Reconnaissance	8	1
897	3e-06	micp	71	-	1	INT	4	2	0	200	0	333333	254	0	266666656	0	0	0	0.003	0	0	0	0	0	0	0	0	0	0	100	0	0	0	6	2	3	2	2	6	0	0	0	2	6	0	Exploits	4	1
898	10.4661	tcp	114	pop3	8	FIN	3	36	96	1664	103410	12.5166	62	252	1236.76	78220.8	7	44	299.012	108.104	26598.5	15541.3	255	284441641	2950422378	255	0.341105	0.196226	0.144879	46	1077	0	0	1	1	1	1	1	1	0	0	0	1	1	0	Exploits	4	1
899	4.33451	tcp	114	http	6	FIN	3	20	8	17434	354	6.22908	254	252	30569.6	572.153	7	1	226.794	607.265	21826.3	1023.51	255	2974669143	4221373736	255	0.175341	0.083642	0.091699	872	44	1	0	2	1	1	2	1	1	0	0	1	2	1	0	Exploits	4	1
900	9e-06	encap	27	-	1	INT	4	2	0	200	0	111111	254	0	88888888	0	0	0	0.009	0	0	0	0	0	0	0	0	0	0	100	0	0	0	5	2	2	2	2	5	0	0	0	11	5	0	Exploits	4	1
901	4.77753	tcp	114	http	6	FIN	3	10	10	830	1032	3.97695	62	252	1250.86	1555.62	2	2	530.837	516.39	32982.2	939.722	255	1880296127	3734541162	255	0.230477	0.128654	0.101823	83	103	1	55	1	1	2	1	1	1	0	0	1	2	1	0	Exploits	4	1
902	3e-06	udp	120	-	1	INT	4	2	0	168	0	333333	254	0	224000000	0	0	0	0.003	0	0	0	0	0	0	0	0	0	0	84	0	0	0	1	2	1	1	1	1	0	0	0	1	3	0	Reconnaissance	8	1
903	5e-06	pri-enc	84	-	1	INT	4	2	0	200	0	200000	254	0	160000000	0	0	0	0.005	0	0	0	0	0	0	0	0	0	0	100	0	0	0	5	2	2	1	1	5	0	0	0	9	5	0	DoS	3	1
904	1.70707	tcp	114	-	1	FIN	3	10	8	564	354	9.95856	254	252	2380.68	1452.78	2	1	189.572	231.59	11650	329.735	255	2051178743	1195153562	255	0.179861	0.085944	0.093917	56	44	0	0	3	1	1	1	1	1	0	0	0	3	2	0	Reconnaissance	8	1
905	0.837789	tcp	114	-	1	FIN	3	10	8	453	422	20.2915	254	252	3895.97	3533.11	2	2	93.0744	110.578	4792.92	187.957	255	3109462116	2147682259	255	0.162926	0.063745	0.099181	45	53	0	0	2	1	1	1	1	1	0	0	0	2	1	0	Backdoor	2	1
906	1.25511	tcp	114	-	1	FIN	3	22	12	17762	900	26.2925	254	252	108070	5258.49	7	1	2815.11	5165.86	409488	16778.8	255	400202944	216341483	255	0.122739	0.078245	0.044494	807	75	0	0	3	1	2	2	2	2	0	0	0	3	2	0	Fuzzers	5	1
907	1.25948	tcp	114	-	1	FIN	3	12	10	1036	838	16.6735	254	252	6034.22	4795.61	3	2	112.206	133.467	6216.57	184.019	255	1942773350	3449784365	255	0.130083	0.058282	0.071801	86	84	0	0	4	1	1	1	1	2	0	0	0	2	2	0	Fuzzers	5	1
908	3e-06	gmtp	32	-	1	INT	4	2	0	200	0	333333	254	0	266666656	0	0	0	0.003	0	0	0	0	0	0	0	0	0	0	100	0	0	0	5	2	2	2	2	5	0	0	0	2	5	0	DoS	3	1
909	1.03717	tcp	114	-	1	FIN	3	12	10	1144	806	20.2475	254	252	8091.28	5599.88	3	2	90.6856	105.334	5499.3	138.687	255	2520209205	311707549	255	0.193096	0.089147	0.103949	95	81	0	0	4	1	1	1	1	1	0	0	0	1	1	0	Fuzzers	5	1
910	3e-06	gmtp	32	-	1	INT	4	2	0	200	0	333333	254	0	266666656	0	0	0	0.003	0	0	0	0	0	0	0	0	0	0	100	0	0	0	5	2	2	2	2	5	0	0	0	2	5	0	Exploits	4	1
911	1.26459	tcp	114	ftp-data	5	FIN	3	8	10	364	3754	13.4431	62	252	2018.04	21376.1	1	3	180.656	130.538	12481.4	11193.8	255	3659316609	1348444867	255	0.166275	0.061806	0.104469	46	375	0	0	1	1	2	1	1	2	0	0	0	3	1	0	Exploits	4	1
912	1.94221	tcp	114	-	1	FIN	3	12	10	1046	848	10.8124	254	252	3950.14	3146.93	3	2	171.672	209.586	11849	296.374	255	2337269763	2596244558	255	0.194395	0.055931	0.138464	87	85	0	0	5	1	1	1	1	3	0	0	0	1	3	0	Fuzzers	5	1
913	3e-06	gmtp	32	-	1	INT	4	2	0	200	0	333333	254	0	266666656	0	0	0	0.003	0	0	0	0	0	0	0	0	0	0	100	0	0	0	5	2	2	2	2	5	0	0	0	2	5	0	Exploits	4	1
914	5e-06	ifmp	41	-	1	INT	4	2	0	200	0	200000	254	0	160000000	0	0	0	0.005	0	0	0	0	0	0	0	0	0	0	100	0	0	0	5	2	2	2	2	5	0	0	0	2	5	0	DoS	3	1
915	1.26842	tcp	114	-	1	FIN	3	12	8	1494	752	14.9792	254	252	8640.65	4150.04	3	2	110.238	161.558	6030.27	243.92	255	735374373	1448824842	255	0.277004	0.137506	0.139498	125	94	0	0	2	1	1	1	1	2	0	0	0	1	2	0	Fuzzers	5	1
916	0.763668	tcp	114	http	6	FIN	3	10	12	828	8756	27.4989	62	252	7814.91	84088.9	2	4	84.852	59.4788	4794.97	4028.25	255	1332989040	1287786791	255	0.174317	0.108594	0.065723	83	730	1	3877	1	1	2	1	1	1	0	0	1	1	1	0	DoS	3	1
917	8e-06	pnni	83	-	1	INT	4	2	0	200	0	125000	254	0	100000000	0	0	0	0.008	0	0	0	0	0	0	0	0	0	0	100	0	0	0	3	2	2	2	2	3	0	0	0	11	3	0	DoS	3	1
918	1.03668	tcp	114	-	1	FIN	3	12	10	1494	798	20.2569	254	252	10572.2	5548.47	3	2	90.8336	105.176	5389.31	164.961	255	3095285858	2605116502	255	0.199934	0.0901	0.109834	125	80	0	0	5	1	1	1	1	4	0	0	0	1	4	0	Fuzzers	5	1
919	3.4965	tcp	114	http	6	FIN	3	12	14	1320	6248	7.15	62	252	2768.48	13275	3	4	317.864	258.532	17812.6	16634.4	255	3553891739	3851317367	255	0.276876	0.134889	0.141987	110	446	1	501	1	1	1	1	1	2	0	0	1	1	1	0	Exploits	4	1
920	1.07085	tcp	114	-	1	FIN	3	12	10	994	840	19.6106	254	252	6813.27	5647.84	3	2	88.1964	108.53	5768.85	147.912	255	3890350016	3851185658	255	0.173005	0.094078	0.078927	83	84	0	0	2	1	2	1	1	2	0	0	0	1	2	0	Fuzzers	5	1
921	3e-06	qnx	89	-	1	INT	4	2	0	200	0	333333	254	0	266666656	0	0	0	0.003	0	0	0	0	0	0	0	0	0	0	100	0	0	0	5	2	2	2	2	5	0	0	0	12	5	0	Exploits	4	1
922	5e-06	udp	120	-	1	INT	4	2	0	168	0	200000	254	0	134400000	0	0	0	0.005	0	0	0	0	0	0	0	0	0	0	84	0	0	0	2	2	2	1	1	2	0	0	0	3	1	0	Reconnaissance	8	1
923	3e-06	qnx	89	-	1	INT	4	2	0	200	0	333333	254	0	266666656	0	0	0	0.003	0	0	0	0	0	0	0	0	0	0	100	0	0	0	5	2	2	2	2	5	0	0	0	12	5	0	Exploits	4	1
924	1e-06	udp	120	-	1	INT	4	2	0	168	0	1e+06	254	0	672000000	0	0	0	0.001	0	0	0	0	0	0	0	0	0	0	84	0	0	0	2	2	1	1	1	1	0	0	0	2	1	0	Reconnaissance	8	1
925	3e-06	qnx	89	-	1	INT	4	2	0	200	0	333333	254	0	266666656	0	0	0	0.003	0	0	0	0	0	0	0	0	0	0	100	0	0	0	5	2	2	2	2	5	0	0	0	12	5	0	Exploits	4	1
926	1.68161	tcp	114	-	1	FIN	3	10	8	564	354	10.1093	254	252	2416.73	1474.77	2	1	181.427	226.385	10853.4	365.082	255	3251465469	3775021568	255	0.158892	0.096913	0.061979	56	44	0	0	3	1	1	1	1	1	0	0	0	1	2	0	Reconnaissance	8	1
927	3e-06	scps	97	-	1	INT	4	2	0	200	0	333333	254	0	266666656	0	0	0	0.003	0	0	0	0	0	0	0	0	0	0	100	0	0	0	5	2	2	2	2	5	0	0	0	12	5	0	Exploits	4	1
928	1.52622	tcp	114	http	6	FIN	3	10	8	806	354	11.1386	254	252	3805.48	1624.93	2	1	169.567	204.73	9885.83	311.645	255	3825217783	2126286376	255	0.242282	0.093093	0.149189	81	44	1	0	2	1	1	1	1	1	0	0	1	2	1	0	Reconnaissance	8	1
929	3e-06	scps	97	-	1	INT	4	2	0	200	0	333333	254	0	266666656	0	0	0	0.003	0	0	0	0	0	0	0	0	0	0	100	0	0	0	5	2	2	2	2	5	0	0	0	12	5	0	Exploits	4	1
930	1.60079	tcp	114	http	6	FIN	3	10	10	864	1666	11.8691	254	252	3888.08	7496.3	2	2	177.866	162.684	11125.2	253.453	255	1949506903	537314298	255	0.282083	0.135955	0.146128	86	167	1	382	2	1	1	1	1	1	0	0	1	1	1	0	DoS	3	1
931	1.97926	tcp	114	-	1	FIN	3	36	12	34710	876	23.7463	254	252	136399	3245.66	15	2	55.7335	170.092	5127.38	301.089	255	1465965110	1805170591	255	0.215129	0.108246	0.106883	964	73	0	0	1	1	2	1	1	1	0	0	0	1	1	0	Fuzzers	5	1
932	0.921987	ospf	79	-	1	INT	4	20	0	1280	0	20.6077	254	0	10551.1	0	0	0	48.5256	0	52.2538	0	0	0	0	0	0	0	0	64	0	0	0	1	2	1	1	1	2	0	0	0	1	1	0	Exploits	4	1
933	7.84336	tcp	114	-	1	FIN	3	10	8	564	354	2.16744	254	252	518.145	316.191	2	1	871.485	1093.28	57528	1741.34	255	3489090648	1204992384	255	0.283474	0.125941	0.157533	56	44	0	0	5	1	2	1	1	2	0	0	0	2	2	0	Reconnaissance	8	1
934	0.921987	ospf	79	-	1	INT	4	20	0	1280	0	20.6077	254	0	10551.1	0	0	0	48.5256	0	52.2538	0	0	0	0	0	0	0	0	64	0	0	0	1	2	1	1	1	2	0	0	0	1	1	0	Exploits	4	1
935	1.74895	tcp	114	-	1	FIN	3	12	10	1110	842	12.0072	254	252	4656.5	3467.22	3	2	157.023	179.939	9623.23	259.322	255	2020125317	413687058	255	0.243184	0.129489	0.113695	93	84	0	0	1	1	1	1	1	1	0	0	0	1	1	0	Fuzzers	5	1
936	9e-06	sctp	98	-	1	INT	4	2	0	104	0	111111	254	0	46222220	0	0	0	0.009	0	0	0	0	0	0	0	0	0	0	52	0	0	0	1	2	2	1	1	2	0	0	0	1	1	0	Exploits	4	1
937	5.13965	tcp	114	http	6	FIN	3	28	114	1594	140315	27.4338	62	252	2393.94	216489	2	54	190.357	44.2758	14637.6	6643.17	255	2349318986	603338388	255	0.25858	0.135819	0.122761	57	1231	1	67584	1	1	1	1	1	1	0	0	1	1	1	0	Exploits	4	1
938	9e-06	sctp	98	-	1	INT	4	2	0	104	0	111111	254	0	46222220	0	0	0	0.009	0	0	0	0	0	0	0	0	0	0	52	0	0	0	1	2	2	1	1	2	0	0	0	1	1	0	Exploits	4	1
939	1.65612	tcp	114	-	1	FIN	3	10	8	564	354	10.265	254	252	2453.93	1497.48	2	1	183.911	221.146	11282.1	306.021	255	3160152719	1490713255	255	0.210979	0.10808	0.102899	56	44	0	0	2	1	1	1	1	1	0	0	0	2	1	0	Reconnaissance	8	1
940	2.41715	tcp	114	-	1	FIN	3	10	8	764	354	7.03306	254	252	2277.06	1026	2	1	256.094	330.751	17030.5	445.536	255	2362014810	1728327790	255	0.168365	0.101893	0.066472	76	44	0	0	5	1	1	1	1	1	0	0	0	2	1	0	Shellcode	9	1
941	0.270547	tcp	114	http	6	FIN	3	12	24	860	25496	129.368	62	252	23330.5	722507	2	10	24.5952	11.4984	1333.47	1285.29	255	609534298	3287691142	255	0.051632	0.005473	0.046159	72	1062	1	12026	3	1	1	1	1	1	0	0	1	1	1	0	Exploits	4	1
942	5.22046	tcp	114	http	6	FIN	3	16	8	12290	354	4.40574	254	252	17656.7	475.054	5	1	348.027	846.663	29504.4	1335.85	255	1191257891	2040524465	255	0.235568	0.140475	0.095093	768	44	1	0	2	1	2	2	1	2	0	0	1	2	2	0	Exploits	4	1
943	0.497445	tcp	114	http	6	FIN	3	10	10	852	1012	38.1952	62	252	12335	14650.9	2	2	55.2717	50.0746	3604.23	100.851	255	1040609373	2160288288	255	0.097392	0.046121	0.051271	85	101	1	49	3	1	2	2	1	2	0	0	1	2	3	0	Exploits	4	1
944	7.89012	tcp	114	-	1	FIN	3	62	306	2898	386188	46.5138	62	252	2891.72	390286	6	151	129.346	25.6092	10900.7	4790.64	255	327980335	1035740149	255	0.148242	0.061901	0.086341	47	1262	0	0	1	1	1	1	1	1	0	0	0	1	1	0	Exploits	4	1
945	0.662481	tcp	114	-	1	FIN	3	10	8	564	354	25.6611	254	252	6134.52	3743.5	2	1	73.609	90.4651	5563.5	142.58	255	3596334607	4007490854	255	0.072083	0.017662	0.054421	56	44	0	0	2	1	1	1	1	2	0	0	0	1	1	0	Reconnaissance	8	1
946	28.2131	ospf	79	-	1	INT	4	20	0	1280	0	0.673445	254	0	344.804	0	0	0	1484.9	0	1831.33	0	0	0	0	0	0	0	0	64	0	0	0	1	2	1	1	1	1	0	0	0	1	1	0	DoS	3	1
947	1.3e-05	udp	120	-	1	INT	4	2	0	168	0	76923.1	254	0	51692308	0	0	0	0.013	0	0	0	0	0	0	0	0	0	0	84	0	0	0	1	2	1	1	1	1	0	0	0	1	1	0	Reconnaissance	8	1
948	1.31313	tcp	114	ftp	4	FIN	3	22	22	1186	1668	32.7462	62	252	6902.59	9705.05	7	9	62.53	61.898	3280.64	3990.11	255	1433008002	2745761692	255	0.053878	0.007855	0.046023	54	76	0	0	1	1	2	1	1	2	1	1	0	2	1	0	Exploits	4	1
949	0.695078	tcp	114	-	1	FIN	3	10	8	564	354	24.4577	254	252	5846.83	3567.94	2	1	77.2309	95.5317	5579.82	137.805	255	3020499257	707249852	255	0.072714	0.025541	0.047173	56	44	0	0	1	1	1	1	1	1	0	0	0	1	1	0	Reconnaissance	8	1
950	1.9e-05	udp	120	-	1	INT	4	2	0	168	0	52631.6	254	0	35368424	0	0	0	0.019	0	0	0	0	0	0	0	0	0	0	84	0	0	0	1	2	1	1	1	1	0	0	0	1	1	0	Reconnaissance	8	1
951	4e-06	udp	120	-	1	INT	4	2	0	168	0	250000	254	0	168000000	0	0	0	0.004	0	0	0	0	0	0	0	0	0	0	84	0	0	0	1	2	1	1	1	1	0	0	0	1	1	0	Reconnaissance	8	1
952	8e-06	udp	120	-	1	INT	4	2	0	168	0	125000	254	0	84000000	0	0	0	0.008	0	0	0	0	0	0	0	0	0	0	84	0	0	0	1	2	1	1	1	1	0	0	0	1	1	0	Reconnaissance	8	1
953	0.191146	tcp	114	http	6	FIN	3	16	6	10068	268	109.864	254	252	395049	9375.03	5	1	11.8505	36.802	936.885	63.5223	255	2121034926	2995610793	255	0.052739	0.00712	0.045619	629	45	1	0	1	1	1	1	1	1	0	0	1	1	1	0	Exploits	4	1
954	3.23965	tcp	114	pop3	8	FIN	3	80	426	3540	538175	155.881	62	252	8633.02	1.32585e+06	7	211	41.0083	7.58578	2038.24	869.441	255	3178045265	1998057185	255	0.06313	0.015039	0.048091	44	1263	0	0	1	1	1	1	1	1	0	0	0	1	1	0	Exploits	4	1
955	3e-06	sctp	98	-	1	INT	4	2	0	776	0	333333	254	0	1034666624	0	0	0	0.003	0	0	0	0	0	0	0	0	0	0	388	0	0	0	1	2	1	1	1	1	0	0	0	1	1	0	DoS	3	1
956	3e-06	sctp	98	-	1	INT	4	2	0	776	0	333333	254	0	1034666624	0	0	0	0.003	0	0	0	0	0	0	0	0	0	0	388	0	0	0	1	2	1	1	1	1	0	0	0	1	1	0	Exploits	4	1
957	0.153847	tcp	114	-	1	FIN	3	10	6	732	268	97.4995	254	252	34267.8	11647.9	2	1	16.7204	26.663	921.714	45.3541	255	3835905617	1947290997	255	0.071611	0.020513	0.051098	73	45	0	0	1	1	1	1	1	2	0	0	0	1	1	0	Shellcode	9	1
958	3e-06	sctp	98	-	1	INT	4	2	0	776	0	333333	254	0	1034666624	0	0	0	0.003	0	0	0	0	0	0	0	0	0	0	388	0	0	0	1	2	1	1	1	1	0	0	0	1	1	0	Exploits	4	1
959	0.179287	tcp	114	http	6	FIN	3	10	6	854	268	83.6647	254	252	34313.7	9995.15	2	1	19.6534	34.1188	1260.48	58.7644	255	3209812060	202249649	255	0.016203	0.008683	0.00752	85	45	1	0	1	1	1	1	1	2	0	0	1	1	1	0	Exploits	4	1
960	0.477827	tcp	114	-	1	FIN	3	14	12	952	622	52.3202	254	252	14800.3	9559.95	4	4	35.7845	38.9565	1899.92	48.4107	255	2742832799	2616156301	255	0.060958	0.049299	0.011659	68	52	0	0	1	1	1	1	1	1	0	0	0	1	1	0	Exploits	4	1
961	0.560323	tcp	114	smtp	10	FIN	3	26	20	9917	1756	80.3108	62	252	136150	23829.1	10	8	22.4129	27.9772	1371.06	36.7776	255	1864365584	2671934988	255	0.025592	0.013511	0.012081	381	88	0	0	1	1	1	1	1	1	0	0	0	1	1	0	Exploits	4	1
962	0.452364	tcp	114	http	6	FIN	3	10	16	808	9588	55.2652	62	252	12874.6	158969	2	5	50.2627	26.746	3188.81	2579.13	255	3408202558	2919654102	255	0.096833	0.050339	0.046494	81	599	1	4233	2	1	1	1	1	2	0	0	1	1	2	0	Exploits	4	1
963	9e-06	udp	120	-	1	INT	4	2	0	168	0	111111	254	0	74666664	0	0	0	0.009	0	0	0	0	0	0	0	0	0	0	84	0	0	0	1	2	1	1	1	1	0	0	0	1	1	0	Reconnaissance	8	1
964	0.639732	tcp	114	-	1	FIN	3	10	8	564	354	26.5736	254	252	6352.66	3876.62	2	1	70.5339	89.5347	5533.63	138.924	255	3326013670	1134801496	255	0.058515	0.012986	0.045529	56	44	0	0	1	1	1	1	1	1	0	0	0	1	1	0	Reconnaissance	8	1
965	0.278216	tcp	114	http	6	FIN	3	10	8	880	2208	61.1036	62	252	22773.7	55554	2	2	30.9129	36.8651	1511.28	52.8552	255	584122640	696689417	255	0.066344	0.019322	0.047022	88	276	1	676	1	1	1	1	1	1	0	0	1	1	1	0	DoS	3	1
966	8e-06	udp	120	-	1	INT	4	2	0	132	0	125000	254	0	66000000	0	0	0	0.008	0	0	0	0	0	0	0	0	0	0	66	0	0	0	3	2	1	1	1	2	0	0	0	1	2	0	Shellcode	9	1
967	1.19656	tcp	114	ftp	4	FIN	3	22	22	1154	1644	35.9365	62	252	7367.81	10496.8	7	9	56.9789	56.1519	3107.13	3649.8	255	3223780677	773493501	255	0.058388	0.012519	0.045869	52	75	0	0	1	1	2	1	1	2	1	1	0	2	1	0	Exploits	4	1
968	1.32129	tcp	114	http	6	FIN	3	32	30	6622	9490	46.167	254	252	38846.9	55545.8	13	13	42.6222	45.3197	2005.89	50.9336	255	3454359009	1860058805	255	0.050325	0.006387	0.043938	207	316	1	98	1	1	1	1	1	1	0	0	1	1	1	0	DoS	3	1
969	1.32129	tcp	114	http	6	FIN	3	32	30	6622	9490	46.167	254	252	38846.9	55545.8	13	13	42.6222	45.3197	2005.89	50.9336	255	3454359009	1860058805	255	0.050325	0.006387	0.043938	207	316	1	98	1	1	1	1	1	1	0	0	1	1	1	0	Exploits	4	1
970	0.584568	tcp	114	ftp-data	5	FIN	3	8	10	364	4382	29.0813	62	252	4365.62	53974.9	1	3	83.5097	59.1598	5650.9	5193.82	255	3076326256	3555944110	255	0.094096	0.047797	0.046299	46	438	0	0	1	1	2	1	1	2	0	0	0	2	1	0	Exploits	4	1
971	0.063164	udp	120	dhcp	2	CON	1	4	4	2304	2304	110.823	62	252	218859	218859	0	0	15.266	13.1533	21.5759	18.5903	0	0	0	0	0	0	0	576	576	0	0	2	3	2	2	2	2	0	0	0	2	2	0	Exploits	4	1
972	3.67472	tcp	114	pop3	8	FIN	3	114	656	4986	856582	209.268	62	252	10761.1	1.86197e+06	7	326	32.5196	5.54776	1745.37	729.611	255	3036907773	1944503193	255	0.064503	0.015882	0.048621	44	1306	0	0	1	1	2	1	1	1	0	0	0	1	1	0	Exploits	4	1
973	0.180596	tcp	114	http	6	FIN	3	10	6	920	268	83.0583	254	252	36678.6	9922.7	2	1	18.665	33.295	1005.36	57.8685	255	1886456946	1657993246	255	0.059183	0.014107	0.045076	92	45	1	0	1	1	1	1	1	1	0	0	1	1	1	0	Exploits	4	1
974	0.184658	tcp	114	-	1	FIN	3	10	6	720	268	81.2312	254	252	28073.5	9704.43	2	1	18.9532	35.6238	989.842	59.2792	255	3705234914	2036408698	255	0.05172	0.00653	0.04519	72	45	0	0	2	1	1	1	1	2	0	0	0	1	2	0	Shellcode	9	1
975	0.639185	tcp	114	-	1	FIN	3	10	8	564	354	26.5964	254	252	6358.1	3879.94	2	1	69.2757	84.3683	5456.72	125.941	255	1998008530	3987164094	255	0.056703	0.048602	0.008101	56	44	0	0	2	1	1	1	1	2	0	0	0	1	2	0	Reconnaissance	8	1
976	5.40348	tcp	114	smtp	10	FIN	3	790	136	1024208	6708	171.186	62	252	1.51445e+06	9858.84	391	8	6.87449	39.9775	1127.96	61.3575	255	883384953	3273828100	255	0.05341	0.006505	0.046905	1296	49	0	0	1	1	1	1	1	1	0	0	0	1	1	0	Exploits	4	1
977	1.35425	tcp	114	ftp	4	FIN	3	22	24	1072	1842	33.2287	254	252	6049.1	10432.3	7	10	64.4882	58.5861	3427.51	3835.28	255	651396820	3089787507	255	0.050497	0.006138	0.044359	49	77	0	0	1	1	2	1	1	2	1	1	0	2	1	0	DoS	3	1
978	0.143221	tcp	114	http	6	FIN	3	12	6	4406	268	118.698	254	252	225609	12512.1	3	1	11.6121	27.2656	747.95	44.2159	255	2435945172	361616697	255	0.052078	0.006873	0.045205	367	45	1	0	2	1	1	1	1	1	0	0	1	1	1	0	Exploits	4	1
979	0.466699	ospf	79	-	1	INT	4	18	0	2858	0	36.426	254	0	46282.5	0	0	0	27.4529	0	32.1067	0	0	0	0	0	0	0	0	159	0	0	0	1	2	1	1	1	1	0	0	0	1	1	0	Exploits	4	1
980	0.240818	tcp	114	ftp-data	5	FIN	3	8	18	364	16744	103.813	254	252	10597.2	525343	1	7	34.4026	13.3214	2304.96	1320.01	255	2758146903	2901687447	255	0.024292	0.013741	0.010551	46	930	0	0	1	1	2	1	1	2	0	0	0	2	1	0	DoS	3	1
981	0.816512	tcp	114	smtp	10	FIN	3	24	20	4675	1832	52.663	62	252	43903.8	17057.9	9	8	35.5005	42.5797	1811.9	47.2113	255	375616569	731746683	255	0.05726	0.006817	0.050443	195	92	0	0	1	1	1	1	1	1	0	0	0	1	1	0	Exploits	4	1
982	0.165783	tcp	114	-	1	FIN	3	10	6	610	268	90.4797	254	252	26492.5	10809.3	2	1	18.4203	28.8566	1036.58	53.0946	255	3615051127	285844563	255	0.024792	0.012026	0.012766	61	45	0	0	1	1	2	1	1	2	0	0	0	2	1	0	Exploits	4	1
983	1.12335	tcp	114	ftp	4	FIN	3	22	22	1162	1638	38.2784	62	252	7904.93	11138.1	7	9	53.4928	53.1262	2990.04	3665.15	255	2382194817	2425265788	255	0.051824	0.007008	0.044816	53	74	0	0	1	1	2	1	1	2	1	1	0	2	1	0	Exploits	4	1
984	0.289543	tcp	114	http	6	FIN	3	10	8	2428	1790	58.7132	254	252	60398.6	43295.8	2	2	32.1714	32.2147	1765.02	67.6886	255	2632428187	362733670	255	0.115981	0.048707	0.067274	243	224	1	481	1	1	1	1	1	2	0	0	1	1	1	0	Exploits	4	1
985	0.86807	tcp	114	smtp	10	FIN	3	22	20	3173	1832	47.2312	62	252	27914.8	16044.8	8	8	41.3367	44.9354	2021.74	53.7576	255	4237696269	1781738700	255	0.053625	0.007147	0.046478	144	92	0	0	1	1	1	1	1	1	0	0	0	1	1	0	Exploits	4	1
986	9e-06	udp	120	-	1	INT	4	2	0	168	0	111111	254	0	74666664	0	0	0	0.009	0	0	0	0	0	0	0	0	0	0	84	0	0	0	3	2	1	1	1	1	0	0	0	2	1	0	Reconnaissance	8	1
987	0.266753	tcp	114	http	6	FIN	3	12	6	6128	268	63.7294	254	252	168485	6717.83	3	1	20.0806	44.6484	1238.34	58.2217	255	611784315	2215021678	255	0.109696	0.043508	0.066188	511	45	1	0	1	1	1	1	1	2	0	0	1	2	1	0	Exploits	4	1
988	0.412801	tcp	114	http	6	FIN	3	14	24	1990	24440	89.6316	62	252	35813.9	453914	4	10	31.7539	17.6054	1542.85	1327.88	255	1384530099	2915225390	255	0.053773	0.007158	0.046615	142	1018	1	6869	2	1	1	1	1	1	0	0	1	1	1	0	Exploits	4	1
989	9e-06	udp	120	-	1	INT	4	2	0	906	0	111111	254	0	402666656	0	0	0	0.009	0	0	0	0	0	0	0	0	0	0	453	0	0	0	37	2	11	10	1	37	0	0	0	10	37	0	Fuzzers	5	1
990	0.478845	tcp	114	http	6	FIN	3	10	10	1464	1058	39.6788	62	252	22019.7	15921.6	2	2	53.205	47.8193	3512.98	95.4346	255	3824293848	2151558420	255	0.093774	0.047851	0.045923	146	106	1	13	3	1	1	1	1	3	0	0	1	1	3	0	Exploits	4	1
991	0.84466	tcp	114	smtp	10	FIN	3	54	24	48363	1942	91.1609	62	252	449582	17635.5	24	8	15.937	35.1127	1169.94	41.1204	255	3001177616	2011696406	255	0.084144	0.036435	0.047709	896	81	0	0	1	1	1	1	1	1	0	0	0	5	1	0	Exploits	4	1
992	6e-06	udp	120	-	1	INT	4	2	0	256	0	166667	254	0	170666656	0	0	0	0.006	0	0	0	0	0	0	0	0	0	0	128	0	0	0	2	2	1	1	1	1	0	0	0	1	1	0	Shellcode	9	1
993	0.624969	tcp	114	-	1	FIN	3	14	12	782	678	40.002	254	252	9306.06	7961.99	4	4	48.0745	48.828	2304.29	65.0294	255	3128621521	3532927725	255	0.084899	0.035567	0.049332	56	57	0	0	5	1	2	2	2	5	0	0	0	2	5	0	Fuzzers	5	1
994	0.804682	tcp	114	smtp	10	FIN	3	26	20	11478	1680	55.9227	62	252	109728	15867.1	10	8	32.1873	42.0005	1758.77	48.9392	255	728439882	731044800	255	0.052583	0.005989	0.046594	441	84	0	0	1	1	1	1	1	1	0	0	0	1	1	0	Exploits	4	1
995	0.633303	tcp	114	-	1	FIN	3	10	8	564	354	26.8434	254	252	6417.15	3915.98	2	1	70.367	87.1814	5171.84	151.349	255	3001216092	2780882767	255	0.078243	0.018438	0.059805	56	44	0	0	1	1	1	1	1	1	0	0	0	1	1	0	Reconnaissance	8	1
996	1.18387	tcp	114	-	1	FIN	3	14	14	784	764	22.8066	254	252	4919.46	4797.82	4	4	91.0669	82.9477	5185.37	112.59	255	2858683502	2631620588	255	0.106305	0.079668	0.026637	56	55	0	0	3	1	1	1	1	3	0	0	0	2	4	0	Fuzzers	5	1
997	0.19536	tcp	114	http	6	FIN	3	10	6	1330	268	76.7813	254	252	49017.2	9172.81	2	1	19.678	37.7014	1060.1	63.267	255	3227253718	2848112473	255	0.05198	0.00685	0.04513	133	45	1	0	1	1	1	1	1	1	0	0	1	1	1	0	Exploits	4	1
998	0.230088	tcp	114	http	6	FIN	3	10	10	816	5840	82.5771	62	252	25555.4	182747	2	3	25.5653	24.2916	1404.04	1774.73	255	3556760165	1899677161	255	0.050504	0.007083	0.043421	82	584	1	2480	1	1	1	1	1	1	0	0	1	1	1	0	Exploits	4	1
999	0.212793	tcp	114	http	6	FIN	3	12	20	876	19342	145.681	62	252	30189	690812	2	8	19.3448	10.5597	1095.6	1282.43	255	1422182480	15960501	255	0.053361	0.007469	0.045892	73	967	1	9029	2	1	1	2	1	1	0	0	1	2	1	0	DoS	3	1
1000	0.557667	tcp	114	http	6	FIN	3	12	26	894	29170	66.3478	62	252	11763.3	402376	2	11	50.6041	19.5297	2593.58	1959.99	255	4071950859	3805189620	255	0.135886	0.069415	0.066471	75	1122	1	13815	4	1	1	2	1	1	0	0	1	2	1	0	Exploits	4	1
1001	0.413711	tcp	114	ssl	13	FIN	3	10	10	1396	4700	45.9258	254	252	24306.8	81796.2	2	3	45.9679	43.4968	3129.42	3532.8	255	273928195	3258563956	255	0.063543	0.018158	0.045385	140	470	0	0	1	1	1	1	1	1	0	0	0	1	1	0	Exploits	4	1
1002	0.187824	tcp	114	http	6	FIN	3	10	6	816	268	79.862	254	252	31305.9	9540.85	2	1	19.1101	36.1162	1019.71	60.9413	255	576878610	1508870884	255	0.053611	0.007235	0.046376	82	45	1	0	2	1	1	2	1	1	0	0	1	2	1	0	Reconnaissance	8	1
1003	1.0152	tcp	114	-	1	FIN	3	16	12	906	642	26.5959	254	252	6698.22	4641.47	5	3	65.9317	86.3725	4136.22	111.81	255	1258417034	1861326690	255	0.108932	0.065087	0.043845	57	54	0	0	4	1	2	2	2	4	0	0	0	2	4	0	Fuzzers	5	1
1004	0.281493	tcp	114	http	6	FIN	3	14	36	976	41908	174.072	62	252	25776.8	1157940	2	16	21.6533	7.70943	1167.85	972.67	255	3197870624	2412845711	255	0.051016	0.006445	0.044571	70	1164	1	19968	1	1	1	1	1	1	0	0	1	1	1	0	Exploits	4	1
1005	0.581491	tcp	114	ftp-data	5	FIN	3	8	8	364	846	25.7958	62	252	4388.72	10194.5	1	2	83.0701	75.4441	5742.59	169.863	255	4205473525	435655317	255	0.100352	0.052803	0.047549	46	106	0	0	1	1	2	1	1	2	0	0	0	2	1	0	Exploits	4	1
1006	0.202168	tcp	114	http	6	FIN	3	10	6	1134	268	74.1957	254	252	40402	8863.92	2	1	20.6407	39.0906	1067.42	63.3719	255	1175880178	2119620290	255	0.06004	0.006714	0.053326	113	45	1	0	1	1	1	1	1	1	0	0	1	1	1	0	Exploits	4	1
1007	0.981502	tcp	114	-	1	FIN	3	16	10	912	556	25.4712	254	252	6968.91	4083.54	5	3	65.3889	94.183	3175.74	126.404	255	2719456025	2102131677	255	0.224833	0.133852	0.090981	57	56	0	0	4	1	1	1	1	4	0	0	0	1	4	0	Fuzzers	5	1
1008	0.281404	tcp	114	http	6	FIN	3	12	10	1190	3270	74.6258	62	252	31015.9	83666.2	3	3	25.5822	29.0798	1217.27	47.4822	255	2301707134	1095372557	255	0.049847	0.019081	0.030766	99	327	1	799	1	1	1	1	1	1	0	0	1	1	1	0	Exploits	4	1
1009	9e-06	udp	120	-	1	INT	4	2	0	168	0	111111	254	0	74666664	0	0	0	0.009	0	0	0	0	0	0	0	0	0	0	84	0	0	0	1	2	1	1	1	1	0	0	0	1	1	0	Reconnaissance	8	1
1010	0.357274	tcp	114	http	6	FIN	3	10	8	820	1470	47.5825	62	252	16525.1	28818.2	2	2	39.6971	38.8571	1986.67	63.0845	255	979526791	1675950646	255	0.095223	0.051443	0.04378	82	184	1	320	1	1	1	1	1	1	0	0	1	3	1	0	Exploits	4	1
1011	0.187952	tcp	114	http	6	FIN	3	10	6	946	268	79.8076	254	252	36264.6	9534.35	2	1	19.8904	33.5792	1210.07	55.786	255	2336313091	1104332405	255	0.027974	0.020047	0.007927	95	45	1	0	2	1	1	1	1	3	0	0	1	1	2	0	Exploits	4	1
1012	0.194719	tcp	114	http	6	FIN	3	10	6	972	268	77.0341	254	252	35949.2	9203	2	1	19.1932	37.3914	1027.8	61.0713	255	1799455335	3010629794	255	0.053012	0.007759	0.045253	97	45	1	0	1	1	1	1	1	1	0	0	1	1	1	0	Exploits	4	1
1013	1.57089	tcp	114	ftp	4	FIN	3	22	22	1194	1612	27.373	62	252	5805.61	7837.58	7	9	74.8044	71.897	3910.76	4567.21	255	593335590	1768402109	255	0.06925	0.039367	0.029883	54	73	0	0	1	1	2	1	1	2	1	1	0	3	1	0	Exploits	4	1
1014	1.11383	tcp	114	pop3	8	FIN	3	34	118	1554	134364	135.568	62	252	10838.2	956881	7	57	33.7526	8.86058	1683.78	859.26	255	2758523933	1582486078	255	0.079474	0.052462	0.027012	46	1139	0	0	1	1	1	1	1	1	0	0	0	1	1	0	Exploits	4	1
1015	0.489758	ospf	79	-	1	INT	4	20	0	1040	0	38.7947	254	0	16138.6	0	0	0	25.7767	0	29.4308	0	0	0	0	0	0	0	0	52	0	0	0	1	2	1	1	1	1	0	0	0	1	1	0	DoS	3	1
1016	0.956414	tcp	114	-	1	FIN	3	14	14	794	764	28.2305	254	252	6173.06	5938.85	4	4	73.5703	65.2677	4157.08	90.28	255	1082664343	3273491217	255	0.134761	0.107144	0.027617	57	55	0	0	4	1	1	1	1	4	0	0	0	1	4	0	Fuzzers	5	1
1017	0.489758	ospf	79	-	1	INT	4	20	0	1040	0	38.7947	254	0	16138.6	0	0	0	25.7767	0	29.4308	0	0	0	0	0	0	0	0	52	0	0	0	1	2	1	1	1	1	0	0	0	1	1	0	DoS	3	1
1018	0.476857	tcp	114	http	6	FIN	3	10	10	770	4230	39.8442	62	252	11626.1	63868.2	2	3	52.9841	36.2618	2620.47	2671.75	255	3507299254	2391689431	255	0.159879	0.108948	0.050931	77	423	1	1663	1	1	1	1	1	2	0	0	1	2	1	0	Exploits	4	1
1019	0.689567	tcp	114	http	6	FIN	3	18	58	1176	68427	108.764	62	252	12889.2	780176	2	27	40.5628	11.658	2162.96	1358.72	255	1897268654	3157339716	255	0.082072	0.024418	0.057654	65	1180	1	32768	1	1	1	1	1	1	0	0	1	1	1	0	Exploits	4	1
1020	0.489758	ospf	79	-	1	INT	4	20	0	1040	0	38.7947	254	0	16138.6	0	0	0	25.7767	0	29.4308	0	0	0	0	0	0	0	0	52	0	0	0	1	2	1	1	1	1	0	0	0	1	1	0	Exploits	4	1
1021	9e-06	udp	120	-	1	INT	4	2	0	168	0	111111	254	0	74666664	0	0	0	0.009	0	0	0	0	0	0	0	0	0	0	84	0	0	0	1	2	1	1	1	2	0	0	0	1	1	0	Reconnaissance	8	1
1022	0.367964	tcp	114	-	1	FIN	3	10	6	1468	268	40.7649	254	252	28741.9	4870.04	2	1	37.9376	67.475	1873.28	97.7849	255	2896864977	698416738	255	0.088262	0.030581	0.057681	147	45	0	0	1	1	1	1	1	1	0	0	0	1	1	0	Exploits	4	1
1023	0.489758	ospf	79	-	1	INT	4	20	0	1040	0	38.7947	254	0	16138.6	0	0	0	25.7767	0	29.4308	0	0	0	0	0	0	0	0	52	0	0	0	1	2	1	1	1	1	0	0	0	1	1	0	Exploits	4	1
1024	0.74938	tcp	114	-	1	FIN	3	10	8	564	354	22.6854	254	252	5423.15	3309.4	2	1	83.2644	93.2469	6033.41	141.224	255	679400813	1629818110	255	0.085167	0.059264	0.025903	56	44	0	0	7	1	1	1	1	1	0	0	0	2	1	0	Reconnaissance	8	1
1025	7.31284	ospf	79	-	1	INT	4	40	0	10880	0	5.33308	254	0	11604.8	0	0	0	187.509	0	215.204	0	0	0	0	0	0	0	0	272	0	0	0	1	2	1	1	1	1	0	0	0	2	1	0	DoS	3	1
1026	0.134178	tcp	114	-	1	FIN	3	8	6	364	268	96.8862	254	252	19019.5	13355.4	1	1	19.1683	22.0752	1085.9	38.3049	255	3179294142	1700182599	255	0.03307	0.018584	0.014486	46	45	0	0	2	1	2	2	1	2	0	0	0	2	3	0	Exploits	4	1
1027	0.987658	tcp	114	-	1	FIN	3	16	12	938	642	27.3374	254	252	7127.97	4770.88	5	3	63.9605	81.2671	4106.82	113.479	255	3121834844	1314421479	255	0.126179	0.093717	0.032462	59	54	0	0	3	1	2	1	1	3	0	0	0	1	4	0	Fuzzers	5	1
1028	7.31284	ospf	79	-	1	INT	4	40	0	10880	0	5.33308	254	0	11604.8	0	0	0	187.509	0	215.204	0	0	0	0	0	0	0	0	272	0	0	0	1	2	1	1	1	1	0	0	0	2	1	0	Exploits	4	1
1029	0.239192	tcp	114	-	1	FIN	3	10	6	1972	268	62.7111	254	252	59366.5	7491.89	2	1	24.6876	39.5312	1243.48	55.5748	255	1125235019	3400245990	255	0.075746	0.041528	0.034218	197	45	0	0	10	1	2	2	1	10	0	0	0	2	10	0	Fuzzers	5	1
1030	0.195086	tcp	114	-	1	FIN	3	10	6	1078	268	76.8892	254	252	39818.3	9185.69	2	1	18.705	35.7548	1095.6	52.8376	255	2479573873	4049770802	255	0.02985	0.016303	0.013547	108	45	0	0	1	1	1	1	1	1	0	0	0	1	1	0	Exploits	4	1
1031	0.377383	tcp	114	-	1	FIN	3	10	6	2612	268	39.7474	254	252	49838	4748.49	2	1	39.4216	61.9056	2097.93	98.8313	255	2400691773	1670721712	255	0.124641	0.067846	0.056795	261	45	0	0	3	1	2	2	1	3	0	0	0	2	3	0	Fuzzers	5	1
1032	1.16981	tcp	114	ftp	4	FIN	3	22	22	1194	1626	36.758	62	252	7796.12	10620.5	7	9	55.7053	53.9183	3144.91	3935	255	1417812465	1464485548	255	0.02967	0.020992	0.008678	54	74	0	0	1	1	2	1	1	3	1	1	0	2	1	0	Exploits	4	1
1033	8e-06	udp	120	-	1	INT	4	2	0	168	0	125000	254	0	84000000	0	0	0	0.008	0	0	0	0	0	0	0	0	0	0	84	0	0	0	1	2	1	1	1	1	0	0	0	1	1	0	Reconnaissance	8	1
1034	0.304128	tcp	114	ftp-data	5	FIN	3	8	8	364	680	49.3213	62	252	8391.2	15651.3	1	2	43.4469	39.4411	2896.15	81.2911	255	2166792459	2109389572	255	0.040201	0.018329	0.021872	46	85	0	0	1	1	2	1	1	2	0	0	0	2	1	0	Exploits	4	1
1035	5e-06	udp	120	-	1	INT	4	2	0	168	0	200000	254	0	134400000	0	0	0	0.005	0	0	0	0	0	0	0	0	0	0	84	0	0	0	1	2	1	1	1	1	0	0	0	1	1	0	Reconnaissance	8	1
1036	1.2433	tcp	114	http	6	FIN	3	18	56	1590	67110	58.7148	62	252	9664.61	424110	3	25	73.1352	21.4427	4724	2211.54	255	2790587506	1060642951	255	0.103211	0.063365	0.039846	88	1198	1	771	1	1	1	1	1	3	0	0	1	1	1	0	Exploits	4	1
1037	0.399939	tcp	114	ftp-data	5	FIN	3	8	10	364	3754	42.5065	62	252	6380.97	67590.3	1	3	57.1341	39.6002	3345.55	2879.6	255	2401910339	1291945684	255	0.067615	0.042825	0.02479	46	375	0	0	1	1	2	1	1	2	0	0	0	2	1	0	Exploits	4	1
1038	0.210617	tcp	114	http	6	FIN	3	10	6	986	268	71.2193	254	252	33729.5	8508.33	2	1	22.1541	39.1926	1164.61	65.3982	255	1589066479	3867708643	255	0.064602	0.014649	0.049953	99	45	1	0	1	1	1	1	1	1	0	0	1	1	1	0	Exploits	4	1
1039	0.577434	tcp	114	http	6	FIN	3	12	8	3972	354	32.9042	254	252	50443.9	4294.86	3	1	48.9858	74.7254	3510.19	110.956	255	3099275718	2017408583	255	0.108995	0.054348	0.054647	331	44	1	0	1	1	1	1	1	1	0	0	1	1	1	0	Exploits	4	1
1040	1.2442	ospf	79	-	1	INT	4	28	0	3024	0	21.7007	254	0	18749.4	0	0	0	46.0816	0	57.7273	0	0	0	0	0	0	0	0	108	0	0	0	1	2	1	1	1	1	0	0	0	1	1	0	DoS	3	1
1041	0.008666	udp	120	dns	3	CON	1	2	2	126	240	346.18	62	252	58158.3	110778	0	0	0.009	0.008	0	0	0	0	0	0	0	0	0	63	120	0	0	1	3	1	1	1	1	0	0	0	1	1	0	DoS	3	1
1042	0.954393	tcp	114	-	1	FIN	3	10	8	564	354	17.8124	254	252	4258.2	2598.51	2	1	105.94	124.419	6686.99	185.145	255	2761785995	1419704575	255	0.173841	0.08346	0.090381	56	44	0	0	4	1	1	1	1	1	0	0	0	2	1	0	Reconnaissance	8	1
1043	0.661625	tcp	114	-	1	FIN	3	10	8	564	354	25.6943	254	252	6142.45	3748.35	2	1	72.8939	92.2606	5669.07	137.388	255	1784556210	2568269124	255	0.02941	0.015796	0.013614	56	44	0	0	1	1	1	1	1	1	0	0	0	1	1	0	Reconnaissance	8	1
1044	0.471605	tcp	114	-	1	FIN	3	50	12	56907	526	129.346	254	252	946029	8193.3	22	1	9.00667	40.3322	843.12	53.871	255	2130506400	3280731754	255	0.056024	0.027943	0.028081	1138	44	0	0	1	1	1	1	1	1	0	0	0	2	1	0	Exploits	4	1
1045	0.251858	tcp	114	http	6	FIN	3	10	6	982	268	59.5574	254	252	28079.3	7115.12	2	1	28.9543	45.639	1512.76	62.0379	255	3113515925	763773593	255	0.038084	0.02366	0.014424	98	45	1	0	2	1	1	1	1	1	0	0	1	1	1	0	Reconnaissance	8	1
1046	0.438169	tcp	114	http	6	FIN	3	10	6	746	268	34.2334	254	252	12269.2	4089.75	2	1	48.5727	77.2522	2486.73	123.657	255	364400175	3512984327	255	0.094593	0.051899	0.042694	75	45	1	0	2	1	1	1	1	1	0	0	1	1	1	0	Exploits	4	1
1047	0.240944	tcp	114	http	6	FIN	3	10	6	2550	268	62.2551	254	252	76200.3	7437.41	2	1	25.0671	43.851	1305.81	71.4078	255	1425789505	1173897533	255	0.069106	0.021681	0.047425	255	45	1	0	12	1	4	4	1	12	0	0	1	5	12	0	Fuzzers	5	1
1048	8e-06	udp	120	-	1	INT	4	2	0	202	0	125000	254	0	101000000	0	0	0	0.008	0	0	0	0	0	0	0	0	0	0	101	0	0	0	1	2	1	1	1	1	0	0	0	1	1	0	Shellcode	9	1
1049	2.22899	tcp	114	pop3	8	FIN	3	34	118	1562	132642	67.7438	62	252	5444.63	472028	7	57	67.545	18.6556	3203.87	1720.44	255	663651512	437590076	255	0.094039	0.045544	0.048495	46	1124	0	0	1	1	1	1	1	1	0	0	0	1	1	0	Exploits	4	1
1050	0.516351	tcp	114	-	1	FIN	3	18	16	2346	2356	63.91	62	252	34333.2	34224.8	6	6	30.3736	33.4423	1455.25	44.8103	255	3208428616	2141505737	255	0.036178	0.014616	0.021562	130	147	0	0	2	1	1	1	1	1	0	0	0	1	1	0	Exploits	4	1
1051	0.374428	tcp	114	http	6	FIN	3	10	6	758	268	40.0611	254	252	14592.9	4785.97	2	1	39.9809	59.9236	2282.95	100.041	255	3628874257	321579821	255	0.13874	0.074802	0.063938	76	45	1	0	10	1	1	1	1	10	0	0	1	1	9	0	Fuzzers	5	1
1052	4e-06	udp	120	-	1	INT	4	2	0	1098	0	250000	254	0	1098000000	0	0	0	0.004	0	0	0	0	0	0	0	0	0	0	549	0	0	0	7	2	2	2	1	6	0	0	0	2	6	0	Fuzzers	5	1
1053	0.286011	tcp	114	-	1	FIN	3	10	6	610	268	52.4455	254	252	15356.1	6265.49	2	1	30.6959	45.1042	1590.82	69.1931	255	2802645310	46784359	255	0.078995	0.060481	0.018514	61	45	0	0	4	1	2	2	1	3	0	0	0	2	3	0	Fuzzers	5	1
1054	0.196707	tcp	114	http	6	FIN	3	10	6	916	268	76.2555	254	252	33552.4	9110	2	1	20.1179	38.2842	1097.24	66.0019	255	2167906558	2465176767	255	0.050722	0.005277	0.045445	92	45	1	0	1	1	1	1	1	1	0	0	1	1	1	0	Exploits	4	1
1055	1.24547	tcp	114	-	1	FIN	3	16	14	1034	702	23.2845	254	252	6230.6	4187.99	4	5	81.5901	90.7988	5191.65	4584.16	255	1184206509	3831544483	255	0.106534	0.065072	0.041462	65	50	0	0	7	1	1	1	1	1	0	0	0	2	1	0	Exploits	4	1
1056	0.251465	tcp	114	http	6	FIN	3	10	14	834	10236	91.464	62	252	23892	302388	2	5	27.9406	17.9635	1348.8	1535.36	255	1778352627	4203774668	255	0.061127	0.017215	0.043912	83	731	1	4586	1	1	1	1	1	1	0	0	1	1	1	0	Exploits	4	1
1057	0.303068	tcp	114	http	6	FIN	3	10	6	758	268	49.4938	254	252	18029	5912.86	2	1	30.7686	47.183	1749.23	69.8964	255	498953280	572712074	255	0.116243	0.067137	0.049106	76	45	1	0	10	1	3	3	1	10	0	0	1	3	9	0	Fuzzers	5	1
1058	6e-06	udp	120	-	1	INT	4	2	0	168	0	166667	254	0	112000000	0	0	0	0.006	0	0	0	0	0	0	0	0	0	0	84	0	0	0	5	2	1	1	1	1	0	0	0	2	1	0	Reconnaissance	8	1
1059	0.671307	tcp	114	-	1	FIN	3	10	8	564	354	25.3237	254	252	6053.86	3694.29	2	1	73.584	94.7753	5840.85	144.592	255	1712370417	3943860708	255	0.054076	0.007875	0.046201	56	44	0	0	2	1	1	1	1	1	0	0	0	1	2	0	Reconnaissance	8	1
1060	1.80683	tcp	114	smtp	10	FIN	3	30	22	18614	1964	28.2263	62	252	79671.2	8301.85	12	8	62.3043	81.5631	4119.4	116.994	255	1144887368	3607208405	255	0.124463	0.076343	0.04812	620	89	0	0	1	1	1	1	1	1	0	0	0	2	1	0	Exploits	4	1
1061	0.727527	tcp	114	ftp-data	5	FIN	3	8	8	364	1628	20.6178	62	252	3507.77	15669.5	1	2	103.784	94.9519	6926.84	177.308	255	1613063914	4226155936	255	0.106917	0.062859	0.044058	46	204	0	0	1	1	3	1	1	2	0	0	0	2	1	0	Exploits	4	1
1062	9e-06	sctp	98	-	1	INT	4	2	0	104	0	111111	254	0	46222220	0	0	0	0.009	0	0	0	0	0	0	0	0	0	0	52	0	0	0	1	2	2	1	1	2	0	0	0	1	1	0	DoS	3	1
1063	6e-06	udp	120	-	1	INT	4	2	0	1098	0	166667	254	0	732000000	0	0	0	0.006	0	0	0	0	0	0	0	0	0	0	549	0	0	0	5	2	1	1	1	4	0	0	0	1	4	0	Fuzzers	5	1
1064	1.72884	tcp	114	pop3	8	FIN	3	24	44	1122	36406	38.7543	62	252	4979.06	164638	7	20	75.141	39.007	3595.9	2625.14	255	2830370840	2621287205	255	0.119413	0.051531	0.067882	47	827	0	0	1	1	1	1	1	1	0	0	0	1	1	0	Exploits	4	1
1065	1.1e-05	udp	120	-	1	INT	4	2	0	1882	0	90909.1	254	0	684363648	0	0	0	0.011	0	0	0	0	0	0	0	0	0	0	941	0	0	0	63	2	9	9	2	63	0	0	0	9	62	0	Fuzzers	5	1
1066	6e-06	udp	120	-	1	INT	4	2	0	1098	0	166667	254	0	732000000	0	0	0	0.006	0	0	0	0	0	0	0	0	0	0	549	0	0	0	5	2	1	1	1	4	0	0	0	2	4	0	Fuzzers	5	1
1067	9e-06	gre	33	-	1	INT	4	2	0	156	0	111111	254	0	69333328	0	0	0	0.009	0	0	0	0	0	0	0	0	0	0	78	0	0	0	1	2	1	1	1	63	0	0	0	1	1	0	Backdoor	2	1
1068	1.9716	tcp	114	smtp	10	FIN	3	20	20	3792	1826	19.7809	62	252	14619.6	7039.97	7	8	103.768	97.7635	5556.92	137.633	255	1994472155	3282510217	255	0.146562	0.084121	0.062441	190	91	0	0	1	1	2	1	1	2	0	0	0	3	1	0	Exploits	4	1
1069	0.329796	tcp	114	http	6	FIN	3	10	6	1128	268	45.4827	254	252	24645.5	5433.66	2	1	32.7689	58.1742	1628.05	80.9223	255	18305807	1830544509	255	0.073102	0.03892	0.034182	113	45	1	0	1	1	1	1	1	1	0	0	1	2	1	0	Exploits	4	1
1070	0.175826	tcp	114	http	6	FIN	3	10	6	1342	268	85.3116	254	252	54963.4	10191.9	2	1	18.855	33.4358	1001.65	60.0048	255	884900945	196199450	255	0.0539	0.008626	0.045274	134	45	1	0	5	1	1	1	1	2	0	0	1	1	2	0	DoS	3	1
1071	0.622109	tcp	114	-	1	FIN	3	10	6	2530	268	24.1115	254	252	29281	2880.52	2	1	62.3702	113.607	3453.32	161.396	255	2376215285	3919768482	255	0.141386	0.05407	0.087316	253	45	0	0	7	1	2	2	1	6	0	0	0	2	6	0	Fuzzers	5	1
1072	4e-06	udp	120	-	1	INT	4	2	0	1216	0	250000	254	0	1216000000	0	0	0	0.004	0	0	0	0	0	0	0	0	0	0	608	0	0	0	2	2	1	1	1	1	0	0	0	1	1	0	Exploits	4	1
1073	0.256452	tcp	114	http	6	FIN	3	10	6	962	268	58.4905	254	252	27014.8	6987.66	2	1	28.4947	48.1874	1356.14	72.442	255	3311107055	1623181504	255	0.071041	0.014802	0.056239	96	45	1	0	3	1	1	1	1	1	0	0	1	1	1	0	Exploits	4	1
1074	1.07321	tcp	114	http	6	FIN	3	10	8	1020	354	15.8404	254	252	6843.05	2310.83	2	1	110.681	148.094	7053.62	204.961	255	838851526	1988285362	255	0.130164	0.036539	0.093625	102	44	1	0	5	1	1	1	1	1	0	0	1	1	1	0	Reconnaissance	8	1
1075	1.13734	tcp	114	-	1	FIN	3	18	18	1010	3330	30.7736	62	252	6710.4	22121.8	6	7	66.9023	65.1268	3256	75.4504	255	4107290715	512721026	255	0.069678	0.029355	0.040323	56	185	0	0	2	1	1	1	1	1	0	0	0	2	1	0	DoS	3	1
1076	0.299316	tcp	114	http	6	FIN	3	10	8	878	1002	56.7962	62	252	21141.5	23440.1	2	2	33.2573	35.2161	1673.13	57.5699	255	2254242429	2445109484	255	0.071506	0.021809	0.049697	88	125	1	78	3	1	1	1	1	2	0	0	1	1	1	0	DoS	3	1
1077	0.772725	tcp	114	http	6	FIN	3	20	36	2448	39610	71.1767	62	252	24081	398693	6	16	40.6697	20.8174	2004.31	1584.89	255	1255737350	3135061536	255	0.06228	0.014556	0.047724	122	1100	1	109	1	1	1	1	1	1	0	0	1	1	1	0	Exploits	4	1
1078	0.911175	tcp	114	-	1	FIN	3	20	8	17266	354	29.6321	254	252	144016	2721.76	7	1	45.9332	108.066	3338.62	186.815	255	151484886	424004942	255	0.282385	0.154705	0.12768	863	44	0	0	4	1	1	1	1	4	0	0	0	1	5	0	Fuzzers	5	1
1079	0.808196	tcp	114	pop3	8	FIN	3	24	48	1108	41094	87.85	62	252	10512.3	398299	7	22	35.1351	17.0323	1780.92	1283.35	255	1926966553	474566789	255	0.053037	0.007659	0.045378	46	856	0	0	1	1	1	1	1	1	0	0	0	1	1	0	Exploits	4	1
1080	0.905103	tcp	114	-	1	FIN	3	10	8	564	354	18.7824	254	252	4490.1	2740.02	2	1	97.6376	124.354	7068.61	178.184	255	3760390140	278758755	255	0.070586	0.034615	0.035971	56	44	0	0	1	1	1	1	1	1	0	0	0	1	1	0	Reconnaissance	8	1
1081	0.896118	tcp	114	http	6	FIN	3	10	6	830	268	16.7389	254	252	6668.76	1999.74	2	1	82.4786	165.707	4446.12	236.014	255	3069684804	920840915	255	0.215685	0.06758	0.148105	83	45	1	0	5	1	1	2	1	1	0	0	1	2	1	0	Reconnaissance	8	1
1082	9e-06	udp	120	-	1	INT	4	2	0	168	0	111111	254	0	74666664	0	0	0	0.009	0	0	0	0	0	0	0	0	0	0	84	0	0	0	1	2	1	1	1	1	0	0	0	1	1	0	Reconnaissance	8	1
1083	3e-06	sctp	98	-	1	INT	4	2	0	78	0	333333	254	0	104000000	0	0	0	0.003	0	0	0	0	0	0	0	0	0	0	39	0	0	0	1	2	1	1	1	1	0	0	0	1	1	0	Fuzzers	5	1
1084	1.06236	tcp	114	-	1	FIN	3	10	8	490	354	16.0022	254	252	3320.92	2334.43	2	1	113.964	129.093	5915.92	222.447	255	2436877322	932024082	255	0.233102	0.158699	0.074403	49	44	0	0	4	1	2	1	1	4	0	0	0	1	5	0	Fuzzers	5	1
1085	0.274003	tcp	114	http	6	FIN	3	10	8	822	1348	62.0431	62	252	21605.6	34452.2	2	2	30.4448	37.4436	1497.72	52.5581	255	237706459	779880817	255	0.057745	0.011195	0.04655	82	169	1	263	1	1	1	1	1	1	0	0	1	1	1	0	DoS	3	1
1086	5e-06	udp	120	-	1	INT	4	2	0	168	0	200000	254	0	134400000	0	0	0	0.005	0	0	0	0	0	0	0	0	0	0	84	0	0	0	1	2	1	1	1	1	0	0	0	1	1	0	Reconnaissance	8	1
1087	0.741363	tcp	114	http	6	FIN	3	10	6	566	268	20.233	254	252	5503.38	2417.17	2	1	74.9546	117.555	3686.42	156.425	255	230306352	3889295864	255	0.235314	0.153582	0.081732	57	45	1	0	2	1	2	1	1	3	0	0	1	2	2	0	Fuzzers	5	1
1088	0.214862	tcp	114	-	1	FIN	3	8	8	364	524	69.8123	62	252	11877.4	17090	1	2	30.6946	29.3334	1567.06	37.6623	255	3389195328	3038537548	255	0.057002	0.008847	0.048155	46	66	0	0	1	1	1	1	1	1	0	0	0	1	1	0	Backdoor	2	1
1089	7e-06	udp	120	-	1	INT	4	2	0	168	0	142857	254	0	96000000	0	0	0	0.007	0	0	0	0	0	0	0	0	0	0	84	0	0	0	1	2	1	1	1	1	0	0	0	1	1	0	Reconnaissance	8	1
1090	0.938502	tcp	114	ftp-data	5	FIN	3	8	8	364	646	15.9829	62	252	2719.23	4824.71	1	2	133.944	123.528	9044.07	237.191	255	1578826396	3382417420	255	0.138486	0.0738	0.064686	46	81	0	0	1	1	2	1	1	2	0	0	0	3	1	0	Exploits	4	1
1091	0.204584	tcp	114	http	6	FIN	3	10	6	950	268	73.3195	254	252	33433.7	8759.24	2	1	20.9152	31.0522	1052.4	45.0013	255	2145702915	3645510414	255	0.061376	0.049317	0.012059	95	45	1	0	1	1	1	1	1	1	0	0	1	1	1	0	Exploits	4	1
1092	0.496259	tcp	114	-	1	FIN	3	10	6	1548	268	30.2262	254	252	22472.1	3611.02	2	1	44.925	90.3626	2416.49	110.987	255	1259714489	927017238	255	0.071638	0.044443	0.027195	155	45	0	0	1	1	1	1	1	1	0	0	0	1	2	0	Exploits	4	1
1093	0.602899	tcp	114	-	1	FIN	3	10	8	546	354	28.1971	254	252	6528.46	4113.46	2	1	66.9888	70.182	3993.16	127.463	255	3597233056	791132512	255	0.131593	0.088573	0.04302	55	44	0	0	7	1	2	2	1	7	0	0	0	2	7	0	Fuzzers	5	1
1094	4e-06	udp	120	-	1	INT	4	2	0	352	0	250000	254	0	352000000	0	0	0	0.004	0	0	0	0	0	0	0	0	0	0	176	0	0	0	2	2	1	1	1	1	0	0	0	1	1	0	Shellcode	9	1
1095	0.41407	tcp	114	-	1	FIN	3	10	6	874	268	36.2258	254	252	15205.2	4327.77	2	1	45.9003	71.218	2514.37	119.654	255	2917232804	3235446372	255	0.098749	0.057975	0.040774	87	45	0	0	3	1	1	1	1	1	0	0	0	2	1	0	Shellcode	9	1
1096	6e-06	udp	120	-	1	INT	4	2	0	168	0	166667	254	0	112000000	0	0	0	0.006	0	0	0	0	0	0	0	0	0	0	84	0	0	0	2	2	1	1	1	1	0	0	0	1	1	0	Reconnaissance	8	1
1097	0.705453	tcp	114	-	1	FIN	3	20	36	1126	29146	77.9641	62	252	12134	321348	6	16	37.1291	19.9288	1854.43	1397.65	255	2097813915	3055033771	255	0.052818	0.007195	0.045623	56	810	0	0	1	1	1	1	1	1	0	0	0	1	2	0	Exploits	4	1
1098	0.280438	tcp	114	http	6	FIN	3	12	20	1084	20934	110.541	62	252	28355.6	567341	2	8	25.4944	14.0503	1316.96	1360.42	255	26509799	3173378857	255	0.071707	0.012736	0.058971	90	1047	1	9802	1	1	1	1	1	1	0	0	1	1	1	0	DoS	3	1
1099	4.62089	tcp	114	http	6	FIN	3	130	812	5984	1087639	203.641	62	252	10280.3	1.88068e+06	2	403	35.8208	5.62117	1898.68	740.593	255	4247295723	1948571037	255	0.094703	0.047183	0.04752	46	1339	1	527273	2	1	2	1	1	2	0	0	1	2	1	0	Exploits	4	1
1100	2.55605	tcp	114	http	6	FIN	3	50	286	2522	369955	131.061	62	252	7736.93	1.15385e+06	2	141	52.1644	8.76328	2472.38	1039.23	255	428709428	182093471	255	0.126297	0.066563	0.059734	50	1294	1	0	1	1	2	1	1	2	0	0	1	2	1	0	Exploits	4	1
1101	0.188708	tcp	114	http	6	FIN	3	10	6	962	268	79.4879	254	252	36712.8	9496.15	2	1	20.9676	29.2598	1125.72	51.2898	255	2516611730	217333534	255	0.040192	0.027262	0.01293	96	45	1	0	1	1	1	1	1	1	0	0	1	1	1	0	Exploits	4	1
1102	0.62313	tcp	114	http	6	FIN	3	20	42	2426	48796	97.8929	62	252	29592.5	611558	6	19	32.7963	14.507	1662.31	1275	255	2246861664	3857815017	255	0.080585	0.02768	0.052905	121	1162	1	109	1	1	1	1	1	1	0	0	1	1	1	0	Exploits	4	1
1103	9e-06	udp	120	-	1	INT	4	2	0	164	0	111111	254	0	72888888	0	0	0	0.009	0	0	0	0	0	0	0	0	0	0	82	0	0	0	3	2	1	1	1	1	0	0	0	1	1	0	Shellcode	9	1
1104	0.674142	tcp	114	-	1	FIN	3	10	8	564	354	25.2172	254	252	6028.4	3678.75	2	1	74.9047	95.0403	5397.01	138.167	255	1272630673	1314668616	255	0.066163	0.008132	0.058031	56	44	0	0	1	1	1	1	1	1	0	0	0	1	1	0	Reconnaissance	8	1
1105	0.193089	tcp	114	http	6	FIN	3	10	6	1002	268	77.6844	254	252	37371.4	9280.69	2	1	19.8617	37.0298	1054.84	62.6131	255	216537027	1828389305	255	0.05569	0.007937	0.047753	100	45	1	0	2	1	1	1	1	1	0	0	1	1	1	0	Reconnaissance	8	1
1106	0.921358	tcp	114	pop3	8	FIN	3	26	62	1216	59812	94.4258	62	252	10158.9	510968	7	29	36.8543	14.6981	1844.62	1172.51	255	3240023053	2712092985	255	0.051016	0.007078	0.043938	47	965	0	0	1	1	1	1	1	1	0	0	0	1	1	0	Exploits	4	1
1107	1.37412	tcp	114	pop3	8	FIN	3	40	156	1814	183234	141.909	62	252	10298.9	1059935	7	76	35.2339	8.45275	2151.76	1099.35	255	363887985	473817029	255	0.097072	0.049622	0.04745	45	1175	0	0	1	1	1	1	1	1	0	0	0	1	1	0	Exploits	4	1
1108	0.203767	tcp	114	http	6	FIN	3	10	6	1010	268	73.6135	254	252	35687.8	8794.36	2	1	20.503	38.9794	1073.91	62.862	255	2732072145	1578861344	255	0.05563	0.008836	0.046794	101	45	1	0	1	1	1	1	1	1	0	0	1	1	1	0	Exploits	4	1
1109	0.244588	tcp	114	http	6	FIN	3	10	8	838	2752	69.5046	62	252	24694.6	78761	2	2	27.1764	29.1054	1480.63	50.9119	255	2529619301	1813632883	255	0.049141	0.03596	0.013181	84	344	1	956	2	1	2	2	1	2	0	0	1	2	2	0	Exploits	4	1
1110	0.263146	tcp	114	http	6	FIN	3	10	8	860	1832	64.6029	62	252	23530.7	48733.4	2	2	29.2384	35.8659	1454.06	53.2164	255	2059773840	853316243	255	0.055955	0.011448	0.044507	86	229	1	505	1	1	1	1	1	1	0	0	1	1	1	0	DoS	3	1
1111	1e-06	udp	120	-	1	INT	4	2	0	168	0	1e+06	254	0	672000000	0	0	0	0.001	0	0	0	0	0	0	0	0	0	0	84	0	0	0	1	2	1	1	1	1	0	0	0	1	1	0	Reconnaissance	8	1
1112	0.196822	tcp	114	http	6	FIN	3	10	6	1022	268	76.211	254	252	37394.2	9104.67	2	1	20.1483	36.9264	1068.82	61.5535	255	2705486571	623528626	255	0.064706	0.012189	0.052517	102	45	1	0	1	1	1	1	1	1	0	0	1	1	1	0	Worms	10	1
1113	0.677212	tcp	114	-	1	FIN	3	18	20	1012	4986	54.6358	62	252	11293.4	55958.8	6	8	39.836	35.2546	1880.58	1819.03	255	1772392267	1624369761	255	0.052431	0.006676	0.045755	56	249	0	0	1	1	1	1	1	1	0	0	0	1	1	0	Exploits	4	1
1114	0.262368	tcp	114	http	6	FIN	3	10	6	1026	268	57.1716	254	252	28174.2	6830.1	2	1	27.0111	46.3616	1339.75	65.946	255	4035526486	1204797642	255	0.080405	0.030553	0.049852	103	45	1	0	1	1	3	1	1	1	0	0	1	2	1	0	Exploits	4	1
1115	0.489758	ospf	79	-	1	INT	4	20	0	1040	0	38.7947	254	0	16138.6	0	0	0	25.7767	0	29.4308	0	0	0	0	0	0	0	0	52	0	0	0	1	2	1	1	1	1	0	0	0	1	1	0	Fuzzers	5	1
1116	0.842756	tcp	114	-	1	FIN	3	10	8	564	354	20.1719	254	252	4822.27	2942.73	2	1	90.7096	113.379	6882.59	162.915	255	2095114252	3983244682	255	0.083647	0.049099	0.034548	56	44	0	0	2	1	1	1	1	1	0	0	0	1	1	0	Reconnaissance	8	1
1117	5e-06	ggp	31	-	1	INT	4	2	0	180	0	200000	254	0	144000000	0	0	0	0.005	0	0	0	0	0	0	0	0	0	0	90	0	0	0	4	2	3	4	3	3	0	0	0	5	3	0	DoS	3	1
1118	0.489758	ospf	79	-	1	INT	4	20	0	1040	0	38.7947	254	0	16138.6	0	0	0	25.7767	0	29.4308	0	0	0	0	0	0	0	0	52	0	0	0	1	2	1	1	1	1	0	0	0	1	1	0	Analysis	1	1
1119	5e-06	ggp	31	-	1	INT	4	2	0	180	0	200000	254	0	144000000	0	0	0	0.005	0	0	0	0	0	0	0	0	0	0	90	0	0	0	4	2	3	4	3	3	0	0	0	5	3	0	Exploits	4	1
1120	0.489758	ospf	79	-	1	INT	4	20	0	1040	0	38.7947	254	0	16138.6	0	0	0	25.7767	0	29.4308	0	0	0	0	0	0	0	0	52	0	0	0	1	2	1	1	1	1	0	0	0	1	1	0	Exploits	4	1
1121	0.850047	tcp	114	-	1	FIN	3	10	6	574	268	17.6461	254	252	4865.61	2108.12	2	1	90.6592	151.58	4814.98	250.158	255	1342913505	3943078265	255	0.201562	0.092143	0.109419	57	45	0	0	3	1	1	1	1	3	0	0	0	2	3	0	Fuzzers	5	1
1122	3e-06	ip	46	-	1	INT	4	2	0	180	0	333333	254	0	239999984	0	0	0	0.003	0	0	0	0	0	0	0	0	0	0	90	0	0	0	4	2	3	4	3	3	0	0	0	5	3	0	DoS	3	1
1123	0.489758	ospf	79	-	1	INT	4	20	0	1040	0	38.7947	254	0	16138.6	0	0	0	25.7767	0	29.4308	0	0	0	0	0	0	0	0	52	0	0	0	1	2	1	1	1	1	0	0	0	1	1	0	Exploits	4	1
1124	3e-06	ip	46	-	1	INT	4	2	0	180	0	333333	254	0	239999984	0	0	0	0.003	0	0	0	0	0	0	0	0	0	0	90	0	0	0	4	2	3	4	3	3	0	0	0	5	3	0	DoS	3	1
1125	0.489758	ospf	79	-	1	INT	4	20	0	1040	0	38.7947	254	0	16138.6	0	0	0	25.7767	0	29.4308	0	0	0	0	0	0	0	0	52	0	0	0	1	2	1	1	1	1	0	0	0	1	1	0	Exploits	4	1
1126	0.932413	tcp	114	-	1	FIN	3	10	6	622	268	16.0873	254	252	4804.74	1921.9	2	1	102.067	168.734	5459.72	251.159	255	3090420328	329491903	255	0.137668	0.088734	0.048934	62	45	0	0	3	1	1	1	1	3	0	0	0	1	3	0	Fuzzers	5	1
1127	0.489758	ospf	79	-	1	INT	4	20	0	1040	0	38.7947	254	0	16138.6	0	0	0	25.7767	0	29.4308	0	0	0	0	0	0	0	0	52	0	0	0	1	2	1	1	1	1	0	0	0	1	1	0	Exploits	4	1
1128	3e-06	ipnip	51	-	1	INT	4	2	0	180	0	333333	254	0	239999984	0	0	0	0.003	0	0	0	0	0	0	0	0	0	0	90	0	0	0	4	2	3	4	3	3	0	0	0	5	3	0	Exploits	4	1
1129	0.885862	tcp	114	-	1	FIN	3	10	8	1780	354	19.1903	254	252	14467.3	2799.53	2	1	98.3354	108.263	5198.45	214.857	255	2725297495	3079307862	255	0.184437	0.128014	0.056423	178	44	0	0	3	1	1	1	1	2	0	0	0	1	2	0	Fuzzers	5	1
1130	0.489758	ospf	79	-	1	INT	4	20	0	1040	0	38.7947	254	0	16138.6	0	0	0	25.7767	0	29.4308	0	0	0	0	0	0	0	0	52	0	0	0	1	2	1	1	1	1	0	0	0	1	1	0	Exploits	4	1
1131	1.00824	tcp	114	smtp	10	FIN	3	76	28	77099	2166	102.158	62	252	603707	16575.5	35	8	13.4432	36.9654	1077.92	42.872	255	3811624419	4162156601	255	0.054107	0.00924	0.044867	1014	77	0	0	2	1	1	1	1	1	0	0	0	1	1	0	Exploits	4	1
1132	0.661527	tcp	114	-	1	FIN	3	10	6	1908	268	22.6748	254	252	20776.2	2708.88	2	1	68.6286	117.916	3788.23	184.551	255	364233547	1963784110	255	0.161389	0.071936	0.089453	191	45	0	0	6	1	1	1	1	7	0	0	0	1	6	0	Fuzzers	5	1
1133	0.184412	tcp	114	-	1	FIN	3	10	6	1986	268	81.3396	254	252	77565.5	9717.37	2	1	19.074	35.4786	1019.34	61.2966	255	671391361	2683456326	255	0.053727	0.007011	0.046716	199	45	0	0	1	1	1	1	1	1	0	0	0	1	1	0	Exploits	4	1
1134	0.750209	tcp	114	-	1	FIN	3	10	8	2228	354	22.6604	254	252	21391.4	3305.75	2	1	77.0278	95.1937	5231.29	135.815	255	3380707846	1568224901	255	0.148862	0.083848	0.065014	223	44	0	0	6	1	1	1	1	5	0	0	0	2	5	0	Fuzzers	5	1
1135	1.16365	tcp	114	smtp	10	FIN	3	78	28	82016	2112	90.2333	62	252	556628	14004.2	36	8	15.1123	42.4168	1332.06	54.8766	255	1584399529	2845257860	255	0.028085	0.017199	0.010886	1051	75	0	0	1	1	1	1	1	1	0	0	0	1	1	0	Exploits	4	1
1136	1.00765	st2	109	-	1	INT	4	4	0	360	0	2.97722	254	0	2143.59	0	0	0	335.884	0	474.999	0	0	0	0	0	0	0	0	90	0	0	0	1	2	1	1	1	1	0	0	0	2	1	0	DoS	3	1
1137	1.05581	tcp	114	smtp	10	FIN	3	118	34	132944	2462	143.018	62	252	998801	18109.3	56	8	9.02402	31.4362	935.482	46.0749	255	601751274	2550939437	255	0.030589	0.01805	0.012539	1127	72	0	0	1	1	1	1	1	1	0	0	0	1	1	0	Exploits	4	1
1138	9e-06	udp	120	-	1	INT	4	2	0	168	0	111111	254	0	74666664	0	0	0	0.009	0	0	0	0	0	0	0	0	0	0	84	0	0	0	6	2	1	1	1	1	0	0	0	2	1	0	Reconnaissance	8	1
1139	1.00765	st2	109	-	1	INT	4	4	0	360	0	2.97722	254	0	2143.59	0	0	0	335.884	0	474.999	0	0	0	0	0	0	0	0	90	0	0	0	1	2	1	1	1	1	0	0	0	2	1	0	Exploits	4	1
1140	0.159646	tcp	114	-	1	FIN	3	10	6	728	268	93.9579	254	252	32872.7	11224.8	2	1	17.4944	28.9836	1026.09	49.4498	255	1224030867	104603372	255	0.027148	0.014725	0.012423	73	45	0	0	1	1	1	1	1	1	0	0	0	1	1	0	Shellcode	9	1
1141	1.00765	st2	109	-	1	INT	4	4	0	360	0	2.97722	254	0	2143.59	0	0	0	335.884	0	474.999	0	0	0	0	0	0	0	0	90	0	0	0	1	2	1	1	1	1	0	0	0	2	1	0	Exploits	4	1
1142	1.16981	tcp	114	ftp	4	FIN	3	22	22	1194	1626	36.758	62	252	7796.12	10620.5	7	9	55.7053	53.9183	3144.91	3935	255	1417812465	1464485548	255	0.02967	0.020992	0.008678	54	74	0	0	1	1	2	1	1	3	1	1	0	2	1	0	Exploits	4	1
1143	0.47213	tcp	114	-	1	FIN	3	10	6	910	268	31.7709	254	252	13877.5	3795.56	2	1	52.4589	79.2486	2941.38	137.479	255	2409065587	484486680	255	0.146445	0.057907	0.088538	91	45	0	0	4	1	1	1	1	4	0	0	0	1	4	0	Fuzzers	5	1
1144	1.2442	ospf	79	-	1	INT	4	28	0	3024	0	21.7007	254	0	18749.4	0	0	0	46.0816	0	57.7273	0	0	0	0	0	0	0	0	108	0	0	0	1	2	1	1	1	1	0	0	0	1	1	0	Backdoor	2	1
1145	0.993687	tcp	114	pop3	8	FIN	3	26	72	1222	72474	97.6163	62	252	9459.72	575376	7	34	39.7475	13.6021	1909.54	1109.75	255	2986234477	1037612428	255	0.054151	0.008063	0.046088	47	1007	0	0	1	1	1	1	1	1	0	0	0	1	1	0	Exploits	4	1
1146	0.733962	tcp	114	http	6	FIN	3	10	12	818	4000	28.6118	62	252	8033.11	39969.4	2	3	81.4497	60.2583	5553.43	4042.52	255	3394115116	3410575404	255	0.152819	0.071117	0.081702	82	333	1	1488	1	1	1	1	1	1	0	0	1	1	1	0	Exploits	4	1
1147	1.2442	ospf	79	-	1	INT	4	28	0	3024	0	21.7007	254	0	18749.4	0	0	0	46.0816	0	57.7273	0	0	0	0	0	0	0	0	108	0	0	0	1	2	1	1	1	1	0	0	0	1	1	0	DoS	3	1
1148	1.17143	cbt	12	-	1	INT	4	4	0	360	0	2.56098	254	0	1843.9	0	0	0	390.476	0	552.206	0	0	0	0	0	0	0	0	90	0	0	0	10	2	10	10	10	10	0	0	0	10	10	0	Fuzzers	5	1
1149	0.970103	tcp	114	http	6	FIN	3	14	12	1746	3444	25.7705	62	252	13375.9	26034.3	4	4	74.6233	80.7	3773.94	102.668	255	2865295576	2071149888	255	0.183935	0.081805	0.10213	125	287	1	181	1	1	2	1	1	1	0	0	1	2	1	0	Exploits	4	1
1150	1.2442	ospf	79	-	1	INT	4	28	0	3024	0	21.7007	254	0	18749.4	0	0	0	46.0816	0	57.7273	0	0	0	0	0	0	0	0	108	0	0	0	1	2	1	1	1	1	0	0	0	1	1	0	Exploits	4	1
1151	1.17143	cbt	12	-	1	INT	4	4	0	360	0	2.56098	254	0	1843.9	0	0	0	390.476	0	552.206	0	0	0	0	0	0	0	0	90	0	0	0	10	2	10	10	10	10	0	0	0	10	10	0	Backdoor	2	1
1152	1.00179	tcp	114	-	1	FIN	3	14	10	798	518	22.9589	254	252	5917.41	3729.33	4	3	74.7322	101.054	3716.08	126.377	255	2099736304	3117302236	255	0.202847	0.0923	0.110547	57	52	0	0	1	1	1	1	1	1	0	0	0	1	1	0	Exploits	4	1
1153	0.432656	tcp	114	http	6	FIN	3	10	8	510	354	39.2922	254	252	8487.11	5732.04	2	1	46.388	54.1171	3237.16	105.472	255	2995224611	2227381266	255	0.101523	0.053828	0.047695	51	44	1	0	12	1	4	3	1	12	0	0	1	3	12	0	Fuzzers	5	1
1154	1.17143	cbt	12	-	1	INT	4	4	0	360	0	2.56098	254	0	1843.9	0	0	0	390.476	0	552.206	0	0	0	0	0	0	0	0	90	0	0	0	10	2	10	10	10	10	0	0	0	10	10	0	DoS	3	1
1155	0.683174	tcp	114	http	6	FIN	3	10	6	896	268	21.9563	254	252	9450.01	2623.05	2	1	69.6203	120.238	3542.22	181.45	255	820265562	550717864	255	0.167979	0.081974	0.086005	90	45	1	0	1	1	1	1	1	1	0	0	1	2	1	0	Exploits	4	1
1156	0.204349	tcp	114	http	6	FIN	3	20	8	17286	354	132.127	254	252	642900	12136.1	7	1	9.9681	25.6929	743.322	43.4112	255	1433068455	1921648931	255	0.05444	0.024491	0.029949	864	44	1	0	10	1	3	2	1	10	0	0	1	3	9	0	Fuzzers	5	1
1157	1.17143	cbt	12	-	1	INT	4	4	0	360	0	2.56098	254	0	1843.9	0	0	0	390.476	0	552.206	0	0	0	0	0	0	0	0	90	0	0	0	10	2	10	10	10	10	0	0	0	10	10	0	DoS	3	1
1158	0.824066	tcp	114	-	1	FIN	3	12	8	1112	716	23.0564	254	252	9902.12	6086.89	3	2	69.2131	107.966	3599.08	150.844	255	164934412	1109460743	255	0.152523	0.068296	0.084227	93	90	0	0	5	1	1	1	1	5	0	0	0	1	5	0	Fuzzers	5	1
1159	0.375281	tcp	114	http	6	FIN	3	20	8	17286	354	71.9461	254	252	350074	6608.38	7	1	18.8007	45.5013	1566.26	87.6586	255	2964762439	3180641366	255	0.097889	0.056764	0.041125	864	44	1	0	10	1	2	3	1	10	0	0	1	3	9	0	Fuzzers	5	1
1160	0.763231	tcp	114	http	6	FIN	3	10	8	1128	354	22.2737	254	252	10649.5	3249.34	2	1	79.3883	87.7129	5090.46	138.324	255	1915505755	707525490	255	0.219907	0.149232	0.070675	113	44	1	0	2	1	1	1	1	1	0	0	1	2	1	0	Exploits	4	1
1161	8e-06	argus	5	-	1	INT	4	2	0	180	0	125000	254	0	90000000	0	0	0	0.008	0	0	0	0	0	0	0	0	0	0	90	0	0	0	10	2	10	10	10	10	0	0	0	10	10	0	DoS	3	1
1162	0.249872	tcp	114	-	1	FIN	3	10	6	610	268	60.0307	254	252	17577	7171.67	2	1	26.643	42.314	1373.59	64.5126	255	2365848836	1387749927	255	0.089367	0.038301	0.051066	61	45	0	0	4	1	2	2	1	3	0	0	0	2	3	0	Fuzzers	5	1
1163	1.28252	tcp	114	http	6	FIN	3	10	14	818	7206	17.9335	62	252	4597.21	41742.9	2	4	142.502	92.4511	8105.01	8370.08	255	1499720502	2381720393	255	0.118234	0.079969	0.038265	82	515	1	3067	1	1	1	1	1	1	0	0	1	1	1	0	Exploits	4	1
1164	0.475992	tcp	114	-	1	FIN	3	10	6	1506	268	31.5131	254	252	22790.3	3764.77	2	1	46.417	81.5552	2370.89	116.368	255	130417060	1216245624	255	0.131802	0.068213	0.063589	151	45	0	0	7	1	1	1	1	6	0	0	0	1	6	0	Fuzzers	5	1
1165	8e-06	argus	5	-	1	INT	4	2	0	180	0	125000	254	0	90000000	0	0	0	0.008	0	0	0	0	0	0	0	0	0	0	90	0	0	0	10	2	10	10	10	10	0	0	0	10	10	0	DoS	3	1
1166	0.468242	tcp	114	http	6	FIN	3	10	6	836	268	32.0347	254	252	12865.1	3827.08	2	1	51.9163	76.8062	2565.32	118.071	255	723307727	3653505233	255	0.139833	0.084203	0.05563	84	45	1	0	1	1	1	1	1	1	0	0	1	1	2	0	Exploits	4	1
1167	1.25244	tcp	114	ftp-data	5	FIN	3	8	8	364	740	11.9766	62	252	2037.63	4139.13	1	2	178.92	159.479	11000.9	282.478	255	488932398	3301856396	255	0.267584	0.135222	0.132362	46	93	0	0	1	1	2	1	1	2	0	0	0	3	1	0	Exploits	4	1
1168	3e-06	bbn-rcc	9	-	1	INT	4	2	0	180	0	333333	254	0	239999984	0	0	0	0.003	0	0	0	0	0	0	0	0	0	0	90	0	0	0	10	2	10	10	10	10	0	0	0	10	10	0	DoS	3	1
1169	1.24833	tcp	114	http	6	FIN	3	14	22	1468	19324	28.0375	62	252	8741.31	118213	3	9	96.0251	55.9746	4984.42	0	255	1608259983	1206940049	255	0.165532	0.072287	0.093245	105	878	1	128	1	1	2	1	1	1	0	0	1	1	5	0	Exploits	4	1
1170	59.9934	tcp	114	smtp	10	CON	1	3684	634	4975848	27898	71.9579	62	252	663340	3714.28	1841	6	16.3381	94.8776	1951.64	108.033	255	3386848784	2615326698	255	0.206066	0.125563	0.080503	1351	44	0	0	1	3	1	1	1	1	0	0	0	1	1	0	Exploits	4	1
1171	3e-06	chaos	14	-	1	INT	4	2	0	200	0	333333	254	0	266666656	0	0	0	0.003	0	0	0	0	0	0	0	0	0	0	100	0	0	0	10	2	10	10	10	10	0	0	0	10	10	0	Analysis	1	1
1172	1.39397	tcp	114	-	1	FIN	3	12	10	1164	842	15.0649	254	252	6123.53	4350.17	3	2	123.169	140.056	7697.37	187.666	255	3034287580	3535196697	255	0.267957	0.13345	0.134507	97	84	0	0	3	1	2	2	2	3	0	0	0	3	3	0	Fuzzers	5	1
1173	0.851325	tcp	114	-	1	FIN	3	12	8	1024	724	22.3182	254	252	8823.89	5957.77	3	2	73.5247	110.449	3843.52	152.32	255	2846002373	461908070	255	0.201079	0.078175	0.122904	85	91	0	0	2	1	1	1	1	2	0	0	0	1	2	0	Fuzzers	5	1
1174	6e-06	egp	24	-	1	INT	4	2	0	180	0	166667	254	0	119999992	0	0	0	0.006	0	0	0	0	0	0	0	0	0	0	90	0	0	0	10	2	10	10	10	10	0	0	0	10	10	0	DoS	3	1
1175	0.876312	tcp	114	-	1	FIN	3	12	6	3678	268	19.3995	254	252	30783.6	2044.93	3	1	79.5815	154.533	4431.06	245.717	255	9683790	3819178011	255	0.204909	0.103642	0.101267	307	45	0	0	3	1	1	1	1	2	0	0	0	1	2	0	Fuzzers	5	1
1176	6e-06	egp	24	-	1	INT	4	2	0	180	0	166667	254	0	119999992	0	0	0	0.006	0	0	0	0	0	0	0	0	0	0	90	0	0	0	10	2	10	10	10	10	0	0	0	10	10	0	Exploits	4	1
1177	0.845951	tcp	114	http	6	FIN	3	10	10	890	3830	22.4599	62	252	7574.91	32597.6	2	3	93.9946	80.8591	5367.18	5760.45	255	209863200	152915030	255	0.231156	0.117923	0.113233	89	383	1	1462	1	1	1	1	1	2	0	0	1	2	1	0	Exploits	4	1
1178	2e-06	emcon	26	-	1	INT	4	2	0	180	0	500000	254	0	360000000	0	0	0	0.002	0	0	0	0	0	0	0	0	0	0	90	0	0	0	10	2	10	10	10	10	0	0	0	10	10	0	Fuzzers	5	1
1179	1.38855	tcp	114	-	1	FIN	3	14	8	6830	354	15.1237	254	252	36544.7	1786.04	6	0	4378.86	7665.03	506773	19801.7	255	3373552465	1585484148	255	0.221012	0.149195	0.071817	488	44	0	0	2	1	3	2	2	2	0	0	0	2	2	0	Fuzzers	5	1
1180	2e-06	emcon	26	-	1	INT	4	2	0	180	0	500000	254	0	360000000	0	0	0	0.002	0	0	0	0	0	0	0	0	0	0	90	0	0	0	10	2	10	10	10	10	0	0	0	10	10	0	DoS	3	1
1181	10.0451	tcp	114	http	6	FIN	3	102	538	4844	718974	63.613	62	252	3820.36	571532	2	267	99.4566	18.5226	4799.53	2181.65	255	2925491071	1389241425	255	0.207477	0.097582	0.109895	47	1336	1	348448	1	1	1	1	1	1	0	0	1	1	1	0	DoS	3	1
1182	1.32376	tcp	114	-	1	FIN	3	20	8	17954	354	20.3965	254	252	103083	1873.46	7	1	68.7051	178.697	5782.94	242.162	255	1646253599	66835844	255	0.145086	0.072876	0.07221	898	44	0	0	1	1	1	1	1	1	0	0	0	1	1	0	Exploits	4	1
1183	1.75032	tcp	114	-	1	FIN	3	10	8	718	354	9.71252	254	252	2957.18	1416.89	2	1	187.967	222.965	10912.7	336.174	255	982429407	2952258711	255	0.324941	0.189564	0.135377	72	44	0	0	2	1	1	1	1	2	0	0	0	1	2	0	Fuzzers	5	1
1184	3e-06	igp	43	-	1	INT	4	2	0	180	0	333333	254	0	239999984	0	0	0	0.003	0	0	0	0	0	0	0	0	0	0	90	0	0	0	10	2	10	10	10	10	0	0	0	10	10	0	DoS	3	1
1185	0.966825	tcp	114	http	6	FIN	3	10	8	506	354	17.5833	254	252	3773.18	2565.1	2	1	107.425	127.567	5712.05	215.06	255	2180720326	3217535319	255	0.173802	0.073222	0.10058	51	44	1	0	4	1	1	1	1	3	0	0	1	1	3	0	Fuzzers	5	1
1186	2.11284	tcp	114	-	1	FIN	3	12	10	1076	810	9.93921	254	252	3737.14	2760.26	3	2	189.133	223.223	11601.7	329.656	255	1616108163	133765562	255	0.214357	0.103832	0.110525	90	81	0	0	2	1	2	1	1	3	0	0	0	1	3	0	Fuzzers	5	1
1187	3e-06	igp	43	-	1	INT	4	2	0	180	0	333333	254	0	239999984	0	0	0	0.003	0	0	0	0	0	0	0	0	0	0	90	0	0	0	10	2	10	10	10	10	0	0	0	10	10	0	DoS	3	1
1188	2.64076	tcp	114	pop3	8	FIN	3	22	38	1050	30874	22.3421	62	252	3038.52	91070.8	7	17	125.75	69.7844	7600.72	5646.58	255	2736847562	4098375513	255	0.12984	0.05804	0.0718	48	812	0	0	1	1	1	1	1	1	0	0	0	1	1	0	Exploits	4	1
1189	1.30819	tcp	114	-	1	FIN	3	10	8	2062	354	12.995	254	252	11350	1895.75	2	1	145.289	168.46	7219.81	327.397	255	1816907819	2680309663	255	0.373683	0.128966	0.244717	206	44	0	0	5	1	1	1	1	3	0	0	0	1	3	0	Fuzzers	5	1
1190	2.64076	tcp	114	pop3	8	FIN	3	22	38	1050	30874	22.3421	62	252	3038.52	91070.8	7	17	125.75	69.7844	7600.72	5646.58	255	2736847562	4098375513	255	0.12984	0.05804	0.0718	48	812	0	0	1	1	1	1	1	1	0	0	0	1	1	0	Exploits	4	1
1191	3e-06	igp	43	-	1	INT	4	2	0	180	0	333333	254	0	239999984	0	0	0	0.003	0	0	0	0	0	0	0	0	0	0	90	0	0	0	10	2	10	10	10	10	0	0	0	10	10	0	Exploits	4	1
1192	0.354678	tcp	114	-	1	FIN	3	10	6	2588	268	42.2919	254	252	52554.7	5052.47	2	1	34.2391	57.6326	1766.96	79.1593	255	2385653738	1601886425	255	0.109346	0.066507	0.042839	259	45	0	0	9	1	1	1	1	1	0	0	0	2	2	0	Exploits	4	1
1193	1.23081	tcp	114	-	1	FIN	3	12	10	3032	832	17.0619	254	252	18069.4	4868.33	3	2	101.582	126.435	5917.38	196.241	255	2272610889	1348049813	255	0.200199	0.092893	0.107306	253	83	0	0	4	1	1	1	1	1	0	0	0	1	1	0	Fuzzers	5	1
1194	6e-06	nvp	78	-	1	INT	4	2	0	180	0	166667	254	0	119999992	0	0	0	0.006	0	0	0	0	0	0	0	0	0	0	90	0	0	0	10	2	10	10	10	10	0	0	0	10	10	0	DoS	3	1
1195	0.744561	tcp	114	-	1	FIN	3	10	8	564	354	22.8322	254	252	5458.25	3330.82	2	1	82.729	94.2296	5980.39	143.376	255	1608375699	1013316489	255	0.125725	0.060039	0.065686	56	44	0	0	9	1	1	1	1	2	0	0	0	2	1	0	Reconnaissance	8	1
1196	1.25511	tcp	114	-	1	FIN	3	22	12	17762	900	26.2925	254	252	108070	5258.49	7	1	2815.11	5165.86	409488	16778.8	255	400202944	216341483	255	0.122739	0.078245	0.044494	807	75	0	0	3	1	2	2	2	2	0	0	0	3	2	0	Fuzzers	5	1
1197	2.23656	tcp	114	pop3	8	FIN	3	40	148	1824	174110	83.6107	62	252	6363.36	618573	7	72	57.3476	15.0553	2882.77	1479.77	255	3322237774	1146330895	255	0.08214	0.022463	0.059677	46	1176	0	0	1	1	1	1	1	1	0	0	0	1	1	0	Exploits	4	1
1198	6e-06	nvp	78	-	1	INT	4	2	0	180	0	166667	254	0	119999992	0	0	0	0.006	0	0	0	0	0	0	0	0	0	0	90	0	0	0	10	2	10	10	10	10	0	0	0	10	10	0	Exploits	4	1
1199	1.66464	tcp	114	-	1	FIN	3	12	8	1362	742	11.4139	254	252	6002.51	3123.81	3	2	151.25	222.814	9706.37	418.988	255	1566174272	2172459527	255	0.149882	0.104934	0.044948	114	93	0	0	3	1	1	2	1	1	0	0	0	2	1	0	Fuzzers	5	1
1200	0.208092	tcp	114	http	6	FIN	3	10	6	2062	268	72.0835	254	252	71353.1	8611.58	2	1	21.1656	39.2752	1106.89	63.4594	255	1643749237	3126422150	255	0.058825	0.011708	0.047117	206	45	1	0	1	1	1	1	1	1	0	0	1	1	1	0	Exploits	4	1
1201	3e-06	pup	87	-	1	INT	4	2	0	180	0	333333	254	0	239999984	0	0	0	0.003	0	0	0	0	0	0	0	0	0	0	90	0	0	0	10	2	10	10	10	10	0	0	0	10	10	0	Analysis	1	1
1202	1.2959	tcp	114	-	1	FIN	3	12	10	998	826	16.205	254	252	5648.61	4592.96	3	2	117.809	135.12	6994.25	214.682	255	2607809149	978312853	255	0.164631	0.079209	0.085422	83	83	0	0	1	1	1	1	1	1	0	0	0	1	1	0	Fuzzers	5	1
1203	4e-06	udp	120	-	1	INT	4	2	0	168	0	250000	254	0	168000000	0	0	0	0.004	0	0	0	0	0	0	0	0	0	0	84	0	0	0	3	2	1	1	1	1	0	0	0	1	1	0	Reconnaissance	8	1
1204	3e-06	pup	87	-	1	INT	4	2	0	180	0	333333	254	0	239999984	0	0	0	0.003	0	0	0	0	0	0	0	0	0	0	90	0	0	0	10	2	10	10	10	10	0	0	0	10	10	0	DoS	3	1
1205	0.844596	tcp	114	-	1	FIN	3	12	8	1014	740	22.496	254	252	8808.95	6137.85	2	2	6100.48	9150.8	660911	23919	255	3034287901	3535196902	255	0.267957	0.13345	0.134507	85	93	0	0	5	1	1	2	1	2	0	0	0	2	2	0	Fuzzers	5	1
1206	3e-06	pup	87	-	1	INT	4	2	0	180	0	333333	254	0	239999984	0	0	0	0.003	0	0	0	0	0	0	0	0	0	0	90	0	0	0	10	2	10	10	10	10	0	0	0	10	10	0	Exploits	4	1
1207	0.265586	tcp	114	http	6	FIN	3	10	6	884	268	56.4789	254	252	23977.2	6747.34	2	1	29.5096	45.2752	1464.04	75.9905	255	2233981451	463328435	255	0.086017	0.03849	0.047527	88	45	1	0	1	1	1	1	1	1	0	0	1	1	1	0	Exploits	4	1
1208	0.845855	tcp	114	http	6	FIN	3	10	8	1118	354	20.098	254	252	9524.09	2931.94	2	1	90.6683	107.623	5213.25	184.904	255	1158489651	4034027621	255	0.170294	0.092487	0.077807	112	44	1	0	1	1	1	1	1	1	0	0	1	2	1	0	Exploits	4	1
1209	3e-06	xnet	130	-	1	INT	4	2	0	180	0	333333	254	0	239999984	0	0	0	0.003	0	0	0	0	0	0	0	0	0	0	90	0	0	0	10	2	10	10	10	10	0	0	0	10	10	0	DoS	3	1
1210	1.61865	tcp	114	-	1	FIN	3	10	8	910	354	10.5026	254	252	4047.83	1532.14	2	1	176.891	217.859	11679.7	322.434	255	598684589	3074970661	255	0.190722	0.093632	0.09709	91	44	0	0	3	1	1	1	1	3	0	0	0	1	5	0	Fuzzers	5	1
1211	0.663403	tcp	114	http	6	FIN	3	10	6	754	268	22.6107	254	252	8188.08	2701.22	2	1	66.0396	112.468	3282.99	156.165	255	3013847927	351135210	255	0.168724	0.101053	0.067671	75	45	1	0	1	1	1	1	1	1	0	0	1	2	1	0	Reconnaissance	8	1
1212	3e-06	xnet	130	-	1	INT	4	2	0	180	0	333333	254	0	239999984	0	0	0	0.003	0	0	0	0	0	0	0	0	0	0	90	0	0	0	10	2	10	10	10	10	0	0	0	10	10	0	Exploits	4	1
1213	2.6623	tcp	114	-	1	FIN	3	22	46	1170	41292	25.1662	62	252	3356.49	121384	6	21	126.776	55.8516	6455.94	4287.57	255	1009553260	2327870118	255	0.231613	0.148415	0.083198	53	898	0	0	2	1	2	1	1	2	0	0	0	1	5	0	Exploits	4	1
1214	2.40792	tcp	114	-	1	FIN	3	12	10	664	462	8.72122	254	252	2023.32	1382.11	3	2	218.825	254.479	14509.3	379.821	255	2518343332	537650401	255	0.230733	0.117596	0.113137	55	46	0	0	1	1	1	1	1	1	0	0	0	2	1	0	Exploits	4	1
1215	0.649248	tcp	114	http	6	FIN	3	10	6	526	268	23.1037	254	252	5840.6	2760.12	2	1	72.1387	109.856	3695.33	176.562	255	2634087393	2435244510	255	0.187693	0.099241	0.088452	53	45	1	0	5	1	1	1	1	5	0	0	1	1	5	0	Fuzzers	5	1
1216	0.976282	tcp	114	-	1	FIN	3	10	6	1294	268	15.3644	254	252	9546.42	1835.54	2	1	108.467	177.743	5655.32	307.37	255	2405210479	3614967705	255	0.205843	0.087559	0.118284	129	45	0	0	3	1	2	1	1	3	0	0	0	1	5	0	Fuzzers	5	1
1217	1.44425	tcp	114	-	1	FIN	3	12	10	3030	834	14.5404	254	252	15387.9	4159.94	3	2	126.724	149.282	6790.01	217.645	255	4129724843	3577711606	255	0.194738	0.100704	0.094034	253	83	0	0	3	1	2	2	2	3	0	0	0	4	3	0	Fuzzers	5	1
1218	1.24691	mux	74	-	1	INT	4	4	0	400	0	2.40595	254	0	1924.76	0	0	0	415.636	0	587.789	0	0	0	0	0	0	0	0	100	0	0	0	3	2	2	2	2	3	0	0	0	2	3	0	Exploits	4	1
1219	2.07563	tcp	114	smtp	10	FIN	3	26	22	7545	1880	22.6437	62	252	27962.6	6918.39	10	8	83.02	94.2292	4349.98	122.946	255	2388513817	493186795	255	0.1419	0.096806	0.045094	290	85	0	0	1	1	1	1	1	1	0	0	0	2	1	0	Exploits	4	1
1220	1.44425	tcp	114	-	1	FIN	3	12	10	3030	834	14.5404	254	252	15387.9	4159.94	3	2	126.724	149.282	6790.01	217.645	255	4129724843	3577711606	255	0.194738	0.100704	0.094034	253	83	0	0	3	1	2	2	2	3	0	0	0	4	3	0	Fuzzers	5	1
1221	1.24691	mux	74	-	1	INT	4	4	0	400	0	2.40595	254	0	1924.76	0	0	0	415.636	0	587.789	0	0	0	0	0	0	0	0	100	0	0	0	3	2	2	2	2	3	0	0	0	2	3	0	Exploits	4	1
1222	2.01995	tcp	114	http	6	FIN	3	10	10	938	1710	9.40619	254	252	3346.62	6095.21	2	2	224.423	240.304	13494.9	333.874	255	2926805301	1223777352	255	0.157285	0.097517	0.059768	94	171	1	402	1	1	2	1	1	3	0	0	1	2	1	0	DoS	3	1
1223	1.40175	tcp	114	-	1	FIN	3	12	10	1138	836	14.9813	254	252	5958.29	4297.5	3	2	123.168	147.161	7416.92	207.007	255	4173096039	1769664345	255	0.159911	0.077285	0.082626	95	84	0	0	2	1	1	1	1	1	0	0	0	1	1	0	Fuzzers	5	1
1224	0.753073	tcp	114	http	6	FIN	3	10	6	952	268	19.9184	254	252	9104.03	2379.58	2	1	80.8699	130.827	3943.54	176.746	255	3293045178	3897738300	255	0.198887	0.098931	0.099956	95	45	1	0	1	1	1	1	1	2	0	0	1	2	1	0	Exploits	4	1
1225	9e-06	dcn	20	-	1	INT	4	2	0	200	0	111111	254	0	88888888	0	0	0	0.009	0	0	0	0	0	0	0	0	0	0	100	0	0	0	3	2	2	2	2	3	0	0	0	2	3	0	DoS	3	1
1226	3.01639	tcp	114	-	1	FIN	3	36	14	34706	982	16.2446	254	252	89489.6	2418.78	15	2	84.5777	216.452	8462.08	319.837	255	1057902386	828201708	255	0.362234	0.202516	0.159718	964	70	0	0	2	1	1	1	1	2	0	0	0	2	2	0	Fuzzers	5	1
1227	0.680299	tcp	114	-	1	FIN	3	14	6	6830	268	27.9289	254	252	74590.7	2634.14	4	1	50.676	121.584	3111.78	194.86	255	124750372	1458540480	255	0.142438	0.072375	0.070063	488	45	0	0	3	1	1	1	1	3	0	0	0	1	3	0	Fuzzers	5	1
1228	1.62309	tcp	114	-	1	FIN	3	12	10	1082	850	12.9383	254	252	4889.43	3770.58	4	2	9728.87	11670.5	1.05093e+06	34500.2	255	2449719037	2488416230	255	0.201758	0.105034	0.096724	90	85	0	0	3	1	2	2	2	2	0	0	0	2	3	0	Fuzzers	5	1
1229	9e-06	dcn	20	-	1	INT	4	2	0	200	0	111111	254	0	88888888	0	0	0	0.009	0	0	0	0	0	0	0	0	0	0	100	0	0	0	3	2	2	2	2	3	0	0	0	2	3	0	Exploits	4	1
1230	1.0421	tcp	114	http	6	FIN	3	12	10	1290	1770	20.1516	62	252	9081.67	12229.2	3	3	94.7363	105.777	4585.74	147.481	255	3250437533	4206996392	255	0.189884	0.089403	0.100481	108	177	1	164	2	1	1	1	1	1	0	0	1	1	1	0	Exploits	4	1
1231	1.406	tcp	114	-	1	FIN	3	12	10	1494	848	14.936	254	252	7795.17	4347.09	3	2	122.811	135.603	7189.87	207.833	255	3808599466	1996750447	255	0.270265	0.185567	0.084698	125	85	0	0	3	1	1	1	1	3	0	0	0	1	3	0	Fuzzers	5	1
1232	5e-06	hmp	34	-	1	INT	4	2	0	200	0	200000	254	0	160000000	0	0	0	0.005	0	0	0	0	0	0	0	0	0	0	100	0	0	0	3	2	1	1	1	3	0	0	0	1	3	0	DoS	3	1
1233	9e-06	udp	120	-	1	INT	4	2	0	168	0	111111	254	0	74666664	0	0	0	0.009	0	0	0	0	0	0	0	0	0	0	84	0	0	0	3	2	1	1	1	1	0	0	0	2	1	0	Reconnaissance	8	1
1234	2.41081	tcp	114	-	1	FIN	3	12	10	1074	836	8.71078	254	252	3268.62	2498.75	3	2	213.787	258.702	14109.1	415.061	255	1819753230	2549901886	255	0.141623	0.082486	0.059137	90	84	0	0	3	1	3	1	1	1	0	0	0	1	3	0	Fuzzers	5	1
1235	5e-06	hmp	34	-	1	INT	4	2	0	200	0	200000	254	0	160000000	0	0	0	0.005	0	0	0	0	0	0	0	0	0	0	100	0	0	0	3	2	1	1	1	3	0	0	0	1	3	0	DoS	3	1
1236	5e-06	hmp	34	-	1	INT	4	2	0	200	0	200000	254	0	160000000	0	0	0	0.005	0	0	0	0	0	0	0	0	0	0	100	0	0	0	3	2	1	1	1	3	0	0	0	1	3	0	Exploits	4	1
1237	1.21992	tcp	114	http	6	FIN	3	12	14	1186	5212	20.4932	62	252	7134.92	31739.9	3	4	110.901	83.3612	5847.49	5406.21	255	1170485266	3959158483	255	0.243033	0.135499	0.107534	99	372	1	32	1	1	1	1	1	1	0	0	1	1	1	0	Exploits	4	1
1238	1.21842	tcp	114	-	1	FIN	3	12	10	3030	842	17.2354	254	252	18240	4976.93	3	2	105.69	128.02	6004.58	223.702	255	637361862	2696051786	255	0.171705	0.066239	0.105466	253	84	0	0	3	1	2	2	2	3	0	0	0	3	3	0	Fuzzers	5	1
1239	5e-06	hmp	34	-	1	INT	4	2	0	200	0	200000	254	0	160000000	0	0	0	0.005	0	0	0	0	0	0	0	0	0	0	100	0	0	0	3	2	1	1	1	3	0	0	0	1	3	0	Exploits	4	1
1240	0.539498	tcp	114	-	1	FIN	3	10	6	1294	268	27.8036	254	252	17275.3	3321.61	2	1	54.6742	91.4678	2744.01	131.387	255	2357988318	3552049892	255	0.16105	0.082153	0.078897	129	45	0	0	6	1	1	1	1	6	0	0	0	1	7	0	Fuzzers	5	1
1241	1.72064	tcp	114	-	1	FIN	3	36	14	34710	1032	28.4778	254	252	156900	4458.81	15	2	48.3039	121.879	4309.06	190.521	255	2533720955	3370842372	255	0.221278	0.136208	0.08507	964	74	0	0	3	1	1	1	1	2	0	0	0	1	2	0	Fuzzers	5	1
1242	8e-06	prm	85	-	1	INT	4	2	0	200	0	125000	254	0	100000000	0	0	0	0.008	0	0	0	0	0	0	0	0	0	0	100	0	0	0	6	2	1	1	1	6	0	0	0	1	6	0	Exploits	4	1
1243	0.748399	tcp	114	-	1	FIN	3	10	6	2062	268	20.0428	254	252	19839.7	2394.44	2	1	79.0123	134.964	4314.14	214.322	255	2946558847	1473433524	255	0.156876	0.073574	0.083302	206	45	0	0	5	1	1	1	1	5	0	0	0	1	5	0	Fuzzers	5	1
1244	1.73096	tcp	114	-	1	FIN	3	12	10	1494	816	12.132	254	252	6331.73	3396.95	3	2	157.36	182.378	9457	247.276	255	4212612591	4208319134	255	0.196178	0.088133	0.108045	125	82	0	0	3	1	2	2	2	3	0	0	0	3	3	0	Fuzzers	5	1
1245	8.97574	tcp	114	pop3	8	FIN	3	102	566	4496	741455	74.3114	62	252	3968.03	659686	7	281	88.8551	15.787	4576.11	1890.63	255	1336443392	1174021217	255	0.151655	0.071863	0.079792	44	1310	0	0	1	1	1	1	1	1	0	0	0	3	1	0	Exploits	4	1
1246	0.806499	tcp	114	-	1	FIN	3	12	8	1270	718	23.5586	254	252	11556.1	6239.31	3	2	65.5033	98.1501	3476.57	122.418	255	2615553385	2615880039	255	0.267578	0.119447	0.148131	106	90	0	0	5	1	2	2	2	5	0	0	0	2	5	0	Fuzzers	5	1
1247	2.47774	tcp	114	-	1	FIN	3	14	10	5158	804	9.28264	254	252	15465.7	2337.61	4	2	190.596	262.138	15804.1	378.86	255	774484865	835207637	255	0.200763	0.117685	0.083078	368	80	0	0	2	1	1	1	1	1	0	0	0	2	1	0	Fuzzers	5	1
1248	5e-06	trunk-1	117	-	1	INT	4	2	0	200	0	200000	254	0	160000000	0	0	0	0.005	0	0	0	0	0	0	0	0	0	0	100	0	0	0	6	2	3	3	3	6	0	0	0	5	6	0	DoS	3	1
1249	0.942261	tcp	114	-	1	FIN	3	12	8	1010	754	20.1643	254	252	7861.94	5603.54	3	2	80.0864	123.391	3923.65	159.505	255	1205344423	2947932460	255	0.161394	0.078501	0.082893	84	94	0	0	5	1	1	1	1	5	0	0	0	1	5	0	Fuzzers	5	1
1250	4.37359	tcp	114	-	1	FIN	3	34	112	1674	132728	33.1536	62	252	2972.39	240613	6	54	132.526	38.5016	6618.37	3557.9	255	1094535331	25238135	255	0.185304	0.099905	0.085399	49	1185	0	0	5	1	1	1	1	1	0	0	0	1	1	0	Exploits	4	1
1251	0.623134	tcp	114	-	1	FIN	3	10	8	564	354	27.2815	254	252	6521.87	3979.88	2	1	68.8138	88.1749	5427.24	139.06	255	1103477711	844137956	255	0.050487	0.005901	0.044586	56	44	0	0	1	1	1	1	1	1	0	0	0	1	1	0	Reconnaissance	8	1
1252	1.25295	tcp	114	-	1	FIN	3	12	10	1262	794	16.7604	254	252	7387.36	4565.22	3	2	103.976	129.306	6140.42	188.448	255	685027389	2021828681	255	0.170588	0.089186	0.081402	105	79	0	0	3	1	1	1	1	3	0	0	0	1	3	0	Fuzzers	5	1
1253	5.45812	tcp	114	smtp	10	FIN	3	32	22	15469	1970	9.71031	62	252	21965.1	2756.99	12	8	176.035	256.123	14217.8	446.872	255	1841155205	4101193738	255	0.137147	0.079531	0.057616	483	90	0	0	1	1	1	1	1	1	0	0	0	2	1	0	Exploits	4	1
1254	0.182042	tcp	114	-	1	FIN	3	10	6	1128	268	82.3986	254	252	44649	9843.88	2	1	18.6066	35.3076	1003.46	60.9039	255	1321221871	3338326104	255	0.049673	0.005496	0.044177	113	45	0	0	1	1	1	1	1	1	0	0	0	1	1	0	Exploits	4	1
1255	0.980326	tcp	114	-	1	FIN	3	12	8	3064	738	19.3813	254	252	22923	5271.72	3	2	85.7355	128.987	4601.07	182.222	255	511514370	1880244618	255	0.146949	0.077383	0.069566	255	92	0	0	3	1	1	1	1	3	0	0	0	1	3	0	Fuzzers	5	1
1256	1.65612	tcp	114	-	1	FIN	3	10	8	564	354	10.265	254	252	2453.93	1497.48	2	1	183.911	221.146	11282.1	306.021	255	3160152719	1490713255	255	0.210979	0.10808	0.102899	56	44	0	0	2	1	1	1	1	1	0	0	0	2	1	0	Reconnaissance	8	1
1257	40.3285	tcp	114	-	1	FIN	3	24	20	3270	1642	1.06624	254	252	621.694	309.458	7	6	1752.22	2116.87	240911	8123.07	255	1956161030	3530000812	255	0.166353	0.1079	0.058453	136	82	0	0	5	1	2	2	2	2	0	0	0	4	2	0	Fuzzers	5	1
1258	2.08947	tcp	114	-	1	FIN	3	12	10	994	832	10.0504	254	252	3491.79	2867.71	3	2	189.952	216.729	11265.2	292.839	255	2176411937	2488426286	255	0.27686	0.138152	0.138708	83	83	0	0	2	1	1	1	1	2	0	0	0	2	2	0	Fuzzers	5	1
1259	4.41398	tcp	114	ftp	4	FIN	3	24	22	1284	1638	10.1949	62	252	2231.09	2834.63	7	9	191.912	201.655	12532.4	435.266	255	3288003341	3741884050	255	0.169928	0.073685	0.096243	54	74	0	0	1	1	2	1	1	2	1	1	0	3	1	0	Exploits	4	1
1260	0.623141	tcp	114	smtp	10	FIN	3	38	22	28292	1936	94.6816	62	252	353666	23725	16	8	16.8416	29.252	1126.06	35.031	255	2464819752	2362317286	255	0.053801	0.008116	0.045685	745	88	0	0	2	1	1	1	1	1	0	0	0	1	1	0	Exploits	4	1
1261	4.00817	tcp	114	http	6	FIN	3	10	8	792	354	4.24134	254	252	1423.09	618.736	2	1	445.352	553.061	31849.7	922.178	255	1429585581	464380794	255	0.218671	0.135893	0.082778	79	44	1	0	2	1	1	1	1	2	0	0	1	1	2	0	Reconnaissance	8	1
1262	1.2635	tcp	114	-	1	FIN	3	12	10	2030	836	16.6206	254	252	11783.2	4767.72	3	2	111.709	126.88	6978.96	169.933	255	2089130043	2330699995	255	0.220331	0.121566	0.098765	169	84	0	0	3	1	1	1	1	3	0	0	0	1	3	0	Fuzzers	5	1
1263	1.36027	tcp	114	ftp	4	FIN	3	22	22	1210	1662	31.6113	62	252	6792.76	9333.43	7	9	64.7749	61.6368	3266.89	3893.59	255	2754818448	991457712	255	0.111696	0.065254	0.046442	55	76	0	0	1	1	2	1	1	2	1	1	0	2	1	0	Exploits	4	1
1264	1.25244	tcp	114	ftp-data	5	FIN	3	8	8	364	740	11.9766	62	252	2037.63	4139.13	1	2	178.92	159.479	11000.9	282.478	255	488932398	3301856396	255	0.267584	0.135222	0.132362	46	93	0	0	1	1	2	1	1	2	0	0	0	3	1	0	Exploits	4	1
1265	7.71755	tcp	114	smtp	10	FIN	3	30	24	3235	2048	6.86747	254	252	3242.48	2034.84	8	8	266.083	341.469	18179.2	556.579	255	3965124171	3855290316	255	0.321863	0.205217	0.116646	108	85	0	0	1	1	1	1	1	1	0	0	0	3	1	0	DoS	3	1
1266	2.97911	tcp	114	pop3	8	FIN	3	20	22	970	6116	13.7625	62	252	2475.9	15677.1	7	9	156.795	136.009	8741	7820.68	255	1287750439	1302675804	255	0.201101	0.122296	0.078805	49	278	0	0	1	1	1	1	1	2	0	0	0	1	1	0	Exploits	4	1
1267	1.36027	tcp	114	ftp	4	FIN	3	22	22	1210	1662	31.6113	62	252	6792.76	9333.43	7	9	64.7749	61.6368	3266.89	3893.59	255	2754818448	991457712	255	0.111696	0.065254	0.046442	55	76	0	0	1	1	2	1	1	2	1	1	0	2	1	0	Exploits	4	1
1268	3.25705	tcp	114	smtp	10	FIN	3	24	22	6027	1968	13.8162	62	252	14187	4615.21	9	8	141.569	149.643	7907.39	213.462	255	3831815385	2350536235	255	0.254808	0.114554	0.140254	251	89	0	0	1	1	1	1	1	1	0	0	0	1	1	0	Exploits	4	1
1269	0.225328	tcp	114	http	6	FIN	3	10	8	754	1920	75.4456	62	252	24107.1	59646.4	2	2	25.0364	30.2987	1358.56	54.5163	255	1396548854	4283626934	255	0.055497	0.008905	0.046592	75	240	1	515	1	1	1	1	1	1	0	0	1	1	1	0	Exploits	4	1
1270	3.92574	tcp	114	pop3	8	FIN	3	22	40	1022	32322	15.5385	62	252	1988.92	64220.2	7	18	183.798	99.0503	10571.1	7766.29	255	3338121973	2330008515	255	0.120895	0.062761	0.058134	46	808	0	0	1	1	3	1	1	1	0	0	0	1	1	0	Exploits	4	1
1271	9e-06	udp	120	-	1	INT	4	2	0	168	0	111111	254	0	74666664	0	0	0	0.009	0	0	0	0	0	0	0	0	0	0	84	0	0	0	3	2	1	1	1	3	0	0	0	1	3	0	Reconnaissance	8	1
1272	0.737508	tcp	114	pop3	8	FIN	3	22	32	1040	19336	71.8636	62	252	10771.4	203192	7	14	35.1194	23.0072	1798.72	1461.29	255	2437133406	25791543	255	0.055762	0.011383	0.044379	47	604	0	0	1	1	1	1	1	1	0	0	0	1	1	0	Exploits	4	1
1273	1.38779	tcp	114	-	1	FIN	3	12	10	1110	812	15.1319	254	252	5868.3	4213.88	3	2	126.114	148.374	7498.48	233.87	255	559783299	2865117927	255	0.159342	0.052421	0.106921	93	81	0	0	1	1	1	1	1	1	0	0	0	1	1	0	Fuzzers	5	1
1274	1.75812	tcp	114	-	1	FIN	3	12	10	1078	810	11.9446	254	252	4500.26	3317.18	3	2	152.602	177.741	8817.47	329.076	255	3450897618	1640229072	255	0.275629	0.158447	0.117182	90	81	0	0	6	1	1	1	1	2	0	0	0	3	2	0	Fuzzers	5	1
1275	0.057381	udp	120	dns	3	CON	1	2	2	118	314	52.2821	254	60	8225.72	21888.8	0	0	0.004	0.007	0	0	0	0	0	0	0	0	0	59	157	0	0	2	0	2	2	2	3	0	0	0	2	2	0	Exploits	4	1
1276	28.2131	ospf	79	-	1	INT	4	20	0	1280	0	0.673445	254	0	344.804	0	0	0	1484.9	0	1831.33	0	0	0	0	0	0	0	0	64	0	0	0	1	2	1	1	1	1	0	0	0	1	1	0	Fuzzers	5	1
1277	1.19848	tcp	114	-	1	FIN	3	12	10	1112	818	17.5222	254	252	6808.62	4919.56	3	2	108.953	115.986	5956.7	191.12	255	3746830640	910581415	255	0.186898	0.109625	0.077273	93	82	0	0	3	1	2	2	2	3	0	0	0	2	3	0	Fuzzers	5	1
1278	0.180586	tcp	114	http	6	FIN	3	10	6	1794	268	83.0629	254	252	71544.9	9923.25	2	1	18.61	34.856	998.733	60.3694	255	1439797135	4065890234	255	0.051666	0.006301	0.045365	179	45	1	0	1	1	1	1	1	1	0	0	1	1	2	0	Exploits	4	1
1279	28.2131	ospf	79	-	1	INT	4	20	0	1280	0	0.673445	254	0	344.804	0	0	0	1484.9	0	1831.33	0	0	0	0	0	0	0	0	64	0	0	0	1	2	1	1	1	1	0	0	0	1	1	0	Reconnaissance	8	1
1280	0.661048	tcp	114	-	1	FIN	3	10	8	564	354	25.7167	254	252	6147.81	3751.62	2	1	73.4498	87.8421	5706.12	134.502	255	1830487605	1701175634	255	0.069145	0.045572	0.023573	56	44	0	0	1	1	1	1	1	1	0	0	0	1	1	0	Reconnaissance	8	1
1281	5e-06	udp	120	-	1	INT	4	2	0	168	0	200000	254	0	134400000	0	0	0	0.005	0	0	0	0	0	0	0	0	0	0	84	0	0	0	1	2	2	1	1	2	0	0	0	2	1	0	Reconnaissance	8	1
1282	28.2131	ospf	79	-	1	INT	4	20	0	1280	0	0.673445	254	0	344.804	0	0	0	1484.9	0	1831.33	0	0	0	0	0	0	0	0	64	0	0	0	1	2	1	1	1	1	0	0	0	1	1	0	Backdoor	2	1
1283	5e-06	udp	120	-	1	INT	4	2	0	1064	0	200000	254	0	851200000	0	0	0	0.005	0	0	0	0	0	0	0	0	0	0	532	0	0	0	28	2	14	14	1	28	0	0	0	14	28	0	Fuzzers	5	1
1284	1.28401	tcp	114	-	1	FIN	3	12	10	1080	836	16.3549	254	252	6168.15	4691.53	3	2	112.742	131.556	6937.08	169.215	255	3577937281	44102169	255	0.223673	0.100013	0.12366	90	84	0	0	3	1	1	1	1	2	0	0	0	1	3	0	Fuzzers	5	1
1285	28.2131	ospf	79	-	1	INT	4	20	0	1280	0	0.673445	254	0	344.804	0	0	0	1484.9	0	1831.33	0	0	0	0	0	0	0	0	64	0	0	0	1	2	1	1	1	1	0	0	0	1	1	0	DoS	3	1
1286	1.1e-05	udp	120	-	1	INT	4	2	0	1064	0	90909.1	254	0	386909088	0	0	0	0.011	0	0	0	0	0	0	0	0	0	0	532	0	0	0	28	2	14	14	1	28	0	0	0	14	28	0	Fuzzers	5	1
1287	0.773368	tcp	114	http	6	FIN	3	10	8	842	1222	21.9818	62	252	7841.03	11068.5	2	2	85.8381	99.6637	4714.6	140.812	255	4294718197	258746967	255	0.206049	0.075721	0.130328	84	153	1	191	1	1	1	1	1	1	0	0	1	2	1	0	Exploits	4	1
1288	4.18135	tcp	114	pop3	8	FIN	3	20	20	958	3628	9.32714	62	252	1742.98	6595.01	7	8	220.042	216.951	16714.3	464.584	255	3171143582	2516396954	255	0.132175	0.059266	0.072909	48	181	0	0	1	1	1	1	1	2	0	0	0	1	1	0	Exploits	4	1
1289	28.2131	ospf	79	-	1	INT	4	20	0	1280	0	0.673445	254	0	344.804	0	0	0	1484.9	0	1831.33	0	0	0	0	0	0	0	0	64	0	0	0	1	2	1	1	1	1	0	0	0	1	1	0	DoS	3	1
1290	0.279472	tcp	114	http	6	FIN	3	10	8	802	1216	60.829	62	252	20667.5	30457.4	2	2	31.0524	32.1633	1575.93	55.8041	255	559644564	3654797301	255	0.076326	0.020606	0.05572	80	152	1	204	1	1	1	1	1	1	0	0	1	1	2	0	DoS	3	1
1291	2.81748	tcp	114	http	6	FIN	3	180	34	227789	1472	75.5995	254	252	643196	4057.53	87	1	15.6059	82.0679	1728.94	93.0849	255	376508071	3755066201	255	0.21319	0.109236	0.103954	1265	43	1	0	2	1	1	1	1	1	0	0	1	2	1	0	Exploits	4	1
1292	28.2131	ospf	79	-	1	INT	4	20	0	1280	0	0.673445	254	0	344.804	0	0	0	1484.9	0	1831.33	0	0	0	0	0	0	0	0	64	0	0	0	1	2	1	1	1	1	0	0	0	1	1	0	Exploits	4	1
1293	0.316627	tcp	114	http	6	FIN	3	12	26	902	27522	116.857	62	252	20895.2	668648	2	11	28.7843	11.934	1517.38	1224.28	255	925022844	3552841760	255	0.074759	0.017626	0.057133	75	1059	1	12987	1	1	1	1	1	1	0	0	1	7	2	0	Exploits	4	1
1294	2.44576	tcp	114	-	1	FIN	3	10	8	532	354	6.9508	254	252	1566.79	1014	2	1	256.939	338.222	16274.1	453.596	255	2698413828	2158495437	255	0.156526	0.078205	0.078321	53	44	0	0	1	1	1	1	1	1	0	0	0	1	1	0	Shellcode	9	1
1295	0.789636	tcp	114	smtp	10	FIN	3	20	20	3034	1648	49.3898	254	252	29208.4	15865.5	7	8	41.5598	40.8844	2011.23	49.4323	255	1197778614	3955252704	255	0.057273	0.008669	0.048604	152	82	0	0	1	1	1	1	1	1	0	0	0	1	1	0	DoS	3	1
1296	0.185184	tcp	114	http	6	FIN	3	10	6	744	268	81.0005	254	252	28944.2	9676.86	2	1	19.6076	31.9388	1049.01	54.5068	255	66034537	2152556274	255	0.071275	0.025486	0.045789	74	45	1	0	1	1	1	1	1	1	0	0	1	11	1	0	Reconnaissance	8	1
1297	1.33713	tcp	114	-	1	FIN	3	12	10	1072	848	15.7053	254	252	5881.25	4570.98	3	2	118.738	136.836	6516.22	254.966	255	1039466661	3860271859	255	0.236109	0.105601	0.130508	89	85	0	0	1	1	1	1	1	1	0	0	0	1	1	0	Fuzzers	5	1
1298	1.7e-05	udp	120	-	1	INT	4	2	0	168	0	58823.5	254	0	39529412	0	0	0	0.017	0	0	0	0	0	0	0	0	0	0	84	0	0	0	1	2	1	1	1	1	0	0	0	1	2	0	Reconnaissance	8	1
1299	0.912117	tcp	114	-	1	FIN	3	12	8	1068	758	20.8307	254	252	8586.62	5823.81	3	2	75.7655	120.446	4121.34	149.058	255	2626462135	2185471034	255	0.142364	0.068986	0.073378	89	95	0	0	2	1	1	1	1	2	0	0	0	1	2	0	Fuzzers	5	1
1300	4.20022	tcp	114	http	6	FIN	3	10	8	994	354	4.04741	254	252	1704.67	590.445	2	1	466.691	598.568	31095	994.167	255	7720692	527065329	255	0.05959	0.009517	0.050073	99	44	1	0	1	1	1	1	1	1	0	0	1	5	1	0	Reconnaissance	8	1
1301	0.183415	tcp	114	http	6	FIN	3	10	10	794	4252	103.59	62	252	31186.1	166922	2	2	20.3794	18.6892	1060.48	1588.82	255	1039979050	255391007	255	0.055983	0.011598	0.044385	79	425	1	1663	1	1	1	1	1	1	0	0	1	1	1	0	Exploits	4	1
1302	9e-06	udp	120	-	1	INT	4	2	0	168	0	111111	254	0	74666664	0	0	0	0.009	0	0	0	0	0	0	0	0	0	0	84	0	0	0	2	2	1	1	1	1	0	0	0	1	2	0	Reconnaissance	8	1
1303	4e-06	udp	120	-	1	INT	4	2	0	168	0	250000	254	0	168000000	0	0	0	0.004	0	0	0	0	0	0	0	0	0	0	84	0	0	0	1	2	1	1	1	1	0	0	0	1	2	0	Reconnaissance	8	1
1304	0.170019	tcp	114	-	1	FIN	3	12	6	804	268	99.9888	254	252	34678.5	10540	3	1	15.4563	31.8238	881.065	62.0789	255	3961620508	715186688	255	0.050487	0.006433	0.044054	67	45	0	0	2	1	1	1	1	1	0	0	0	1	2	0	Exploits	4	1
1305	1.11879	tcp	114	http	6	FIN	3	10	8	972	354	15.1949	254	252	6256.74	2216.67	2	1	115.455	144.141	7313.49	193.139	255	728960270	3668838867	255	0.227221	0.109801	0.11742	97	44	1	0	2	1	1	1	1	1	0	0	1	2	1	0	Exploits	4	1
1306	0.271006	tcp	114	-	1	FIN	3	10	6	1688	268	55.3493	254	252	44869.9	6612.4	2	1	27.3869	48.3986	1420.14	74.0104	255	3570175452	3986125894	255	0.077984	0.029004	0.04898	169	45	0	0	1	1	1	1	1	1	0	0	0	1	1	0	Exploits	4	1
1307	0.852869	tcp	114	pop3	8	FIN	3	24	52	1144	48212	87.9385	62	252	10290	443538	7	24	37.0813	16.3331	1856.02	1251.58	255	2298111655	3765215695	255	0.051883	0.00549	0.046393	48	927	0	0	1	1	1	1	1	1	0	0	0	1	1	0	Exploits	4	1
1308	2.26749	tcp	114	http	6	FIN	3	10	8	1208	354	7.49728	254	252	3838.61	1093.72	2	1	251.943	314.867	15478.7	503.205	255	1599032932	425258768	255	0.14032	0.063047	0.077273	121	44	1	0	2	1	1	2	1	1	0	0	1	5	1	0	Exploits	4	1
1309	2.48644	tcp	114	http	6	FIN	3	10	8	814	354	6.8371	254	252	2358.4	997.412	2	1	276.271	346.753	17933.7	697.887	255	2942856519	864613128	255	0.179094	0.05853	0.120564	81	44	1	0	1	1	1	1	1	1	0	0	4	1	1	0	Exploits	4	1
1310	3e-06	sctp	98	-	1	INT	4	2	0	776	0	333333	254	0	1034666624	0	0	0	0.003	0	0	0	0	0	0	0	0	0	0	388	0	0	0	1	2	1	1	1	1	0	0	0	1	1	0	Exploits	4	1
1311	2.48644	tcp	114	http	6	FIN	3	10	8	814	354	6.8371	254	252	2358.4	997.412	2	1	276.271	346.753	17933.7	697.887	255	2942856519	864613128	255	0.179094	0.05853	0.120564	81	44	1	0	2	1	1	2	1	1	0	0	4	2	1	0	Exploits	4	1
1312	0.439108	tcp	114	http	6	FIN	3	10	8	792	924	38.7148	62	252	12990	14739	2	2	48.7898	52.9694	2767.38	105.289	255	2883156187	288950535	255	0.12651	0.067544	0.058966	79	116	1	54	1	1	1	1	1	1	0	0	1	2	1	0	DoS	3	1
1313	1.8386	tcp	114	-	1	FIN	3	12	10	1072	816	11.4218	254	252	4277.18	3198.09	3	2	167.145	188.874	9346.43	245.485	255	3671702272	1664019449	255	0.226656	0.138078	0.088578	89	82	0	0	2	1	1	1	1	1	0	0	0	1	1	0	Fuzzers	5	1
1314	0.645896	tcp	114	-	1	FIN	3	10	8	564	354	26.32	254	252	6292.03	3839.63	2	1	71.0187	89.6256	5450.16	139.184	255	3726010573	4201149525	255	0.06651	0.018509	0.048001	56	44	0	0	1	1	1	1	1	1	0	0	0	1	2	0	Reconnaissance	8	1
1315	7e-06	udp	120	-	1	INT	4	2	0	168	0	142857	254	0	96000000	0	0	0	0.007	0	0	0	0	0	0	0	0	0	0	84	0	0	0	2	2	1	1	1	1	0	0	0	1	1	0	Reconnaissance	8	1
1316	2.43939	tcp	114	-	1	FIN	3	10	8	564	354	6.96895	254	252	1665.99	1016.65	2	1	292.159	336.063	16720.9	487.278	255	3531119129	410344895	255	0.218638	0.086948	0.13169	56	44	0	0	3	1	1	1	1	1	0	0	0	1	1	0	Reconnaissance	8	1
1317	9e-06	udp	120	-	1	INT	4	2	0	168	0	111111	254	0	74666664	0	0	0	0.009	0	0	0	0	0	0	0	0	0	0	84	0	0	0	1	2	1	1	1	1	0	0	0	1	1	0	Reconnaissance	8	1
1318	4e-06	udp	120	-	1	INT	4	2	0	168	0	250000	254	0	168000000	0	0	0	0.004	0	0	0	0	0	0	0	0	0	0	84	0	0	0	2	2	1	1	1	2	0	0	0	1	1	0	Reconnaissance	8	1
1319	2.08482	tcp	114	-	1	FIN	3	10	8	912	354	8.15417	254	252	3150.39	1189.55	2	1	225.536	277.616	13291.6	579.73	255	3182209864	288373135	255	0.368788	0.141513	0.227275	91	44	0	0	3	1	1	1	1	1	0	0	0	1	3	0	Shellcode	9	1
1320	1.63506	tcp	114	-	1	FIN	3	12	10	1234	808	12.8436	254	252	5538.64	3561.95	3	2	163.493	171.512	9358.38	278.968	255	1849837692	747476427	255	0.216355	0.091446	0.124909	103	81	0	0	2	1	1	2	1	1	0	0	0	2	1	0	Fuzzers	5	1
1321	0.191698	tcp	114	http	6	FIN	3	10	6	938	268	78.2481	254	252	35263.8	9348.04	2	1	19.5743	37.0458	1050.54	62.9454	255	3086355652	3639443605	255	0.050863	0.00646	0.044403	94	45	1	0	2	1	1	1	1	1	0	0	1	1	1	0	Exploits	4	1
1322	0.624935	tcp	114	-	1	FIN	3	10	8	564	354	27.2028	254	252	6503.08	3968.41	2	1	69.4372	87.703	5404.02	138.875	255	2405617046	4061455863	255	0.05278	0.00694	0.04584	56	44	0	0	1	1	2	1	1	2	0	0	0	2	2	0	Reconnaissance	8	1
1323	0.905566	tcp	114	-	1	FIN	3	10	6	748	268	16.5642	254	252	5954.29	1978.87	2	1	113.196	170.224	143.883	302.134	255	883251847	3387236850	255	0.139797	0.05387	0.085927	75	45	0	0	1	1	2	1	1	1	0	0	0	2	2	0	Shellcode	9	1
1324	0.501291	tcp	114	http	6	FIN	3	16	44	1090	50453	117.696	62	252	16309.9	786880	2	20	33.4194	11.5	1976.66	1307.83	255	3520178027	2808834921	255	0.05217	0.006065	0.046105	68	1147	1	24064	1	1	1	1	1	1	0	0	1	1	1	0	Exploits	4	1
1325	0.466699	ospf	79	-	1	INT	4	18	0	2858	0	36.426	254	0	46282.5	0	0	0	27.4529	0	32.1067	0	0	0	0	0	0	0	0	159	0	0	0	1	2	1	1	1	1	0	0	0	1	1	0	Fuzzers	5	1
1326	1.62163	tcp	114	-	1	FIN	3	12	10	994	854	12.95	254	252	4499.19	3793.72	3	2	143.885	162.95	8809.01	229.945	255	1685911942	3370789326	255	0.247132	0.155075	0.092057	83	85	0	0	2	1	1	1	1	2	0	0	0	1	1	0	Fuzzers	5	1
1327	0.77353	tcp	114	pop3	8	FIN	3	20	22	968	4668	53.0038	62	252	9514.82	46084.8	7	9	40.7121	36.3147	1987.04	1930.25	255	842696447	3416489497	255	0.053522	0.006545	0.046977	48	212	0	0	1	1	1	1	1	1	0	0	0	1	1	0	Exploits	4	1
1328	1.66101	tcp	114	-	1	FIN	3	12	8	1362	770	11.4388	254	252	6015.61	3246.22	3	2	150.974	217.737	8897.7	391.596	255	676915102	498954909	255	0.288908	0.136845	0.152063	114	96	0	0	5	1	1	2	1	2	0	0	0	2	2	0	Fuzzers	5	1
1329	0.466699	ospf	79	-	1	INT	4	18	0	2858	0	36.426	254	0	46282.5	0	0	0	27.4529	0	32.1067	0	0	0	0	0	0	0	0	159	0	0	0	1	2	1	1	1	1	0	0	0	1	1	0	Reconnaissance	8	1
1330	1.12241	tcp	114	-	1	FIN	3	28	26	4110	3274	47.2199	254	252	28253.5	22444.6	11	11	41.5707	43.8692	2007.96	55.4985	255	81524916	878541611	255	0.054735	0.007103	0.047632	147	126	0	0	1	1	1	1	1	1	0	0	0	1	1	0	Exploits	4	1
1331	1.17028	tcp	114	-	1	FIN	3	12	8	1046	722	16.2354	254	252	6555.67	4320.32	3	2	106.389	147.253	5497.06	262.543	255	3996141246	1094244545	255	0.249516	0.084956	0.16456	87	90	0	0	4	1	1	1	1	2	0	0	0	1	2	0	Fuzzers	5	1
1332	0.466699	ospf	79	-	1	INT	4	18	0	2858	0	36.426	254	0	46282.5	0	0	0	27.4529	0	32.1067	0	0	0	0	0	0	0	0	159	0	0	0	1	2	1	1	1	1	0	0	0	1	1	0	Reconnaissance	8	1
1333	6e-06	udp	120	-	1	INT	4	2	0	168	0	166667	254	0	112000000	0	0	0	0.006	0	0	0	0	0	0	0	0	0	0	84	0	0	0	1	2	1	1	1	1	0	0	0	1	1	0	Reconnaissance	8	1
1334	1.5e-05	udp	120	-	1	INT	4	2	0	168	0	66666.7	254	0	44800000	0	0	0	0.015	0	0	0	0	0	0	0	0	0	0	84	0	0	0	2	2	1	1	1	1	0	0	0	1	1	0	Reconnaissance	8	1
1335	0.466699	ospf	79	-	1	INT	4	18	0	2858	0	36.426	254	0	46282.5	0	0	0	27.4529	0	32.1067	0	0	0	0	0	0	0	0	159	0	0	0	1	2	1	1	1	1	0	0	0	1	1	0	Backdoor	2	1
1336	4e-06	udp	120	-	1	INT	4	2	0	168	0	250000	254	0	168000000	0	0	0	0.004	0	0	0	0	0	0	0	0	0	0	84	0	0	0	1	2	1	1	1	1	0	0	0	1	1	0	Reconnaissance	8	1
1337	1.18229	tcp	114	-	1	FIN	3	10	8	994	354	14.3789	254	252	6056.05	2097.63	2	1	127.689	161.838	7077.18	307.608	255	991912647	3124554268	255	0.163567	0.049417	0.11415	99	44	0	0	4	1	1	1	1	3	0	0	0	1	3	0	Exploits	4	1
1338	0.466699	ospf	79	-	1	INT	4	18	0	2858	0	36.426	254	0	46282.5	0	0	0	27.4529	0	32.1067	0	0	0	0	0	0	0	0	159	0	0	0	1	2	1	1	1	1	0	0	0	1	1	0	DoS	3	1
1339	1.26208	tcp	114	-	1	FIN	3	12	8	1170	736	15.0545	254	252	6801.48	4082.15	3	2	112.154	165.405	5956.86	261.718	255	716993932	424117816	255	0.189073	0.104244	0.084829	98	92	0	0	5	1	2	1	1	3	0	0	0	1	4	0	Fuzzers	5	1
1340	0.430266	tcp	114	ftp-data	5	FIN	3	8	10	364	3754	39.5104	62	252	5931.21	62826.3	1	3	61.3196	46.692	4251.09	3588.75	255	1244771904	1007116802	255	0.060071	0.010029	0.050042	46	375	0	0	1	1	2	1	1	2	0	0	0	2	1	0	Exploits	4	1
1341	0.466699	ospf	79	-	1	INT	4	18	0	2858	0	36.426	254	0	46282.5	0	0	0	27.4529	0	32.1067	0	0	0	0	0	0	0	0	159	0	0	0	1	2	1	1	1	1	0	0	0	1	1	0	Exploits	4	1
1342	0.196218	tcp	114	-	1	FIN	3	10	8	694	546	86.6383	62	252	25481.9	19488.5	2	2	21.802	25.9086	1148.66	44.9221	255	854501705	3782405361	255	0.027665	0.014136	0.013529	69	68	0	0	1	1	1	1	1	1	0	0	0	1	2	0	Exploits	4	1
1343	0.781823	tcp	114	-	1	FIN	3	12	8	1106	694	24.3022	254	252	10375.8	6221.36	3	2	65.9363	94.1103	3434.71	115.482	255	913495856	2872099864	255	0.228014	0.12305	0.104964	92	87	0	0	5	1	1	1	1	3	0	0	0	1	4	0	Fuzzers	5	1
1344	0.466699	ospf	79	-	1	INT	4	18	0	2858	0	36.426	254	0	46282.5	0	0	0	27.4529	0	32.1067	0	0	0	0	0	0	0	0	159	0	0	0	1	2	1	1	1	1	0	0	0	1	1	0	Exploits	4	1
1345	1.21172	tcp	114	-	1	FIN	3	12	10	3030	818	17.3308	254	252	18340.9	4865.83	3	2	106.252	121.719	6255.14	173.92	255	2630585273	696147206	255	0.191741	0.116247	0.075494	253	82	0	0	3	1	1	1	1	2	0	0	0	1	2	0	Fuzzers	5	1
1346	0.895202	tcp	114	ftp	4	FIN	3	22	22	1166	1664	48.0339	62	252	9946.36	14200.1	7	9	42.6287	41.8004	2567.36	3463.72	255	1806651514	255863153	255	0.059374	0.009742	0.049632	53	76	0	0	1	1	4	1	1	2	1	1	0	2	1	0	Exploits	4	1
1347	1.12341	tcp	114	ftp	4	FIN	3	22	22	1182	1648	38.2764	62	252	8039.82	11208.8	7	9	53.4956	53.131	2754.38	3230.68	255	1696303063	378006214	255	0.053368	0.006911	0.046457	54	75	0	0	1	1	2	1	1	2	1	1	0	2	1	0	Exploits	4	1
1348	1.00022	tcp	114	-	1	FIN	3	12	8	1038	770	18.9958	254	252	7614.33	5390.81	3	2	90.815	131.451	4566.49	187.913	255	297346422	1721631229	255	0.166657	0.080052	0.086605	87	96	0	0	5	1	1	1	1	2	0	0	0	3	2	0	Fuzzers	5	1
1349	0.493814	tcp	114	-	1	FIN	3	16	12	912	694	54.6765	254	252	13851.4	10319.7	5	4	32.4144	43.2455	1713.7	57.8823	255	2698014019	3610959184	255	0.067351	0.018103	0.049248	57	58	0	0	8	1	4	2	1	7	0	0	0	3	7	0	Fuzzers	5	1
1350	1e-06	udp	120	-	1	INT	4	2	0	168	0	1e+06	254	0	672000000	0	0	0	0.001	0	0	0	0	0	0	0	0	0	0	84	0	0	0	5	2	1	1	1	1	0	0	0	2	1	0	Reconnaissance	8	1
1351	0.301257	tcp	114	ftp-data	5	FIN	3	8	10	364	3754	56.4302	62	252	8471.17	89730.7	1	3	43.0367	30.334	2830.85	2493.13	255	632975636	3827408881	255	0.05517	0.023316	0.031854	46	375	0	0	1	1	4	1	1	2	0	0	0	2	1	0	Exploits	4	1
1352	2.49678	tcp	114	smtp	10	FIN	3	40	22	30611	1988	24.4314	62	252	95630.3	6081.43	17	8	64.02	112.924	4396.08	130.65	255	3909635156	1193880381	255	0.193242	0.124721	0.068521	765	90	0	0	1	1	1	1	1	1	0	0	0	2	1	0	Exploits	4	1
1353	0.437138	tcp	114	-	1	FIN	3	14	14	790	816	61.7654	254	252	13432.8	13872	4	5	33.626	30.4467	1691.35	1773.56	255	2031011683	2999168182	255	0.074879	0.027186	0.047693	56	58	0	0	7	1	4	2	1	8	0	0	0	2	7	0	Fuzzers	5	1
1354	4.27569	tcp	114	ftp	4	FIN	3	24	22	1284	1644	10.5246	62	252	2303.25	2937.54	7	9	184.064	199.415	10579.9	363.894	255	686012810	65936760	255	0.161213	0.087965	0.073248	54	75	0	0	1	1	2	1	1	2	1	1	0	4	1	0	Exploits	4	1
1355	1.61145	tcp	114	-	1	FIN	3	46	208	2208	253632	157.001	62	252	10723.2	1253096	6	102	35.81	7.64782	1801.9	821.605	255	2182526126	2828057509	255	0.064185	0.027713	0.036472	48	1219	0	0	1	1	1	1	1	1	0	0	0	1	1	0	Exploits	4	1
1356	2.71689	tcp	114	-	1	FIN	3	12	8	1042	696	6.9933	254	252	2814.99	1793.23	4	2	4686.44	7032.19	489691	17622.1	255	2841999482	1672501128	255	0.165615	0.080174	0.085441	87	87	0	0	7	1	3	3	3	4	0	0	0	3	4	0	Fuzzers	5	1
1357	1.1e-05	udp	120	-	1	INT	4	2	0	2974	0	90909.1	254	0	1081454592	0	0	0	0.011	0	0	0	0	0	0	0	0	0	0	1487	0	0	0	2	2	2	2	1	2	0	0	0	2	2	0	Fuzzers	5	1
1358	0.756327	tcp	114	-	1	FIN	3	10	8	564	354	22.4771	254	252	5373.34	3279.01	2	1	81.9042	101.464	6173.13	143.617	255	350578347	603067314	255	0.061882	0.046077	0.015805	56	44	0	0	6	1	2	1	1	8	0	0	0	2	6	0	Reconnaissance	8	1
1359	3.89647	tcp	114	smtp	10	FIN	3	50	26	41473	2220	19.2482	62	252	83447.9	4383.46	22	8	79.4998	152.1	5615.87	182.022	255	1982890398	3938248680	255	0.213932	0.093969	0.119963	829	85	0	0	1	1	1	1	1	1	0	0	0	1	1	0	Exploits	4	1
1360	8e-06	udp	120	-	1	INT	4	2	0	168	0	125000	254	0	84000000	0	0	0	0.008	0	0	0	0	0	0	0	0	0	0	84	0	0	0	3	2	1	1	1	1	0	0	0	1	1	0	Reconnaissance	8	1
1361	0.598036	tcp	114	-	1	FIN	3	16	12	912	694	45.1478	254	252	11437.4	8521.23	5	4	38.8689	51.0375	1950.19	63.0982	255	80582522	845920915	255	0.08	0.036618	0.043382	57	58	0	0	6	1	4	2	1	8	0	0	0	4	6	0	Fuzzers	5	1
1362	0.27811	tcp	114	http	6	FIN	3	32	10	32248	522	147.424	254	252	898666	13519.8	13	2	8.45361	30.0954	778.354	52.3873	255	3168444959	2665844742	255	0.059854	0.007243	0.052611	1008	52	1	0	1	1	1	1	1	1	0	0	1	1	1	0	Exploits	4	1
1363	0.358975	tcp	114	http	6	FIN	3	12	6	3814	268	47.3571	254	252	77933	4991.99	3	1	31.7938	60.269	1861.94	101.723	255	3774634925	3695791734	255	0.105662	0.057621	0.048041	318	45	1	0	1	1	1	1	1	2	0	0	1	1	1	0	Exploits	4	1
1364	1.98738	tcp	114	-	1	FIN	3	12	10	1106	796	10.5666	254	252	4081.75	2886.2	3	2	174.236	208.927	12650	293.244	255	3828954160	3445522439	255	0.178743	0.107032	0.071711	92	80	0	0	4	1	2	2	2	2	0	0	0	4	2	0	Fuzzers	5	1
1365	1.1886	tcp	114	smtp	10	FIN	3	20	20	3522	1700	32.8117	62	252	22520.6	10869.9	7	8	62.5579	58.4512	3272.77	87.4369	255	2152174418	939682529	255	0.099425	0.039283	0.060142	176	85	0	0	1	1	1	1	1	1	0	0	0	1	1	0	Exploits	4	1
1366	0.456046	tcp	114	ftp	4	FIN	3	14	12	1382	842	54.819	254	252	22524	13542.5	4	4	33.8654	40.8451	1807.28	50.2041	255	24488391	765944534	255	0.05384	0.006744	0.047096	99	70	0	0	1	1	1	1	1	1	0	0	0	1	1	0	DoS	3	1
1367	1.21842	tcp	114	-	1	FIN	3	12	10	3030	842	17.2354	254	252	18240	4976.93	3	2	105.69	128.02	6004.58	223.702	255	637361862	2696051786	255	0.171705	0.066239	0.105466	253	84	0	0	3	1	2	2	2	3	0	0	0	3	3	0	Fuzzers	5	1
1368	2.121	tcp	114	-	1	FIN	3	14	10	5158	784	10.844	254	252	18067	2662.9	4	2	160.049	219.443	11801.3	309.039	255	3198336463	687707077	255	0.230985	0.146002	0.084983	368	78	0	0	3	1	1	1	1	2	0	0	0	1	2	0	Fuzzers	5	1
1369	3e-06	udp	120	-	1	INT	4	2	0	282	0	333333	254	0	376000000	0	0	0	0.003	0	0	0	0	0	0	0	0	0	0	141	0	0	0	37	2	15	15	1	37	0	0	0	15	37	0	Fuzzers	5	1
1370	0.218317	tcp	114	http	6	FIN	3	10	6	892	268	68.7074	254	252	29425.1	8208.25	2	1	21.49	40.5592	1154.36	64.9981	255	2252959886	1322156609	255	0.076709	0.015515	0.061194	89	45	1	0	2	1	1	1	1	1	0	0	1	1	1	0	Reconnaissance	8	1
1371	1.70643	tcp	114	http	6	FIN	3	10	10	826	2464	11.1344	62	252	3487.99	10398.3	2	2	189.525	173.5	10404.2	265.441	255	4362606	1729982123	255	0.315608	0.144923	0.170685	83	246	1	771	2	1	1	1	1	1	0	0	1	3	1	0	Exploits	4	1
1372	0.226867	tcp	114	http	6	FIN	3	10	6	1044	268	66.118	254	252	33147.2	7898.9	2	1	22.38	42.398	1245.16	67.2177	255	1376381347	1230858449	255	0.036022	0.014869	0.021153	104	45	1	0	2	1	1	1	1	1	0	0	1	7	1	0	Exploits	4	1
1373	0.241761	tcp	114	http	6	FIN	3	10	8	924	1036	70.3174	62	252	27531.3	30013.1	2	2	30.2201	32.7274	1454.45	51.0718	255	3566621779	1991550343	255	0.056469	0.011804	0.044665	92	130	1	99	2	1	2	2	1	2	0	0	1	2	2	0	Exploits	4	1
1374	1.49663	tcp	114	-	1	FIN	3	12	10	1106	822	14.0315	254	252	5420.17	3955.55	3	2	135.972	146.797	7708.03	213.876	255	713450823	3647820072	255	0.336783	0.175454	0.161329	92	82	0	0	2	1	1	1	1	2	0	0	0	1	2	0	Fuzzers	5	1
1375	1e-05	udp	120	-	1	INT	4	2	0	1712	0	100000	254	0	684800000	0	0	0	0.01	0	0	0	0	0	0	0	0	0	0	856	0	0	0	39	2	6	6	1	39	0	0	0	7	39	0	Fuzzers	5	1
1376	4e-06	udp	120	-	1	INT	4	2	0	168	0	250000	254	0	168000000	0	0	0	0.004	0	0	0	0	0	0	0	0	0	0	84	0	0	0	2	2	1	1	1	1	0	0	0	4	1	0	Reconnaissance	8	1
1377	1.91619	tcp	114	-	1	FIN	3	12	10	3030	844	10.9592	254	252	11598	3172.96	3	2	174.199	196.237	9364.61	314.431	255	567835189	3450490034	255	0.234494	0.149328	0.085166	253	84	0	0	3	1	2	2	2	2	0	0	0	3	2	0	Fuzzers	5	1
1378	1e-05	udp	120	-	1	INT	4	2	0	818	0	100000	254	0	327200000	0	0	0	0.01	0	0	0	0	0	0	0	0	0	0	409	0	0	0	39	2	14	14	1	39	0	0	0	14	39	0	Fuzzers	5	1
1379	0.358503	tcp	114	ftp-data	5	FIN	3	8	16	364	12934	64.1557	62	252	7118.49	270592	1	6	51.2147	22.9267	3423.53	2518.34	255	2446745785	741342716	255	0.064026	0.011056	0.05297	46	808	0	0	1	1	2	1	1	2	0	0	0	2	1	0	Exploits	4	1
1380	4e-06	udp	120	-	1	INT	4	2	0	168	0	250000	254	0	168000000	0	0	0	0.004	0	0	0	0	0	0	0	0	0	0	84	0	0	0	1	2	1	1	1	1	0	0	0	2	3	0	Reconnaissance	8	1
1381	4e-06	udp	120	-	1	INT	4	2	0	1626	0	250000	254	0	1626000000	0	0	0	0.004	0	0	0	0	0	0	0	0	0	0	813	0	0	0	39	2	15	15	1	39	0	0	0	15	39	0	Fuzzers	5	1
1382	0.391613	tcp	114	ftp-data	5	FIN	3	8	8	364	1328	38.3031	62	252	6516.64	23737.7	1	2	55.9447	53.4331	3844.83	111.001	255	1178293625	1963082207	255	0.062902	0.016902	0.046	46	166	0	0	1	1	2	1	1	2	0	0	0	2	1	0	Exploits	4	1
1383	3.69193	tcp	114	-	1	FIN	3	18	22	1038	7214	10.5636	62	252	2125.72	14923.4	6	9	217.172	168.772	11716.6	10067.8	255	1908487278	2450279325	255	0.215733	0.099417	0.116316	58	328	0	0	1	1	1	1	1	1	0	0	0	1	1	0	Exploits	4	1
1384	0.921987	ospf	79	-	1	INT	4	20	0	1280	0	20.6077	254	0	10551.1	0	0	0	48.5256	0	52.2538	0	0	0	0	0	0	0	0	64	0	0	0	1	2	1	1	1	2	0	0	0	1	1	0	DoS	3	1
1385	0.166719	tcp	114	http	6	FIN	3	14	6	7644	268	113.964	62	252	340597	10748.6	4	1	11.734	31.9882	792.766	53.787	255	2389905477	311599904	255	0.051169	0.006775	0.044394	546	45	1	0	2	1	1	1	1	2	0	0	1	1	2	0	Exploits	4	1
1386	0.921987	ospf	79	-	1	INT	4	20	0	1280	0	20.6077	254	0	10551.1	0	0	0	48.5256	0	52.2538	0	0	0	0	0	0	0	0	64	0	0	0	1	2	1	1	1	2	0	0	0	1	1	0	Exploits	4	1
1387	4.4054	tcp	114	pop3	8	FIN	3	22	32	1060	19608	12.0307	62	252	1837.74	34495.8	7	14	209.757	137.591	15600.7	12340.2	255	3207541756	4140475328	255	0.299677	0.140084	0.159593	48	613	0	0	1	1	1	1	1	1	0	0	0	3	1	0	Exploits	4	1
1388	0.921987	ospf	79	-	1	INT	4	20	0	1280	0	20.6077	254	0	10551.1	0	0	0	48.5256	0	52.2538	0	0	0	0	0	0	0	0	64	0	0	0	1	2	1	1	1	2	0	0	0	1	1	0	Exploits	4	1
1389	3.08955	tcp	114	-	1	FIN	3	20	38	1100	32402	18.4493	62	252	2705.89	81694.6	6	17	162.608	79.3285	10675.9	7177.18	255	3125483353	3187014755	255	0.225251	0.135392	0.089859	55	853	0	0	3	1	1	1	1	1	0	0	0	3	1	0	Exploits	4	1
1390	0.22195	tcp	114	http	6	FIN	3	10	10	792	4252	85.6049	62	252	25699.5	137941	2	2	24.6611	23.8726	1173.48	1712.22	255	423436491	529545234	255	0.050886	0.006343	0.044543	79	425	1	1663	1	1	1	1	1	1	0	0	1	1	1	0	Exploits	4	1
1391	1.1e-05	udp	120	-	1	INT	4	2	0	754	0	90909.1	254	0	274181824	0	0	0	0.011	0	0	0	0	0	0	0	0	0	0	377	0	0	0	43	2	10	10	2	40	0	0	0	10	39	0	Fuzzers	5	1
1392	0.180037	tcp	114	-	1	FIN	3	10	6	992	268	83.3162	254	252	39680.7	9953.51	2	1	18.4914	34.6374	986.777	59.1954	255	432575385	3675888476	255	0.051923	0.006838	0.045085	99	45	0	0	2	1	1	1	1	1	0	0	0	1	1	0	Exploits	4	1
1393	9e-06	sctp	98	-	1	INT	4	2	0	104	0	111111	254	0	46222220	0	0	0	0.009	0	0	0	0	0	0	0	0	0	0	52	0	0	0	1	2	2	1	1	2	0	0	0	1	1	0	Fuzzers	5	1
1394	1.19807	tcp	114	ftp	4	FIN	3	22	22	1182	1652	35.8911	62	252	7538.81	10530.3	7	9	57.0508	56.6583	3065.12	3643.91	255	2349896083	3679678605	255	0.05356	0.007572	0.045988	54	75	0	0	1	1	1	1	1	1	1	1	0	2	1	0	Exploits	4	1
1395	9e-06	sctp	98	-	1	INT	4	2	0	104	0	111111	254	0	46222220	0	0	0	0.009	0	0	0	0	0	0	0	0	0	0	52	0	0	0	1	2	2	1	1	2	0	0	0	1	1	0	Analysis	1	1
1396	28.2131	ospf	79	-	1	INT	4	20	0	1280	0	0.673445	254	0	344.804	0	0	0	1484.9	0	1831.33	0	0	0	0	0	0	0	0	64	0	0	0	1	2	1	1	1	1	0	0	0	1	1	0	Reconnaissance	8	1
1397	1.19807	tcp	114	ftp	4	FIN	3	22	22	1182	1652	35.8911	62	252	7538.81	10530.3	7	9	57.0508	56.6583	3065.12	3643.91	255	2349896083	3679678605	255	0.05356	0.007572	0.045988	54	75	0	0	1	1	1	1	1	1	1	1	0	2	1	0	Exploits	4	1
1398	28.2131	ospf	79	-	1	INT	4	20	0	1280	0	0.673445	254	0	344.804	0	0	0	1484.9	0	1831.33	0	0	0	0	0	0	0	0	64	0	0	0	1	2	1	1	1	1	0	0	0	1	1	0	Exploits	4	1
1399	9e-06	sctp	98	-	1	INT	4	2	0	104	0	111111	254	0	46222220	0	0	0	0.009	0	0	0	0	0	0	0	0	0	0	52	0	0	0	1	2	2	1	1	2	0	0	0	1	1	0	DoS	3	1
1400	0.409455	tcp	114	-	1	FIN	3	10	8	910	354	41.5186	254	252	16001.8	6056.83	2	1	43.7407	51.5861	3041.44	107.477	255	2629079040	3506363973	255	0.102197	0.048346	0.053851	91	44	0	0	3	1	2	2	1	2	0	0	0	2	2	0	Exploits	4	1
1401	28.2131	ospf	79	-	1	INT	4	20	0	1280	0	0.673445	254	0	344.804	0	0	0	1484.9	0	1831.33	0	0	0	0	0	0	0	0	64	0	0	0	1	2	1	1	1	1	0	0	0	1	1	0	Exploits	4	1
1402	9e-06	sctp	98	-	1	INT	4	2	0	104	0	111111	254	0	46222220	0	0	0	0.009	0	0	0	0	0	0	0	0	0	0	52	0	0	0	1	2	2	1	1	2	0	0	0	1	1	0	DoS	3	1
1403	1.3e-05	udp	120	-	1	INT	4	2	0	168	0	76923.1	254	0	51692308	0	0	0	0.013	0	0	0	0	0	0	0	0	0	0	84	0	0	0	2	2	1	1	1	1	0	0	0	1	2	0	Reconnaissance	8	1
1404	0.667227	tcp	114	-	1	FIN	3	10	8	564	354	25.4786	254	252	6090.88	3716.88	2	1	74.1363	94.2917	5479.75	136.59	255	717447585	321872709	255	0.050702	0.006503	0.044199	56	44	0	0	1	1	1	1	1	1	0	0	0	1	2	0	Reconnaissance	8	1
1405	9e-06	sctp	98	-	1	INT	4	2	0	104	0	111111	254	0	46222220	0	0	0	0.009	0	0	0	0	0	0	0	0	0	0	52	0	0	0	1	2	2	1	1	2	0	0	0	1	1	0	DoS	3	1
1406	0.632005	tcp	114	-	1	FIN	3	10	8	564	354	26.8985	254	252	6430.33	3924.02	2	1	69.6702	89.0064	5473.57	138.525	255	482094206	2381022917	255	0.05458	0.008942	0.045638	56	44	0	0	2	1	1	1	1	1	0	0	0	1	2	0	Reconnaissance	8	1
1407	0.454618	tcp	114	http	6	FIN	3	20	76	1228	94630	208.967	62	252	20535.9	1.64331e+06	2	36	23.9273	5.92325	1200.25	738.853	255	3645453803	3543698212	255	0.053313	0.006473	0.04684	61	1245	1	45524	2	1	1	1	1	1	0	0	1	1	2	0	Exploits	4	1
1408	9e-06	sctp	98	-	1	INT	4	2	0	104	0	111111	254	0	46222220	0	0	0	0.009	0	0	0	0	0	0	0	0	0	0	52	0	0	0	1	2	2	1	1	2	0	0	0	1	1	0	Exploits	4	1
1409	0.273428	tcp	114	http	6	FIN	3	10	8	810	1598	62.1736	62	252	21329.2	40932.2	2	2	30.3809	35.7981	1659.77	58.747	255	1852221892	1413677582	255	0.033903	0.015914	0.017989	81	200	1	386	1	1	1	1	1	1	0	0	1	1	1	0	Exploits	4	1
1410	0.276865	tcp	114	http	6	FIN	3	10	8	822	1178	61.4018	62	252	21382.3	29790.7	2	2	30.7628	38.3954	1520.61	54.3204	255	3767796462	1679679376	255	0.055103	0.007391	0.047712	82	147	1	168	2	1	1	1	1	1	0	0	1	1	1	0	Exploits	4	1
1411	9e-06	sctp	98	-	1	INT	4	2	0	104	0	111111	254	0	46222220	0	0	0	0.009	0	0	0	0	0	0	0	0	0	0	52	0	0	0	1	2	2	1	1	2	0	0	0	1	1	0	Exploits	4	1
1412	0.184883	tcp	114	http	6	FIN	3	10	6	984	268	81.1324	254	252	38337.8	9692.62	2	1	19.0284	35.5578	1018.71	60.8461	255	1633491240	3004818125	255	0.051288	0.007091	0.044197	98	45	1	0	1	1	1	1	1	1	0	0	1	1	1	0	Exploits	4	1
1413	9e-06	gre	33	-	1	INT	4	2	0	156	0	111111	254	0	69333328	0	0	0	0.009	0	0	0	0	0	0	0	0	0	0	78	0	0	0	1	2	1	1	1	63	0	0	0	1	1	0	Reconnaissance	8	1
1414	0.335764	tcp	114	-	1	FIN	3	12	10	2484	443	62.5439	254	252	54252.4	9506.68	3	3	30.524	34.6749	1627.69	50.6111	255	76719694	4155280783	255	0.025961	0.013652	0.012309	207	44	0	0	2	1	1	1	1	1	0	0	0	1	1	0	Exploits	4	1
1415	0.867884	tcp	114	smtp	10	FIN	3	52	24	44141	1800	86.4171	62	252	399067	15900.7	23	8	17.0173	37.2117	1259.24	44.4796	255	607551467	3518224743	255	0.056525	0.008483	0.048042	849	75	0	0	1	1	1	1	1	1	0	0	0	1	1	0	DoS	3	1
1416	9e-06	gre	33	-	1	INT	4	2	0	156	0	111111	254	0	69333328	0	0	0	0.009	0	0	0	0	0	0	0	0	0	0	78	0	0	0	1	2	1	1	1	63	0	0	0	1	1	0	Exploits	4	1
1417	0.625131	tcp	114	-	1	FIN	3	10	8	564	354	27.1943	254	252	6501.04	3967.17	2	1	68.9647	86.765	5425.36	135.517	255	157792365	1940460459	255	0.063672	0.017767	0.045905	56	44	0	0	1	1	1	1	1	1	0	0	0	1	1	0	Reconnaissance	8	1
1418	1.3e-05	udp	120	-	1	INT	4	2	0	120	0	76923.1	254	0	36923076	0	0	0	0.013	0	0	0	0	0	0	0	0	0	0	60	0	0	0	1	2	1	1	1	1	0	0	0	1	1	0	Shellcode	9	1
1419	9e-06	gre	33	-	1	INT	4	2	0	156	0	111111	254	0	69333328	0	0	0	0.009	0	0	0	0	0	0	0	0	0	0	78	0	0	0	1	2	1	1	1	63	0	0	0	1	1	0	Exploits	4	1
1420	0.637268	tcp	114	-	1	FIN	3	10	8	564	354	26.6764	254	252	6377.22	3891.61	2	1	70.2582	87.7123	5384.91	135.743	255	526819039	1410356683	255	0.043956	0.023267	0.020689	56	44	0	0	2	1	1	1	1	1	0	0	0	2	1	0	Reconnaissance	8	1
1421	0.481439	tcp	114	http	6	FIN	3	10	10	896	1268	39.465	62	252	13409.8	18976.4	2	2	53.4932	48.1146	3470.86	96.7317	255	952727396	162753676	255	0.092998	0.047645	0.045353	90	127	1	189	1	1	1	1	1	1	0	0	1	2	1	0	Exploits	4	1
1422	0.01272	udp	120	-	1	CON	1	2	2	76	130	235.849	254	60	23899.4	40880.5	0	0	0.009	0.003	0	0	0	0	0	0	0	0	0	38	65	0	0	1	0	1	1	1	1	0	0	0	1	1	0	Backdoor	2	1
1423	9e-06	gre	33	-	1	INT	4	2	0	156	0	111111	254	0	69333328	0	0	0	0.009	0	0	0	0	0	0	0	0	0	0	78	0	0	0	1	2	1	1	1	63	0	0	0	1	1	0	Exploits	4	1
1424	1.26763	tcp	114	-	1	FIN	3	10	8	564	354	13.4109	254	252	3205.99	1956.41	2	1	139.22	177.038	11591	299.805	255	2442231990	3043927511	255	0.073417	0.028354	0.045063	56	44	0	0	4	1	1	1	1	2	0	0	0	1	4	0	Reconnaissance	8	1
1425	43.9824	tcp	114	-	1	FIN	3	28	28	1568	1528	1.2505	254	252	275.019	268.107	16	10	1628.98	1626.47	258305	8014.39	255	4222814469	2282107141	255	0.094898	0.048388	0.04651	56	55	0	0	4	1	2	2	2	4	0	0	0	2	4	0	Fuzzers	5	1
1426	3e-06	sctp	98	-	1	INT	4	2	0	776	0	333333	254	0	1034666624	0	0	0	0.003	0	0	0	0	0	0	0	0	0	0	388	0	0	0	1	2	1	1	1	1	0	0	0	1	1	0	DoS	3	1
1427	3e-06	sctp	98	-	1	INT	4	2	0	776	0	333333	254	0	1034666624	0	0	0	0.003	0	0	0	0	0	0	0	0	0	0	388	0	0	0	1	2	1	1	1	1	0	0	0	1	1	0	DoS	3	1
1428	0.737188	tcp	114	smtp	10	FIN	3	38	22	30722	1880	80.0339	62	252	324628	19479.4	16	8	19.924	33.355	1341.89	40.3678	255	2765207287	4148996508	255	0.058783	0.035937	0.022846	808	85	0	0	1	1	1	1	1	1	0	0	0	1	1	0	Exploits	4	1
1429	0.22943	tcp	114	http	6	FIN	3	10	8	874	2450	74.0967	62	252	27441.9	74759.2	2	2	25.4922	30.8811	1373.68	55.0757	255	3568592487	389313084	255	0.055199	0.007567	0.047632	87	306	1	803	6	1	2	2	2	2	0	0	4	2	4	0	Exploits	4	1
1430	3e-06	sctp	98	-	1	INT	4	2	0	776	0	333333	254	0	1034666624	0	0	0	0.003	0	0	0	0	0	0	0	0	0	0	388	0	0	0	1	2	1	1	1	1	0	0	0	1	1	0	Exploits	4	1
1431	0.151393	tcp	114	-	1	FIN	3	14	6	6648	268	125.501	254	252	326250	11836.7	4	1	9.87077	29.0966	688.079	45.0404	255	984778738	1864463045	255	0.05003	0.005894	0.044136	475	45	0	0	2	1	1	1	1	3	0	0	0	1	1	0	Exploits	4	1
1432	0.211615	tcp	114	http	6	FIN	3	10	6	1000	268	70.8834	254	252	34024.1	8468.21	2	1	20.0212	31.2434	1084.76	42.8219	255	1490656207	3669348195	255	0.080088	0.055379	0.024709	100	45	1	0	1	1	1	1	1	1	0	0	1	1	1	0	DoS	3	1
1433	1.0045	tcp	114	smtp	10	FIN	3	22	20	3933	1820	40.8161	62	252	29905.3	13770	8	8	47.8336	52.0114	2738.96	87.8295	255	3562262905	2071156570	255	0.076652	0.014548	0.062104	179	91	0	0	1	1	1	1	1	1	0	0	0	1	1	0	Exploits	4	1
1434	0.188916	tcp	114	http	6	FIN	3	10	6	892	268	79.4004	254	252	34004.5	9485.7	2	1	19.3474	35.3228	1036.64	60.3683	255	2114584171	1167486034	255	0.059222	0.012287	0.046935	89	45	1	0	5	1	1	1	1	1	0	0	1	1	3	0	Exploits	4	1
1435	1.10538	tcp	114	smtp	10	FIN	3	24	20	4529	1718	38.9006	254	252	31417.2	11818.5	9	8	48.0545	56.9638	2460.78	64.7165	255	3954481836	2864337011	255	0.056075	0.023065	0.03301	189	86	0	0	1	1	1	1	1	1	0	0	0	1	1	0	DoS	3	1
1436	8e-06	udp	120	-	1	INT	4	2	0	168	0	125000	254	0	84000000	0	0	0	0.008	0	0	0	0	0	0	0	0	0	0	84	0	0	0	1	2	1	1	1	1	0	0	0	1	2	0	Reconnaissance	8	1
1437	0.445242	tcp	114	http	6	FIN	3	10	8	1200	354	38.1815	254	252	19405.2	5570	2	1	48.1682	56.7319	3513.24	105.014	255	3737867290	3526920800	255	0.095376	0.04811	0.047266	120	44	1	0	5	1	1	1	1	2	0	0	1	1	2	0	DoS	3	1
1438	0.873946	tcp	114	-	1	FIN	3	14	12	786	678	28.6059	254	252	6682.33	5693.72	4	4	67.2266	73.7875	3388.87	91.7876	255	4232086814	192090398	255	0.131197	0.061664	0.069533	56	57	0	0	5	1	1	1	1	4	0	0	0	2	5	0	Fuzzers	5	1
1439	0.185925	tcp	114	-	1	FIN	3	10	6	1016	268	80.6777	254	252	39370.7	9638.29	2	1	19.3803	35.7066	1042.11	62.4755	255	925929939	600738116	255	0.052611	0.007369	0.045242	102	45	0	0	1	1	1	1	1	1	0	0	0	1	1	0	Exploits	4	1
1440	0.286192	tcp	114	http	6	FIN	3	10	8	796	3188	59.4007	62	252	20042.5	77989.6	2	2	31.7991	39.58	1540.77	61.3792	255	1095908793	539284194	255	0.055677	0.008391	0.047286	80	399	1	1188	5	1	1	1	1	1	0	0	1	1	1	0	Exploits	4	1
1441	0.831168	tcp	114	-	1	FIN	3	10	8	564	354	20.4531	254	252	4889.5	2983.75	2	1	89.7363	112.882	6642.78	157.568	255	1891507577	1941092463	255	0.101824	0.040987	0.060837	56	44	0	0	6	1	2	1	1	5	0	0	0	2	5	0	Reconnaissance	8	1
1442	0.198743	tcp	114	http	6	FIN	3	10	6	926	268	75.4744	254	252	33571	9016.67	2	1	20.3352	37.0096	1083.22	62.3739	255	4104722690	2379684936	255	0.059217	0.013693	0.045524	93	45	1	0	1	1	1	1	1	1	0	0	1	1	1	0	Exploits	4	1
1443	0.271963	tcp	114	http	6	FIN	3	10	8	804	1352	62.5085	62	252	21297	34798.9	2	2	30.2181	34.6761	1559.98	58.1057	255	2103922486	934280011	255	0.065345	0.010599	0.054746	80	169	1	249	2	1	2	2	1	3	0	0	1	2	2	0	Exploits	4	1
1444	1.06257	tcp	114	-	1	FIN	3	14	14	782	764	25.4101	254	252	5473.53	5345.54	4	4	81.736	74.1046	4769.24	102.164	255	2331678163	2182201648	255	0.11	0.050156	0.059844	56	55	0	0	5	1	1	1	1	5	0	0	0	2	5	0	Fuzzers	5	1
1445	0.624345	tcp	114	http	6	FIN	3	10	10	834	1434	30.4319	62	252	9622.88	16542.1	2	2	69.2662	63.0143	4433.94	101.359	255	2925418898	3121601941	255	0.116472	0.057213	0.059259	83	143	1	251	2	1	1	1	1	1	0	0	1	1	1	0	Exploits	4	1
1446	9e-06	udp	120	-	1	INT	4	2	0	168	0	111111	254	0	74666664	0	0	0	0.009	0	0	0	0	0	0	0	0	0	0	84	0	0	0	2	2	1	1	1	1	0	0	0	1	1	0	Reconnaissance	8	1
1447	4e-06	udp	120	-	1	INT	4	2	0	416	0	250000	254	0	416000000	0	0	0	0.004	0	0	0	0	0	0	0	0	0	0	208	0	0	0	1	2	1	1	1	1	0	0	0	1	1	0	Shellcode	9	1
1448	0.381853	tcp	114	http	6	FIN	3	12	8	1302	1166	49.7574	254	252	25014.9	21390.4	3	2	32.3877	53.2091	1637.58	69.5954	255	677074465	3198133852	255	0.05618	0.009374	0.046806	109	146	1	109	1	1	1	1	1	1	0	0	1	1	2	0	Exploits	4	1
1449	8e-06	udp	120	-	1	INT	4	2	0	168	0	125000	254	0	84000000	0	0	0	0.008	0	0	0	0	0	0	0	0	0	0	84	0	0	0	2	2	1	1	1	1	0	0	0	1	1	0	Reconnaissance	8	1
1450	0.898216	tcp	114	-	1	FIN	3	14	12	794	678	27.8329	254	252	6573.03	5539.87	4	4	69.0935	75.8354	3900.71	101.809	255	980203552	2213790954	255	0.109305	0.063387	0.045918	57	57	0	0	4	1	1	1	1	4	0	0	0	1	4	0	Fuzzers	5	1
1451	2.40662	tcp	114	-	1	FIN	3	44	42	11002	9292	35.3193	62	252	35741.4	30153.5	19	18	55.9679	57.3571	2904.65	72.6428	255	3528704295	2757902157	255	0.109033	0.054337	0.054696	250	221	0	0	1	1	1	1	1	1	0	0	0	1	1	0	Exploits	4	1
1452	1.12511	tcp	114	-	1	FIN	3	28	26	4994	3330	47.1064	254	252	34243.7	22767.5	11	11	41.6709	44.6954	1988.05	53.2569	255	766176082	1279212520	255	0.051791	0.006926	0.044865	178	128	0	0	1	1	1	1	1	1	0	0	0	1	1	0	Exploits	4	1
1453	0.233834	tcp	114	-	1	FIN	3	10	6	2412	268	64.1481	254	252	74274.9	7663.56	2	1	23.6529	43.047	1207.43	66.2315	255	2000315043	2595028687	255	0.071946	0.01859	0.053356	241	45	0	0	2	1	1	1	1	1	0	0	0	1	1	0	Exploits	4	1
1454	0.672711	tcp	114	-	1	FIN	3	14	12	794	678	37.1631	254	252	8776.43	7396.94	4	4	51.747	53.2589	2597.16	76.304	255	1807205885	916184168	255	0.11696	0.06627	0.05069	57	57	0	0	4	1	1	1	1	4	0	0	0	1	4	0	Fuzzers	5	1
1455	0.305556	tcp	114	http	6	FIN	3	12	10	3236	3734	68.7272	254	252	77681.3	87997	3	3	27.7778	36.2208	1415.84	46.9855	255	152194462	3610323760	255	0.027442	0.015069	0.012373	270	373	1	879	1	1	1	1	1	1	0	0	1	1	1	0	Exploits	4	1
1456	0.214627	tcp	114	http	6	FIN	3	10	6	954	268	69.8887	254	252	32018.3	8349.37	2	1	20.0107	38.6364	1043.38	53.8601	255	3852277805	3376466784	255	0.074122	0.021435	0.052687	95	45	1	0	1	1	1	1	1	1	0	0	1	1	1	0	Exploits	4	1
1457	0.466699	ospf	79	-	1	INT	4	18	0	2858	0	36.426	254	0	46282.5	0	0	0	27.4529	0	32.1067	0	0	0	0	0	0	0	0	159	0	0	0	1	2	1	1	1	1	0	0	0	1	1	0	Exploits	4	1
1458	1.40477	tcp	114	smtp	10	FIN	3	44	24	37126	1880	47.6947	62	252	206628	10262.2	19	8	32.669	56.1652	2223.57	66.4091	255	655442289	538506321	255	0.154871	0.11232	0.042551	844	78	0	0	1	1	1	1	1	1	0	0	0	2	2	0	Exploits	4	1
1459	0.435071	tcp	114	http	6	FIN	3	10	8	848	1744	39.0741	62	252	14048.3	28059.8	2	2	48.3412	54.5191	2592.16	71.2467	255	4045272915	2408551743	255	0.094783	0.052711	0.042072	85	218	1	444	1	1	1	1	1	1	0	0	1	2	1	0	Exploits	4	1
1460	0.466699	ospf	79	-	1	INT	4	18	0	2858	0	36.426	254	0	46282.5	0	0	0	27.4529	0	32.1067	0	0	0	0	0	0	0	0	159	0	0	0	1	2	1	1	1	1	0	0	0	1	1	0	Exploits	4	1
1461	0.531148	tcp	114	http	6	FIN	3	14	32	958	34588	84.7221	62	252	13404.9	504688	2	14	40.8575	14.4031	2301.89	1473.91	255	1628769274	4267193861	255	0.12252	0.084149	0.038371	68	1081	1	16384	2	1	2	2	1	2	0	0	1	2	3	0	Exploits	4	1
1462	0.185063	tcp	114	http	6	FIN	3	10	6	1474	268	81.0535	254	252	57364.2	9683.19	2	1	20.5626	34.4466	1064.85	66.2326	255	1545257395	4158580161	255	0.054053	0.006823	0.04723	147	45	1	0	2	1	1	1	1	1	0	0	1	1	1	0	Exploits	4	1
1463	1.38381	tcp	114	-	1	FIN	3	30	102	1514	115194	94.6661	62	252	8463.58	659425	6	49	47.7176	13.2084	2311.95	1209.71	255	82537482	488425374	255	0.105976	0.048688	0.057288	50	1129	0	0	7	1	1	1	1	1	0	0	0	3	1	0	Exploits	4	1
1464	2.3e-05	udp	120	-	1	INT	4	3	0	3022	0	86956.5	254	0	700869568	0	0	0	0.018	0	0	0	0	0	0	0	0	0	0	1007	0	0	0	2	2	2	2	1	2	0	0	0	2	2	0	Fuzzers	5	1
1465	0.287192	tcp	114	http	6	FIN	3	10	6	888	268	52.2299	254	252	22284.7	6239.73	2	1	29.7337	49.5526	1523.28	72.5184	255	2383278622	69107497	255	0.103561	0.039422	0.064139	89	45	1	0	1	1	1	1	1	1	0	0	1	1	1	0	DoS	3	1
1466	0.867751	tcp	114	smtp	10	FIN	3	30	20	13825	1720	56.4678	62	252	123215	15064.2	12	8	29.9224	44.9349	1742.15	53.0338	255	2918564014	1719000224	255	0.059907	0.0077	0.052207	461	86	0	0	1	1	1	1	1	2	0	0	0	1	1	0	Exploits	4	1
1467	0.450211	tcp	114	http	6	FIN	3	18	62	1104	76465	175.473	62	252	18533.5	1336831	2	29	26.483	6.86805	1385.79	818.645	255	1086147411	2317687410	255	0.041784	0.025603	0.016181	61	1233	1	36746	2	1	2	1	1	1	0	0	1	1	2	0	Exploits	4	1
1468	1.4703	tcp	114	smtp	10	FIN	3	34	22	19789	1844	37.4072	254	252	104506	9581.69	14	8	44.5547	64.1423	2651.26	73.6802	255	2299784520	713041849	255	0.190329	0.102956	0.087373	582	84	0	0	1	1	2	1	1	1	0	0	0	1	1	0	DoS	3	1
1469	0.424927	tcp	114	http	6	FIN	3	16	50	1076	58619	152.967	62	252	18996.2	1.08154e+06	2	23	28.3285	8.50314	1500.19	1040.75	255	1362542613	570903111	255	0.051671	0.00752	0.044151	67	1172	1	28026	3	1	1	1	1	2	0	0	1	1	2	0	DoS	3	1
1470	0.393427	tcp	114	http	6	FIN	3	10	8	870	354	43.21	254	252	15921.6	6303.58	2	1	42.2189	54.3494	2918.34	118.195	255	1012520167	4262763986	255	0.077741	0.012972	0.064769	87	44	1	0	1	1	1	1	1	1	0	0	1	1	1	0	Exploits	4	1
1471	1.1e-05	udp	120	-	1	INT	4	2	0	1098	0	90909.1	254	0	399272736	0	0	0	0.011	0	0	0	0	0	0	0	0	0	0	549	0	0	0	7	2	1	1	1	6	0	0	0	2	6	0	Fuzzers	5	1
1472	0.421647	tcp	114	-	1	FIN	3	14	10	800	518	54.548	254	252	14097.1	8860.49	4	3	31.3445	45.9253	1633.57	61.6666	255	3870267993	2601858819	255	0.054018	0.00831	0.045708	57	52	0	0	1	1	1	1	1	1	0	0	0	1	1	0	Exploits	4	1
1473	0.900583	tcp	114	-	1	FIN	3	20	32	1096	23908	56.63	62	252	9256.23	205742	6	14	47.3991	28.2854	2746.65	2365.12	255	935161696	832571423	255	0.08748	0.023	0.06448	55	747	0	0	1	1	1	1	1	1	0	0	0	1	1	0	Exploits	4	1
1474	9e-06	udp	120	-	1	INT	4	2	0	168	0	111111	254	0	74666664	0	0	0	0.009	0	0	0	0	0	0	0	0	0	0	84	0	0	0	1	2	1	1	1	1	0	0	0	1	1	0	Reconnaissance	8	1
1475	4e-06	udp	120	-	1	INT	4	2	0	1488	0	250000	254	0	1488000000	0	0	0	0.004	0	0	0	0	0	0	0	0	0	0	744	0	0	0	37	2	11	10	1	37	0	0	0	10	37	0	Fuzzers	5	1
1476	0.75203	tcp	114	pop3	8	FIN	3	22	36	1062	26210	75.7948	62	252	10786.8	271074	7	16	35.811	21.2369	1754.81	1385	255	1364258321	3857886527	255	0.052577	0.007961	0.044616	48	728	0	0	1	1	1	1	1	1	0	0	0	1	1	0	Exploits	4	1
1477	0.538663	tcp	114	http	6	FIN	3	10	8	1042	354	31.5596	254	252	13930.8	4603.99	2	1	55.5202	69.8124	3516.97	131.569	255	42160096	1435318192	255	0.111292	0.049967	0.061325	104	44	1	0	2	1	1	1	1	1	0	0	1	2	1	0	Exploits	4	1
1478	0.237439	tcp	114	http	6	FIN	3	10	6	1002	268	63.1741	254	252	30391	7547.2	2	1	25.4308	36.9474	1320.46	61.1518	255	3561059109	1503925945	255	0.07714	0.052694	0.024446	100	45	1	0	1	1	11	1	1	1	0	0	1	1	1	0	DoS	3	1
1479	2e-06	udp	120	-	1	INT	4	2	0	168	0	500000	254	0	336000000	0	0	0	0.002	0	0	0	0	0	0	0	0	0	0	84	0	0	0	1	2	1	1	1	1	0	0	0	2	1	0	Reconnaissance	8	1
1480	0.193784	tcp	114	http	6	FIN	3	10	8	890	1018	87.7265	254	252	33067.7	36783.2	2	2	21.5316	24.4946	1128.12	41.7502	255	799129497	3869924027	255	0.079613	0.02157	0.058043	89	127	1	109	1	1	1	1	1	1	0	0	1	1	1	0	Exploits	4	1
1481	0.237439	tcp	114	http	6	FIN	3	10	6	1002	268	63.1741	254	252	30391	7547.2	2	1	25.4308	36.9474	1320.46	61.1518	255	3561059109	1503925945	255	0.07714	0.052694	0.024446	100	45	1	0	1	1	11	1	1	1	0	0	1	1	1	0	Exploits	4	1
1482	0.533504	tcp	114	http	6	FIN	3	10	8	840	2076	31.8648	62	252	11336.4	27246.3	2	2	59.2782	67.3416	3461.81	110.501	255	4271046172	132218439	255	0.103408	0.061517	0.041891	84	260	1	622	1	1	1	1	1	1	0	0	1	1	1	0	DoS	3	1
1483	9e-06	udp	120	-	1	INT	4	2	0	516	0	111111	254	0	229333328	0	0	0	0.009	0	0	0	0	0	0	0	0	0	0	258	0	0	0	37	2	15	15	1	37	0	0	0	15	37	0	Fuzzers	5	1
1484	1e-05	udp	120	-	1	INT	4	2	0	1666	0	100000	254	0	666400000	0	0	0	0.01	0	0	0	0	0	0	0	0	0	0	833	0	0	0	37	2	4	4	1	37	0	0	0	5	37	0	Fuzzers	5	1
1485	0.915074	tcp	114	-	1	FIN	3	16	10	1536	556	27.3202	254	252	12589.1	4379.97	8	4	7467.56	11947.9	937515	35567.6	255	1258417146	1861326755	255	0.108932	0.065087	0.043845	96	56	0	0	5	1	1	1	1	5	0	0	0	1	5	0	Fuzzers	5	1
1486	0.160972	tcp	114	http	6	FIN	3	14	6	8758	268	118.033	254	252	404195	11132.4	4	1	11.2907	30.6934	789.043	50.9109	255	2314251437	2878806980	255	0.065411	0.007496	0.057915	626	45	1	0	1	1	1	1	1	1	0	0	1	1	1	0	Exploits	4	1
1487	1.1e-05	udp	120	-	1	INT	4	2	0	2072	0	90909.1	254	0	753454528	0	0	0	0.011	0	0	0	0	0	0	0	0	0	0	1036	0	0	0	39	2	14	14	1	39	0	0	0	14	39	0	Fuzzers	5	1
1488	59.9837	tcp	114	smtp	10	CON	1	6874	1020	9045600	44360	131.586	62	252	1.20623e+06	5910.54	3436	6	8.75802	59.0008	1109.88	68.737	255	299823180	2496613478	255	0.087248	0.059591	0.027657	1316	43	0	0	1	3	1	1	1	1	0	0	0	1	1	0	Exploits	4	1
1489	1.12536	tcp	114	pop3	8	FIN	3	34	114	1548	128808	130.625	62	252	10684.6	907647	7	55	34.1019	9.95937	1693.55	916.08	255	4248601294	2201151849	255	0.05318	0.007698	0.045482	46	1130	0	0	1	1	2	1	1	2	0	0	0	2	1	0	Exploits	4	1
1490	1e-05	udp	120	-	1	INT	4	2	0	1670	0	100000	254	0	668000000	0	0	0	0.01	0	0	0	0	0	0	0	0	0	0	835	0	0	0	39	2	15	15	1	39	0	0	0	15	39	0	Fuzzers	5	1
1491	1.44375	tcp	114	smtp	10	FIN	3	28	20	11133	1788	32.5542	62	252	59489.6	9414.39	11	8	53.4721	76.5374	2932.06	84.2334	255	2351359870	4052713687	255	0.115845	0.065708	0.050137	398	89	0	0	1	1	1	1	1	1	0	0	0	1	1	0	Exploits	4	1
1492	8e-06	udp	120	-	1	INT	4	2	0	168	0	125000	254	0	84000000	0	0	0	0.008	0	0	0	0	0	0	0	0	0	0	84	0	0	0	1	2	1	1	1	1	0	0	0	1	1	0	Reconnaissance	8	1
1493	8e-06	udp	120	-	1	INT	4	2	0	456	0	125000	254	0	228000000	0	0	0	0.008	0	0	0	0	0	0	0	0	0	0	228	0	0	0	39	2	15	15	1	39	0	0	0	15	39	0	Fuzzers	5	1
1494	3e-06	sctp	98	-	1	INT	4	2	0	78	0	333333	254	0	104000000	0	0	0	0.003	0	0	0	0	0	0	0	0	0	0	39	0	0	0	1	2	1	1	1	1	0	0	0	1	1	0	Reconnaissance	8	1
1495	0.267816	tcp	114	http	6	FIN	3	10	8	882	1450	63.4764	254	252	23717.8	37906.6	2	2	29.7573	35.7157	1664.54	66.748	255	2383925168	3068969758	255	0.059998	0.012951	0.047047	88	181	1	296	1	1	1	1	1	1	0	0	1	1	1	0	DoS	3	1
1496	0.18652	tcp	114	http	6	FIN	3	10	6	930	268	80.4203	254	252	35899.6	9607.55	2	1	18.8041	35.8778	1004.85	60.0922	255	1096349440	2319587726	255	0.052979	0.007128	0.045851	93	45	1	0	1	1	1	1	1	1	0	0	1	1	1	0	Reconnaissance	8	1
1497	0.505289	tcp	114	ftp-data	5	FIN	3	8	8	364	1412	29.686	62	252	5050.57	19569	1	2	72.1841	61.7884	4649.82	128.566	255	3722689138	4173415210	255	0.10906	0.057649	0.051411	46	177	0	0	1	1	2	1	1	2	0	0	0	2	1	0	Exploits	4	1
1498	3e-06	sctp	98	-	1	INT	4	2	0	78	0	333333	254	0	104000000	0	0	0	0.003	0	0	0	0	0	0	0	0	0	0	39	0	0	0	1	2	1	1	1	1	0	0	0	1	1	0	Backdoor	2	1
1499	0.581491	tcp	114	ftp-data	5	FIN	3	8	8	364	846	25.7958	62	252	4388.72	10194.5	1	2	83.0701	75.4441	5742.59	169.863	255	4205473525	435655317	255	0.100352	0.052803	0.047549	46	106	0	0	1	1	2	1	1	2	0	0	0	2	1	0	Exploits	4	1
1500	3e-06	sctp	98	-	1	INT	4	2	0	78	0	333333	254	0	104000000	0	0	0	0.003	0	0	0	0	0	0	0	0	0	0	39	0	0	0	1	2	1	1	1	1	0	0	0	1	1	0	DoS	3	1
1501	0.489758	ospf	79	-	1	INT	4	20	0	1040	0	38.7947	254	0	16138.6	0	0	0	25.7767	0	29.4308	0	0	0	0	0	0	0	0	52	0	0	0	1	2	1	1	1	1	0	0	0	1	1	0	DoS	3	1
1502	0.362022	tcp	114	http	6	FIN	3	10	8	868	1586	46.9585	62	252	17280.7	30672.2	2	2	40.2247	46.7077	1945.06	61.775	255	3504767867	1637885192	255	0.070226	0.034368	0.035858	87	198	1	374	1	1	1	1	1	1	0	0	1	1	1	0	Exploits	4	1
1503	0.658677	tcp	114	-	1	FIN	3	10	8	564	354	25.8093	254	252	6169.94	3765.12	2	1	72.2254	92.8749	5671.53	139.395	255	588996515	197047861	255	0.056562	0.008545	0.048017	56	44	0	0	1	1	1	1	1	1	0	0	0	1	1	0	Reconnaissance	8	1
1504	0.489758	ospf	79	-	1	INT	4	20	0	1040	0	38.7947	254	0	16138.6	0	0	0	25.7767	0	29.4308	0	0	0	0	0	0	0	0	52	0	0	0	1	2	1	1	1	1	0	0	0	1	1	0	Exploits	4	1
1505	0.271164	tcp	114	http	6	FIN	3	14	40	948	46842	195.454	62	252	25991.7	1347406	2	18	20.8588	6.62318	1130.46	907.926	255	2561107072	3999560760	255	0.05314	0.007181	0.045959	68	1171	1	22354	1	1	1	1	1	1	0	0	1	2	1	0	Exploits	4	1
1506	0.78391	tcp	114	-	1	FIN	3	10	8	564	354	21.6862	254	252	5184.27	3163.63	2	1	81.6916	107.917	5880.72	143.358	255	503971667	3105863452	255	0.060348	0.028491	0.031857	56	44	0	0	1	1	2	1	1	1	0	0	0	2	3	0	Reconnaissance	8	1
1507	0.385024	tcp	114	http	6	FIN	3	10	8	880	3154	44.1531	62	252	16456.1	57347.1	2	2	42.7082	51.2753	2237.94	87.3785	255	1630882761	369966088	255	0.077607	0.026088	0.051519	88	394	1	1175	2	1	1	1	1	1	0	0	1	1	2	0	DoS	3	1
1508	0.214041	tcp	114	http	6	FIN	3	10	6	2018	268	70.08	254	252	67912.2	8372.23	2	1	23.7823	41.2312	1130.66	60.7577	255	789337134	2124291686	255	0.051737	0.006819	0.044918	202	45	1	0	2	1	1	1	1	1	0	0	1	1	1	0	DoS	3	1
1509	0.35115	tcp	114	http	6	FIN	3	10	6	2846	268	42.7168	254	252	58368.2	5103.23	2	1	38.9504	62.6854	1952.76	96.4077	255	2273391275	1117270456	255	0.077822	0.037722	0.0401	285	45	1	0	1	1	1	1	1	1	0	0	1	1	1	0	Exploits	4	1
1510	0.182989	tcp	114	http	6	FIN	3	10	6	1012	268	81.9721	254	252	39827.5	9792.94	2	1	18.3556	31.796	974.795	44.4761	255	2124030442	2439001732	255	0.076413	0.024	0.052413	101	45	1	0	1	1	1	1	1	1	0	0	1	1	2	0	Reconnaissance	8	1
1511	0.736657	tcp	114	-	1	FIN	3	10	8	564	354	23.0772	254	252	5516.81	3366.56	2	1	77.5006	98.9963	5914.74	136.065	255	1534814368	1189632698	255	0.061245	0.043674	0.017571	56	44	0	0	2	1	1	1	1	1	0	0	0	1	1	0	Reconnaissance	8	1
1512	9e-06	udp	120	-	1	INT	4	2	0	168	0	111111	254	0	74666664	0	0	0	0.009	0	0	0	0	0	0	0	0	0	0	84	0	0	0	1	2	1	1	1	1	0	0	0	1	1	0	Reconnaissance	8	1
1513	0.508659	tcp	114	-	1	FIN	3	10	8	1268	354	33.4212	254	252	17961	4875.56	2	1	54.0731	64.4021	3548.53	109.678	255	2776386056	297481778	255	0.12006	0.057835	0.062225	127	44	0	0	10	1	3	2	1	11	0	0	0	3	10	0	Fuzzers	5	1
1514	0.599451	tcp	114	-	1	FIN	3	60	14	70349	612	121.778	254	252	923205	7593.61	27	1	10.0434	44.3056	1124.84	64.5554	255	3903744945	1403224836	255	0.077547	0.023469	0.054078	1172	44	0	0	2	1	2	2	1	2	0	0	0	2	3	0	Exploits	4	1
1515	0.34055	tcp	114	-	1	FIN	3	10	6	582	268	44.0464	254	252	12309.5	5262.08	2	1	33.1647	56.2998	1767.24	72.8439	255	323032864	268632344	255	0.132081	0.05905	0.073031	58	45	0	0	4	1	1	1	1	1	0	0	0	2	2	0	Shellcode	9	1
1516	0.470437	tcp	114	-	1	FIN	3	10	8	1780	354	36.1366	254	252	27242.8	5271.69	2	1	52.2708	58.3313	3322.24	102.751	255	2953493271	3999425304	255	0.113509	0.061287	0.052222	178	44	0	0	10	1	2	2	1	11	0	0	0	2	10	0	Fuzzers	5	1
1517	0.212162	tcp	114	http	6	FIN	3	10	14	768	9664	108.408	62	252	26093.3	338383	2	5	23.4664	14.7152	1183.58	1177.48	255	210689189	2498352965	255	0.040095	0.020862	0.019233	77	690	1	4309	1	1	1	1	1	1	0	0	1	1	1	0	Exploits	4	1
1518	9e-06	udp	120	-	1	INT	4	2	0	168	0	111111	254	0	74666664	0	0	0	0.009	0	0	0	0	0	0	0	0	0	0	84	0	0	0	1	2	1	1	1	1	0	0	0	1	1	0	Reconnaissance	8	1
1519	0.264482	tcp	114	-	1	FIN	3	10	6	2100	268	56.7146	254	252	57168.4	6775.51	2	1	27.3832	43.9982	1382.61	60.3542	255	3281817461	1834975547	255	0.067297	0.04449	0.022807	210	45	0	0	10	1	2	2	1	10	0	0	0	2	10	0	Fuzzers	5	1
1520	6e-06	udp	120	-	1	INT	4	2	0	168	0	166667	254	0	112000000	0	0	0	0.006	0	0	0	0	0	0	0	0	0	0	84	0	0	0	2	2	1	1	1	2	0	0	0	1	2	0	Reconnaissance	8	1
1521	2.69967	tcp	114	smtp	10	FIN	3	154	40	180799	2550	71.4903	62	252	532288	7369.8	74	8	17.761	68.1359	1730.65	84.1284	255	3784497293	2367442404	255	0.085808	0.042081	0.043727	1174	64	0	0	1	1	1	1	1	4	0	0	0	1	1	0	Exploits	4	1
1522	1.21204	tcp	114	smtp	10	FIN	3	20	20	2724	1858	32.1772	62	252	17082	11656.4	7	8	63.7915	59.4153	3080.43	68.8971	255	2302651151	2847967659	255	0.104709	0.082496	0.022213	136	93	0	0	1	1	1	1	1	2	0	0	0	2	1	0	Exploits	4	1
1523	0.322051	tcp	114	http	6	FIN	3	12	18	928	17578	90.0479	62	252	21139.5	412407	2	7	29.2774	17.4675	1506.56	1484.72	255	3063829638	2821279437	255	0.076104	0.024497	0.051607	77	977	1	8179	2	1	1	2	1	1	0	0	1	2	1	0	Exploits	4	1
1524	0.631209	tcp	114	ftp-data	5	FIN	3	8	8	364	724	23.7639	62	252	4043.03	8035.37	1	2	90.1727	85.3684	6289.02	184.224	255	1920059044	1535833934	255	0.076848	0.026589	0.050259	46	91	0	0	1	1	2	1	1	3	0	0	0	2	1	0	Exploits	4	1
1525	0.470148	tcp	114	-	1	FIN	3	10	6	2548	268	31.9048	254	252	39034.5	3811.57	2	1	50.9366	82.8582	2682.45	131.407	255	777581442	2208518232	255	0.140265	0.055851	0.084414	255	45	0	0	3	1	2	2	1	3	0	0	0	2	3	0	Fuzzers	5	1
1526	1.71165	tcp	114	smtp	10	FIN	3	284	58	347652	3334	199.223	62	252	1.61915e+06	15316.2	139	8	6.0697	29.7046	694.183	37.9007	255	537823911	4113712469	255	0.032579	0.017766	0.014813	1224	57	0	0	1	1	1	1	1	2	0	0	0	1	1	0	Exploits	4	1
1527	9e-06	udp	120	-	1	INT	4	2	0	168	0	111111	254	0	74666664	0	0	0	0.009	0	0	0	0	0	0	0	0	0	0	84	0	0	0	3	2	1	1	1	1	0	0	0	2	1	0	Reconnaissance	8	1
1528	1.00271	tcp	114	-	1	FIN	3	10	8	564	354	16.9541	254	252	4053.02	2473.3	2	1	107.978	136.431	7448.58	187.264	255	3817454300	447804947	255	0.106253	0.04769	0.058563	56	44	0	0	1	1	1	1	1	1	0	0	0	1	1	0	Reconnaissance	8	1
1529	8e-06	udp	120	-	1	INT	4	2	0	168	0	125000	254	0	84000000	0	0	0	0.008	0	0	0	0	0	0	0	0	0	0	84	0	0	0	1	2	1	1	1	2	0	0	0	1	1	0	Reconnaissance	8	1
1530	0.577512	tcp	114	-	1	FIN	3	10	8	2676	354	29.4366	254	252	33370.7	4294.28	2	1	60.5179	75.1806	4275.68	117.195	255	3640225711	803522831	255	0.105089	0.05124	0.053849	268	44	0	0	3	1	1	1	1	3	0	0	0	1	3	0	Fuzzers	5	1
1531	0.67514	tcp	114	-	1	FIN	3	10	8	564	354	25.18	254	252	6019.49	3673.31	2	1	75.0156	94.46	5856.69	148.253	255	3685276595	218706777	255	0.055437	0.00705	0.048387	56	44	0	0	1	1	1	1	1	1	0	0	0	1	1	0	Reconnaissance	8	1
1532	0.163662	tcp	114	http	6	FIN	3	10	6	962	268	91.6523	254	252	42331.1	10949.4	2	1	18.1847	28.619	1063.81	52.5616	255	4207794158	2617095166	255	0.027295	0.015902	0.011393	96	45	1	0	1	1	1	1	1	1	0	0	1	1	1	0	Exploits	4	1
1533	0.237668	tcp	114	http	6	FIN	3	10	10	774	5002	79.9435	62	252	23461.3	151539	2	2	26.4076	23.3984	1326.07	1728.81	255	3913309857	2246771551	255	0.079559	0.026502	0.053057	77	500	1	2048	2	1	1	1	1	1	0	0	1	1	1	0	Exploits	4	1
1534	9e-06	udp	120	-	1	INT	4	2	0	168	0	111111	254	0	74666664	0	0	0	0.009	0	0	0	0	0	0	0	0	0	0	84	0	0	0	1	2	1	1	1	1	0	0	0	1	1	0	Reconnaissance	8	1
1535	0.892162	tcp	114	ftp	4	FIN	3	20	22	1112	1638	45.9558	62	252	9478.1	14024.4	7	9	46.9559	40.997	2619.79	2242.9	255	547587873	2689179862	255	0.047525	0.030315	0.01721	56	74	0	0	1	1	2	1	1	2	1	1	0	2	1	0	Exploits	4	1
1536	0.305779	tcp	114	http	6	FIN	3	10	8	818	1040	55.5957	62	252	19281.9	23808	2	2	33.9754	41.6436	1676.1	58.2289	255	2644157800	2079583971	255	0.065187	0.013624	0.051563	82	130	1	93	1	1	1	1	1	1	0	0	1	1	1	0	Exploits	4	1
1537	5e-06	ggp	31	-	1	INT	4	2	0	180	0	200000	254	0	144000000	0	0	0	0.005	0	0	0	0	0	0	0	0	0	0	90	0	0	0	4	2	3	4	3	3	0	0	0	5	3	0	Exploits	4	1
1538	0.399939	tcp	114	ftp-data	5	FIN	3	8	10	364	3754	42.5065	62	252	6380.97	67590.3	1	3	57.1341	39.6002	3345.55	2879.6	255	2401910339	1291945684	255	0.067615	0.042825	0.02479	46	375	0	0	1	1	2	1	1	2	0	0	0	2	1	0	Exploits	4	1
1539	0.193789	tcp	114	-	1	FIN	3	10	6	508	268	77.4038	254	252	18907.2	9247.17	2	1	19.3334	37.1642	1024.22	60.3757	255	2629862763	1583521995	255	0.054381	0.00796	0.046421	51	45	0	0	2	1	1	1	1	1	0	0	0	1	1	0	Shellcode	9	1
1540	5e-06	ggp	31	-	1	INT	4	2	0	180	0	200000	254	0	144000000	0	0	0	0.005	0	0	0	0	0	0	0	0	0	0	90	0	0	0	4	2	3	4	3	3	0	0	0	5	3	0	Exploits	4	1
1541	9e-06	udp	120	-	1	INT	4	2	0	168	0	111111	254	0	74666664	0	0	0	0.009	0	0	0	0	0	0	0	0	0	0	84	0	0	0	3	2	1	1	1	1	0	0	0	1	1	0	Reconnaissance	8	1
1542	3e-06	ip	46	-	1	INT	4	2	0	180	0	333333	254	0	239999984	0	0	0	0.003	0	0	0	0	0	0	0	0	0	0	90	0	0	0	4	2	3	4	3	3	0	0	0	5	3	0	Reconnaissance	8	1
1543	0.252678	tcp	114	http	6	FIN	3	10	14	814	10042	91.0249	62	252	23207.4	295237	2	5	28.0753	18.8942	1341.42	1567.34	255	2922378771	2153452769	255	0.049689	0.006324	0.043365	81	717	1	4487	1	1	2	1	1	1	0	0	1	1	1	0	Exploits	4	1
1544	0.182248	tcp	114	http	6	FIN	3	10	6	566	268	82.3054	254	252	22387.1	9832.76	2	1	18.1704	31.9662	985.147	48.0571	255	23403512	2761565572	255	0.040632	0.022409	0.018223	57	45	1	0	12	1	2	2	1	12	0	0	1	3	12	0	Fuzzers	5	1
1545	3e-06	ip	46	-	1	INT	4	2	0	180	0	333333	254	0	239999984	0	0	0	0.003	0	0	0	0	0	0	0	0	0	0	90	0	0	0	4	2	3	4	3	3	0	0	0	5	3	0	DoS	3	1
1546	1.19356	tcp	114	smtp	10	FIN	3	112	34	126046	2352	121.485	62	252	837300	15302.1	53	8	10.7528	35.9226	1045.53	50.026	255	2346945401	2116582502	255	0.053122	0.007369	0.045753	1125	69	0	0	1	1	1	1	1	1	0	0	0	1	2	0	Exploits	4	1
1547	0.26244	tcp	114	http	6	FIN	3	10	6	508	268	57.1559	254	252	13961.3	6828.23	2	1	27.9746	44.9012	1575.97	78.3329	255	1307672579	600804848	255	0.12112	0.037929	0.083191	51	45	1	0	12	1	4	3	1	12	0	0	1	3	12	0	Fuzzers	5	1
1548	2.58268	tcp	114	smtp	10	FIN	3	342	66	434459	3720	157.588	62	252	1341830	11349.5	168	8	7.61655	39.5239	829.704	48.1485	255	216360022	280723117	255	0.062209	0.013613	0.048596	1270	56	0	0	1	1	1	1	1	1	0	0	0	1	1	0	Exploits	4	1
1549	3e-06	ip	46	-	1	INT	4	2	0	180	0	333333	254	0	239999984	0	0	0	0.003	0	0	0	0	0	0	0	0	0	0	90	0	0	0	4	2	3	4	3	3	0	0	0	5	3	0	Exploits	4	1
1550	0.234427	tcp	114	http	6	FIN	3	10	8	1132	1052	72.5172	254	252	34774.2	31429.8	2	2	26.0474	26.8199	1285.83	50.4493	255	1183040026	31641689	255	0.051582	0.023552	0.02803	113	132	1	109	1	1	1	1	1	1	0	0	1	1	1	0	Exploits	4	1
1551	1.30677	tcp	114	pop3	8	FIN	3	30	92	1382	99054	92.5947	62	252	8178.95	599818	7	44	45.061	13.5508	2760.59	1536.87	255	2469438758	642049766	255	0.085159	0.061489	0.02367	46	1077	0	0	1	1	1	1	1	1	0	0	0	1	1	0	Exploits	4	1
1552	3e-06	ipnip	51	-	1	INT	4	2	0	180	0	333333	254	0	239999984	0	0	0	0.003	0	0	0	0	0	0	0	0	0	0	90	0	0	0	4	2	3	4	3	3	0	0	0	5	3	0	Reconnaissance	8	1
1553	1.17199	tcp	114	http	6	FIN	3	36	190	1932	242434	191.981	62	252	12826	1.64615e+06	2	93	33.4854	6.13122	1679.03	740.767	255	2091627885	664606451	255	0.045392	0.018579	0.026813	54	1276	1	117142	2	1	1	1	1	1	0	0	1	1	2	0	Exploits	4	1
1554	3e-06	ipnip	51	-	1	INT	4	2	0	180	0	333333	254	0	239999984	0	0	0	0.003	0	0	0	0	0	0	0	0	0	0	90	0	0	0	4	2	3	4	3	3	0	0	0	5	3	0	DoS	3	1
1555	0.4477	tcp	114	http	6	FIN	3	10	8	510	354	37.9719	254	252	8201.92	5539.42	2	1	48.3207	51.1276	3287.5	101.931	255	3312631074	4118570878	255	0.130777	0.089801	0.040976	51	44	1	0	12	1	2	2	1	12	0	0	1	2	12	0	Fuzzers	5	1
1556	2.19753	tcp	114	http	6	FIN	3	10	8	1210	354	7.73594	254	252	3964.44	1128.54	2	1	244.171	311.175	15826.2	521.015	255	3935512391	2294464818	255	0.056477	0.006946	0.049531	121	44	1	0	1	1	1	1	1	1	0	0	1	1	3	0	Exploits	4	1
1557	3e-06	ipnip	51	-	1	INT	4	2	0	180	0	333333	254	0	239999984	0	0	0	0.003	0	0	0	0	0	0	0	0	0	0	90	0	0	0	4	2	3	4	3	3	0	0	0	5	3	0	Exploits	4	1
1558	0.245413	tcp	114	http	6	FIN	3	10	6	1526	268	61.1215	254	252	44789.8	7301.98	2	1	25.4124	42.3588	1240.07	58.4542	255	3767578797	1211303971	255	0.06858	0.033616	0.034964	153	45	1	0	12	1	4	4	1	12	0	0	1	5	12	0	Fuzzers	5	1
1559	0.495345	tcp	114	http	6	FIN	3	10	10	1164	1152	38.3571	254	252	16925.6	16747.9	2	2	55.0383	46.6878	3711.98	97.7575	255	4270867229	594539790	255	0.101026	0.054923	0.046103	116	115	1	109	3	1	1	1	1	2	0	0	1	1	3	0	Exploits	4	1
1560	0.202486	tcp	114	http	6	FIN	3	10	6	762	268	74.0792	254	252	27103.1	8850	2	1	17.6411	37.1078	1012.08	50.1181	255	3313982671	1373678428	255	0.031325	0.016944	0.014381	76	45	1	0	1	1	1	1	1	1	0	0	1	1	1	0	Exploits	4	1
1561	2.28589	tcp	114	http	6	FIN	3	74	448	3590	580884	227.92	62	252	12396.1	2.0284e+06	2	222	31.3135	5.12556	1655.64	675.685	255	2572204243	3368747100	255	0.030909	0.009352	0.021557	49	1297	1	281182	3	1	2	1	1	1	0	0	1	1	1	0	Exploits	4	1
1562	32.55	tcp	114	http	6	FIN	3	20	14	2032	622	1.01382	254	252	474.592	142.058	4	1	1712.14	2499.19	226545	8299.39	255	1045111448	485397762	255	0.118041	0.060609	0.057432	102	44	1	0	3	1	1	1	1	3	0	0	2	1	3	0	Fuzzers	5	1
1563	9e-06	mhrp	70	-	1	INT	4	2	0	200	0	111111	254	0	88888888	0	0	0	0.009	0	0	0	0	0	0	0	0	0	0	100	0	0	0	7	2	2	2	2	7	0	0	0	3	7	0	DoS	3	1
1564	0.621814	tcp	114	-	1	FIN	3	10	8	564	354	27.3394	254	252	6535.72	3988.33	2	1	68.7184	87.9766	5435.79	138.511	255	2449669038	3382341071	255	0.049528	0.005975	0.043553	56	44	0	0	1	1	1	1	1	1	0	0	0	1	1	0	Reconnaissance	8	1
1565	1.26092	tcp	114	ftp	4	FIN	3	22	22	1198	1640	34.1022	62	252	7258.21	9935.63	7	9	60.0437	59.3001	3256.68	3695.73	255	765417383	2503360946	255	0.050692	0.005353	0.045339	54	75	0	0	1	1	2	1	1	2	1	1	0	2	1	0	Exploits	4	1
1566	0.320416	tcp	114	http	6	FIN	3	10	6	566	268	46.8141	254	252	12733.4	5592.73	2	1	32.7031	52.7328	1886.96	80.9221	255	377416117	3048071951	255	0.111296	0.056744	0.054552	57	45	1	0	10	1	3	3	1	10	0	0	1	3	9	0	Fuzzers	5	1
1567	1.00765	st2	109	-	1	INT	4	4	0	360	0	2.97722	254	0	2143.59	0	0	0	335.884	0	474.999	0	0	0	0	0	0	0	0	90	0	0	0	1	2	1	1	1	1	0	0	0	2	1	0	DoS	3	1
1568	9e-06	mhrp	70	-	1	INT	4	2	0	200	0	111111	254	0	88888888	0	0	0	0.009	0	0	0	0	0	0	0	0	0	0	100	0	0	0	7	2	2	2	2	7	0	0	0	3	7	0	DoS	3	1
1569	0.184631	tcp	114	-	1	FIN	3	10	6	1386	268	81.2431	254	252	54075.4	9705.85	2	1	18.8903	35.712	1019.55	61.354	255	3475158761	166505063	255	0.05019	0.006062	0.044128	139	45	0	0	1	1	1	1	1	1	0	0	0	1	1	0	Exploits	4	1
1570	0.316806	tcp	114	http	6	FIN	3	10	6	1526	268	47.3476	254	252	34696.3	5656.46	2	1	33.7467	51.8086	1820.24	78.9027	255	582674036	3197295462	255	0.12464	0.057755	0.066885	153	45	1	0	10	1	1	1	1	10	0	0	1	1	9	0	Fuzzers	5	1
1571	9e-06	mhrp	70	-	1	INT	4	2	0	200	0	111111	254	0	88888888	0	0	0	0.009	0	0	0	0	0	0	0	0	0	0	100	0	0	0	7	2	2	2	2	7	0	0	0	3	7	0	Exploits	4	1
1572	1.00765	st2	109	-	1	INT	4	4	0	360	0	2.97722	254	0	2143.59	0	0	0	335.884	0	474.999	0	0	0	0	0	0	0	0	90	0	0	0	1	2	1	1	1	1	0	0	0	2	1	0	Exploits	4	1
1573	0.19115	tcp	114	-	1	FIN	3	10	6	892	268	78.4724	254	252	33607.1	9374.84	2	1	19.9882	36.937	1075.33	64.6145	255	2919507428	2112318324	255	0.053905	0.006456	0.047449	89	45	0	0	2	1	1	1	1	1	0	0	0	1	1	0	Shellcode	9	1
1574	1.07147	tcp	114	http	6	FIN	3	10	8	504	354	15.866	254	252	3389.73	2314.57	2	1	118.885	132.473	6250.56	244.295	255	308329895	2762050069	255	0.222529	0.144151	0.078378	50	44	1	0	2	1	1	1	1	3	0	0	1	1	2	0	Fuzzers	5	1
1575	3e-06	bna	10	-	1	INT	4	2	0	200	0	333333	254	0	266666656	0	0	0	0.003	0	0	0	0	0	0	0	0	0	0	100	0	0	0	5	2	1	1	1	5	0	0	0	1	5	0	Analysis	1	1
1576	8e-06	udp	120	-	1	INT	4	2	0	168	0	125000	254	0	84000000	0	0	0	0.008	0	0	0	0	0	0	0	0	0	0	84	0	0	0	1	2	1	1	1	1	0	0	0	2	1	0	Reconnaissance	8	1
1577	0.22949	tcp	114	http	6	FIN	3	10	6	960	268	65.3623	254	252	30119	7808.62	2	1	25.4989	44.3722	1265.69	64.2802	255	3260107725	3751719787	255	0.054218	0.006824	0.047394	96	45	1	0	1	1	1	1	1	1	0	0	1	1	1	0	Exploits	4	1
1578	0.779881	tcp	114	http	6	FIN	3	10	6	504	268	19.2337	254	252	4657.12	2297.79	2	1	86.6534	129.482	4427.73	225.021	255	1057897366	2547083870	255	0.16719	0.107087	0.060103	50	45	1	0	3	1	1	1	1	3	0	0	1	1	3	0	Fuzzers	5	1
1579	3e-06	bna	10	-	1	INT	4	2	0	200	0	333333	254	0	266666656	0	0	0	0.003	0	0	0	0	0	0	0	0	0	0	100	0	0	0	5	2	1	1	1	5	0	0	0	1	5	0	DoS	3	1
1580	9e-06	udp	120	-	1	INT	4	2	0	168	0	111111	254	0	74666664	0	0	0	0.009	0	0	0	0	0	0	0	0	0	0	84	0	0	0	1	2	2	1	1	1	0	0	0	1	1	0	Reconnaissance	8	1
1581	0.468903	tcp	114	http	6	FIN	3	10	10	772	1360	40.5201	62	252	11857.5	20882.8	2	2	52.1003	46.2509	3437.72	95.0387	255	3200884587	4192990747	255	0.101184	0.05195	0.049234	77	136	1	226	1	1	1	1	1	1	0	0	1	1	1	0	DoS	3	1
1582	1.43027	tcp	114	pop3	8	FIN	3	16	16	820	930	21.6743	62	252	4301.29	4877.41	5	6	95.3511	90.7859	4751.25	112.406	255	1113228845	2224185678	255	0.136224	0.067821	0.068403	51	58	0	0	1	1	1	1	1	1	0	0	0	2	1	0	Exploits	4	1
1583	3e-06	bna	10	-	1	INT	4	2	0	200	0	333333	254	0	266666656	0	0	0	0.003	0	0	0	0	0	0	0	0	0	0	100	0	0	0	5	2	1	1	1	5	0	0	0	1	5	0	DoS	3	1
1584	0.654022	tcp	114	-	1	FIN	3	10	8	564	354	25.993	254	252	6213.86	3791.92	2	1	72.583	86.0833	5460.32	130.218	255	3895627586	99601606	255	0.072119	0.051436	0.020683	56	44	0	0	1	1	1	1	1	1	0	0	0	1	2	0	Reconnaissance	8	1
1585	0.180308	tcp	114	-	1	FIN	3	10	6	576	268	83.191	254	252	23027.3	9938.55	2	1	18.4599	34.7116	987.534	59.3603	255	922241102	3982262460	255	0.054735	0.006747	0.047988	58	45	0	0	1	1	1	1	1	1	0	0	0	1	1	0	Shellcode	9	1
1586	3e-06	bna	10	-	1	INT	4	2	0	200	0	333333	254	0	266666656	0	0	0	0.003	0	0	0	0	0	0	0	0	0	0	100	0	0	0	5	2	1	1	1	5	0	0	0	1	5	0	Exploits	4	1
1587	1.26094	tcp	114	http	6	FIN	3	10	6	1282	268	11.8959	254	252	7321.5	1421.16	2	1	138.353	245.242	9637.03	450.916	255	560953154	4194638564	255	0.098667	0.034732	0.063935	128	45	1	0	4	1	1	1	1	1	0	0	1	1	1	0	Worms	10	1
1588	0.829766	tcp	114	smtp	10	FIN	3	30	20	14587	1718	59.0528	62	252	135952	15744.2	12	8	28.6126	43.3039	1627.09	47.3753	255	58139421	2720757489	255	0.051133	0.006091	0.045042	486	86	0	0	1	1	1	1	1	1	0	0	0	1	1	0	Exploits	4	1
1589	1.12399	tcp	114	ftp	4	FIN	3	22	22	1190	1606	38.2565	62	252	8085.47	10911.1	7	9	53.5234	53.1459	2962.62	3557.49	255	642567921	3836052906	255	0.05524	0.00716	0.04808	54	73	0	0	1	1	2	1	1	2	1	1	0	3	1	0	Exploits	4	1
1590	3e-06	bna	10	-	1	INT	4	2	0	200	0	333333	254	0	266666656	0	0	0	0.003	0	0	0	0	0	0	0	0	0	0	100	0	0	0	5	2	1	1	1	5	0	0	0	1	5	0	Exploits	4	1
1591	0.262398	tcp	114	http	6	FIN	3	10	8	798	1222	64.7871	62	252	21920.9	32622.2	2	2	29.1553	36.5279	1434.6	53.9823	255	2627436367	1349349079	255	0.051477	0.005892	0.045585	80	153	1	196	1	1	1	1	1	1	0	0	1	1	1	0	Exploits	4	1
1592	1.56835	tcp	114	-	1	FIN	3	18	18	1020	3282	22.3164	62	252	4917.26	15812.8	6	7	92.2489	86.1683	4477.6	104.97	255	2198474823	2205848810	255	0.212781	0.103489	0.109292	57	182	0	0	9	1	1	1	1	1	0	0	0	2	1	0	DoS	3	1
1593	1.12399	tcp	114	ftp	4	FIN	3	22	22	1190	1606	38.2565	62	252	8085.47	10911.1	7	9	53.5234	53.1459	2962.62	3557.49	255	642567921	3836052906	255	0.05524	0.00716	0.04808	54	73	0	0	1	1	2	1	1	2	1	1	0	3	1	0	Exploits	4	1
1594	0.928218	tcp	114	smtp	10	FIN	3	62	26	60938	2020	93.728	62	252	516741	16746.1	28	8	15.4703	36.8301	1174.98	43.6664	255	3486345688	806433057	255	0.051551	0.006771	0.04478	983	78	0	0	1	1	1	1	1	1	0	0	0	1	1	0	DoS	3	1
1595	3e-06	bna	10	-	1	INT	4	2	0	200	0	333333	254	0	266666656	0	0	0	0.003	0	0	0	0	0	0	0	0	0	0	100	0	0	0	5	2	1	1	1	5	0	0	0	1	5	0	Exploits	4	1
1596	0.459003	tcp	114	-	1	FIN	3	10	6	1506	268	32.6795	254	252	23633.8	3904.11	2	1	45.3212	78.6686	2291.47	111.136	255	4103098805	3892470387	255	0.110199	0.065657	0.044542	151	45	0	0	2	1	1	1	1	2	0	0	0	1	2	0	Fuzzers	5	1
1597	0.891138	tcp	114	pop3	8	FIN	3	20	28	966	13970	52.7415	62	252	8241.15	120942	7	12	46.902	31.8982	2193.58	1812.25	255	2797611351	4257678869	255	0.081681	0.028775	0.052906	48	499	0	0	1	1	1	1	1	1	0	0	0	1	1	0	Exploits	4	1
1598	0.249028	tcp	114	http	6	FIN	3	10	6	868	268	60.2342	254	252	25121.7	7195.98	2	1	25.0708	44.6934	1214.7	58.4738	255	634289703	2270769987	255	0.045484	0.025551	0.019933	87	45	1	0	1	1	1	1	1	1	0	0	1	1	1	0	Reconnaissance	8	1
1599	0.459003	tcp	114	-	1	FIN	3	10	6	1506	268	32.6795	254	252	23633.8	3904.11	2	1	45.3212	78.6686	2291.47	111.136	255	4103098805	3892470387	255	0.110199	0.065657	0.044542	151	45	0	0	9	1	1	1	1	6	0	0	0	2	6	0	Fuzzers	5	1
1600	0.671825	tcp	114	http	6	FIN	3	20	8	17286	354	40.189	254	252	195551	3691.44	7	1	35.3108	80.9159	2802.88	109.646	255	3382921697	4160756543	255	0.222801	0.105411	0.11739	864	44	1	0	3	1	1	1	1	3	0	0	1	2	3	0	Fuzzers	5	1
1601	0.178191	tcp	114	http	6	FIN	3	10	6	1054	268	84.1793	254	252	42606	10056.6	2	1	19.799	33.5118	1033.77	64.9599	255	3941583159	996248747	255	0.050812	0.006247	0.044565	105	45	1	0	1	1	1	1	1	1	0	0	1	1	1	0	Exploits	4	1
1602	0.823726	tcp	114	http	6	FIN	3	14	22	1384	19738	42.4899	62	252	12489.6	182983	3	9	63.3635	35.4581	3352.83	3008.4	255	2247263656	2925325316	255	0.212184	0.097478	0.114706	99	897	1	378	1	1	1	1	1	2	0	0	1	2	1	0	Exploits	4	1
1603	9e-06	i-nlsp	45	-	1	INT	4	2	0	200	0	111111	254	0	88888888	0	0	0	0.009	0	0	0	0	0	0	0	0	0	0	100	0	0	0	5	2	1	1	1	5	0	0	0	1	5	0	DoS	3	1
1604	9e-06	udp	120	-	1	INT	4	2	0	2722	0	111111	254	0	1209777792	0	0	0	0.009	0	0	0	0	0	0	0	0	0	0	1361	0	0	0	1	2	1	1	1	1	0	0	0	1	1	0	DoS	3	1
1605	0.254299	tcp	114	-	1	FIN	3	10	6	558	268	58.9857	254	252	15823.9	7046.82	2	1	27.3577	49.333	1648.79	82.6126	255	109784826	3756776342	255	0.026735	0.007625	0.01911	56	45	0	0	2	1	1	1	1	1	0	0	0	1	1	0	Shellcode	9	1
1606	0.40733	tcp	114	-	1	FIN	3	10	6	546	268	36.8252	254	252	9662.93	4399.38	2	1	41.7351	66.3476	2146.2	99.2128	255	1143914588	2598550012	255	0.126932	0.075584	0.051348	55	45	0	0	7	1	2	2	1	7	0	0	0	2	7	0	Fuzzers	5	1
1607	9e-06	i-nlsp	45	-	1	INT	4	2	0	200	0	111111	254	0	88888888	0	0	0	0.009	0	0	0	0	0	0	0	0	0	0	100	0	0	0	5	2	1	1	1	5	0	0	0	1	5	0	Exploits	4	1
1608	0.673379	tcp	114	http	6	FIN	3	10	8	1554	1180	25.2458	254	252	16620.7	12272.4	2	2	74.8199	60.7907	3654.29	111.062	255	3705278476	1315621791	255	0.212832	0.169636	0.043196	155	148	1	154	4	1	2	2	2	2	0	0	4	3	2	0	Exploits	4	1
1609	1.17143	cbt	12	-	1	INT	4	4	0	360	0	2.56098	254	0	1843.9	0	0	0	390.476	0	552.206	0	0	0	0	0	0	0	0	90	0	0	0	10	2	10	10	10	10	0	0	0	10	10	0	Reconnaissance	8	1
1610	0.308004	tcp	114	-	1	FIN	3	10	6	546	268	48.7007	254	252	12779.1	5818.11	2	1	32.4559	47.7318	1725.7	68.5125	255	3810185163	1456541258	255	0.10686	0.069342	0.037518	55	45	0	0	7	1	2	2	1	7	0	0	0	3	7	0	Fuzzers	5	1
1611	7e-06	narp	75	-	1	INT	4	2	0	200	0	142857	254	0	114285712	0	0	0	0.007	0	0	0	0	0	0	0	0	0	0	100	0	0	0	5	2	3	3	3	5	0	0	0	3	5	0	Reconnaissance	8	1
1612	0.963727	tcp	114	http	6	FIN	3	14	36	964	42940	50.8443	62	252	7437.79	346555	2	16	74.1328	20.3718	3971.73	2414.41	255	447607714	2705085083	255	0.313504	0.24998	0.063524	69	1193	1	20480	1	1	1	1	1	1	0	0	1	1	2	0	Exploits	4	1
1613	1.17143	cbt	12	-	1	INT	4	4	0	360	0	2.56098	254	0	1843.9	0	0	0	390.476	0	552.206	0	0	0	0	0	0	0	0	90	0	0	0	10	2	10	10	10	10	0	0	0	10	10	0	DoS	3	1
1614	0.308797	tcp	114	-	1	FIN	3	10	6	484	268	48.5756	254	252	11295.4	5803.17	2	1	34.2098	49.963	1928.39	81.2165	255	2651101561	1455290684	255	0.112335	0.058975	0.05336	48	45	0	0	7	1	2	2	1	7	0	0	0	3	7	0	Fuzzers	5	1
1615	7e-06	narp	75	-	1	INT	4	2	0	200	0	142857	254	0	114285712	0	0	0	0.007	0	0	0	0	0	0	0	0	0	0	100	0	0	0	5	2	3	3	3	5	0	0	0	3	5	0	DoS	3	1
1616	0.64647	tcp	114	-	1	FIN	3	10	8	564	354	26.2967	254	252	6286.45	3836.22	2	1	70.9942	90.9683	5531.73	139.911	255	1982096721	3162901012	255	0.059765	0.009682	0.050083	56	44	0	0	1	1	1	1	1	1	0	0	0	1	2	0	Reconnaissance	8	1
1617	1.17143	cbt	12	-	1	INT	4	4	0	360	0	2.56098	254	0	1843.9	0	0	0	390.476	0	552.206	0	0	0	0	0	0	0	0	90	0	0	0	10	2	10	10	10	10	0	0	0	10	10	0	Exploits	4	1
1618	1.30994	tcp	114	smtp	10	FIN	3	40	22	32290	1906	46.567	62	252	192271	11115	17	8	33.5882	58.6007	2221.14	69.071	255	3043646390	3734243505	255	0.115295	0.044286	0.071009	807	87	0	0	3	1	1	1	1	1	0	0	0	2	1	0	Exploits	4	1
1619	7e-06	narp	75	-	1	INT	4	2	0	200	0	142857	254	0	114285712	0	0	0	0.007	0	0	0	0	0	0	0	0	0	0	100	0	0	0	5	2	3	3	3	5	0	0	0	3	5	0	Exploits	4	1
1620	0.25472	tcp	114	http	6	FIN	3	10	16	854	15200	98.147	62	252	24152	447550	2	6	28.3022	16.3047	1351.17	1446.57	255	2513347685	4084373535	255	0.055592	0.00855	0.047042	85	950	1	7013	1	1	1	1	1	1	0	0	1	1	1	0	Exploits	4	1
1621	8e-06	argus	5	-	1	INT	4	2	0	180	0	125000	254	0	90000000	0	0	0	0.008	0	0	0	0	0	0	0	0	0	0	90	0	0	0	10	2	10	10	10	10	0	0	0	10	10	0	Reconnaissance	8	1
1622	0.709722	tcp	114	-	1	FIN	3	20	30	1118	21470	69.0411	62	252	11982.2	233951	6	13	37.3538	24.1694	1855.54	1578.44	255	3093599003	2508076041	255	0.053939	0.007972	0.045967	56	716	0	0	1	1	1	1	1	1	0	0	0	1	1	0	Exploits	4	1
1623	1.59154	tcp	114	smtp	10	FIN	3	64	26	64218	2100	55.9206	62	252	317755	10153.7	29	8	25.6688	62.249	2060.2	76.2788	255	1367326298	3887596679	255	0.095864	0.035313	0.060551	1003	81	0	0	3	1	2	1	1	2	0	0	0	3	1	0	Exploits	4	1
1624	7e-06	swipe	112	-	1	INT	4	2	0	200	0	142857	254	0	114285712	0	0	0	0.007	0	0	0	0	0	0	0	0	0	0	100	0	0	0	5	2	3	3	3	5	0	0	0	3	5	0	DoS	3	1
1625	8e-06	argus	5	-	1	INT	4	2	0	180	0	125000	254	0	90000000	0	0	0	0.008	0	0	0	0	0	0	0	0	0	0	90	0	0	0	10	2	10	10	10	10	0	0	0	10	10	0	Backdoor	2	1
1626	0.675059	tcp	114	-	1	FIN	3	10	8	564	354	25.183	254	252	6020.21	3673.75	2	1	73.4099	89.7234	5613.47	128.609	255	3921906210	3260559447	255	0.09471	0.046989	0.047721	56	44	0	0	14	1	1	1	1	1	0	0	0	3	2	0	Reconnaissance	8	1
1627	3e-06	udp	120	-	1	INT	4	2	0	168	0	333333	254	0	224000000	0	0	0	0.003	0	0	0	0	0	0	0	0	0	0	84	0	0	0	5	2	2	1	1	2	0	0	0	3	1	0	Reconnaissance	8	1
1628	7e-06	swipe	112	-	1	INT	4	2	0	200	0	142857	254	0	114285712	0	0	0	0.007	0	0	0	0	0	0	0	0	0	0	100	0	0	0	5	2	3	3	3	5	0	0	0	3	5	0	DoS	3	1
1629	0.734332	tcp	114	smtp	10	FIN	3	22	20	5760	1856	55.8331	62	252	59907.5	19217.5	8	8	34.9268	36.2866	1836.66	41.9163	255	2818611461	1936397882	255	0.067219	0.044883	0.022336	262	93	0	0	1	1	1	1	1	1	0	0	0	1	1	0	Exploits	4	1
1630	3e-06	bbn-rcc	9	-	1	INT	4	2	0	180	0	333333	254	0	239999984	0	0	0	0.003	0	0	0	0	0	0	0	0	0	0	90	0	0	0	10	2	10	10	10	10	0	0	0	10	10	0	DoS	3	1
1631	7e-06	swipe	112	-	1	INT	4	2	0	200	0	142857	254	0	114285712	0	0	0	0.007	0	0	0	0	0	0	0	0	0	0	100	0	0	0	5	2	3	3	3	5	0	0	0	3	5	0	Exploits	4	1
1632	0.26241	tcp	114	http	6	FIN	3	10	10	928	3676	72.4058	62	252	25486.8	100880	2	3	29.1567	26.0692	1497.45	2059.88	255	2475793913	3353610539	255	0.073501	0.015038	0.058463	93	368	1	1398	1	1	1	1	1	1	0	0	1	1	1	0	Exploits	4	1
1633	3e-06	bbn-rcc	9	-	1	INT	4	2	0	180	0	333333	254	0	239999984	0	0	0	0.003	0	0	0	0	0	0	0	0	0	0	90	0	0	0	10	2	10	10	10	10	0	0	0	10	10	0	DoS	3	1
1634	0.696376	tcp	114	ssl	13	FIN	3	12	10	1280	2056	30.1561	254	252	13487	21264.4	3	3	63.3069	74.0016	3271.54	129.728	255	124440849	4027783734	255	0.06396	0.029629	0.034331	107	206	0	0	1	1	1	1	1	1	0	0	0	1	1	0	DoS	3	1
1635	0.681699	tcp	114	-	1	FIN	3	10	8	564	354	24.9377	254	252	5961.58	3637.97	2	1	74.2461	95.0754	5576.35	143.07	255	3642115140	1832898887	255	0.065654	0.016161	0.049493	56	44	0	0	1	1	1	1	1	1	0	0	0	1	1	0	Reconnaissance	8	1
1636	3e-06	bbn-rcc	9	-	1	INT	4	2	0	180	0	333333	254	0	239999984	0	0	0	0.003	0	0	0	0	0	0	0	0	0	0	90	0	0	0	10	2	10	10	10	10	0	0	0	10	10	0	Exploits	4	1
1637	0.282892	tcp	114	http	6	FIN	3	10	6	846	268	53.0238	254	252	21548.9	6334.57	2	1	30.5187	45.7906	1543.42	67.4351	255	3160564181	1640859183	255	0.087537	0.05393	0.033607	85	45	1	0	1	1	1	1	1	1	0	0	1	1	1	0	Reconnaissance	8	1
1638	8e-06	ipv6-no	55	-	1	INT	4	2	0	200	0	125000	254	0	100000000	0	0	0	0.008	0	0	0	0	0	0	0	0	0	0	100	0	0	0	6	2	1	1	1	6	0	0	0	1	6	0	Analysis	1	1
1639	0.196087	tcp	114	http	6	FIN	3	10	6	892	268	76.4967	254	252	32761	9138.8	2	1	19.724	37.052	1044.07	60.3925	255	3297193841	1091771927	255	0.056476	0.010818	0.045658	89	45	1	0	1	1	1	1	1	1	0	0	1	1	1	0	Reconnaissance	8	1
1640	9e-06	udp	120	-	1	INT	4	2	0	168	0	111111	254	0	74666664	0	0	0	0.009	0	0	0	0	0	0	0	0	0	0	84	0	0	0	9	2	1	1	1	1	0	0	0	2	1	0	Reconnaissance	8	1
1641	3e-06	bbn-rcc	9	-	1	INT	4	2	0	180	0	333333	254	0	239999984	0	0	0	0.003	0	0	0	0	0	0	0	0	0	0	90	0	0	0	10	2	10	10	10	10	0	0	0	10	10	0	Exploits	4	1
1642	1.46294	tcp	114	pop3	8	FIN	3	38	146	1744	169960	125.09	62	252	9290.86	923049	7	71	39.539	9.96956	1926.3	981.211	255	3609691552	2746936720	255	0.078074	0.016988	0.061086	46	1164	0	0	1	1	1	1	1	1	0	0	0	1	1	0	Exploits	4	1
1643	8e-06	ipv6-no	55	-	1	INT	4	2	0	200	0	125000	254	0	100000000	0	0	0	0.008	0	0	0	0	0	0	0	0	0	0	100	0	0	0	6	2	1	1	1	6	0	0	0	1	6	0	DoS	3	1
1644	0.548247	tcp	114	-	1	FIN	3	10	8	566	354	31.0079	254	252	7441.9	4523.51	2	1	59.0367	70.6376	3835.34	113.474	255	2501084015	2074040642	255	0.097786	0.053781	0.044005	57	44	0	0	12	1	3	3	2	11	0	0	0	3	11	0	Fuzzers	5	1
1645	3e-06	bbn-rcc	9	-	1	INT	4	2	0	180	0	333333	254	0	239999984	0	0	0	0.003	0	0	0	0	0	0	0	0	0	0	90	0	0	0	10	2	10	10	10	10	0	0	0	10	10	0	Exploits	4	1
1646	0.57752	tcp	114	smtp	10	FIN	3	14	10	4892	590	39.8255	254	252	62931.2	7355.59	4	3	44.4246	61.7288	3013.87	108.031	255	3238257901	2224384646	255	0.079999	0.021169	0.05883	349	59	0	0	1	1	1	1	1	1	0	0	0	1	1	0	Exploits	4	1
1647	8e-06	ipv6-no	55	-	1	INT	4	2	0	200	0	125000	254	0	100000000	0	0	0	0.008	0	0	0	0	0	0	0	0	0	0	100	0	0	0	6	2	1	1	1	6	0	0	0	1	6	0	DoS	3	1
1648	0.227239	tcp	114	http	6	FIN	3	10	6	1138	268	66.0098	254	252	36085.4	7885.97	2	1	25.2488	40.5628	1272.03	75.8881	255	2284266731	4246075921	255	0.062483	0.012926	0.049557	114	45	1	0	1	1	1	1	1	2	0	0	1	1	1	0	Exploits	4	1
1649	0.235617	tcp	114	http	6	FIN	3	10	8	784	1228	72.151	62	252	23971.1	36499.9	2	2	26.0892	31.2349	1400.19	56.4458	255	3798968528	1078782191	255	0.04958	0.016964	0.032616	78	154	1	205	1	1	1	1	1	1	0	0	1	1	1	0	DoS	3	1
1650	3e-06	bbn-rcc	9	-	1	INT	4	2	0	180	0	333333	254	0	239999984	0	0	0	0.003	0	0	0	0	0	0	0	0	0	0	90	0	0	0	10	2	10	10	10	10	0	0	0	10	10	0	Exploits	4	1
1651	8e-06	ipv6-no	55	-	1	INT	4	2	0	200	0	125000	254	0	100000000	0	0	0	0.008	0	0	0	0	0	0	0	0	0	0	100	0	0	0	6	2	1	1	1	6	0	0	0	1	6	0	DoS	3	1
1652	0.198026	tcp	114	http	6	FIN	3	10	6	962	268	75.7476	254	252	34985.3	9049.32	2	1	20.5018	37.3462	1086.03	63.1252	255	1504720235	1424931349	255	0.058303	0.011286	0.047017	96	45	1	0	2	1	1	1	1	1	0	0	1	1	1	0	Reconnaissance	8	1
1653	3.57795	tcp	114	pop3	8	FIN	3	60	296	2688	366322	99.2187	62	252	5911.76	816299	7	146	60.6433	11.974	3081.3	1343.97	255	7696662	2581864567	255	0.101483	0.026442	0.075041	45	1238	0	0	2	1	1	2	1	1	0	0	0	2	1	0	Exploits	4	1
1654	8e-06	ipv6-no	55	-	1	INT	4	2	0	200	0	125000	254	0	100000000	0	0	0	0.008	0	0	0	0	0	0	0	0	0	0	100	0	0	0	6	2	1	1	1	6	0	0	0	1	6	0	Exploits	4	1
1655	3e-06	bbn-rcc	9	-	1	INT	4	2	0	180	0	333333	254	0	239999984	0	0	0	0.003	0	0	0	0	0	0	0	0	0	0	90	0	0	0	10	2	10	10	10	10	0	0	0	10	10	0	Exploits	4	1
1656	0.181291	tcp	114	http	6	FIN	3	10	6	924	268	82.7399	254	252	36714.5	9884.66	2	1	18.924	34.8878	1012.04	60.9469	255	3771766140	3975040444	255	0.053074	0.006844	0.04623	92	45	1	0	1	1	1	1	1	1	0	0	1	1	1	0	Reconnaissance	8	1
1657	1.56199	tcp	114	smtp	10	FIN	3	24	20	4791	1760	27.529	62	252	23518.8	8563.45	9	8	67.9125	78.859	3537.05	88.8478	255	1761369517	696105184	255	0.089281	0.062808	0.026473	200	88	0	0	1	1	1	1	1	1	0	0	0	2	1	0	Exploits	4	1
1658	8e-06	ipv6-no	55	-	1	INT	4	2	0	200	0	125000	254	0	100000000	0	0	0	0.008	0	0	0	0	0	0	0	0	0	0	100	0	0	0	6	2	1	1	1	6	0	0	0	1	6	0	Exploits	4	1
1659	3e-06	chaos	14	-	1	INT	4	2	0	200	0	333333	254	0	266666656	0	0	0	0.003	0	0	0	0	0	0	0	0	0	0	100	0	0	0	10	2	10	10	10	10	0	0	0	10	10	0	DoS	3	1
1660	5e-06	udp	120	-	1	INT	4	2	0	168	0	200000	254	0	134400000	0	0	0	0.005	0	0	0	0	0	0	0	0	0	0	84	0	0	0	2	2	1	1	1	1	0	0	0	1	1	0	Reconnaissance	8	1
1661	0.501477	tcp	114	-	1	FIN	3	14	6	6830	268	37.8881	254	252	101189	3573.44	4	1	33.5013	85.1268	2077.86	118.542	255	3664970928	721704767	255	0.153557	0.075833	0.077724	488	45	0	0	5	1	1	1	1	5	0	0	0	1	5	0	Fuzzers	5	1
1662	3e-06	chaos	14	-	1	INT	4	2	0	200	0	333333	254	0	266666656	0	0	0	0.003	0	0	0	0	0	0	0	0	0	0	100	0	0	0	10	2	10	10	10	10	0	0	0	10	10	0	DoS	3	1
1663	8e-06	any	4	-	1	INT	4	2	0	200	0	125000	254	0	100000000	0	0	0	0.008	0	0	0	0	0	0	0	0	0	0	100	0	0	0	6	2	2	2	2	6	0	0	0	2	6	0	DoS	3	1
1664	0.186486	tcp	114	-	1	FIN	3	10	6	2044	268	80.435	254	252	78933.5	9609.3	2	1	18.9898	35.9392	1017.95	61.2535	255	2434829093	6748729	255	0.053145	0.006785	0.04636	204	45	0	0	2	1	1	1	1	1	0	0	0	1	1	0	Exploits	4	1
1665	0.847379	tcp	114	-	1	FIN	3	10	8	1332	354	20.0619	254	252	11319.6	2926.67	2	1	80.302	109.74	5460.28	157.193	255	2019042547	324936510	255	0.152746	0.079195	0.073551	133	44	0	0	5	1	1	1	1	5	0	0	0	1	6	0	Fuzzers	5	1
1666	3e-06	chaos	14	-	1	INT	4	2	0	200	0	333333	254	0	266666656	0	0	0	0.003	0	0	0	0	0	0	0	0	0	0	100	0	0	0	10	2	10	10	10	10	0	0	0	10	10	0	Exploits	4	1
1667	8e-06	any	4	-	1	INT	4	2	0	200	0	125000	254	0	100000000	0	0	0	0.008	0	0	0	0	0	0	0	0	0	0	100	0	0	0	6	2	2	2	2	6	0	0	0	2	6	0	DoS	3	1
1668	8e-06	udp	120	-	1	INT	4	2	0	168	0	125000	254	0	84000000	0	0	0	0.008	0	0	0	0	0	0	0	0	0	0	84	0	0	0	1	2	1	1	1	1	0	0	0	1	1	0	Reconnaissance	8	1
1669	9e-06	udp	120	-	1	INT	4	2	0	168	0	111111	254	0	74666664	0	0	0	0.009	0	0	0	0	0	0	0	0	0	0	84	0	0	0	2	2	1	1	1	2	0	0	0	1	5	0	Reconnaissance	8	1
1670	8e-06	any	4	-	1	INT	4	2	0	200	0	125000	254	0	100000000	0	0	0	0.008	0	0	0	0	0	0	0	0	0	0	100	0	0	0	6	2	2	2	2	6	0	0	0	2	6	0	Exploits	4	1
1671	6e-06	egp	24	-	1	INT	4	2	0	180	0	166667	254	0	119999992	0	0	0	0.006	0	0	0	0	0	0	0	0	0	0	90	0	0	0	10	2	10	10	10	10	0	0	0	10	10	0	Analysis	1	1
1672	0.921987	ospf	79	-	1	INT	4	20	0	1280	0	20.6077	254	0	10551.1	0	0	0	48.5256	0	52.2538	0	0	0	0	0	0	0	0	64	0	0	0	1	2	1	1	1	2	0	0	0	1	1	0	Fuzzers	5	1
1673	8e-06	any	4	-	1	INT	4	2	0	200	0	125000	254	0	100000000	0	0	0	0.008	0	0	0	0	0	0	0	0	0	0	100	0	0	0	6	2	2	2	2	6	0	0	0	2	6	0	Exploits	4	1
1674	6e-06	egp	24	-	1	INT	4	2	0	180	0	166667	254	0	119999992	0	0	0	0.006	0	0	0	0	0	0	0	0	0	0	90	0	0	0	10	2	10	10	10	10	0	0	0	10	10	0	DoS	3	1
1675	0.921987	ospf	79	-	1	INT	4	20	0	1280	0	20.6077	254	0	10551.1	0	0	0	48.5256	0	52.2538	0	0	0	0	0	0	0	0	64	0	0	0	1	2	1	1	1	2	0	0	0	1	1	0	DoS	3	1
1676	0.935294	tcp	114	-	1	FIN	3	10	8	550	354	18.1761	254	252	4233.96	2651.57	2	1	97.8254	117.897	5515.8	207.329	255	559311153	1801358782	255	0.230096	0.11001	0.120086	55	44	0	0	3	1	1	1	1	3	0	0	0	1	3	0	Fuzzers	5	1
1677	6e-06	egp	24	-	1	INT	4	2	0	180	0	166667	254	0	119999992	0	0	0	0.006	0	0	0	0	0	0	0	0	0	0	90	0	0	0	10	2	10	10	10	10	0	0	0	10	10	0	Exploits	4	1
1678	0.921987	ospf	79	-	1	INT	4	20	0	1280	0	20.6077	254	0	10551.1	0	0	0	48.5256	0	52.2538	0	0	0	0	0	0	0	0	64	0	0	0	1	2	1	1	1	2	0	0	0	1	1	0	DoS	3	1
1679	5e-06	ipv6-opts	56	-	1	INT	4	2	0	200	0	200000	254	0	160000000	0	0	0	0.005	0	0	0	0	0	0	0	0	0	0	100	0	0	0	6	2	2	2	2	6	0	0	0	2	6	0	Analysis	1	1
1680	0.80397	tcp	114	http	6	FIN	3	18	8	14098	354	31.0957	254	252	132493	3084.69	6	1	45.1207	100.784	3681.4	141.772	255	2778304595	2474865246	255	0.181179	0.098479	0.0827	783	44	1	0	1	1	2	1	1	1	0	0	1	3	1	0	Exploits	4	1
1681	6e-06	egp	24	-	1	INT	4	2	0	180	0	166667	254	0	119999992	0	0	0	0.006	0	0	0	0	0	0	0	0	0	0	90	0	0	0	10	2	10	10	10	10	0	0	0	10	10	0	Exploits	4	1
1682	0.921987	ospf	79	-	1	INT	4	20	0	1280	0	20.6077	254	0	10551.1	0	0	0	48.5256	0	52.2538	0	0	0	0	0	0	0	0	64	0	0	0	1	2	1	1	1	2	0	0	0	1	1	0	Exploits	4	1
1683	9e-06	udp	120	-	1	INT	4	2	0	168	0	111111	254	0	74666664	0	0	0	0.009	0	0	0	0	0	0	0	0	0	0	84	0	0	0	3	2	1	1	1	1	0	0	0	3	1	0	Reconnaissance	8	1
1684	5e-06	ipv6-opts	56	-	1	INT	4	2	0	200	0	200000	254	0	160000000	0	0	0	0.005	0	0	0	0	0	0	0	0	0	0	100	0	0	0	6	2	2	2	2	6	0	0	0	2	6	0	DoS	3	1
1685	0.921987	ospf	79	-	1	INT	4	20	0	1280	0	20.6077	254	0	10551.1	0	0	0	48.5256	0	52.2538	0	0	0	0	0	0	0	0	64	0	0	0	1	2	1	1	1	2	0	0	0	1	1	0	Exploits	4	1
1686	6e-06	egp	24	-	1	INT	4	2	0	180	0	166667	254	0	119999992	0	0	0	0.006	0	0	0	0	0	0	0	0	0	0	90	0	0	0	10	2	10	10	10	10	0	0	0	10	10	0	Exploits	4	1
1687	0.896838	tcp	114	-	1	FIN	3	10	8	1972	354	18.9555	254	252	15833.4	2765.27	2	1	90.6667	108.429	5598.15	153.933	255	917930112	3488840835	255	0.218701	0.137827	0.080874	197	44	0	0	6	1	1	1	1	7	0	0	0	1	6	0	Fuzzers	5	1
1688	5e-06	ipv6-opts	56	-	1	INT	4	2	0	200	0	200000	254	0	160000000	0	0	0	0.005	0	0	0	0	0	0	0	0	0	0	100	0	0	0	6	2	2	2	2	6	0	0	0	2	6	0	Exploits	4	1
1689	1.1e-05	udp	120	-	1	INT	4	2	0	754	0	90909.1	254	0	274181824	0	0	0	0.011	0	0	0	0	0	0	0	0	0	0	377	0	0	0	43	2	10	10	2	40	0	0	0	10	39	0	Fuzzers	5	1
1690	0.628322	tcp	114	-	1	FIN	3	10	6	2612	268	23.8731	254	252	29933.7	2852.04	2	1	62.7677	105.57	3338.95	154.949	255	1928601956	2455839812	255	0.214252	0.10047	0.113782	261	45	0	0	4	1	2	2	2	4	0	0	0	2	4	0	Fuzzers	5	1
1691	2e-06	emcon	26	-	1	INT	4	2	0	180	0	500000	254	0	360000000	0	0	0	0.002	0	0	0	0	0	0	0	0	0	0	90	0	0	0	10	2	10	10	10	10	0	0	0	10	10	0	Analysis	1	1
1692	5e-06	ipv6-opts	56	-	1	INT	4	2	0	200	0	200000	254	0	160000000	0	0	0	0.005	0	0	0	0	0	0	0	0	0	0	100	0	0	0	6	2	2	2	2	6	0	0	0	2	6	0	Exploits	4	1
1693	9e-06	sctp	98	-	1	INT	4	2	0	104	0	111111	254	0	46222220	0	0	0	0.009	0	0	0	0	0	0	0	0	0	0	52	0	0	0	1	2	2	1	1	2	0	0	0	1	1	0	Exploits	4	1
1694	9e-06	udp	120	-	1	INT	4	2	0	168	0	111111	254	0	74666664	0	0	0	0.009	0	0	0	0	0	0	0	0	0	0	84	0	0	0	4	2	1	1	1	4	0	0	0	3	1	0	Reconnaissance	8	1
1695	9e-06	cftp	13	-	1	INT	4	2	0	200	0	111111	254	0	88888888	0	0	0	0.009	0	0	0	0	0	0	0	0	0	0	100	0	0	0	6	2	1	1	1	6	0	0	0	1	6	0	DoS	3	1
1696	2e-06	emcon	26	-	1	INT	4	2	0	180	0	500000	254	0	360000000	0	0	0	0.002	0	0	0	0	0	0	0	0	0	0	90	0	0	0	10	2	10	10	10	10	0	0	0	10	10	0	Exploits	4	1
1697	9e-06	gre	33	-	1	INT	4	2	0	156	0	111111	254	0	69333328	0	0	0	0.009	0	0	0	0	0	0	0	0	0	0	78	0	0	0	1	2	1	1	1	63	0	0	0	1	1	0	DoS	3	1
1698	9e-06	cftp	13	-	1	INT	4	2	0	200	0	111111	254	0	88888888	0	0	0	0.009	0	0	0	0	0	0	0	0	0	0	100	0	0	0	6	2	1	1	1	6	0	0	0	1	6	0	DoS	3	1
1699	3e-06	igp	43	-	1	INT	4	2	0	180	0	333333	254	0	239999984	0	0	0	0.003	0	0	0	0	0	0	0	0	0	0	90	0	0	0	10	2	10	10	10	10	0	0	0	10	10	0	Reconnaissance	8	1
1700	0.603647	tcp	114	http	6	FIN	3	10	6	786	268	24.849	254	252	9382.97	2968.62	2	1	64.1481	102.539	3247.03	160.575	255	3463969379	882590720	255	0.161712	0.09095	0.070762	79	45	1	0	2	1	1	1	1	1	0	0	1	2	1	0	Reconnaissance	8	1
1701	9e-06	gre	33	-	1	INT	4	2	0	156	0	111111	254	0	69333328	0	0	0	0.009	0	0	0	0	0	0	0	0	0	0	78	0	0	0	1	2	1	1	1	63	0	0	0	1	1	0	DoS	3	1
1702	9e-06	cftp	13	-	1	INT	4	2	0	200	0	111111	254	0	88888888	0	0	0	0.009	0	0	0	0	0	0	0	0	0	0	100	0	0	0	6	2	1	1	1	6	0	0	0	1	6	0	DoS	3	1
1703	3e-06	igp	43	-	1	INT	4	2	0	180	0	333333	254	0	239999984	0	0	0	0.003	0	0	0	0	0	0	0	0	0	0	90	0	0	0	10	2	10	10	10	10	0	0	0	10	10	0	Backdoor	2	1
1704	9e-06	gre	33	-	1	INT	4	2	0	156	0	111111	254	0	69333328	0	0	0	0.009	0	0	0	0	0	0	0	0	0	0	78	0	0	0	1	2	1	1	1	63	0	0	0	1	1	0	Exploits	4	1
1705	9e-06	udp	120	-	1	INT	4	2	0	168	0	111111	254	0	74666664	0	0	0	0.009	0	0	0	0	0	0	0	0	0	0	84	0	0	0	3	2	1	1	1	1	0	0	0	2	1	0	Reconnaissance	8	1
1706	9e-06	cftp	13	-	1	INT	4	2	0	200	0	111111	254	0	88888888	0	0	0	0.009	0	0	0	0	0	0	0	0	0	0	100	0	0	0	6	2	1	1	1	6	0	0	0	1	6	0	Exploits	4	1
1707	3e-06	igp	43	-	1	INT	4	2	0	180	0	333333	254	0	239999984	0	0	0	0.003	0	0	0	0	0	0	0	0	0	0	90	0	0	0	10	2	10	10	10	10	0	0	0	10	10	0	DoS	3	1
1708	0.918221	tcp	114	-	1	FIN	3	10	8	564	354	18.5141	254	252	4425.95	2700.87	2	1	99.1242	121.87	7041.7	164.624	255	2764846580	2429389062	255	0.134093	0.065128	0.068965	56	44	0	0	5	1	2	1	1	1	0	0	0	2	7	0	Reconnaissance	8	1
1709	9e-06	any	4	-	1	INT	4	2	0	200	0	111111	254	0	88888888	0	0	0	0.009	0	0	0	0	0	0	0	0	0	0	100	0	0	0	6	2	2	2	2	6	0	0	0	2	6	0	DoS	3	1
1710	3e-06	pup	87	-	1	INT	4	2	0	180	0	333333	254	0	239999984	0	0	0	0.003	0	0	0	0	0	0	0	0	0	0	90	0	0	0	10	2	10	10	10	10	0	0	0	10	10	0	DoS	3	1
1711	0.22943	tcp	114	http	6	FIN	3	10	8	874	2450	74.0967	62	252	27441.9	74759.2	2	2	25.4922	30.8811	1373.68	55.0757	255	3568592487	389313084	255	0.055199	0.007567	0.047632	87	306	1	803	6	1	2	2	2	2	0	0	4	2	4	0	Exploits	4	1
1712	0.47146	tcp	114	-	1	FIN	3	10	6	622	268	31.8161	254	252	9502.4	3800.96	2	1	50.4892	73.926	2581.2	104.705	255	3309549060	3250389483	255	0.156627	0.101824	0.054803	62	45	0	0	6	1	1	1	1	6	0	0	0	2	7	0	Fuzzers	5	1
1713	9e-06	any	4	-	1	INT	4	2	0	200	0	111111	254	0	88888888	0	0	0	0.009	0	0	0	0	0	0	0	0	0	0	100	0	0	0	6	2	2	2	2	6	0	0	0	2	6	0	Exploits	4	1
1714	0.662481	tcp	114	-	1	FIN	3	10	8	564	354	25.6611	254	252	6134.52	3743.5	2	1	73.609	90.4651	5563.5	142.58	255	3596334607	4007490854	255	0.072083	0.017662	0.054421	56	44	0	0	2	1	1	1	1	2	0	0	0	1	1	0	Reconnaissance	8	1
1715	3e-06	pup	87	-	1	INT	4	2	0	180	0	333333	254	0	239999984	0	0	0	0.003	0	0	0	0	0	0	0	0	0	0	90	0	0	0	10	2	10	10	10	10	0	0	0	10	10	0	Exploits	4	1
1716	0.711522	tcp	114	-	1	FIN	3	10	6	718	268	21.0816	254	252	7274.55	2518.54	2	1	79.058	103.584	3978.01	188.103	255	3395673697	2970466395	255	0.225809	0.161957	0.063852	72	45	0	0	5	1	1	1	1	5	0	0	0	1	5	0	Fuzzers	5	1
1717	9e-06	any	4	-	1	INT	4	2	0	200	0	111111	254	0	88888888	0	0	0	0.009	0	0	0	0	0	0	0	0	0	0	100	0	0	0	6	2	2	2	2	6	0	0	0	2	6	0	Exploits	4	1
1718	0.227928	tcp	114	http	6	FIN	3	10	10	790	5630	83.3597	62	252	24955.2	177846	2	3	25.3253	22.1279	1276.47	1765.12	255	867466352	3749034167	255	0.069238	0.014855	0.054383	79	563	1	2377	1	1	1	1	1	1	0	0	1	1	1	0	Exploits	4	1
1719	3e-06	xnet	130	-	1	INT	4	2	0	180	0	333333	254	0	239999984	0	0	0	0.003	0	0	0	0	0	0	0	0	0	0	90	0	0	0	10	2	10	10	10	10	0	0	0	10	10	0	Analysis	1	1
1720	3e-06	ippc	52	-	1	INT	4	2	0	200	0	333333	254	0	266666656	0	0	0	0.003	0	0	0	0	0	0	0	0	0	0	100	0	0	0	6	2	4	3	3	6	0	0	0	13	6	0	DoS	3	1
1721	51.6712	tcp	114	-	1	FIN	3	24	20	2152	1630	0.832186	254	252	319.404	239.824	7	4	2245.32	2715.77	324885	10995.7	255	370557113	48213778	255	0.13691	0.071506	0.065404	90	82	0	0	3	1	2	2	2	3	0	0	0	2	3	0	Fuzzers	5	1
1722	1.32611	tcp	114	pop3	8	FIN	3	24	48	1110	41996	53.5401	62	252	6418.78	248076	7	22	57.6569	26.8026	3117.71	2225.71	255	582893030	810714965	255	0.096461	0.048428	0.048033	46	875	0	0	1	1	1	1	1	1	0	0	0	1	1	0	Exploits	4	1
1723	3e-06	xnet	130	-	1	INT	4	2	0	180	0	333333	254	0	239999984	0	0	0	0.003	0	0	0	0	0	0	0	0	0	0	90	0	0	0	10	2	10	10	10	10	0	0	0	10	10	0	DoS	3	1
1724	9e-06	kryptolan	63	-	1	INT	4	2	0	200	0	111111	254	0	88888888	0	0	0	0.009	0	0	0	0	0	0	0	0	0	0	100	0	0	0	6	2	4	3	3	6	0	0	0	13	6	0	Reconnaissance	8	1
1725	4.15267	tcp	114	smtp	10	FIN	3	202	48	240122	2958	59.9614	62	252	460299	5580.98	98	8	20.8632	86.5136	2101.08	100.953	255	533359528	547618634	255	0.171062	0.086528	0.084534	1189	62	0	0	1	1	1	1	1	1	0	0	0	1	1	0	Exploits	4	1
1726	1.89452	tcp	114	smtp	10	FIN	3	54	24	48315	2084	40.6436	62	252	200245	8436.97	24	8	35.7456	80.8334	3072.4	115.718	255	2299566059	727661163	255	0.053115	0.034522	0.018593	895	87	0	0	1	1	1	1	1	1	0	0	0	2	1	0	Exploits	4	1
1727	3e-06	xnet	130	-	1	INT	4	2	0	180	0	333333	254	0	239999984	0	0	0	0.003	0	0	0	0	0	0	0	0	0	0	90	0	0	0	10	2	10	10	10	10	0	0	0	10	10	0	DoS	3	1
1728	0.971972	tcp	114	-	1	FIN	3	12	8	1012	726	19.5479	254	252	7638.08	5234.72	3	2	86.2688	120.552	4402.8	175	255	1604244834	3979637972	255	0.210636	0.128102	0.082534	84	91	0	0	4	1	1	1	1	3	0	0	0	2	3	0	Fuzzers	5	1
1729	9e-06	kryptolan	63	-	1	INT	4	2	0	200	0	111111	254	0	88888888	0	0	0	0.009	0	0	0	0	0	0	0	0	0	0	100	0	0	0	6	2	4	3	3	6	0	0	0	13	6	0	DoS	3	1
1730	0.169067	tcp	114	-	1	FIN	3	10	6	724	268	88.7222	254	252	30851.7	10599.3	2	1	17.7654	32.3422	955.576	57.6168	255	1081979801	1553142192	255	0.051824	0.007347	0.044477	72	45	0	0	1	1	1	1	1	1	0	0	0	1	1	0	Shellcode	9	1
1731	3e-06	xnet	130	-	1	INT	4	2	0	180	0	333333	254	0	239999984	0	0	0	0.003	0	0	0	0	0	0	0	0	0	0	90	0	0	0	10	2	10	10	10	10	0	0	0	10	10	0	Exploits	4	1
1732	0.860687	tcp	114	-	1	FIN	3	12	8	992	716	22.0754	254	252	8458.36	5827.9	3	2	74.3624	107.95	3747.29	144.877	255	2449718802	2488416045	255	0.201758	0.105034	0.096724	83	90	0	0	7	1	2	2	2	3	0	0	0	4	3	0	Fuzzers	5	1
1733	0.627473	tcp	114	-	1	FIN	3	10	8	564	354	27.0928	254	252	6476.77	3952.36	2	1	69.0543	88.2509	5416.8	137.527	255	1237271084	2119180084	255	0.056555	0.009708	0.046847	56	44	0	0	1	1	1	1	1	1	0	0	0	1	1	0	Reconnaissance	8	1
1734	9e-06	kryptolan	63	-	1	INT	4	2	0	200	0	111111	254	0	88888888	0	0	0	0.009	0	0	0	0	0	0	0	0	0	0	100	0	0	0	6	2	4	3	3	6	0	0	0	13	6	0	Exploits	4	1
1735	3e-06	xnet	130	-	1	INT	4	2	0	180	0	333333	254	0	239999984	0	0	0	0.003	0	0	0	0	0	0	0	0	0	0	90	0	0	0	10	2	10	10	10	10	0	0	0	10	10	0	Exploits	4	1
1736	4.41398	tcp	114	ftp	4	FIN	3	24	22	1284	1638	10.1949	62	252	2231.09	2834.63	7	9	191.912	201.655	12532.4	435.266	255	3288003341	3741884050	255	0.169928	0.073685	0.096243	54	74	0	0	1	1	2	1	1	2	1	1	0	3	1	0	Exploits	4	1
1737	0.584568	tcp	114	ftp-data	5	FIN	3	8	10	364	4382	29.0813	62	252	4365.62	53974.9	1	3	83.5097	59.1598	5650.9	5193.82	255	3076326256	3555944110	255	0.094096	0.047797	0.046299	46	438	0	0	1	1	2	1	1	2	0	0	0	2	1	0	Exploits	4	1
1738	44.226	tcp	114	-	1	FIN	3	34	22	18872	1718	1.24361	254	252	3313.35	296.658	31	4	1337.9	2102.18	218118	8415	255	2841999187	846254788	255	0.165615	0.080174	0.085441	555	78	0	0	6	1	3	3	3	4	0	0	0	4	4	0	Fuzzers	5	1
1739	3e-06	xnet	130	-	1	INT	4	2	0	180	0	333333	254	0	239999984	0	0	0	0.003	0	0	0	0	0	0	0	0	0	0	90	0	0	0	10	2	10	10	10	10	0	0	0	10	10	0	Exploits	4	1
1740	5e-06	any	4	-	1	INT	4	2	0	200	0	200000	254	0	160000000	0	0	0	0.005	0	0	0	0	0	0	0	0	0	0	100	0	0	0	6	2	2	1	1	6	0	0	0	1	6	0	Exploits	4	1
1741	9e-06	udp	120	-	1	INT	4	2	0	168	0	111111	254	0	74666664	0	0	0	0.009	0	0	0	0	0	0	0	0	0	0	84	0	0	0	1	2	1	1	1	1	0	0	0	1	1	0	Reconnaissance	8	1
1742	1.00819	tcp	114	http	6	FIN	3	10	8	1058	354	16.8619	254	252	7562.04	2459.85	2	1	104.72	128.876	6255.52	171.576	255	1508346159	1167070386	255	0.191111	0.106054	0.085057	106	44	1	0	1	1	1	1	1	1	0	0	1	2	1	0	Exploits	4	1
1743	3e-06	xnet	130	-	1	INT	4	2	0	180	0	333333	254	0	239999984	0	0	0	0.003	0	0	0	0	0	0	0	0	0	0	90	0	0	0	10	2	10	10	10	10	0	0	0	10	10	0	Exploits	4	1
1744	1.51368	tcp	114	http	6	FIN	3	10	8	918	2092	11.2309	62	252	4370.82	9677.1	2	2	168.168	203.92	10619.7	433.925	255	2957350898	2089982456	255	0.17823	0.086225	0.092005	92	262	1	641	2	1	2	1	1	1	0	0	1	1	2	0	DoS	3	1
1745	1.17935	tcp	114	http	6	FIN	3	10	8	2624	1050	14.4147	62	252	16022.4	6233.94	2	2	130.934	155.122	6945.81	285.855	255	1907666480	1733126293	255	0.169018	0.093491	0.075527	262	131	1	109	1	1	2	1	1	1	0	0	1	2	1	0	Exploits	4	1
1746	2.4845	tcp	114	-	1	FIN	3	20	36	1088	28254	22.1373	62	252	3329.44	88452.4	6	16	130.763	68.6911	8072.12	5973.49	255	1501772525	177768166	255	0.188231	0.080063	0.108168	54	785	0	0	1	1	2	1	1	1	0	0	0	1	2	0	Exploits	4	1
1747	0.190554	tcp	114	http	6	FIN	3	10	6	840	268	78.7178	254	252	31739	9404.16	2	1	18.9811	33.8704	1026.78	49.2292	255	2593603835	1528499933	255	0.044226	0.021196	0.02303	84	45	1	0	1	1	1	1	1	1	0	0	1	1	1	0	Reconnaissance	8	1
1748	0.197389	tcp	114	http	6	FIN	3	10	6	1206	268	75.9921	254	252	44014.6	9078.52	2	1	20.8301	37.8824	1035.12	59.3414	255	3483246625	3542879640	255	0.053358	0.007968	0.04539	121	45	1	0	1	1	1	1	1	1	0	0	1	1	1	0	Exploits	4	1
1749	1.28187	tcp	114	http	6	FIN	3	10	8	962	354	13.2619	254	252	5404.6	1934.67	2	1	136.54	171.681	8910.33	239.262	255	333152243	1458873269	255	0.179376	0.080101	0.099275	96	44	1	0	1	1	1	1	1	2	0	0	1	2	1	0	DoS	3	1
1750	8e-06	sat-mon	95	-	1	INT	4	2	0	200	0	125000	254	0	100000000	0	0	0	0.008	0	0	0	0	0	0	0	0	0	0	100	0	0	0	6	2	2	2	2	7	0	0	0	2	6	0	Reconnaissance	8	1
1751	1.88691	tcp	114	smtp	10	FIN	3	246	52	301477	3096	157.4	62	252	1.27299e+06	12876.1	120	8	7.70167	36.521	838.075	44.781	255	3964899407	3423052869	255	0.049312	0.014444	0.034868	1226	60	0	0	1	1	1	1	1	1	0	0	0	1	1	0	Exploits	4	1
1752	0.200351	tcp	114	http	6	FIN	3	10	6	868	268	74.8686	254	252	31225.2	8944.3	2	1	20.7581	38.8234	1110.84	66.448	255	462931613	648307505	255	0.054777	0.006228	0.048549	87	45	1	0	1	1	1	1	1	1	0	0	1	1	1	0	Exploits	4	1
1753	1.39285	tcp	114	-	1	FIN	3	12	10	1084	820	15.077	254	252	5709.17	4238.8	3	2	126.622	145.993	7018.07	264.986	255	400202663	216341289	255	0.122739	0.078245	0.044494	90	82	0	0	5	1	2	2	2	3	0	0	0	2	3	0	Fuzzers	5	1
1754	1.24691	mux	74	-	1	INT	4	4	0	400	0	2.40595	254	0	1924.76	0	0	0	415.636	0	587.789	0	0	0	0	0	0	0	0	100	0	0	0	3	2	2	2	2	3	0	0	0	2	3	0	Fuzzers	5	1
1755	0.884994	tcp	114	pop3	8	FIN	3	24	58	1128	53590	91.526	62	252	9771.82	476089	7	27	38.478	15.3445	1874.77	1181.25	255	3871151739	1194960080	255	0.053076	0.006359	0.046717	47	924	0	0	1	1	1	1	1	1	0	0	0	1	1	0	Exploits	4	1
1756	0.842038	tcp	114	http	6	FIN	3	10	8	920	2108	20.1891	62	252	7866.63	17528.9	2	2	93.4573	101.704	4799.33	140.485	255	3605756528	1635292770	255	0.232238	0.130108	0.10213	92	264	1	626	2	1	1	1	1	1	0	0	1	2	1	0	DoS	3	1
1757	1.24691	mux	74	-	1	INT	4	4	0	400	0	2.40595	254	0	1924.76	0	0	0	415.636	0	587.789	0	0	0	0	0	0	0	0	100	0	0	0	3	2	2	2	2	3	0	0	0	2	3	0	Exploits	4	1
1758	8e-06	sat-mon	95	-	1	INT	4	2	0	200	0	125000	254	0	100000000	0	0	0	0.008	0	0	0	0	0	0	0	0	0	0	100	0	0	0	6	2	2	2	2	7	0	0	0	2	6	0	DoS	3	1
1759	0.374985	tcp	114	-	1	FIN	3	14	10	4600	618	61.3358	254	252	91139.6	11883.1	4	3	27.9356	39.9948	1638.93	52.446	255	1188656254	455137507	255	0.060884	0.015024	0.04586	329	62	0	0	1	1	1	1	1	1	0	0	0	1	1	0	Exploits	4	1
1760	2.00247	tcp	114	http	6	FIN	3	152	26	193156	1128	88.3908	254	252	766596	4334.64	73	1	12.9686	78.0927	1566.84	122.151	255	1767075271	2729791068	255	0.169305	0.050147	0.119158	1271	43	131	0	7	1	2	2	1	5	0	0	1	2	5	0	Exploits	4	1
1761	1e-06	visa	124	-	1	INT	4	2	0	200	0	1e+06	254	0	800000000	0	0	0	0.001	0	0	0	0	0	0	0	0	0	0	100	0	0	0	6	2	2	2	2	7	0	0	0	2	6	0	DoS	3	1
1762	3e-06	udp	120	-	1	INT	4	2	0	168	0	333333	254	0	224000000	0	0	0	0.003	0	0	0	0	0	0	0	0	0	0	84	0	0	0	2	2	1	1	1	1	0	0	0	1	2	0	Reconnaissance	8	1
1763	1e-06	visa	124	-	1	INT	4	2	0	200	0	1e+06	254	0	800000000	0	0	0	0.001	0	0	0	0	0	0	0	0	0	0	100	0	0	0	6	2	2	2	2	7	0	0	0	2	6	0	DoS	3	1
1764	9e-06	dcn	20	-	1	INT	4	2	0	200	0	111111	254	0	88888888	0	0	0	0.009	0	0	0	0	0	0	0	0	0	0	100	0	0	0	3	2	2	2	2	3	0	0	0	2	3	0	DoS	3	1
1765	0.293758	tcp	114	-	1	FIN	3	14	8	4516	432	71.4874	254	252	114216	10294.2	4	2	21.483	41.0114	1254.99	59.6403	255	2310013547	101928093	255	0.051431	0.006675	0.044756	323	54	0	0	1	1	1	1	1	1	0	0	0	1	2	0	Exploits	4	1
1766	1.39753	tcp	114	-	1	FIN	3	10	8	574	354	12.1643	254	252	2959.51	1774.56	2	1	151.833	188.657	9570.66	274.947	255	3577207370	3731805327	255	0.195329	0.076926	0.118403	57	44	0	0	2	1	1	1	1	2	0	0	0	1	2	0	Fuzzers	5	1
1767	8e-06	cpnx	17	-	1	INT	4	2	0	200	0	125000	254	0	100000000	0	0	0	0.008	0	0	0	0	0	0	0	0	0	0	100	0	0	0	6	2	2	2	2	7	0	0	0	10	6	0	DoS	3	1
1768	1.36633	tcp	114	http	6	FIN	3	40	220	2244	282289	189.559	62	252	12811	1.64532e+06	2	108	35.0341	6.21128	1798.36	792.69	255	2395278951	625237154	255	0.050982	0.005407	0.045575	56	1283	1	136455	1	1	1	1	1	1	0	0	1	1	1	0	DoS	3	1
1769	5.36262	tcp	114	smtp	10	FIN	3	82	32	84285	2194	21.0718	62	252	124205	3171.58	38	8	66.2033	168.762	7283.97	308.974	255	3283238526	1347906024	255	0.273323	0.130986	0.142337	1028	69	0	0	1	1	2	1	1	2	0	0	0	1	2	0	Exploits	4	1
1770	0.893946	tcp	114	smtp	10	FIN	3	76	28	78972	2148	115.219	62	252	697429	18542.5	35	8	11.9193	32.7553	990.642	41.326	255	1397267140	3726329024	255	0.050898	0.006082	0.044816	1039	77	0	0	1	1	1	1	1	1	0	0	0	2	1	0	DoS	3	1
1771	8e-06	cpnx	17	-	1	INT	4	2	0	200	0	125000	254	0	100000000	0	0	0	0.008	0	0	0	0	0	0	0	0	0	0	100	0	0	0	6	2	2	2	2	7	0	0	0	10	6	0	Exploits	4	1
1772	3.01692	tcp	114	ftp	4	FIN	3	24	22	1256	1666	14.9159	62	252	3192.66	4218.87	7	9	137.133	140.535	7109.32	8357.86	255	652817005	643805327	255	0.099956	0.046529	0.053427	52	76	0	0	1	1	2	1	1	2	1	1	0	5	1	0	Exploits	4	1
1773	0.876659	tcp	114	-	1	FIN	3	14	6	6830	268	21.6732	254	252	57883.4	2044.12	4	1	67.4245	152.866	4104.49	249.559	255	2539226950	2037062949	255	0.226406	0.112325	0.114081	488	45	0	0	5	1	1	1	1	3	0	0	0	2	3	0	Fuzzers	5	1
1774	1.41139	tcp	114	ftp	4	FIN	3	22	22	1202	1664	30.4665	62	252	6507.08	9006.75	7	9	67.2089	69.3467	3713.46	4407.56	255	1304956959	573928193	255	0.072545	0.023881	0.048664	55	76	0	0	1	1	2	1	1	2	1	1	0	2	1	0	Exploits	4	1
1775	8e-06	cpnx	17	-	1	INT	4	2	0	200	0	125000	254	0	100000000	0	0	0	0.008	0	0	0	0	0	0	0	0	0	0	100	0	0	0	6	2	2	2	2	7	0	0	0	10	6	0	Exploits	4	1
1776	8e-06	cpnx	17	-	1	INT	4	2	0	200	0	125000	254	0	100000000	0	0	0	0.008	0	0	0	0	0	0	0	0	0	0	100	0	0	0	6	2	2	2	2	7	0	0	0	10	6	0	Exploits	4	1
1777	0.183897	tcp	114	http	6	FIN	3	10	6	1138	268	81.5674	254	252	44590.2	9744.58	2	1	18.7087	35.7276	1007.63	60.8567	255	2768538934	2418926464	255	0.049215	0.005256	0.043959	114	45	1	0	1	1	1	1	1	1	0	0	1	1	1	0	Exploits	4	1
1778	5e-06	hmp	34	-	1	INT	4	2	0	200	0	200000	254	0	160000000	0	0	0	0.005	0	0	0	0	0	0	0	0	0	0	100	0	0	0	3	2	1	1	1	3	0	0	0	1	3	0	Analysis	1	1
1779	2.34171	tcp	114	-	1	FIN	3	12	10	1046	822	8.9678	254	252	3276.24	2528.07	3	2	207.706	250.18	14973	350.83	255	725113419	4250894267	255	0.177016	0.090084	0.086932	87	82	0	0	3	1	1	1	1	1	0	0	0	1	1	0	Fuzzers	5	1
1780	0.489758	ospf	79	-	1	INT	4	20	0	1040	0	38.7947	254	0	16138.6	0	0	0	25.7767	0	29.4308	0	0	0	0	0	0	0	0	52	0	0	0	1	2	1	1	1	1	0	0	0	1	1	0	Reconnaissance	8	1
1781	3e-06	ipcv	48	-	1	INT	4	2	0	200	0	333333	254	0	266666656	0	0	0	0.003	0	0	0	0	0	0	0	0	0	0	100	0	0	0	6	2	2	2	2	7	0	0	0	10	6	0	Fuzzers	5	1
1782	5e-06	hmp	34	-	1	INT	4	2	0	200	0	200000	254	0	160000000	0	0	0	0.005	0	0	0	0	0	0	0	0	0	0	100	0	0	0	3	2	1	1	1	3	0	0	0	1	3	0	Exploits	4	1
1783	7.62577	tcp	114	http	6	FIN	3	20	80	1262	96960	12.9823	62	252	1257.84	100447	2	37	401.327	93.9519	40181.6	21184.2	255	1271248883	1368105136	255	0.353033	0.203556	0.149477	63	1212	1	46592	1	1	1	1	1	1	0	0	1	3	1	0	Exploits	4	1
1784	0.489758	ospf	79	-	1	INT	4	20	0	1040	0	38.7947	254	0	16138.6	0	0	0	25.7767	0	29.4308	0	0	0	0	0	0	0	0	52	0	0	0	1	2	1	1	1	1	0	0	0	1	1	0	Exploits	4	1
1785	5e-06	hmp	34	-	1	INT	4	2	0	200	0	200000	254	0	160000000	0	0	0	0.005	0	0	0	0	0	0	0	0	0	0	100	0	0	0	3	2	1	1	1	3	0	0	0	1	3	0	Exploits	4	1
1786	1.30093	tcp	114	-	1	FIN	3	12	10	1112	808	16.1422	254	252	6272.41	4476.78	4	1	5649.59	6788.47	607418	19964.9	255	3746830935	910581608	255	0.186898	0.109625	0.077273	93	81	0	0	5	1	2	2	2	3	0	0	0	3	3	0	Fuzzers	5	1
1787	8e-06	prm	85	-	1	INT	4	2	0	200	0	125000	254	0	100000000	0	0	0	0.008	0	0	0	0	0	0	0	0	0	0	100	0	0	0	6	2	1	1	1	6	0	0	0	1	6	0	DoS	3	1
1788	6e-06	udp	120	-	1	INT	4	2	0	1860	0	166667	254	0	1240000000	0	0	0	0.006	0	0	0	0	0	0	0	0	0	0	930	0	0	0	1	2	1	1	1	1	0	0	0	1	1	0	Exploits	4	1
1789	18.7172	tcp	114	http	6	FIN	3	228	1464	10200	1936422	90.3447	62	252	4340.82	827089	2	729	82.4547	12.7459	4083.85	1498.34	255	2797749740	2009631362	255	0.163769	0.1	0.063769	45	1323	1	938572	1	1	2	1	1	1	0	0	1	1	1	0	Exploits	4	1
1790	0.232182	tcp	114	http	6	FIN	3	12	24	848	26048	150.744	62	252	26806.6	860118	2	10	21.1075	9.26187	1092.96	979.873	255	1822832316	664691830	255	0.037177	0.018435	0.018742	71	1085	1	12289	2	1	1	1	1	1	0	0	1	1	1	0	Exploits	4	1
1791	8e-06	udp	120	-	1	INT	4	2	0	168	0	125000	254	0	84000000	0	0	0	0.008	0	0	0	0	0	0	0	0	0	0	84	0	0	0	3	2	1	1	1	1	0	0	0	1	1	0	Reconnaissance	8	1
1792	3e-06	ipcv	48	-	1	INT	4	2	0	200	0	333333	254	0	266666656	0	0	0	0.003	0	0	0	0	0	0	0	0	0	0	100	0	0	0	6	2	2	2	2	7	0	0	0	10	6	0	Analysis	1	1
1793	0.646838	tcp	114	-	1	FIN	3	10	8	564	354	26.2817	254	252	6282.87	3834.04	2	1	71.0139	83.4334	5554.7	125.659	255	183177365	2256448455	255	0.073139	0.062799	0.01034	56	44	0	0	1	1	1	1	1	1	0	0	0	1	1	0	Reconnaissance	8	1
1794	1.5e-05	udp	120	-	1	INT	4	2	0	630	0	66666.7	254	0	168000000	0	0	0	0.015	0	0	0	0	0	0	0	0	0	0	315	0	0	0	2	2	1	1	1	1	0	0	0	2	2	0	Shellcode	9	1
1795	0.892162	tcp	114	ftp	4	FIN	3	20	22	1112	1638	45.9558	62	252	9478.1	14024.4	7	9	46.9559	40.997	2619.79	2242.9	255	547587873	2689179862	255	0.047525	0.030315	0.01721	56	74	0	0	1	1	2	1	1	2	1	1	0	2	1	0	Exploits	4	1
1796	3e-06	ipcv	48	-	1	INT	4	2	0	200	0	333333	254	0	266666656	0	0	0	0.003	0	0	0	0	0	0	0	0	0	0	100	0	0	0	6	2	2	2	2	7	0	0	0	10	6	0	DoS	3	1
1797	1.19218	tcp	114	-	1	FIN	3	12	10	1038	840	17.6148	254	252	6388.3	5073.06	3	2	116.084	123.714	182.134	178.367	255	399842728	1204628765	255	0.153324	0.078752	0.074572	87	84	0	0	5	1	1	1	1	3	0	0	0	1	3	0	Fuzzers	5	1
1798	0.304128	tcp	114	ftp-data	5	FIN	3	8	8	364	680	49.3213	62	252	8391.2	15651.3	1	2	43.4469	39.4411	2896.15	81.2911	255	2166792459	2109389572	255	0.040201	0.018329	0.021872	46	85	0	0	1	1	2	1	1	2	0	0	0	2	1	0	Exploits	4	1
1799	1.2139	tcp	114	http	6	FIN	3	10	8	1270	354	14.0045	254	252	7532.77	2043.01	2	1	128.163	164.278	8524.05	222.738	255	1350571082	1301231056	255	0.119258	0.06394	0.055318	127	44	1	0	3	1	1	1	1	2	0	0	1	1	2	0	Exploits	4	1
1800	3e-06	ipcv	48	-	1	INT	4	2	0	200	0	333333	254	0	266666656	0	0	0	0.003	0	0	0	0	0	0	0	0	0	0	100	0	0	0	6	2	2	2	2	7	0	0	0	10	6	0	DoS	3	1
1801	0.821768	tcp	114	-	1	FIN	3	12	8	1490	740	23.1209	254	252	13298.2	6308.35	3	2	72.6864	107.368	3861.86	137.778	255	2538487122	1314959252	255	0.149199	0.070189	0.07901	124	93	0	0	2	1	1	1	1	2	0	0	0	1	2	0	Fuzzers	5	1
1802	3e-06	udp	120	-	1	INT	4	2	0	168	0	333333	254	0	224000000	0	0	0	0.003	0	0	0	0	0	0	0	0	0	0	84	0	0	0	1	2	1	1	1	1	0	0	0	1	1	0	Reconnaissance	8	1
1803	3e-06	ipcv	48	-	1	INT	4	2	0	200	0	333333	254	0	266666656	0	0	0	0.003	0	0	0	0	0	0	0	0	0	0	100	0	0	0	6	2	2	2	2	7	0	0	0	10	6	0	Exploits	4	1
1804	5e-06	trunk-1	117	-	1	INT	4	2	0	200	0	200000	254	0	160000000	0	0	0	0.005	0	0	0	0	0	0	0	0	0	0	100	0	0	0	6	2	3	3	3	6	0	0	0	5	6	0	DoS	3	1
1805	1.13124	tcp	114	-	1	FIN	3	12	8	1038	710	16.7957	254	252	6732.44	4398.71	3	2	102.753	149.736	5484.68	230.647	255	1820228802	1897432388	255	0.163766	0.08308	0.080686	87	89	0	0	5	1	1	1	1	2	0	0	0	1	2	0	Fuzzers	5	1
1806	1.0688	tcp	114	ftp	4	FIN	3	22	22	1190	1644	40.2319	62	252	8502.97	11751.5	7	9	50.8954	49.8728	2833.5	3242.69	255	1671334121	2136853856	255	0.056823	0.020822	0.036001	54	75	0	0	1	1	2	1	1	2	1	1	0	2	1	0	Exploits	4	1
1807	3e-06	ipcv	48	-	1	INT	4	2	0	200	0	333333	254	0	266666656	0	0	0	0.003	0	0	0	0	0	0	0	0	0	0	100	0	0	0	6	2	2	2	2	7	0	0	0	10	6	0	Exploits	4	1
1808	5e-06	trunk-1	117	-	1	INT	4	2	0	200	0	200000	254	0	160000000	0	0	0	0.005	0	0	0	0	0	0	0	0	0	0	100	0	0	0	6	2	3	3	3	6	0	0	0	5	6	0	DoS	3	1
1809	1.04211	tcp	114	-	1	FIN	3	14	10	5158	840	22.0706	254	252	36771.6	5803.62	4	2	80.1072	108.532	0	174.531	255	757507006	4208208890	255	0.166856	0.065315	0.101541	368	84	0	0	3	1	1	1	1	2	0	0	0	1	2	0	Fuzzers	5	1
1810	0.278015	tcp	114	-	1	FIN	3	12	10	862	562	75.5355	254	252	22761.4	14560.4	3	3	24.3355	28.8674	1327.47	37.7163	255	2262003613	268291960	255	0.042754	0.018199	0.024555	72	56	0	0	3	1	1	1	1	1	0	0	0	1	1	0	Exploits	4	1
1811	5e-06	trunk-2	118	-	1	INT	4	2	0	200	0	200000	254	0	160000000	0	0	0	0.005	0	0	0	0	0	0	0	0	0	0	100	0	0	0	6	2	3	3	3	6	0	0	0	5	6	0	Reconnaissance	8	1
1812	2.47447	tcp	114	pop3	8	FIN	3	24	48	1116	40940	28.693	62	252	3459.33	129605	7	22	107.586	51.0217	5393.27	3768.52	255	2506354859	817060660	255	0.171522	0.075728	0.095794	47	853	0	0	1	1	1	1	1	1	0	0	0	2	1	0	Exploits	4	1
1813	1.2442	ospf	79	-	1	INT	4	28	0	3024	0	21.7007	254	0	18749.4	0	0	0	46.0816	0	57.7273	0	0	0	0	0	0	0	0	108	0	0	0	1	2	1	1	1	1	0	0	0	1	1	0	Reconnaissance	8	1
1814	5e-06	trunk-2	118	-	1	INT	4	2	0	200	0	200000	254	0	160000000	0	0	0	0.005	0	0	0	0	0	0	0	0	0	0	100	0	0	0	6	2	3	3	3	6	0	0	0	5	6	0	Backdoor	2	1
1815	2e-06	cphb	16	-	1	INT	4	2	0	200	0	500000	254	0	400000000	0	0	0	0.002	0	0	0	0	0	0	0	0	0	0	100	0	0	0	6	2	2	2	2	7	0	0	0	2	6	0	DoS	3	1
1816	1.2442	ospf	79	-	1	INT	4	28	0	3024	0	21.7007	254	0	18749.4	0	0	0	46.0816	0	57.7273	0	0	0	0	0	0	0	0	108	0	0	0	1	2	1	1	1	1	0	0	0	1	1	0	DoS	3	1
1817	1.63788	tcp	114	-	1	FIN	3	12	10	3026	858	12.8215	254	252	13549.2	3775.61	3	2	144.564	171.044	10125.3	228.939	255	3068699335	3293585038	255	0.189515	0.098484	0.091031	252	86	0	0	2	1	1	1	1	2	0	0	0	1	2	0	Fuzzers	5	1
1818	5e-06	trunk-2	118	-	1	INT	4	2	0	200	0	200000	254	0	160000000	0	0	0	0.005	0	0	0	0	0	0	0	0	0	0	100	0	0	0	6	2	3	3	3	6	0	0	0	5	6	0	DoS	3	1
1819	2e-06	cphb	16	-	1	INT	4	2	0	200	0	500000	254	0	400000000	0	0	0	0.002	0	0	0	0	0	0	0	0	0	0	100	0	0	0	6	2	2	2	2	7	0	0	0	2	6	0	Exploits	4	1
1820	1.2442	ospf	79	-	1	INT	4	28	0	3024	0	21.7007	254	0	18749.4	0	0	0	46.0816	0	57.7273	0	0	0	0	0	0	0	0	108	0	0	0	1	2	1	1	1	1	0	0	0	1	1	0	DoS	3	1
1821	1.59259	tcp	114	-	1	FIN	3	12	10	998	810	13.1861	254	252	4596.28	3661.95	3	2	135.562	166.773	8136.14	239.121	255	106913952	3844430803	255	0.185696	0.091622	0.094074	83	81	0	0	3	1	1	1	1	2	0	0	0	1	2	0	Fuzzers	5	1
1822	3e-06	xns-idp	131	-	1	INT	4	2	0	200	0	333333	254	0	266666656	0	0	0	0.003	0	0	0	0	0	0	0	0	0	0	100	0	0	0	6	2	3	3	3	6	0	0	0	5	6	0	DoS	3	1
1823	3e-06	wsn	129	-	1	INT	4	2	0	200	0	333333	254	0	266666656	0	0	0	0.003	0	0	0	0	0	0	0	0	0	0	100	0	0	0	6	2	2	2	2	7	0	0	0	2	6	0	Fuzzers	5	1
1824	1.2442	ospf	79	-	1	INT	4	28	0	3024	0	21.7007	254	0	18749.4	0	0	0	46.0816	0	57.7273	0	0	0	0	0	0	0	0	108	0	0	0	1	2	1	1	1	1	0	0	0	1	1	0	Exploits	4	1
1825	2.00632	tcp	114	-	1	FIN	3	14	10	5154	860	11.4638	254	252	19083.7	3086.25	4	2	149.271	202.951	9710.47	264.165	255	3617516754	4214468996	255	0.256288	0.17975	0.076538	368	86	0	0	2	1	1	1	1	2	0	0	0	1	2	0	Fuzzers	5	1
1826	3e-06	xns-idp	131	-	1	INT	4	2	0	200	0	333333	254	0	266666656	0	0	0	0.003	0	0	0	0	0	0	0	0	0	0	100	0	0	0	6	2	3	3	3	6	0	0	0	5	6	0	DoS	3	1
1827	3e-06	wsn	129	-	1	INT	4	2	0	200	0	333333	254	0	266666656	0	0	0	0.003	0	0	0	0	0	0	0	0	0	0	100	0	0	0	6	2	2	2	2	7	0	0	0	2	6	0	Analysis	1	1
1828	1.2442	ospf	79	-	1	INT	4	28	0	3024	0	21.7007	254	0	18749.4	0	0	0	46.0816	0	57.7273	0	0	0	0	0	0	0	0	108	0	0	0	1	2	1	1	1	1	0	0	0	1	1	0	Exploits	4	1
1829	1.54342	tcp	114	http	6	FIN	3	10	8	1112	354	11.0145	254	252	5188.48	1606.82	2	1	166.8	202.856	10645.8	283.821	255	803174197	1141593337	255	0.198491	0.123418	0.075073	111	44	1	0	2	1	1	1	1	1	0	0	1	2	1	0	Exploits	4	1
1830	3e-06	xns-idp	131	-	1	INT	4	2	0	200	0	333333	254	0	266666656	0	0	0	0.003	0	0	0	0	0	0	0	0	0	0	100	0	0	0	6	2	3	3	3	6	0	0	0	5	6	0	Exploits	4	1
1831	8e-06	pvp	88	-	1	INT	4	2	0	200	0	125000	254	0	100000000	0	0	0	0.008	0	0	0	0	0	0	0	0	0	0	100	0	0	0	4	2	1	1	1	4	0	0	0	11	4	0	DoS	3	1
1832	1.2442	ospf	79	-	1	INT	4	28	0	3024	0	21.7007	254	0	18749.4	0	0	0	46.0816	0	57.7273	0	0	0	0	0	0	0	0	108	0	0	0	1	2	1	1	1	1	0	0	0	1	1	0	Exploits	4	1
1833	2.16047	tcp	114	-	1	FIN	3	12	10	994	786	9.72009	254	252	3377.04	2621.65	3	2	196.407	223.869	11135.7	414.799	255	2953195004	1746358761	255	0.220663	0.144929	0.075734	83	79	0	0	1	1	1	1	1	1	0	0	0	1	1	0	Fuzzers	5	1
1834	3e-06	leaf-1	66	-	1	INT	4	2	0	200	0	333333	254	0	266666656	0	0	0	0.003	0	0	0	0	0	0	0	0	0	0	100	0	0	0	6	2	2	2	2	6	0	0	0	4	6	0	Fuzzers	5	1
1835	8e-06	pvp	88	-	1	INT	4	2	0	200	0	125000	254	0	100000000	0	0	0	0.008	0	0	0	0	0	0	0	0	0	0	100	0	0	0	4	2	1	1	1	4	0	0	0	11	4	0	Exploits	4	1
1836	1.2442	ospf	79	-	1	INT	4	28	0	3024	0	21.7007	254	0	18749.4	0	0	0	46.0816	0	57.7273	0	0	0	0	0	0	0	0	108	0	0	0	1	2	1	1	1	1	0	0	0	1	1	0	Exploits	4	1
1837	1.64828	tcp	114	ftp	4	FIN	3	14	12	788	682	15.1674	254	252	3552.8	3038.33	4	4	126.74	143.582	6832.57	179.087	255	2929135092	1242330373	255	0.152723	0.068872	0.083851	56	57	0	0	2	1	1	1	1	2	0	0	0	1	2	0	Fuzzers	5	1
1838	8e-06	pvp	88	-	1	INT	4	2	0	200	0	125000	254	0	100000000	0	0	0	0.008	0	0	0	0	0	0	0	0	0	0	100	0	0	0	4	2	1	1	1	4	0	0	0	11	4	0	Exploits	4	1
1839	3e-06	leaf-1	66	-	1	INT	4	2	0	200	0	333333	254	0	266666656	0	0	0	0.003	0	0	0	0	0	0	0	0	0	0	100	0	0	0	6	2	2	2	2	6	0	0	0	4	6	0	Exploits	4	1
1840	0.222647	tcp	114	http	6	FIN	3	10	10	788	5022	85.3369	62	252	25511.2	162410	2	3	24.7386	23.5694	1291.25	1605.24	255	1208708328	3205266170	255	0.03565	0.009985	0.025665	79	502	1	2059	1	1	1	1	1	1	0	0	1	1	1	0	Exploits	4	1
1841	4e-06	leaf-2	67	-	1	INT	4	2	0	200	0	250000	254	0	200000000	0	0	0	0.004	0	0	0	0	0	0	0	0	0	0	100	0	0	0	6	2	2	2	2	6	0	0	0	4	6	0	Analysis	1	1
1842	1.10305	tcp	114	ftp-data	5	FIN	3	8	10	364	3754	15.4118	62	252	2313.59	24506.6	1	3	157.449	112.744	10804.2	8608.37	255	1366296807	3711972892	255	0.133191	0.088345	0.044846	46	375	0	0	1	1	3	1	1	3	0	0	0	3	1	0	Exploits	4	1
1843	1.5862	tcp	114	-	1	FIN	3	16	10	6748	596	15.7609	254	252	31910.2	2708.36	5	3	105.733	164.471	8403.75	277.915	255	3513633081	1928677307	255	0.185947	0.105948	0.079999	422	60	0	0	3	1	3	2	1	3	0	0	0	4	2	0	DoS	3	1
1844	0.439571	tcp	114	http	6	FIN	3	10	8	758	354	38.6741	254	252	12430.3	5641.86	2	1	47.686	55.4954	3223.69	116.566	255	352173904	3388119881	255	0.101775	0.051094	0.050681	76	44	1	0	12	1	4	3	1	12	0	0	1	3	12	0	Fuzzers	5	1
1845	4e-06	leaf-2	67	-	1	INT	4	2	0	200	0	250000	254	0	200000000	0	0	0	0.004	0	0	0	0	0	0	0	0	0	0	100	0	0	0	6	2	2	2	2	6	0	0	0	4	6	0	DoS	3	1
1846	8e-06	br-sat-mon	11	-	1	INT	4	2	0	200	0	125000	254	0	100000000	0	0	0	0.008	0	0	0	0	0	0	0	0	0	0	100	0	0	0	4	2	2	2	2	4	0	0	0	10	4	0	DoS	3	1
1847	4e-06	udp	120	-	1	INT	4	2	0	168	0	250000	254	0	168000000	0	0	0	0.004	0	0	0	0	0	0	0	0	0	0	84	0	0	0	1	2	1	1	1	1	0	0	0	1	1	0	Reconnaissance	8	1
1848	2.23699	tcp	114	ftp	4	FIN	3	14	12	948	682	11.1757	254	252	3150.66	2238.72	4	4	172	196.747	10061.5	273.993	255	370500139	3863734103	255	0.128313	0.072768	0.055545	68	57	0	0	1	1	1	1	1	1	0	0	0	1	1	0	Fuzzers	5	1
1849	8e-06	irtp	59	-	1	INT	4	2	0	200	0	125000	254	0	100000000	0	0	0	0.008	0	0	0	0	0	0	0	0	0	0	100	0	0	0	4	2	2	2	2	4	0	0	0	4	4	0	DoS	3	1
1850	8e-06	br-sat-mon	11	-	1	INT	4	2	0	200	0	125000	254	0	100000000	0	0	0	0.008	0	0	0	0	0	0	0	0	0	0	100	0	0	0	4	2	2	2	2	4	0	0	0	10	4	0	Exploits	4	1
1851	0.491026	tcp	114	-	1	FIN	3	10	6	546	268	30.5483	254	252	8015.87	3649.5	2	1	52.7296	86.754	3310.88	145.269	255	2400443442	2329509626	255	0.115285	0.057248	0.058037	55	45	0	0	7	1	2	2	1	7	0	0	0	2	7	0	Fuzzers	5	1
1852	0.634451	tcp	114	ftp-data	5	FIN	3	8	16	364	13870	36.2518	62	252	4022.38	163972	1	6	90.6359	39.0471	6408.54	4561.58	255	1974589698	311423947	255	0.095898	0.048222	0.047676	46	867	0	0	1	1	2	1	1	2	0	0	0	2	1	0	Exploits	4	1
1853	8e-06	irtp	59	-	1	INT	4	2	0	200	0	125000	254	0	100000000	0	0	0	0.008	0	0	0	0	0	0	0	0	0	0	100	0	0	0	4	2	2	2	2	4	0	0	0	4	4	0	Exploits	4	1
1854	3e-06	iso-tp4	62	-	1	INT	4	2	0	200	0	333333	254	0	266666656	0	0	0	0.003	0	0	0	0	0	0	0	0	0	0	100	0	0	0	4	2	3	2	2	4	0	0	0	3	4	0	Reconnaissance	8	1
1855	0.444925	tcp	114	-	1	FIN	3	10	6	488	268	33.7135	254	252	7911.45	4027.65	2	1	44.4548	72.1966	2363.37	101.282	255	3498850571	2542760873	255	0.167167	0.083934	0.083233	49	45	0	0	5	1	1	1	1	4	0	0	0	1	4	0	Fuzzers	5	1
1856	3e-06	sctp	98	-	1	INT	4	2	0	776	0	333333	254	0	1034666624	0	0	0	0.003	0	0	0	0	0	0	0	0	0	0	388	0	0	0	1	2	1	1	1	1	0	0	0	1	1	0	DoS	3	1
1857	8e-06	sun-nd	111	-	1	INT	4	2	0	200	0	125000	254	0	100000000	0	0	0	0.008	0	0	0	0	0	0	0	0	0	0	100	0	0	0	4	2	2	2	2	4	0	0	0	10	4	0	Reconnaissance	8	1
1858	0.504925	tcp	114	http	6	FIN	3	16	6	10800	268	41.5903	254	252	160420	3549.04	5	1	30.0453	79.7078	1991.39	105.691	255	1721758155	2834820060	255	0.161897	0.106383	0.055514	675	45	1	0	5	1	1	2	1	1	0	0	1	2	1	0	Exploits	4	1
1859	3e-06	sctp	98	-	1	INT	4	2	0	776	0	333333	254	0	1034666624	0	0	0	0.003	0	0	0	0	0	0	0	0	0	0	388	0	0	0	1	2	1	1	1	1	0	0	0	1	1	0	Exploits	4	1
1860	3e-06	iso-tp4	62	-	1	INT	4	2	0	200	0	333333	254	0	266666656	0	0	0	0.003	0	0	0	0	0	0	0	0	0	0	100	0	0	0	4	2	3	2	2	4	0	0	0	3	4	0	Backdoor	2	1
1861	2.79165	tcp	114	pop3	8	FIN	3	20	20	932	3030	13.9702	62	252	2539	8250.33	7	8	146.881	138.617	7341.43	165.261	255	1494522007	2319801056	255	0.260243	0.157915	0.102328	47	152	0	0	1	1	1	1	1	1	0	0	0	1	1	0	Exploits	4	1
1862	0.628888	tcp	114	-	1	FIN	3	10	8	564	354	27.0318	254	252	6462.2	3943.47	2	1	69.3946	87.6617	5431.9	137.231	255	3985573574	3500225399	255	0.042541	0.01524	0.027301	56	44	0	0	1	1	1	1	1	1	0	0	0	1	1	0	Reconnaissance	8	1
1863	3e-06	iso-tp4	62	-	1	INT	4	2	0	200	0	333333	254	0	266666656	0	0	0	0.003	0	0	0	0	0	0	0	0	0	0	100	0	0	0	4	2	3	2	2	4	0	0	0	3	4	0	DoS	3	1
1864	0.89229	tcp	114	-	1	FIN	3	10	8	546	354	19.0521	254	252	4411.12	2779.37	2	1	99.1433	87.6844	5251.98	157.542	255	3209788592	2707122310	255	0.266191	0.205079	0.061112	55	44	0	0	4	1	1	1	1	4	0	0	0	1	5	0	Fuzzers	5	1
1865	0.271379	tcp	114	http	6	FIN	3	10	8	778	1374	62.643	62	252	20664.8	35463.3	2	2	30.1532	37.7289	1483.07	54.5811	255	2786576843	1740837077	255	0.052749	0.006608	0.046141	78	172	1	280	1	1	1	1	1	1	0	0	1	1	1	0	Exploits	4	1
1866	9e-06	netblt	76	-	1	INT	4	2	0	200	0	111111	254	0	88888888	0	0	0	0.009	0	0	0	0	0	0	0	0	0	0	100	0	0	0	4	2	3	2	2	4	0	0	0	3	4	0	DoS	3	1
1867	0.984903	tcp	114	http	6	FIN	3	10	8	566	354	17.2606	254	252	4142.54	2518.01	2	1	109.434	122.301	5750.02	225.044	255	3963590325	2482047359	255	0.251762	0.128734	0.123028	57	44	1	0	5	1	1	1	1	4	0	0	1	1	5	0	Fuzzers	5	1
1868	8e-06	wb-mon	128	-	1	INT	4	2	0	200	0	125000	254	0	100000000	0	0	0	0.008	0	0	0	0	0	0	0	0	0	0	100	0	0	0	4	2	1	1	1	4	0	0	0	1	4	0	Exploits	4	1
1869	9e-06	udp	120	-	1	INT	4	2	0	168	0	111111	254	0	74666664	0	0	0	0.009	0	0	0	0	0	0	0	0	0	0	84	0	0	0	1	2	1	1	1	1	0	0	0	1	1	0	Reconnaissance	8	1
1870	9e-06	netblt	76	-	1	INT	4	2	0	200	0	111111	254	0	88888888	0	0	0	0.009	0	0	0	0	0	0	0	0	0	0	100	0	0	0	4	2	3	2	2	4	0	0	0	3	4	0	DoS	3	1
1871	2.23548	tcp	114	pop3	8	FIN	3	20	20	934	2472	17.4459	62	252	3177.84	8406.25	7	8	117.654	111.735	5620.89	136.998	255	3719351098	2806026568	255	0.31665	0.112507	0.204143	47	124	0	0	1	1	1	1	1	1	0	0	0	2	1	0	Exploits	4	1
1872	8e-06	wb-mon	128	-	1	INT	4	2	0	200	0	125000	254	0	100000000	0	0	0	0.008	0	0	0	0	0	0	0	0	0	0	100	0	0	0	4	2	1	1	1	4	0	0	0	1	4	0	Exploits	4	1
1873	1.19898	tcp	114	http	6	FIN	3	18	58	1124	69125	62.5532	62	252	7086.03	453279	2	27	70.5282	18.9162	3436.61	2127.38	255	725866304	245408697	255	0.236696	0.096824	0.139872	62	1192	1	33161	1	1	1	1	1	1	0	0	1	1	1	0	Exploits	4	1
1874	0.791604	tcp	114	smtp	10	FIN	3	22	20	2893	1864	51.7936	62	252	27912.9	17897.8	8	8	37.6954	41.1682	1835.9	50.8971	255	4243943281	469527111	255	0.052318	0.005601	0.046717	132	93	0	0	2	1	1	1	1	2	0	0	0	1	2	0	Exploits	4	1
1875	8e-06	wb-mon	128	-	1	INT	4	2	0	200	0	125000	254	0	100000000	0	0	0	0.008	0	0	0	0	0	0	0	0	0	0	100	0	0	0	4	2	1	1	1	4	0	0	0	1	4	0	Exploits	4	1
1876	0.835335	tcp	114	http	6	FIN	3	10	6	504	268	17.9569	254	252	4347.96	2145.25	2	1	85.0588	138.04	4877.03	219.315	255	3978899958	1011230945	255	0.199645	0.145128	0.054517	50	45	1	0	3	1	1	1	1	3	0	0	1	2	3	0	Fuzzers	5	1
1877	3e-06	mfe-nsp	69	-	1	INT	4	2	0	200	0	333333	254	0	266666656	0	0	0	0.003	0	0	0	0	0	0	0	0	0	0	100	0	0	0	3	2	1	1	1	3	0	0	0	1	3	0	Reconnaissance	8	1
1878	1.18149	tcp	114	-	1	FIN	3	10	8	546	354	14.3886	254	252	3331.4	2099.05	2	1	127.754	149.43	7356.03	240.67	255	1351683851	725143571	255	0.207049	0.135476	0.071573	55	44	0	0	3	1	1	1	1	3	0	0	0	1	3	0	Fuzzers	5	1
1879	5e-06	wb-expak	127	-	1	INT	4	2	0	200	0	200000	254	0	160000000	0	0	0	0.005	0	0	0	0	0	0	0	0	0	0	100	0	0	0	3	2	2	2	2	4	0	0	0	19	3	0	DoS	3	1
1880	3e-06	mfe-nsp	69	-	1	INT	4	2	0	200	0	333333	254	0	266666656	0	0	0	0.003	0	0	0	0	0	0	0	0	0	0	100	0	0	0	3	2	1	1	1	3	0	0	0	1	3	0	DoS	3	1
1881	0.18374	tcp	114	http	6	FIN	3	10	6	780	268	81.6371	254	252	30564.9	9752.91	2	1	18.3773	35.412	983.932	59.1752	255	2876989847	2578023453	255	0.056452	0.006671	0.049781	78	45	1	0	4	1	1	1	1	1	0	0	1	1	1	0	Reconnaissance	8	1
1882	0.970591	tcp	114	-	1	FIN	3	10	6	738	268	15.4545	254	252	5481.2	1846.3	2	1	94.7951	178.603	5286.09	273.374	255	3516955165	1755019851	255	0.144384	0.077565	0.066819	74	45	0	0	2	1	1	1	1	2	0	0	0	1	2	0	Fuzzers	5	1
1883	5e-06	wb-expak	127	-	1	INT	4	2	0	200	0	200000	254	0	160000000	0	0	0	0.005	0	0	0	0	0	0	0	0	0	0	100	0	0	0	3	2	2	2	2	4	0	0	0	19	3	0	Exploits	4	1
1884	3e-06	mfe-nsp	69	-	1	INT	4	2	0	200	0	333333	254	0	266666656	0	0	0	0.003	0	0	0	0	0	0	0	0	0	0	100	0	0	0	3	2	1	1	1	3	0	0	0	1	3	0	DoS	3	1
1885	0.210491	tcp	114	http	6	FIN	3	10	6	776	268	71.262	254	252	26566.5	8513.43	2	1	21.8637	40.8112	1191.05	71.5755	255	3490900215	271126300	255	0.050743	0.006434	0.044309	78	45	1	0	4	1	1	1	1	1	0	0	1	1	1	0	DoS	3	1
1886	0.869606	tcp	114	http	6	FIN	3	10	10	800	1280	21.849	62	252	6623.69	10597.9	2	2	96.608	89.3223	6228.76	125.581	255	1864025744	1033828621	255	0.138051	0.065702	0.072349	80	128	1	196	1	1	1	1	1	1	0	0	1	3	1	0	Exploits	4	1
1887	5e-06	wb-expak	127	-	1	INT	4	2	0	200	0	200000	254	0	160000000	0	0	0	0.005	0	0	0	0	0	0	0	0	0	0	100	0	0	0	3	2	2	2	2	4	0	0	0	19	3	0	Exploits	4	1
1888	3e-06	mfe-nsp	69	-	1	INT	4	2	0	200	0	333333	254	0	266666656	0	0	0	0.003	0	0	0	0	0	0	0	0	0	0	100	0	0	0	3	2	1	1	1	3	0	0	0	1	3	0	Exploits	4	1
1889	5e-06	wb-expak	127	-	1	INT	4	2	0	200	0	200000	254	0	160000000	0	0	0	0.005	0	0	0	0	0	0	0	0	0	0	100	0	0	0	3	2	2	2	2	4	0	0	0	19	3	0	Exploits	4	1
1890	0.938502	tcp	114	ftp-data	5	FIN	3	8	8	364	646	15.9829	62	252	2719.23	4824.71	1	2	133.944	123.528	9044.07	237.191	255	1578826396	3382417420	255	0.138486	0.0738	0.064686	46	81	0	0	1	1	2	1	1	2	0	0	0	3	1	0	Exploits	4	1
1891	7e-06	udp	120	-	1	INT	4	2	0	168	0	142857	254	0	96000000	0	0	0	0.007	0	0	0	0	0	0	0	0	0	0	84	0	0	0	6	2	1	1	1	1	0	0	0	2	1	0	Reconnaissance	8	1
1892	5e-06	wb-expak	127	-	1	INT	4	2	0	200	0	200000	254	0	160000000	0	0	0	0.005	0	0	0	0	0	0	0	0	0	0	100	0	0	0	3	2	2	2	2	4	0	0	0	19	3	0	Exploits	4	1
1893	0.453956	tcp	114	-	1	FIN	3	10	6	546	268	33.0428	254	252	8670.44	3947.52	2	1	47.6168	76.9522	2471.21	122.196	255	1920733818	87053940	255	0.148519	0.069187	0.079332	55	45	0	0	9	1	1	1	1	6	0	0	0	2	6	0	Fuzzers	5	1
1894	3e-06	udp	120	-	1	INT	4	2	0	104	0	333333	254	0	138666656	0	0	0	0.003	0	0	0	0	0	0	0	0	0	0	52	0	0	0	4	2	1	1	1	3	0	0	0	2	3	0	Fuzzers	5	1
1895	0.466699	ospf	79	-	1	INT	4	18	0	2858	0	36.426	254	0	46282.5	0	0	0	27.4529	0	32.1067	0	0	0	0	0	0	0	0	159	0	0	0	1	2	1	1	1	1	0	0	0	1	1	0	Exploits	4	1
1896	3.3e-05	udp	120	-	1	INT	4	2	0	168	0	30303	254	0	20363636	0	0	0	0.033	0	0	0	0	0	0	0	0	0	0	84	0	0	0	1	2	1	1	1	1	0	0	0	1	1	0	Reconnaissance	8	1
1897	9e-06	merit-inp	68	-	1	INT	4	2	0	200	0	111111	254	0	88888888	0	0	0	0.009	0	0	0	0	0	0	0	0	0	0	100	0	0	0	3	2	2	1	1	3	0	0	0	3	3	0	DoS	3	1
1898	1.12341	tcp	114	ftp	4	FIN	3	22	22	1182	1648	38.2764	62	252	8039.82	11208.8	7	9	53.4956	53.131	2754.38	3230.68	255	1696303063	378006214	255	0.053368	0.006911	0.046457	54	75	0	0	1	1	2	1	1	2	1	1	0	2	1	0	Exploits	4	1
1899	0.87594	tcp	114	-	1	FIN	3	10	8	564	354	19.4077	254	252	4639.59	2831.24	2	1	93.0277	112.909	6403.96	147.639	255	2431690985	431027346	255	0.139527	0.085571	0.053956	56	44	0	0	8	1	1	1	1	1	0	0	0	2	1	0	Reconnaissance	8	1
1900	9e-06	merit-inp	68	-	1	INT	4	2	0	200	0	111111	254	0	88888888	0	0	0	0.009	0	0	0	0	0	0	0	0	0	0	100	0	0	0	3	2	2	1	1	3	0	0	0	3	3	0	DoS	3	1
1901	8e-06	vmtp	125	-	1	INT	4	2	0	200	0	125000	254	0	100000000	0	0	0	0.008	0	0	0	0	0	0	0	0	0	0	100	0	0	0	3	2	2	1	1	4	0	0	0	2	3	0	DoS	3	1
1902	1.50279	tcp	114	smtp	10	FIN	3	114	34	126347	2428	97.818	62	252	666701	12547.3	54	8	13.299	45.0436	1334.89	62.0463	255	2652572599	3960818769	255	0.034378	0.01563	0.018748	1108	71	0	0	1	1	1	1	1	1	0	0	0	1	1	0	Exploits	4	1
1903	0.238775	tcp	114	http	6	FIN	3	10	6	1254	268	62.8206	254	252	37826.4	7504.97	2	1	23.7437	44.8612	1209.84	67.4299	255	1876014532	2273282448	255	0.069065	0.014459	0.054606	125	45	1	0	2	1	1	1	1	2	0	0	1	1	3	0	Exploits	4	1
1904	9e-06	merit-inp	68	-	1	INT	4	2	0	200	0	111111	254	0	88888888	0	0	0	0.009	0	0	0	0	0	0	0	0	0	0	100	0	0	0	3	2	2	1	1	3	0	0	0	3	3	0	Exploits	4	1
1905	8e-06	vmtp	125	-	1	INT	4	2	0	200	0	125000	254	0	100000000	0	0	0	0.008	0	0	0	0	0	0	0	0	0	0	100	0	0	0	3	2	2	1	1	4	0	0	0	2	3	0	DoS	3	1
1906	0.198795	tcp	114	http	6	FIN	3	10	6	1040	268	75.4546	254	252	37666.9	9014.31	2	1	20.7199	38.2988	1069.83	63.1629	255	3142640284	2178426947	255	0.05299	0.007293	0.045697	104	45	1	0	1	1	1	1	1	1	0	0	1	1	2	0	Exploits	4	1
1907	1.68163	tcp	114	smtp	10	FIN	3	158	40	186309	2630	117.149	62	252	880719	12202.5	76	8	10.711	41.7274	1080	55.3934	255	3472532908	175629506	255	0.10082	0.053427	0.047393	1179	66	0	0	1	1	1	1	1	1	0	0	0	1	1	0	Exploits	4	1
1908	8e-06	vmtp	125	-	1	INT	4	2	0	200	0	125000	254	0	100000000	0	0	0	0.008	0	0	0	0	0	0	0	0	0	0	100	0	0	0	3	2	2	1	1	4	0	0	0	2	3	0	Exploits	4	1
1909	9e-06	merit-inp	68	-	1	INT	4	2	0	200	0	111111	254	0	88888888	0	0	0	0.009	0	0	0	0	0	0	0	0	0	0	100	0	0	0	3	2	2	1	1	3	0	0	0	3	3	0	Exploits	4	1
1910	0.204955	tcp	114	http	6	FIN	3	10	6	1084	268	73.1868	254	252	38096.2	8743.38	2	1	21.3506	39.6188	1093.76	64.2122	255	1541401541	1846677585	255	0.050952	0.006852	0.0441	108	45	1	0	1	1	1	1	1	1	0	0	1	1	1	0	Exploits	4	1
1911	0.6794	tcp	114	-	1	FIN	3	10	8	564	354	25.0221	254	252	5981.75	3650.28	2	1	75.4889	92.9274	5627.61	135.57	255	1602213402	933027089	255	0.035425	0.028244	0.007181	56	44	0	0	3	1	1	1	1	1	0	0	0	1	1	0	Reconnaissance	8	1
1912	8e-06	vmtp	125	-	1	INT	4	2	0	200	0	125000	254	0	100000000	0	0	0	0.008	0	0	0	0	0	0	0	0	0	0	100	0	0	0	3	2	2	1	1	4	0	0	0	2	3	0	Exploits	4	1
1913	3e-06	sep	101	-	1	INT	4	2	0	200	0	333333	254	0	266666656	0	0	0	0.003	0	0	0	0	0	0	0	0	0	0	100	0	0	0	3	2	1	1	1	3	0	0	0	2	3	0	Reconnaissance	8	1
1914	0.229055	tcp	114	-	1	FIN	3	10	6	2532	268	65.4865	254	252	79596.6	7823.45	2	1	22.4653	43.2612	1151.58	64.5289	255	2798568983	2230581556	255	0.059477	0.012739	0.046738	253	45	0	0	3	1	1	1	1	1	0	0	0	1	1	0	Exploits	4	1
1915	0.212181	tcp	114	http	6	FIN	3	10	6	956	268	70.6944	254	252	32462.8	8445.62	2	1	21.9886	40.8078	1175.6	70.1144	255	4113800299	1540382198	255	0.053855	0.008133	0.045722	96	45	1	0	1	1	1	1	1	1	0	0	1	1	1	0	Reconnaissance	8	1
1916	8e-06	secure-vmtp	100	-	1	INT	4	2	0	200	0	125000	254	0	100000000	0	0	0	0.008	0	0	0	0	0	0	0	0	0	0	100	0	0	0	4	2	1	1	1	4	0	0	0	1	4	0	Analysis	1	1
1917	3e-06	sep	101	-	1	INT	4	2	0	200	0	333333	254	0	266666656	0	0	0	0.003	0	0	0	0	0	0	0	0	0	0	100	0	0	0	3	2	1	1	1	3	0	0	0	2	3	0	DoS	3	1
1918	0.269932	tcp	114	http	6	FIN	3	10	6	920	268	55.5695	254	252	24539.5	6638.71	2	1	27.8503	46.5836	1503.39	70.475	255	2169003887	3070781014	255	0.062556	0.037005	0.025551	92	45	1	0	1	1	2	1	1	1	0	0	1	1	1	0	Exploits	4	1
1919	6e-06	udp	120	-	1	INT	4	2	0	428	0	166667	254	0	285333312	0	0	0	0.006	0	0	0	0	0	0	0	0	0	0	214	0	0	0	37	2	11	10	1	37	0	0	0	10	37	0	Fuzzers	5	1
1920	8e-06	secure-vmtp	100	-	1	INT	4	2	0	200	0	125000	254	0	100000000	0	0	0	0.008	0	0	0	0	0	0	0	0	0	0	100	0	0	0	4	2	1	1	1	4	0	0	0	1	4	0	DoS	3	1
1921	9e-06	3pc	1	-	1	INT	4	2	0	200	0	111111	254	0	88888888	0	0	0	0.009	0	0	0	0	0	0	0	0	0	0	100	0	0	0	4	2	1	1	1	4	0	0	0	2	4	0	DoS	3	1
1922	1.52315	tcp	114	ftp	4	FIN	3	12	12	1192	1328	15.1003	254	252	5740.75	6397.29	3	4	138.314	109.08	7297.6	154.913	255	712150849	2907882099	255	0.38591	0.323252	0.062658	99	111	0	0	1	1	1	1	1	1	0	0	0	2	1	0	Exploits	4	1
1923	8e-06	udp	120	-	1	INT	4	2	0	254	0	125000	254	0	127000000	0	0	0	0.008	0	0	0	0	0	0	0	0	0	0	127	0	0	0	37	2	11	10	1	37	0	0	0	10	37	0	Fuzzers	5	1
1924	8e-06	secure-vmtp	100	-	1	INT	4	2	0	200	0	125000	254	0	100000000	0	0	0	0.008	0	0	0	0	0	0	0	0	0	0	100	0	0	0	4	2	1	1	1	4	0	0	0	1	4	0	DoS	3	1
1925	0.822226	tcp	114	-	1	FIN	3	10	6	1652	268	18.2432	254	252	14468	2179.45	2	1	91.2509	150.159	4608.45	239.868	255	3379575961	448592820	255	0.219741	0.071431	0.14831	165	45	0	0	6	1	1	1	1	5	0	0	0	2	5	0	Fuzzers	5	1
1926	9e-06	3pc	1	-	1	INT	4	2	0	200	0	111111	254	0	88888888	0	0	0	0.009	0	0	0	0	0	0	0	0	0	0	100	0	0	0	4	2	1	1	1	4	0	0	0	2	4	0	DoS	3	1
1927	1e-05	udp	120	-	1	INT	4	2	0	828	0	100000	254	0	331200000	0	0	0	0.01	0	0	0	0	0	0	0	0	0	0	414	0	0	0	37	2	15	15	1	37	0	0	0	15	37	0	Fuzzers	5	1
1928	6e-06	ttp	119	-	1	INT	4	2	0	200	0	166667	254	0	133333328	0	0	0	0.006	0	0	0	0	0	0	0	0	0	0	100	0	0	0	4	2	2	2	2	4	0	0	0	11	4	0	DoS	3	1
1929	9e-06	3pc	1	-	1	INT	4	2	0	200	0	111111	254	0	88888888	0	0	0	0.009	0	0	0	0	0	0	0	0	0	0	100	0	0	0	4	2	1	1	1	4	0	0	0	2	4	0	DoS	3	1
1930	1e-05	udp	120	-	1	INT	4	2	0	1300	0	100000	254	0	520000000	0	0	0	0.01	0	0	0	0	0	0	0	0	0	0	650	0	0	0	39	2	14	14	1	39	0	0	0	14	39	0	Fuzzers	5	1
1931	6e-06	ttp	119	-	1	INT	4	2	0	200	0	166667	254	0	133333328	0	0	0	0.006	0	0	0	0	0	0	0	0	0	0	100	0	0	0	4	2	2	2	2	4	0	0	0	11	4	0	DoS	3	1
1932	1.00621	tcp	114	-	1	FIN	3	10	8	574	354	16.8951	254	252	4110.47	2464.69	2	1	107.56	129.41	6136.48	252.183	255	340568984	2866665696	255	0.214459	0.100331	0.114128	57	44	0	0	3	1	1	1	1	3	0	0	0	1	3	0	Fuzzers	5	1
1933	9e-06	3pc	1	-	1	INT	4	2	0	200	0	111111	254	0	88888888	0	0	0	0.009	0	0	0	0	0	0	0	0	0	0	100	0	0	0	4	2	1	1	1	4	0	0	0	2	4	0	Exploits	4	1
1934	9e-06	udp	120	-	1	INT	4	2	0	254	0	111111	254	0	112888888	0	0	0	0.009	0	0	0	0	0	0	0	0	0	0	127	0	0	0	39	2	14	14	1	39	0	0	0	14	39	0	Fuzzers	5	1
1935	6e-06	ttp	119	-	1	INT	4	2	0	200	0	166667	254	0	133333328	0	0	0	0.006	0	0	0	0	0	0	0	0	0	0	100	0	0	0	4	2	2	2	2	4	0	0	0	11	4	0	Exploits	4	1
1936	0.644209	tcp	114	-	1	FIN	3	10	6	622	268	23.2844	254	252	6954.26	2781.71	2	1	68.7917	118.08	3783.76	181.416	255	4174540388	2073323445	255	0.143274	0.0538	0.089474	62	45	0	0	4	1	1	1	1	4	0	0	0	1	4	0	Fuzzers	5	1
1937	9e-06	3pc	1	-	1	INT	4	2	0	200	0	111111	254	0	88888888	0	0	0	0.009	0	0	0	0	0	0	0	0	0	0	100	0	0	0	4	2	1	1	1	4	0	0	0	2	4	0	Exploits	4	1
1938	1e-05	udp	120	-	1	INT	4	2	0	1038	0	100000	254	0	415200000	0	0	0	0.01	0	0	0	0	0	0	0	0	0	0	519	0	0	0	39	2	15	15	1	39	0	0	0	15	39	0	Fuzzers	5	1
1939	0.584094	tcp	114	http	6	FIN	3	10	6	804	268	25.6808	254	252	9916.21	3068	2	1	56.2971	101.215	2984.78	143.259	255	140275068	106610671	255	0.170512	0.078017	0.092495	80	45	1	0	1	1	2	1	1	7	0	0	1	2	1	0	Reconnaissance	8	1
1940	9e-06	xtp	132	-	1	INT	4	2	0	200	0	111111	254	0	88888888	0	0	0	0.009	0	0	0	0	0	0	0	0	0	0	100	0	0	0	4	2	1	1	1	4	0	0	0	2	4	0	Reconnaissance	8	1
1941	6e-06	vines	123	-	1	INT	4	2	0	200	0	166667	254	0	133333328	0	0	0	0.006	0	0	0	0	0	0	0	0	0	0	100	0	0	0	4	2	2	2	2	4	0	0	0	11	4	0	DoS	3	1
1942	0.606878	tcp	114	-	1	FIN	3	10	6	2100	268	24.7167	254	252	24914.4	2952.82	2	1	63.5226	103.627	3217.07	154.075	255	2471328678	2152048458	255	0.175538	0.088738	0.0868	210	45	0	0	6	1	1	1	1	7	0	0	0	1	6	0	Fuzzers	5	1
1943	1e-05	udp	120	-	1	INT	4	2	0	1382	0	100000	254	0	552800000	0	0	0	0.01	0	0	0	0	0	0	0	0	0	0	691	0	0	0	39	2	15	15	1	39	0	0	0	15	39	0	Fuzzers	5	1
1944	0.629657	tcp	114	http	6	FIN	3	10	6	812	268	23.8225	254	252	9287.6	2845.99	2	1	64.5244	105.325	3226.43	152.06	255	1759423069	4078679966	255	0.179409	0.103021	0.076388	81	45	1	0	2	1	1	1	1	1	0	0	1	2	1	0	Reconnaissance	8	1
1945	0.172188	tcp	114	http	6	FIN	3	20	6	17090	268	145.19	254	252	754338	10407.2	7	1	8.37284	33.1842	655.611	55.6321	255	3718932110	3524262880	255	0.053941	0.006258	0.047683	855	45	1	0	1	1	1	1	1	1	0	0	1	1	1	0	Exploits	4	1
1946	0.670749	tcp	114	-	1	FIN	3	10	6	2676	268	22.3631	254	252	28732.1	2671.64	2	1	64.4873	117.913	3345.78	167.152	255	2722734279	563202288	255	0.171071	0.081175	0.089896	268	45	0	0	4	1	1	1	1	4	0	0	0	1	4	0	Fuzzers	5	1
1947	3e-06	nsfnet-igp	77	-	1	INT	4	2	0	200	0	333333	254	0	266666656	0	0	0	0.003	0	0	0	0	0	0	0	0	0	0	100	0	0	0	4	2	2	1	1	4	0	0	0	2	4	0	DoS	3	1
1948	9e-06	udp	120	-	1	INT	4	2	0	168	0	111111	254	0	74666664	0	0	0	0.009	0	0	0	0	0	0	0	0	0	0	84	0	0	0	2	2	1	1	1	1	0	0	0	1	2	0	Reconnaissance	8	1
1949	0.801155	tcp	114	-	1	FIN	3	10	8	2960	516	21.2194	254	252	26601.6	4513.48	2	2	88.9127	103.357	5292.6	157.341	255	4104920921	2714687273	255	0.179918	0.077652	0.102266	296	65	0	0	4	1	1	1	1	1	0	0	0	3	4	0	Exploits	4	1
1950	3e-06	udp	120	-	1	INT	4	2	0	104	0	333333	254	0	138666656	0	0	0	0.003	0	0	0	0	0	0	0	0	0	0	52	0	0	0	5	2	1	1	1	5	0	0	0	2	5	0	Fuzzers	5	1
1951	3e-06	nsfnet-igp	77	-	1	INT	4	2	0	200	0	333333	254	0	266666656	0	0	0	0.003	0	0	0	0	0	0	0	0	0	0	100	0	0	0	4	2	2	1	1	4	0	0	0	2	4	0	Exploits	4	1
1952	4e-06	udp	120	-	1	INT	4	2	0	168	0	250000	254	0	168000000	0	0	0	0.004	0	0	0	0	0	0	0	0	0	0	84	0	0	0	1	2	1	1	1	1	0	0	0	1	1	0	Reconnaissance	8	1
1953	0.504508	tcp	114	-	1	FIN	3	12	6	3678	268	33.6962	254	252	53469.9	3551.98	3	1	43.6936	79.2632	2541.44	117.63	255	732098105	2637586591	255	0.194467	0.108182	0.086285	307	45	0	0	6	1	2	2	1	6	0	0	0	2	7	0	Fuzzers	5	1
1954	8e-06	tp++	116	-	1	INT	4	2	0	200	0	125000	254	0	100000000	0	0	0	0.008	0	0	0	0	0	0	0	0	0	0	100	0	0	0	4	2	1	1	1	4	0	0	0	2	4	0	Fuzzers	5	1
1955	0.845871	tcp	114	smtp	10	FIN	3	36	22	24189	1858	67.3862	62	252	222426	16778	15	8	24.1677	38.517	1529.16	45.5214	255	2785864067	705809610	255	0.064329	0.016606	0.047723	672	84	0	0	1	1	1	1	1	1	0	0	0	1	1	0	Exploits	4	1
1956	0.803774	tcp	114	-	1	FIN	3	12	8	1144	738	23.6385	254	252	10440.7	6429.67	3	2	70.0653	101.861	3435.43	128.882	255	1079423046	3166097458	255	0.154423	0.090742	0.063681	95	92	0	0	5	1	1	1	1	5	0	0	0	1	5	0	Fuzzers	5	1
1957	3e-06	dgp	23	-	1	INT	4	2	0	200	0	333333	254	0	266666656	0	0	0	0.003	0	0	0	0	0	0	0	0	0	0	100	0	0	0	5	2	1	1	1	5	0	0	0	6	5	0	Reconnaissance	8	1
1958	8e-06	tp++	116	-	1	INT	4	2	0	200	0	125000	254	0	100000000	0	0	0	0.008	0	0	0	0	0	0	0	0	0	0	100	0	0	0	4	2	1	1	1	4	0	0	0	2	4	0	Exploits	4	1
1959	0.545216	tcp	114	http	6	FIN	3	16	44	1068	50411	108.214	62	252	14702.4	722884	2	20	36.3477	12.2271	2069.31	1377.3	255	4279385243	3790152317	255	0.029498	0.014968	0.01453	67	1146	1	24064	1	1	1	1	1	1	0	0	1	1	1	0	DoS	3	1
1960	3e-06	dgp	23	-	1	INT	4	2	0	200	0	333333	254	0	266666656	0	0	0	0.003	0	0	0	0	0	0	0	0	0	0	100	0	0	0	5	2	1	1	1	5	0	0	0	6	5	0	DoS	3	1
1961	0.823175	tcp	114	-	1	FIN	3	12	8	1202	702	23.0814	254	252	10709.8	5976.86	3	2	72.7012	107.609	4473.6	141.192	255	307428209	3175609659	255	0.138896	0.069904	0.068992	100	88	0	0	5	1	1	1	1	5	0	0	0	1	5	0	Fuzzers	5	1
1962	9e-06	il	44	-	1	INT	4	2	0	200	0	111111	254	0	88888888	0	0	0	0.009	0	0	0	0	0	0	0	0	0	0	100	0	0	0	4	2	1	1	1	4	0	0	0	1	4	0	Reconnaissance	8	1
1963	0.815372	tcp	114	-	1	FIN	3	12	8	1132	768	23.3022	254	252	10184.3	6593.31	3	2	72.3467	97.4476	3710.94	131.54	255	2642826442	1246332356	255	0.194613	0.133233	0.06138	94	96	0	0	5	1	1	1	1	5	0	0	0	1	5	0	Fuzzers	5	1
1964	3e-06	dgp	23	-	1	INT	4	2	0	200	0	333333	254	0	266666656	0	0	0	0.003	0	0	0	0	0	0	0	0	0	0	100	0	0	0	5	2	1	1	1	5	0	0	0	6	5	0	Exploits	4	1
1965	6e-06	udp	120	-	1	INT	4	2	0	168	0	166667	254	0	112000000	0	0	0	0.006	0	0	0	0	0	0	0	0	0	0	84	0	0	0	2	2	1	1	1	1	0	0	0	1	1	0	Reconnaissance	8	1
1966	9e-06	il	44	-	1	INT	4	2	0	200	0	111111	254	0	88888888	0	0	0	0.009	0	0	0	0	0	0	0	0	0	0	100	0	0	0	4	2	1	1	1	4	0	0	0	1	4	0	DoS	3	1
1967	51.6712	tcp	114	-	1	FIN	3	24	20	2152	1630	0.832186	254	252	319.404	239.824	7	4	2245.32	2715.77	324885	10995.7	255	370557113	48213778	255	0.13691	0.071506	0.065404	90	82	0	0	3	1	2	2	2	3	0	0	0	2	3	0	Fuzzers	5	1
1968	0.266616	tcp	114	http	6	FIN	3	10	8	812	1502	63.7621	62	252	21934.2	39457.5	2	2	29.624	36.9371	1460.54	53.816	255	3832463373	2242263509	255	0.051944	0.007312	0.044632	81	188	1	343	2	1	1	1	1	1	0	0	1	1	1	0	DoS	3	1
1969	9e-06	sdrp	99	-	1	INT	4	2	0	200	0	111111	254	0	88888888	0	0	0	0.009	0	0	0	0	0	0	0	0	0	0	100	0	0	0	7	2	1	1	1	7	0	0	0	1	7	0	Fuzzers	5	1
1970	2.73565	tcp	114	smtp	10	FIN	3	30	22	15311	1760	18.6427	62	252	43283.3	4912.9	12	8	94.3329	125.294	5705.87	168.847	255	1915683488	3621164357	255	0.175125	0.103791	0.071334	510	80	0	0	1	1	1	1	1	1	0	0	0	1	1	0	Exploits	4	1
1971	1.31277	tcp	114	http	6	FIN	3	46	12	51099	526	43.4197	254	252	304632	2943.4	20	1	29.1509	112.263	2747.89	189.224	255	753350427	1581716943	255	0.157892	0.077863	0.080029	1111	44	1	0	2	1	1	2	1	1	0	0	1	2	1	0	Fuzzers	5	1
1972	1.18309	tcp	114	-	1	FIN	3	10	8	564	354	14.3691	254	252	3435.07	2096.2	2	1	128.948	163.158	8238.42	223.626	255	3033544880	1079641029	255	0.116608	0.040985	0.075623	56	44	0	0	6	1	1	1	1	1	0	0	0	1	1	0	Reconnaissance	8	1
1973	9e-06	sdrp	99	-	1	INT	4	2	0	200	0	111111	254	0	88888888	0	0	0	0.009	0	0	0	0	0	0	0	0	0	0	100	0	0	0	7	2	1	1	1	7	0	0	0	1	7	0	Exploits	4	1
1974	7.31284	ospf	79	-	1	INT	4	40	0	10880	0	5.33308	254	0	11604.8	0	0	0	187.509	0	215.204	0	0	0	0	0	0	0	0	272	0	0	0	1	2	1	1	1	1	0	0	0	2	1	0	Backdoor	2	1
1975	3e-06	eigrp	25	-	1	INT	4	2	0	200	0	333333	254	0	266666656	0	0	0	0.003	0	0	0	0	0	0	0	0	0	0	100	0	0	0	5	2	2	2	2	5	0	0	0	2	5	0	DoS	3	1
1976	0.905384	tcp	114	-	1	FIN	3	22	12	17796	902	36.4486	254	252	150106	7307.4	8	2	43.0736	82.0154	3431.22	125.152	255	1744467431	1690170198	255	0.167372	0.085221	0.082151	809	75	0	0	3	1	1	1	1	3	0	0	0	1	3	0	Fuzzers	5	1
1977	9e-06	ipv6-frag	54	-	1	INT	4	2	0	200	0	111111	254	0	88888888	0	0	0	0.009	0	0	0	0	0	0	0	0	0	0	100	0	0	0	7	2	2	2	2	7	0	0	0	2	7	0	Fuzzers	5	1
1978	7.31284	ospf	79	-	1	INT	4	40	0	10880	0	5.33308	254	0	11604.8	0	0	0	187.509	0	215.204	0	0	0	0	0	0	0	0	272	0	0	0	1	2	1	1	1	1	0	0	0	2	1	0	Exploits	4	1
1979	3e-06	eigrp	25	-	1	INT	4	2	0	200	0	333333	254	0	266666656	0	0	0	0.003	0	0	0	0	0	0	0	0	0	0	100	0	0	0	5	2	2	2	2	5	0	0	0	2	5	0	DoS	3	1
1980	2.40902	tcp	114	smtp	10	FIN	3	44	24	36798	2126	27.8121	62	252	119424	6767.9	19	8	56.0237	101.446	3894.74	123.633	255	558443434	1781864923	255	0.120441	0.040724	0.079717	836	89	0	0	1	1	1	1	1	1	0	0	0	1	1	0	Exploits	4	1
1981	9e-06	ipv6-frag	54	-	1	INT	4	2	0	200	0	111111	254	0	88888888	0	0	0	0.009	0	0	0	0	0	0	0	0	0	0	100	0	0	0	7	2	2	2	2	7	0	0	0	2	7	0	Exploits	4	1
1982	7.31284	ospf	79	-	1	INT	4	40	0	10880	0	5.33308	254	0	11604.8	0	0	0	187.509	0	215.204	0	0	0	0	0	0	0	0	272	0	0	0	1	2	1	1	1	1	0	0	0	2	1	0	Exploits	4	1
1983	3e-06	eigrp	25	-	1	INT	4	2	0	200	0	333333	254	0	266666656	0	0	0	0.003	0	0	0	0	0	0	0	0	0	0	100	0	0	0	5	2	2	2	2	5	0	0	0	2	5	0	Exploits	4	1
1984	44.226	tcp	114	-	1	FIN	3	34	22	18872	1718	1.24361	254	252	3313.35	296.658	31	4	1337.9	2102.18	218118	8415	255	2841999187	846254788	255	0.165615	0.080174	0.085441	555	78	0	0	6	1	3	3	3	4	0	0	0	4	4	0	Fuzzers	5	1
1985	9e-06	ipv6-route	57	-	1	INT	4	2	0	200	0	111111	254	0	88888888	0	0	0	0.009	0	0	0	0	0	0	0	0	0	0	100	0	0	0	7	2	2	2	2	7	0	0	0	2	7	0	Fuzzers	5	1
1986	7.31284	ospf	79	-	1	INT	4	40	0	10880	0	5.33308	254	0	11604.8	0	0	0	187.509	0	215.204	0	0	0	0	0	0	0	0	272	0	0	0	1	2	1	1	1	1	0	0	0	2	1	0	Exploits	4	1
1987	3e-06	eigrp	25	-	1	INT	4	2	0	200	0	333333	254	0	266666656	0	0	0	0.003	0	0	0	0	0	0	0	0	0	0	100	0	0	0	5	2	2	2	2	5	0	0	0	2	5	0	Exploits	4	1
1988	1.30358	tcp	114	-	1	FIN	3	22	12	17788	940	25.3149	254	252	104205	5290.05	8	2	59.9306	108.229	5349.94	151.106	255	2480612991	636759234	255	0.2048	0.113063	0.091737	809	78	0	0	3	1	1	1	1	3	0	0	0	1	3	0	Fuzzers	5	1
1989	9e-06	ipv6-route	57	-	1	INT	4	2	0	200	0	111111	254	0	88888888	0	0	0	0.009	0	0	0	0	0	0	0	0	0	0	100	0	0	0	7	2	2	2	2	7	0	0	0	2	7	0	Exploits	4	1
1990	3e-06	eigrp	25	-	1	INT	4	2	0	200	0	333333	254	0	266666656	0	0	0	0.003	0	0	0	0	0	0	0	0	0	0	100	0	0	0	5	2	2	2	2	5	0	0	0	2	5	0	Exploits	4	1
1991	1.36235	tcp	114	-	1	FIN	3	12	10	1042	844	15.4146	254	252	5613.85	4462.89	3	2	123.85	140.982	7270.41	207.148	255	3395169088	1281730544	255	0.192452	0.09304	0.099412	87	84	0	0	6	1	1	1	1	2	0	0	0	2	2	0	Fuzzers	5	1
1992	0.330227	tcp	114	-	1	FIN	3	10	6	1908	268	45.4233	254	252	41619.9	5426.57	2	1	34.983	50.5604	1896.57	77.7645	255	395454007	740414335	255	0.123239	0.077424	0.045815	191	45	0	0	10	1	2	2	1	10	0	0	0	2	10	0	Fuzzers	5	1
1993	3e-06	tcf	113	-	1	INT	4	2	0	200	0	333333	254	0	266666656	0	0	0	0.003	0	0	0	0	0	0	0	0	0	0	100	0	0	0	5	2	2	2	2	5	0	0	0	2	5	0	DoS	3	1
1994	3e-06	idrp	40	-	1	INT	4	2	0	200	0	333333	254	0	266666656	0	0	0	0.003	0	0	0	0	0	0	0	0	0	0	100	0	0	0	7	2	1	1	1	7	0	0	0	1	7	0	DoS	3	1
1995	1.19848	tcp	114	-	1	FIN	3	12	10	1112	818	17.5222	254	252	6808.62	4919.56	3	2	108.953	115.986	5956.7	191.12	255	3746830640	910581415	255	0.186898	0.109625	0.077273	93	82	0	0	3	1	2	2	2	3	0	0	0	2	3	0	Fuzzers	5	1
1996	0.503453	tcp	114	http	6	FIN	3	10	6	2174	268	29.7942	62	252	31097.2	3559.42	2	1	48.6743	92.9034	2513.22	138.463	255	1944114710	2756518730	255	0.105699	0.038928	0.066771	217	45	1	0	1	1	1	1	1	1	0	0	1	1	1	0	DoS	3	1
1997	3e-06	tcf	113	-	1	INT	4	2	0	200	0	333333	254	0	266666656	0	0	0	0.003	0	0	0	0	0	0	0	0	0	0	100	0	0	0	5	2	2	2	2	5	0	0	0	2	5	0	Exploits	4	1
1998	1.22583	tcp	114	-	1	FIN	3	12	8	1082	764	15.4997	254	252	6473.98	4366.02	3	2	111.439	152.853	5699.56	233.987	255	4176200260	3275555408	255	0.255708	0.155198	0.10051	90	96	0	0	5	1	1	1	1	2	0	0	0	2	2	0	Fuzzers	5	1
1999	0.281319	tcp	114	http	6	FIN	3	10	12	784	8556	74.6484	62	252	20076.9	223035	2	4	31.2577	23.362	1673.86	1804.28	255	1454550667	869798104	255	0.063982	0.013314	0.050668	78	713	1	3798	1	1	1	1	1	1	0	0	1	1	1	0	Exploits	4	1
[truncated: 80,333 more rows]
