# Supplementary material for: An efficient cyber-attack detection and classification in IoT networks with high-dimensional feature set using Levenberg-Marquardt optimized feedforward neural network
Source: PLoS One. 2025 Oct 24;20(10):e0333899. doi: 10.1371/journal.pone.0333899 (PMC12551876; doi:10.1371/journal.pone.0333899)
Supplement: Code — (ZIP) [file pone.0333899.s002.zip]

Archive with 5 entries (4 files):
- Code/
- Code/CVD_FL.asv
- Code/CVD_FL.m
- Code/FFN_trainlm_multiple.m
- Code/until_all_local.mat
