# Supplementary material for: An efficient cyber-attack detection and classification in IoT networks with high-dimensional feature set using Levenberg-Marquardt optimized feedforward neural network
Source: PLoS One. 2025 Oct 24;20(10):e0333899. doi: 10.1371/journal.pone.0333899 (PMC12551876; doi:10.1371/journal.pone.0333899)
Supplement: Code — (ZIP) [file pone.0333899.s002.zip › Code/CVD_FL.m]

% clc;
% clear all;
% 
% trdata=xlsread('C:\Users\Downloads\Hiring_Attack_Paper\Dataset1\UNSW_NB15_training-set\UNSW_NB15_training-set_detailed.xlsx');
% data=trdata(:,[2, 4, 6, 8:46, 48,    49]);
% 
% 
% valdata=xlsread('C:\Users\Downloads\Hiring_Attack_Paper\Dataset1\UNSW_NB15_testing-set\UNSW_NB15_testing-set_detailed.xlsx');
% valdata=valdata(:,[2, 4, 6, 8:46, 48,    49]);
% 
% trinpdata = data(:,1:43);
% troupdata = data(:,44);
% 
% valinpdata = valdata(:,1:43);
% valoupdata = valdata(:,44);
% 
% % nftool;
% % save data
% % load data
% 
% 
% run("FFN_trainlm_multiple.m")
% %% Training Finished: Reached Maximum Gradient
% 
% % %%Gather weights for sharing Data for FL%
% % % From LM10; IW1_1 and LW2_1
% % % Layer 1
% % b1 = [1.1434143503817095766;4.2123365337375187067;-3.0973069476115204779;-0.094212298175943121059;1.1917140692982453043;2.1809742084696694953;-2.003219427078603232;1.2789855203154698593;-0.90676948449015726261;-0.77224270847823250907;0.67280239888942972026;1.4831724129333825335;-0.13688405903232159222;0.75397000642924949521;-0.52988668900608937307;2.6330271599543997318;-0.17594399109707517526;0.7451581511083994469;-1.1300509631446564729;-4.9218301787794613844;2.1093048848757764979;1.5689738602733143136;-2.1359919792594195265;1.0157702217036723713;0.8949340830076256692;2.0971599259159763307;0.9435761464581648994;1.5414451028326223714;-3.1085978599377006582;-2.5655559311690838697;0.48717019260933053237;-2.7381172156691624409];
% % LM_IH = [-3.9559491275914147011e-05 2.0208137985775946888 -0.0001327322555080712326 0.30028097550897786538 2.9072598010522715355e-05 0.44018060023618466037 4.3170275839801515905e-05 -2.4125684042656199146;-5.094437976838511365e-05 -1.7762928583325010568 -6.0326141556698855914e-05 -1.1085416235598737345 4.2412753707178889751e-05 1.171883615715113347 3.2847783098732905721e-05 -1.493048954153446406;-0.29708462067360186243 -0.2647446720504393336 -0.80678345950867502712 -0.3711375820243972834 0.53632254400080281442 -0.26702360562153043544 0.67170343683295963277 -0.4108000783077280782;-9.828413862297720528e-06 -5.8880894460486974396 -0.00024138062158073170607 5.7815151506417592486 1.7910497667593278803e-05 2.486402252843265881 4.6138409366342904923e-06 -1.8738225525691241113;0.00016836114939448707959 -3.3018788701085064474 -9.5230537590021809491e-05 1.4032263140317799976 -0.00014466084205119888345 1.461758456921578686 -2.0667616458455683717e-05 1.8115869060613039032;2.3945640492091931707e-05 -1.7052674120162649718 -0.00010527374874619955603 -3.4120939720568794762 -3.3628134125500552397e-05 5.1267056089879359249 -1.1175444309864255966e-05 -0.66934669482750974723;2.1629479434309939424e-05 -2.0148855098711608846 -6.7278636064304757651e-05 6.8623307680719394241 -4.5014477647270341389e-05 -0.7765151301641053383 -1.8967162304594568754e-05 -1.6088385551469994716;-0.81384472711917255072 0.89724544154188945466 -0.30825102454800817897 0.90001294661864494895 0.67618937147262048182 0.87353617105112268959 -0.52153411066859267642 1.8363521579356072433;1.0559229834496401956 -0.087071693218982032514 -0.091804270476988025784 0.50769111354048868101 -1.5053893118944214891 -0.97757191896920758722 0.16791088634988282635 0.38261680112155893596;-0.00010589963201143522175 -0.78030718575125845859 -0.00042548535538112342404 2.1873791041110028921 9.7466225124025952678e-05 0.90454634377701326198 -4.050198903352602084e-05 1.7806681657235015059;-0.28864711688967403802 1.0624512063747129087 0.48073356597001415391 1.371331891654269608 -0.86158394909776536696 0.55633725490316388029 0.85219958429794240296 0.17827095192036551685;1.2425288524080304385e-05 5.0066692764453648579 8.110501265080087487e-05 -1.4971715507149570001 -6.1890364798094766013e-06 -1.9964925680886123072 1.3302396923820182701e-05 -3.5976121186898093463;-0.14770178384334509136 -0.30663206972198592259 -0.78989220975311591477 -1.7080331662934091774 0.61866796252535471989 -0.02003116552877287973 0.43699540911171402824 -1.3534178605736972845;0.00017021688518238978736 -1.8136542088677609641 0.00014548381543843418636 1.1826452152588047273 -0.00017731007511379796165 1.3423501123926171452 -6.731603724109957174e-05 0.84333456249042826336;2.8878489662951022039e-05 -0.044624900334673263391 8.0801416461986168001e-05 2.0816891830741206526 -6.5430673175447751758e-06 -3.8601996281403629929 -1.0676105960384425656e-05 2.830494519169008516;-2.8639269172059377801e-07 1.7776466807673756421 0.00021265368713330984438 -2.9991735623124164967 6.4478782017160529184e-05 -2.736609738871611075 7.5530271386216090164e-06 0.77054768349063329502;2.8451533701876196718e-05 0.78381730725205045474 7.3956781375723951925e-06 1.4791261848863568318 -8.2449947939525113164e-06 3.8922750118109332718 8.9407690307664992879e-06 -4.2099472141801674852;8.2019496790539968343e-05 0.61737131990117977143 -0.00025013458789218653887 -1.2954177247685987329 -2.5001668427220884785e-05 -0.61163216949750798257 4.8649536474510581929e-05 -2.0013395990741118524;-0.098069840652683426541 0.40843316156515091508 -1.0437304665861033559 0.82182515308125925202 0.11359649003317971727 -1.1988010215401505576 0.031770140346280083266 -1.2220657521950919477;2.0777112611829977719e-05 3.8733341792929065761 -8.229951360559408229e-05 4.0896018982021642429 -3.8994500726304129118e-05 4.0727495988646653657 -2.4080983192612201042e-05 -7.1456881980437101376;6.068029535065562317e-05 0.37744857617299731878 -0.00026408362688765064843 -2.4202966171814837004 -1.1914851472768614836e-05 2.5054634468784189316 -6.2141519974309120675e-05 -1.6917163598220466003;0.068271386423490204587 -0.80388939551332216915 1.1407341965857553667 0.11238666738950610358 -0.53540629870190825645 0.17079556605906440203 -1.113665890910221945 0.073130785144052662394;7.8410332162284442949e-05 0.41086973024199302529 0.0002169797429570968425 -1.4678201312040446425 -0.00011512974964837474981 -0.87050038598736745321 -0.00016802910399662772931 0.16333644789629361838;0.96636375558164566701 -0.66344996427492264335 0.6529746268681929644 0.56857371570626646928 0.91188851272337856368 -0.35667445144391951573 -0.59732319272451117609 0.92071058540697570116;1.0088972016337165449 0.48776459771063490622 -1.1439654080728607344 -1.2817744437105389466 -0.19738334775218552286 0.25888494880039891743 -0.34752704566888836801 0.379497101133093373;8.3465108713429295363e-06 -0.62989192597106180571 0.00012163768767500640394 -1.3796115557216845904 1.6257715665896746763e-05 -1.0092962440470683028 -4.6549749180582315017e-08 1.57292465029847639;0.00042438879413114332121 -1.0797380969890022495 0.00032776008608157114433 -0.98349418084596273992 -0.00030732486518192213146 -1.6558392263902155239 -0.00050635796215800911273 0.10091886799685424736;0.095848769368033853722 -0.25179030965154053368 0.96879696163489592564 -1.1852252946654517896 -0.090239738890833892659 0.46872159511276767496 -0.019694474128856644113 1.9674714592026445459;-2.2177548197185119983e-05 0.51301476491637987287 -0.00017934218681746148935 4.3342886836144760565 -1.6857396132653719385e-05 1.1003849780088468258 1.4386643546575437577e-05 -3.3971556529660715817;0.0010783450309964457293 -0.96667973441266275003 0.0073825141524877790911 1.3423226118350979341 -0.0011427942585793275827 -0.91770328818908575297 -0.00089714230356233886417 -1.9290597657001797849;-7.7489732012402858115e-05 0.073671057730614178394 -5.2081407637803650904e-05 -0.2773648480325947574 -4.5404224777857596449e-05 4.4010265141628543972 -1.2659551144405464197e-05 -7.8210291093001496066;-0.33446860362606661843 -1.4653706210128656373 -0.87822573032448003616 -0.3845779229199926541 0.5885353242491935255 0.40885591904384416262 0.72849127995213813769 -0.22157460361492581358];
% % 
% % % Layer 2
% % b2 = 0.13614800634592569284;
% % LM_HO = [0.81709993317331242046 -1.3035863311170465817 -0.31222627887507847788 0.34462671591313759345 1.0484322202633229448 0.56315634691990323901 -0.43766913008909347216 0.0001271879490303344214 8.2025631961165440477e-07 -0.97200594790201377826 3.1097678295810947803e-05 -0.41069730583287505921 -8.7292140625735045972e-05 -1.8090452940485177713 0.54605264491285576689 0.41053295651222010409 0.5103286348793911742 -1.0146654496560649772 0.0049455241123606049486 0.3945400925343237053 -0.48969651706823352777 -0.00090154043793867701291 -1.8461862446807655314 -1.1736109667824701539e-05 -1.9886871887146271052e-05 -1.9073334585298051813 0.45822503540597991911 0.0061808920787688129833 -0.64494070321964602766 0.21969763800773117746 -0.34896288745470316339 0.077872577377646967633];
% 
% % Layer 1
% b1_1 = net.b{1};
% LM_IH = net.IW{1,1};
% 
% % Layer 2
% b2_1 = net.b{2};
% LM_HO = net.LW{2,1};
% 
% 
% run("FFN_trainbr_multiple.m")
% %% Training Finished: Reached Minimum Gradient
% % % Layer 1
% % b1 = [-0.3939109857764043765;-0.39468319117301164933;0.13397558900118347602;0.20515288548256230272;0.7277038709496789215;0.81405865807868271755;-0.28689321645673721006;-0.38959489039804229282;2.993565837769562421;2.1923919999246241908;-0.38712616992214815559;0.28007184842617338649;-0.10981701260800394437;-2.4051448053029131913;1.1419777510161803757;0.10799768724462180391;0.1256443497477093274;1.0670784736750478228;-1.4901347959352742034;0.045844081703177851084;0.69033594368633288685;-1.0631066073008750283;-0.39459529845203461518;-0.085899217940645020142;1.341316910726003675;-1.0158685295206586474;-0.4175518450040797136;0.58047642901322726861;0.095861079805492799277;-0.70614474663306137092;1.0976147082166989311;-0.24343685634760181546];
% % BR_IH = [0.000283871161569094197 0.80940104288414560507 2.114970053551298439e-05 1.181734553197481441 0.00026874770780169752234 -0.15060042748330584872 -6.7222745754401199586e-05 2.9981543684486067214;4.2494271093421660563e-05 -1.5246864231255283784 -1.7516958748497445537e-05 -1.7051480444554298899 -0.00010049069509538467455 0.55862795175535684411 -3.8218934393688593572e-06 1.6075207195623393286;6.3387210475113284908e-05 1.558569369773922908 2.8878292047182332924e-06 -2.2162524197226844969 -5.3615718616596302304e-06 4.1929862427972688366 -8.6945845820813472674e-06 -4.4268772705618228969;-0.0088240346086498749889 -0.92218948183895110837 1.48611808996468659e-05 0.14246821588698760364 0.0015945734580207222147 -0.58981530807596249666 0.00063044144345309231173 0.11688913609497916801;0.1759787665968729764 0.50710275871820131854 -0.0029051202678953007459 0.26251111256347642309 -0.033315928846196517232 0.99366097367648942296 0.0080980660399279803113 1.1296257749865081799;-0.00022755278130508178143 -0.090645335640151106227 -8.553604002232853223e-06 0.86385341430971718246 -3.9190892772566400678e-05 -1.4454744266717074463 8.1758460794292302427e-05 2.038265524069778678;-0.0017171816442000450032 1.2801492222286665612 1.4506927782150815225e-05 -0.061600069027161759305 0.00050134510282594051643 -0.050848063115363911768 0.00012894733925231032325 0.98164666189496030402;0.00045448645335988336518 0.54739854961867506766 9.4669570651362187311e-06 0.21397702104802193701 4.6768446396686119042e-05 1.1941079799625888835 -5.0744602203421075267e-05 -1.1143728479215291305;-3.7794850801092322529e-05 2.6164579485938803671 1.9342109539573956983e-06 -2.1575587122748451918 2.2999071922188973216e-05 -1.9406961096011046131 -1.4740904041407265637e-05 -2.9273951659642212242;2.7207260418336525073e-05 2.4157749836455990611 -2.0618794542623730238e-06 -2.8267029554255009849 9.4290191712210864807e-05 -2.122560157061772923 -1.9331558050952401086e-05 0.56301086797383892435;3.4764545176774033287e-06 -1.4345277323135072756 1.4542932294967717557e-08 4.0283265752710493146 -5.4797332524696841613e-06 0.56447636808183909718 8.2151717018383062566e-07 -1.029527368618095462;6.9424713944150277366e-05 0.2971079047084798086 1.121679700080708437e-05 1.8700839505060073975 5.9573015391951216271e-05 -1.5828399435702156239 8.3031414973020344121e-06 0.7264906499141405849;-0.085012109848557934622 -0.075154449020474398124 0.00046138242007139572669 0.020990398396080238441 0.02097263281500766352 -0.18074075206889295142 0.0023714229567309485711 0.065502457840854219628;8.6146922552740975754e-06 1.804801582060543419 4.8680819654120666929e-08 -6.1303048452341926122 3.3350473411659260634e-06 2.6508333722730053061 -1.3138440316751388094e-06 3.353343851081064475;0.0013668106948342805939 1.015139827600270328 2.4025765146849590979e-05 0.30011942726277601734 0.00018384758337298281821 1.2478754870066797178 -0.00025868803249315804006 -0.80470578064290809728;-0.00061142711040086173725 -1.6306883264999856298 -7.7790352204372568756e-06 1.5317561368366299224 -0.00020643627747874096641 -0.47491786156457632684 2.6306025767210786035e-06 -2.4958992669319113311;0.058678333160454010375 -0.12558177544287377203 -0.00019035161645614134948 0.014911883294458687377 -0.012010469283449447253 -0.18776233996054070285 -0.0026588272995393350678 0.12155498521884912366;-0.0012497933128791409094 0.56278502228384030825 -3.318155253686624266e-05 0.66913127556943963192 -0.00018044563370826988483 0.56175869966343527917 0.00043007523564646569711 0.39882390845893211928;-0.00019038870930897607752 2.0825644542651540192 1.8453904697358386872e-06 -2.0501448437653002621 -1.8981114706815434416e-07 1.3033780068411287001 3.0617534810568077253e-06 1.5789132328250488069;-0.042837026641316437725 -0.21291109505856353756 0.00020615325997591006538 -0.090153876571177682386 0.0051107648682276003368 0.01201182993657252257 0.0033434977658509802516 -0.25112956500927768877;0.00015518557178207219587 0.05611007426710530599 1.4029636544020011052e-05 1.3987752654831338006 0.00014584990848593473419 0.047672408637471512527 -8.4150678277849250033e-05 2.4592624486438761089;-0.00010293259048966464804 -0.69029519024387131498 -6.2524579038827770314e-06 1.129485126043122456 -1.2220695698694089299e-05 -1.7432935962339453084 2.5647969833178836668e-05 3.1818968984265918465;-0.19987505118216172817 -1.9859209102450434692 0.00017051332914294194489 -0.22713472565246839441 -1.0731558157820126898 -3.1861546409011225478 0.24245983120963113255 -1.8583983700459048016;-0.016837018170647633647 0.4140543399362946464 3.1801228697465149778e-05 0.1455873374904605444 0.0016694173572987397198 0.058616570014466296001 0.0014443778741171703003 0.27513276633814842675;8.7377610008481011337e-05 -1.4022385823008391981 -3.0824398513261468081e-06 -2.731514802864599023 -5.7041589911576379504e-05 4.401349437759781047 -1.4195123767950175485e-05 -0.41957023733852050196;9.495479310255421101e-05 2.5911840087375561659 2.1527028080214923706e-06 -2.7873564624960640579 -1.3922302796331976848e-05 6.3074517228114261869 -1.0544499702923353568e-05 -5.6086341093229545862;0.00018171025136429335973 -0.67127486735686991981 4.735230121792170087e-06 2.8795381106772772739 1.7438548029661392166e-06 4.1275728136289213666 -1.990983585501844127e-05 -4.3528984323000070589;-8.2170803198422303704e-05 -0.81677627935834562489 -3.4851441044977798719e-07 1.9362133711425535409 4.122693722120600791e-06 -0.59521194746387418029 7.0885455916646039447e-06 -1.1415903167039751498;-1.364478903297299545e-05 0.73262853130385718892 -9.3671899890940764263e-06 -2.0526987034538057841 -2.5381152096454662783e-05 1.2485242981937985096 -3.1616514065989749643e-06 -2.4476622975069903809;-0.30954088030397602926 -0.97233816652055005125 0.0081023125961621686453 -0.33472751674477640993 -0.0018154544706731848714 -0.43518577707085748241 0.016740158560622539485 -1.1745052776840894104;-3.9531984757924638909e-06 -1.4285893835025802456 6.6049546009416159592e-07 6.2887129572721383042 -4.2078706058059606073e-07 -1.6919125182463541357 -2.1228849225933776835e-06 -2.8002547029953155366;-0.036421972263281733595 0.23374984995393024989 0.00011211417957996371031 0.017729649741452586931 0.0043893247816284468657 -0.10153373659553208141 0.0030306766604791340013 0.31675633648086715111];
% % 
% % % Layer 2
% % b2 = -0.38220209452336462164;
% % BR_HO = [-1.6062981230544395306 -1.0263508395439906451 -3.19320990497301338 -0.66971139631309106743 0.094205634074777361286 -0.88783075676977096791 1.6875915348545482697 -1.1567184243639363483 -0.6292447446552286161 0.60849985776035386831 -1.8602779025996907247 -2.3751519517085926125 0.23932273836149858814 2.0202214907641837804 -2.2715719090484394194 1.2367298313370183038 0.40576689641267199571 -0.72188199208246528471 0.82349606986486856286 -0.48152561510116376198 2.2732847147148684819 -1.7274444809449123195 -1.040975877679792605 0.57136039478941036407 0.62890345827655302902 1.6278592094882957664 0.51163032046928436092 2.0720755174343978844 -1.7537848827017508135 0.03155370573459806427 2.7891712934313837025 0.49715377953778228104];
% % 
% % Layer 1
% b1_2 = net.b{1};
% BR_IH = net.IW{1,1};
% 
% % Layer 2
% b2_2 = net.b{2};
% BR_HO = net.LW{2,1};
% 
% run("FFN_trainscg_multiple.m")
% %% Training Finished: Reached Minimum Gradient
% 
% % % Layer 1
% % b1 = [-2.2162122169959976858;-2.1316846925572243698;-1.8667755966656978117;-1.4288988955967194538;-1.4737306045846585434;-1.4997201896195604398;-1.5765300286122185813;1.2938178817934384846;1.1962561259224964161;-0.6347081117991068;1.109041861174819843;-0.72080291789637818134;-0.30090436306937801136;0.93407255116836818143;-0.55888832262512988525;-0.48488030447602059603;-0.58522198116590251615;0.2020253210171112368;-0.39150299012289324629;-0.55785067183677461422;1.0773150822175905361;-0.63508011854781198924;-1.1112918111862339909;-1.1775644606007402704;-1.3013943978978526061;-1.3358029724198623445;1.4386204484761386801;-1.8537065679968802723;-1.5920419203710023393;-1.9542419019512999867;2.267709025075527407;-2.3496890989293794938];
% % SC_IH = [0.8838095824811086354 -1.021441214092406069 -0.90427555964972050617 -0.30073089252936319182 0.03627013205932443779 -0.47037355329425156736 1.2077328251431527217 0.45045127373681098648;0.32258925588252312933 1.3152978844142468873 0.067076708547017124817 -3.1350718549526286338 0.19576924519585642281 0.99823110192880326608 -0.19348607313374927008 2.5073684730109371266;0.32952459607054118695 0.096745148604923919544 1.4476342363094376609 -0.28264566057121481846 -0.55993416279260799229 -0.19683080304287148277 -0.83463415095495252505 -1.1238129433858543571;0.89019199660859149592 1.457755278428010115 -0.33889608259232445464 -0.60021198251614860109 -0.81014279178016668226 -0.55719301272400756364 0.20906024057965252871 0.22136590075080345152;1.1315370613534396771 0.24908432158489166031 0.89343260309817773557 1.2448343648045430143 0.80327345760548773956 0.62553277421874664554 0.57801638452856052286 -0.12286337575067102224;0.086433508674956499584 0.16931569663140499937 0.40805537597272256711 0.78588700922508269997 -0.38574129745505242317 -1.0188368100511762115 -0.045726094151301903412 -1.5619275893275688105;0.65822237538050676342 1.428732899332902706 -0.40190002220381265685 -0.38654468518180329362 -0.90173725380128821882 0.71992017093775428904 -0.058779169647498921702 0.9051815969225590619;-0.41503208356821147396 -0.011330527831862408777 -0.81197814904086984544 1.2545568412537961844 0.048866186694766014509 0.49262778998036255151 -1.0563439783217536405 -0.34266115539199243356;-0.071756885688140023549 -1.7652027011579551896 -0.6676036950124785152 0.10996305102149800392 -0.70220099866480623074 0.77551591338064929104 0.88566472850388577864 0.70948133819656955534;0.6205342153030728447 -1.5141740498802862547 0.20771691080420140452 1.2798327297919698253 -0.00067871173411999344716 -2.8652860841871654607 -0.37124868282353257198 2.066595410061102811;-1.1199274178335709706 -0.57271887845812008422 -0.7633017462771588546 -0.15274588616688469789 0.21298989824581882058 -0.70314678173382949566 -0.27139699016461199532 -0.94982980060345678641;0.38541568171777301766 -0.88023359749977692079 0.14175312334432924044 1.1366495990125002891 -0.20372374122595413026 -1.5400218503677782778 -0.49639105025631952151 1.303963707236511782;0.81647646546407082191 0.12034985845288810602 0.38308115589735947104 -0.7761641215835870522 1.1912493070967864472 -0.26909307211996713605 -0.70019140831020265647 -0.9625989801603250795;-0.73388063841521467001 0.43766961098613443859 -0.10270206662989946056 0.10744895185636650636 0.87888943029866706258 -1.3513679608462971782 0.00086498113658372405808 -1.3169921773549275734;0.9342326858728573491 0.53664820893029996363 -0.915675627427192107 -0.85624773460252545654 -0.24443927232780063297 -0.85346702309011568399 -0.473098498779509824 -1.0283334047249828025;0.4294917719670355849 0.70799204310624186398 0.10599086204181779047 -1.6643988758266761163 0.44889462593901774401 -0.64603296844055968506 -0.084241891314283584569 1.2165962775846890231;-0.16113571439952298348 0.44813112765720775066 -1.1747507427731163077 0.72961147702601814036 -0.88004324130939848292 1.363475592082894039 0.45175524163386238108 -0.15465130071251068089;0.72233246249379334802 0.76641952462332296747 0.58501154185188708468 1.0754995249833374515 -0.71764695823013746612 0.43226681717092590995 -1.031930033772386901 -0.58850973651317251001;-0.24999489010413933343 0.34890668353167531013 -1.09935115626267077 -0.67587578470526776808 0.18032695225961173358 -0.46320127990393472617 1.129931595442196679 -1.1875523199567215027;-0.88972519795185833758 -0.064330377002943375797 0.17616366010558962008 -1.08226132269791675 0.77772776283854894164 1.0131499276813991095 0.16409996658048525697 1.1170230175839197528;-0.13068314093569086132 -0.97758110316845958643 -0.20096963169571652186 3.3085508706213331287 -0.26757639006167022178 0.3261565790946501231 0.12653404190161443577 -2.7018842498537591901;-0.31432103235926089901 -0.27287627778039036386 0.35792553111036584657 -1.9593150148874762806 0.054824967284566920867 2.3815788272917637336 -0.51810651252664996491 -0.32078234071205469213;-0.82650311986887103899 -0.66498570368128895325 -0.32848367364892361309 -1.4794970383432590744 -0.51660120381316598781 -0.5736130882832179978 0.66849344825173040441 0.58390518172012817466;-0.49583781514643066046 0.67365476112786892848 -0.080148088694691005385 -0.37128763251897950459 -0.83069943862166528703 -0.99330296084343139285 1.0047208800067268797 -0.11079675724819235128;-0.70820213597108194747 -1.2315329305839097795 -0.60601932016362669575 0.41365268457509074551 -0.4784510757288967242 -0.68820691415475876429 -0.75523004072175681234 -0.86594952682358017348;-0.85424075024041856707 -1.2413621504577936339 -0.83781074806513677888 -0.060052179352531390166 -0.41099463683073927944 0.69577156057012168322 0.83181415796855673328 0.36213241267273543755;1.1108905574230445445 1.3207923552854874405 -0.42218337624312674006 0.80417226382478612656 0.63161598959889886373 0.69880192028095555745 0.24204015155648811453 -0.073208963746175623188;-1.2387195867385816239 0.35211323468658051183 0.9864963616464205165 0.52069407867578709759 -0.86251375927755169482 1.0261724194336614424 0.5382457322837802538 0.32994956988742379922;-1.2550171360624917671 -0.61281324995939234768 1.1230985665434838339 -0.22910501859680029724 0.0081074135289873634075 -0.36316885461758108278 0.73931015170558034288 -0.6586488420742685479;-0.77780926024861185564 0.94198163164305248607 -0.93219640485346433323 -0.046183585827123736778 0.72705325563613809603 0.035701416139422223472 1.283757529251884355 0.082663064037165112641;0.61349300415313523516 0.55222490416483160924 -0.018898866811543020561 0.83256958534174962949 -0.6278694249674251493 -1.1658018098675000385 0.022264123295392249102 0.75294520272935760996;-0.77193494986170962946 -0.92688995523310835356 -1.0154120170662712663 0.65315041475616875122 0.21156064031363361333 -0.25224440484655635819 -0.57823808650695385225 0.56440674371651367025];
% % 
% % % Layer 2
% % b2 = -0.64496662123796644206;
% % SC_HO = [0.62460259228670245157 1.3267216260493093216 -0.22043788281304704801 -0.49171361490070564226 -0.18689151988664606807 0.050750857740486196579 -0.83789100406794825293 -0.20422971068890627411 -0.65856118575147926109 -1.148877895491073664 -0.092678186848123525476 1.0487169820608259752 -0.31464219628848200117 -0.76143812069655425478 0.3002414723972271493 0.68470122434200009209 0.29367673768726376693 -0.068286473285321155902 0.23155256615676894638 -0.14797077310697309693 1.272428542062356227 -0.51434098638867531417 0.4690876012819605867 -0.23365797692524914453 0.60946201582063919133 -0.8568996720087058705 0.33089689257528970279 0.31433372441103024642 0.15829356165811589441 0.26915170709961155904 0.60205829491830442635 -0.32927889813893745918];
% 
% % Layer 1
% b1_3 = net.b{1};
% SC_IH = net.IW{1,1};
% 
% % Layer 2
% b2_3 = net.b{2};
% SC_HO = net.LW{2,1}

%% initialization for Calculating the weights for FML
[r_ih, c_ih] = size(LM_IH);
FML_IH = zeros(r_ih,c_ih);

[r_ho, c_ho] = size(LM_HO);
FML_HO = zeros(r_ho,c_ho);

%% Calculate the weights for FML between Input and Hidden Layers
for i=1:r_ih
    for j=1:c_ih
        FML_IH(i,j) = (LM_IH(i,j)+BR_IH(i,j)+SC_IH(i,j))/3;
    end
end

%% Calculate the weights for FML between Hidden and Output Layers
for i=1:r_ho
    for j=1:c_ho
        FML_HO(i,j) = (LM_HO(i,j)+BR_HO(i,j)+SC_HO(i,j))/3;
    end
end


% %%Validation/Testing Phase of FML
% %%When 1 column discarded during nftool

ipvaldata = valinpdata;
opvaldata = valoupdata;

% ipvaldata = valinpdata(:,:);
% opvaldata = valoupdata(:,:);


ipvaldata = ipvaldata';
opvaldata = opvaldata';


ipvdata = ipvaldata(1:43,:);
opvdata = opvaldata';

[rih cih] = size(FML_IH);
[rho cho] = size(FML_HO);

netfh = zeros(1,rih);
outfh = zeros(1,rih);
netfo = zeros(1,rho);
outfo = zeros(1,rho);

[x,y]=size(ipvdata);
pred = zeros(1,y);
act = zeros(1,y);

storeOutfo=[];

for q=1:y
    iv=ipvdata(:,q);
    ov=opvdata(q);
    
    for j=1:rih
        for i=1:cih
            netfh(j) = netfh(j) + FML_IH(j,i)*iv(i,:);
        end
    end

    for j=1:rih
        outfh(j) = 2 ./ (1 + exp(-2 * netfh(j))) - 1;
%         outfh(j) = 1 ./ (1 + exp(-1 * netfh(j)));
% outfh(j) = 2 / (1 + exp(-1 *  (b2 + (-2*netfh(j)))));
%         outfh(j) = softmax(netfh(j));
    end

    
    
    for k=1:rho
        for j=1:cho
            a=FML_HO(k,j)*outfh(k,j)';
            netfo(k) = netfo(k) + a;
        end
    end

    for k=1:rho
        outfo(k) = 2 ./ (1 + exp(-2 * netfo(k))) - 1;
%         outfo(k) = 1 ./ (1 + exp(-1 * netfo(k)));
% outfo(k) = 4 / (1 + exp(-1 *  (b2 + (4*netfo(k)))));
%         outfo(k) = softmax(netfo(k));
        storeOutfo(end+1) = outfo(k);
        if outfo(k)<=0.9999999999999999 %(e16)
            outfo(k)=1;
        else
            outfo(k)=0;
        end
    end

    pred(q) = outfo;
    act(q) = ov;
end


%end;

result = vertcat(act,pred);
result = result';

%%% Confusion Matrix
c1=0;
s1=0;
c2=0;
s2=0;

sc12=0;
sc21=0;


for i=1:length(pred)
    if (act(i)==0)
        s1=s1+1;
        if (pred(i)==0)
            c1=c1+1;
        elseif (pred(i)==1)
            sc12=sc12+1;
        end
    elseif (act(i)==1)
        s2=s2+1;
        if (pred(i)==0)
            c2=c2+1;
        elseif (pred(i)==1)
            sc21=sc21+1;
        end
    end
end

sc11 = c1;
sc22 = c2;


total = s1+s2;
as1 = c1/s1*100;
as2 = c2/s2*100;


c = c1+c2;

tc = c/total*100; %tas = tac

er1 = 100-as1;
er2 = 100-as2;
ter = 100-tc;


confu_data  = [sc11 sc12;
sc21 sc22;];

fig1 = figure(1)
cm = confusionchart(confu_data);
cm.ColumnSummary = 'column-normalized';
cm.RowSummary = 'row-normalized';
cm.Title = 'Attack Detection Confusion Matrix';

[Result_special,ReferenceResult] = multiclass_metrics_special(confu_data)
Result_common = multiclass_metrics_common(confu_data)
