# Supplementary material for: An efficient cyber-attack detection and classification in IoT networks with high-dimensional feature set using Levenberg-Marquardt optimized feedforward neural network
Source: PLoS One. 2025 Oct 24;20(10):e0333899. doi: 10.1371/journal.pone.0333899 (PMC12551876; doi:10.1371/journal.pone.0333899)
Supplement: Code — (ZIP) [file pone.0333899.s002.zip › Code/FFN_trainlm_multiple.m]

% % clc;
% % clear all;
% % 
% data=xlsread('C:\Users\Istiaque Ahmed Kazi\Downloads\Hiring_Attack_Paper\Dataset\RT_IOT2022_detailed.xlsx');
% % data=trdata(:,[1:84,   85]);
% 
% 
% % valdata=trdata; %xlsread('C:\Users\istia\OneDrive\Documents\MATLAB\ResearchTM\Trust_Data_temp_prev_diff_all_rand.xlsx');
% % valdata=valdata(:,[1:84,   85]);
% 
% trinpdata = data(:, [1:3, 5, 7:86]);
% troupdata = data(:,88);
% 
% valinpdata = data(:, [1:3, 5, 7:86]);
% valoupdata = data(:,88);
% 
% 
% % This script assumes these variables are defined:
% %
% %   trinpdata - input data.
% %   troupdata - target data.
% 
x = trinpdata';
t = troupdata';

% Choose a Training Function
% For a list of all training functions type: help nntrain
% 'trainlm' is usually fastest.
% 'trainbr' takes longer but may be better for challenging problems.
% 'trainscg' uses less memory. Suitable in low memory situations.
trainFcn = 'trainlm';  % Levenberg-Marquardt.


% Create a Fitting Network
hiddenLayerSize = 16;
performFcn = 'mse';
net = patternnet(hiddenLayerSize,trainFcn,performFcn);
%net = fitnet(hiddenLayerSize,trainFcn);

% net.layers{1}.transferFcn = 'softmax';

% Setup Division of Data for Training, Validation, Testing
net.divideParam.trainRatio = 70/100;
net.divideParam.valRatio = 5/100;
net.divideParam.testRatio = 25/100;


% Train the Network
[net,tr] = train(net,x,t);

% Test the Network
y = net(x);
e = gsubtract(t,y);
% performance = perform(net,t,y)

% View the Network
% view(net)


%             fileLocation = 'C:\Users\istia\OneDrive\Documents\MATLAB\ResearchTM\FL\NFToolResults\ALL\';
%             prform = '_mse_';
%             trstate = '_trstate_';
%             regrsion = '_regression_';

% Plots
% Uncomment these lines to enable various plots.
% figure1 = figure('visible','off'), plotperform(tr)
% fileName= strcat(trainFcn, prform);
% fileExt = '.png';
% fullFileName = strcat(fileLocation,fileName,fileExt);
% exportgraphics(figure1, fullFileName, 'Resolution',300)
% figure2 = figure('visible','off'), plottrainstate(tr)
% fileName= strcat(trainFcn, trstate);
% fileExt = '.png';
% fullFileName = strcat(fileLocation,fileName,fileExt);
% exportgraphics(figure2, fullFileName, 'Resolution',300)
% % % figure, ploterrhist(e)
% figure3 = figure('visible','off'), plotregression(t,y)
% fileName= strcat(trainFcn, regrsion);
% fileExt = '.png';
% fullFileName = strcat(fileLocation,fileName,fileExt);
% exportgraphics(figure3, fullFileName, 'Resolution',300)
% figure, plotfit(net,x,t)
